# Supplementary material for: The Rlm13 Gene, a New Player of Brassica napus–Leptosphaeria maculans Interaction Maps on Chromosome C03 in Canola
Source: Front Plant Sci. 2021 May 12;12:654604. doi: 10.3389/fpls.2021.654604 (PMC8150007; doi:10.3389/fpls.2021.654604)
Supplement: Supplementary file 1 [file Table_1.XLSX]

## Sheet: Sheet1
Supplementary Table 1: Response of the parental lines of the intercross population derived from CB-Telfer/ATR-Cobbler to different isolates of L. maculans, causing blackleg disease in canola. Caiman, Av-Garnet, Charlton, ThunderTT and Westar were used as 'checks'
	Singe spore isolate of Leptosphaeria maculans									Interferred R gene(s)
Cultivar	D1	D2	D3	D4	D5	D7	D8	D9	D10 (PHW1223)
	AvrLm2,5,6,9,S	AvrLm5,6,8,S	AvrLm5	AvrLm4,5,6,7,8,S	AvrLm1,2,4,7,S	AvrLm1,3,5,6,8,S	AvrLm5,7 (8)	AvrLm5,6,7,S, (8)	AvrLm5,6,8,9,S
Caiman	4.5	7.21875	5.375	1.28571	1.125	4.65517	1.3125	1.1875	4.96875	Rlm7
Av-Garnet	1.875	5.9375	6.875	6.0625	1.8125	1.4375	5.9375	4.75	3	Rlm1, Rlm9
Charlton	3.46667	5.125	5.03333	1.375	1.125	5.59375	6.46875	5.46667	3.96875	Rlm4
Thunder	1.90625	6.15625	4	3.34375	1.5625	5.07692	4.0625	4.3125	3.9375	Rlm4
Westar	5.21875	7.6875	5.4375	6.375	6.26667	6.09375	6.125	6.53125	5.9375	No Rlm gene
ATR-Cobbler	3.89282	7	4.9473	1.54989	2.68827	3.37479	5	5	1	Rlm4,9
CB Telfer	5.1907	4.55054	7.45173	3.40763	2.5903	2.53728	5	5.0385	8.1	Rlm4
