# Supplementary material for: The Rlm13 Gene, a New Player of Brassica napus–Leptosphaeria maculans Interaction Maps on Chromosome C03 in Canola
Source: Front Plant Sci. 2021 May 12;12:654604. doi: 10.3389/fpls.2021.654604 (PMC8150007; doi:10.3389/fpls.2021.654604)
Supplement: Supplementary file 2 [file Table_2.XLSX]

## Sheet: SNP
Supplementary Table 2. SNP variation between parental lines of a genetic mapping population from CB-Telfer/ATR-Cobbler. Darmor-bzh (version 4.1) was used as the 'Reference' genome for sequence alignment.
Chromosome	Physical Position	Reference allele	Alternative allele	S19 Parent	S3 Parent
C03	2522673	T	C	1/1	0/1
C03	2522701	G	T	1/1	0/1
C03	2522725	A	G	1/1	0/1
C03	2522801	C	T	1/1	0/1
C03	2522824	C	T	1/1	0/1
C03	2522894	G	A	1/1	0/1
C03	2522909	A	T	1/1	0/1
C03	2522979	T	C	1/1	0/1
C03	2523176	A	T	0/0	0/1
C03	2523198	A	G	1/1	0/1
C03	2523206	A	C	0/0	0/1
C03	2523218	A	T	0/0	0/1
C03	2525444	C	T	./.	0/1
C03	2525501	A	C	./.	0/1
C03	2525505	T	C	./.	0/1
C03	2525632	T	C	./.	0/1
C03	2525647	T	C	./.	0/1
C03	2525667	C	T	./.	0/1
C03	2525757	C	T	./.	0/1
C03	2525896	C	T	./.	0/1
C03	2526108	A	G	./.	0/1
C03	2526144	G	A	./.	0/1
C03	2526198	A	C	./.	0/1
C03	2526266	C	T	./.	0/1
C03	2526268	C	T	./.	0/1
C03	2526329	A	G	./.	0/1
C03	2526343	T	A	./.	0/1
C03	2526345	C	A	./.	0/1
C03	2526399	G	A	./.	0/1
C03	2526513	C	G	./.	0/1
C03	2526569	C	T	./.	0/1
C03	2526641	T	C	./.	0/1
C03	2526720	T	G	./.	0/1
C03	2526856	G	A	./.	0/1
C03	2527150	A	G	0/0	0/1
C03	2527158	T	C	./.	0/1
C03	2527176	A	T	1/1	0/1
C03	2527199	A	G	./.	0/1
C03	2527206	T	C	./.	0/1
C03	2527260	T	G	./.	0/1
C03	2527268	A	C	./.	0/1
C03	2527314	A	G	0/0	0/1
C03	2527451	T	C	1/1	0/1
C03	2527464	A	C	./.	0/1
C03	2527485	A	C	1/1	0/1
C03	2527489	A	G	0/0	0/1
C03	2527498	A	C	1/1	0/1
C03	2527716	C	A	0/0	0/1
C03	2527760	T	C	0/0	0/1
C03	2527874	A	G	0/0	0/1
C03	2527906	A	G	1/1	0/1
C03	2527939	C	A	1/1	0/1
C03	2528063	A	T	0/0	0/1
C03	2531469	A	T	./.	0/1
C03	2531472	C	G	./.	0/1
C03	2531489	A	T	./.	0/1
C03	2531555	A	T	./.	0/1
C03	2531567	G	A	./.	0/1
C03	2538724	A	C	./.	0/1
C03	2538740	A	G	./.	0/1
C03	2538817	C	A	./.	0/1
C03	2552897	A	T	0/1	0/0
C03	2552977	A	C	1/1	0/1
C03	2552996	C	A	0/1	0/1
C03	2553070	T	A	0/1	0/0
C03	2553900	A	G	0/1	0/1
C03	2553905	C	A	0/1	0/0
C03	2553943	C	T	0/0	0/1
C03	2554002	T	G	0/0	0/1
C03	2562882	G	A	1/1	0/0
C03	2566322	T	C	0/0	1/1
C03	2566328	T	C	0/0	1/1
C03	2566338	T	A	1/1	0/0
C03	2566341	T	G	0/0	1/1
C03	2566426	C	G	1/1	0/0
C03	2566463	G	A	1/1	0/0
C03	2566511	A	G	0/0	1/1
C03	2566573	C	T	1/1	1/1
C03	2566633	C	G	1/1	0/0
C03	2566644	C	G	0/0	1/1
C03	2573958	A	G	1/1	0/0
C03	2574015	G	A	1/1	0/0
C03	2574370	T	C	1/1	0/0
C03	2574433	A	G	1/1	0/0
C03	2574544	C	T	0/0	0/1
C03	2574574	A	G	1/1	0/1
C03	2574605	T	C	0/0	0/1
C03	2574622	C	T	1/1	0/1
C03	2574657	G	T	0/0	0/1
C03	2574674	A	C	1/1	0/0
C03	2574681	G	C	1/1	0/0
C03	2576127	G	T	0/0	1/1
C03	2576193	G	C	0/0	1/1
C03	2576202	A	C	0/0	1/1
C03	2576205	G	A	0/0	1/1
C03	2581699	T	A	0/0	0/1
C03	2581805	T	C	0/0	0/1
C03	2581826	G	T	0/1	0/1
C03	2581837	T	A	0/0	0/1
C03	2581839	T	G	0/1	0/1
C03	2581874	G	A	0/1	0/1
C03	2581885	G	A	0/1	0/0
C03	2599025	A	G	0/0	0/1
C03	2599047	G	A	0/0	1/1
C03	2599092	G	A	0/1	0/1
C03	2599098	G	A	0/1	0/1
C03	2599149	C	A	0/1	0/0
C03	2599158	C	T	0/1	0/0
C03	2599359	G	T	0/0	0/1
C03	2599361	A	T	0/0	0/1
C03	2629778	A	C	./.	0/1
C03	2629782	A	T	./.	0/1
C03	2629882	C	A	0/0	0/1
C03	2629894	T	A	./.	0/1
C03	2629897	A	C	0/0	0/1
C03	2629917	G	A	./.	0/1
C03	2629945	G	A	./.	0/1
C03	2629960	C	G	1/1	0/1
C03	2630025	C	G	1/1	0/1
C03	2630029	G	A	1/1	0/1
C03	2630044	A	G	0/0	0/1
C03	2630101	G	T	1/1	0/1
C03	2630177	C	T	./.	0/1
C03	2630181	G	C	./.	0/1
C03	2630215	G	A	./.	0/1
C03	2630223	T	C	./.	0/1
C03	2630244	C	A	0/0	0/1
C03	2630286	T	C	0/0	0/1
C03	2630304	T	C	0/0	0/1
C03	2630383	A	C	1/1	0/0
C03	2630420	G	A	0/0	0/1
C03	2630436	C	G	./.	0/1
C03	2630453	T	C	0/0	0/1
C03	2630487	A	T	1/1	0/1
C03	2630524	T	G	1/1	0/1
C03	2630534	A	C	0/0	0/1
C03	2630548	T	C	0/0	0/1
C03	2630565	A	T	0/0	0/1
C03	2630584	G	A	1/1	0/1
C03	2630592	T	C	0/0	0/1
C03	2630624	T	C	0/0	0/1
C03	2630635	C	A	0/0	0/1
C03	2630742	A	T	./.	0/1
C03	2630749	C	T	./.	0/1
C03	2630815	A	G	./.	0/1
C03	2630842	G	A	./.	0/1
C03	2630863	T	G	./.	0/1
C03	2630886	G	A	./.	0/1
C03	2631086	G	A	./.	0/1
C03	2631088	G	A	./.	0/1
C03	2631149	A	G	./.	0/1
C03	2631165	C	T	./.	0/1
C03	2631195	T	C	./.	0/1
C03	2631907	T	C	0/0	0/1
C03	2632077	G	A	./.	0/1
C03	2633299	A	G	1/1	0/1
C03	2653789	G	A	./.	0/1
C03	2672326	A	G	0/0	0/1
C03	2678396	T	C	0/1	0/0
C03	2678491	G	T	1/1	0/1
C03	2678501	C	T	1/1	0/1
C03	2678505	G	C	1/1	0/1
C03	2678553	A	G	1/1	0/1
C03	2678610	A	T	1/1	0/0
C03	2678639	T	C	1/1	0/1
C03	2678676	A	G	1/1	0/1
C03	2678714	A	T	1/1	0/1
C03	2682670	C	A	1/1	0/0
C03	2682706	C	T	1/1	0/0
C03	2682719	T	C	1/1	0/0
C03	2682725	G	C	1/1	0/0
C03	2682961	A	G	1/1	0/0
C03	2682977	A	C	1/1	0/0
C03	2684559	T	A	1/1	0/0
C03	2686295	T	A	1/1	0/0
C03	2686325	A	G	1/1	0/0
C03	2688669	G	A	1/1	0/1
C03	2688699	G	A	1/1	0/1
C03	2688969	T	G	0/0	0/1
C03	2689074	T	G	1/1	0/1
C03	2689145	C	G	1/1	0/1
C03	2689348	A	G	0/0	0/1
C03	2689398	C	T	1/1	0/1
C03	2689408	A	G	0/0	0/1
C03	2696409	C	T	0/0	0/1
C03	2696595	A	G	0/0	0/1
C03	2696655	A	T	0/0	0/1
C03	2696670	T	C	1/1	0/1
C03	2696731	A	G	./.	0/1
C03	2696847	G	A	1/1	0/1
C03	2696851	C	T	1/1	0/1
C03	2697061	G	A	./.	0/1
C03	2697078	G	C	./.	0/1
C03	2697129	G	T	./.	0/1
C03	2697132	G	C	./.	0/1
C03	2697529	G	A	0/0	0/1
C03	2697736	T	C	0/0	0/1
C03	2697742	C	G	0/0	0/1
C03	2697751	C	T	1/1	0/1
C03	2697799	C	G	0/0	0/1
C03	2697801	T	C	0/0	0/1
C03	2697875	G	A	./.	0/1
C03	2697893	C	A	1/1	0/1
C03	2697897	C	G	0/0	0/1
C03	2697920	A	G	0/0	0/1
C03	2697929	G	C	1/1	0/1
C03	2697951	A	G	1/1	0/1
C03	2724784	A	G	./.	0/1
C03	2728047	C	T	1/1	0/0
C03	2728073	T	A	1/1	0/0
C03	2728190	C	G	1/1	0/0
C03	2728892	G	T	./.	0/1
C03	2728957	A	G	0/0	0/1
C03	2729049	T	A	1/1	0/0
C03	2729167	G	T	0/0	0/1
C03	2729229	T	A	0/0	0/1
C03	2729230	T	A	0/0	0/1
C03	2729362	T	C	./.	0/1
C03	2729402	T	A	./.	0/1
C03	2729403	T	A	./.	0/1
C03	2731078	G	T	0/0	0/1
C03	2731083	G	T	0/0	0/1
C03	2731089	A	T	0/0	0/1
C03	2731099	T	C	0/0	0/1
C03	2731105	G	T	0/0	0/1
C03	2731234	G	A	1/1	0/0
C03	2731305	A	G	1/1	0/0
C03	2731362	C	T	1/1	0/0
C03	2735357	A	G	1/1	0/0
C03	2735451	A	G	1/1	0/0
C03	2736368	A	G	0/1	0/0
C03	2736371	G	C	0/1	0/0
C03	2736432	C	G	1/1	0/0
C03	2744536	G	C	0/1	0/0
C03	2744557	C	T	0/1	0/0
C03	2744633	C	A	0/1	0/0
C03	2744640	G	C	0/1	0/0
C03	2744999	C	T	1/1	0/0
C03	2745041	C	T	1/1	0/0
C03	2745059	C	T	1/1	0/0
C03	2745088	T	C	1/1	0/0
C03	2745101	C	T	1/1	0/0
C03	2745150	G	A	1/1	0/1
C03	2745160	G	A	1/1	0/1
C03	2745174	C	T	0/0	0/1
C03	2745210	T	C	1/1	0/1
C03	2745291	C	G	0/0	0/1
C03	2745317	C	A	1/1	0/1
C03	2745526	T	G	0/1	0/0
C03	2745569	C	A	0/1	0/1
C03	2745574	T	A	0/1	0/1
C03	2745623	G	A	0/1	0/0
C03	2745643	T	G	0/0	0/1
C03	2745694	G	A	0/1	0/0
C03	2745761	G	A	1/1	0/1
C03	2745775	C	T	1/1	0/1
C03	2745778	T	C	1/1	0/1
C03	2747078	T	C	1/1	0/0
C03	2747090	A	T	1/1	0/1
C03	2747121	A	T	0/0	0/1
C03	2747148	A	C	1/1	0/1
C03	2747170	C	T	0/0	0/1
C03	2747196	T	A	1/1	0/1
C03	2747212	G	A	0/0	0/1
C03	2747402	G	A	0/0	0/1
C03	2747403	T	C	0/0	0/1
C03	2748833	A	G	./.	0/1
C03	2748839	A	C	./.	0/1
C03	2748854	A	G	./.	0/1
C03	2748869	A	G	./.	0/1
C03	2748872	C	T	./.	0/1
C03	2748893	A	G	./.	0/1
C03	2748932	G	A	./.	0/1
C03	2749040	G	A	1/1	0/0
C03	2749094	A	G	0/0	0/1
C03	2749115	T	C	0/0	0/1
C03	2749157	G	A	1/1	0/1
C03	2749175	C	T	1/1	0/0
C03	2749190	T	C	1/1	0/0
C03	2749202	C	T	1/1	0/0
C03	2749217	A	T	1/1	0/0
C03	2749232	A	G	1/1	0/0
C03	2749240	C	T	1/1	0/0
C03	2749259	G	A	1/1	0/0
C03	2749265	T	A	1/1	0/0
C03	2749319	T	C	1/1	0/0
C03	2749349	C	T	1/1	0/0
C03	2749430	G	A	1/1	0/1
C03	2749479	T	C	1/1	0/1
C03	2749493	C	T	1/1	0/1
C03	2749496	C	T	1/1	0/1
C03	2749559	C	T	1/1	0/0
C03	2749562	C	T	1/1	0/0
C03	2749613	G	A	1/1	0/0
C03	2749952	A	G	1/1	0/0
C03	2749964	G	C	1/1	0/0
C03	2750048	A	G	1/1	0/0
C03	2751338	C	T	./.	0/1
C03	2751486	G	A	./.	0/1
C03	2751516	A	G	0/0	0/1
C03	2751535	T	A	1/1	0/0
C03	2751569	T	C	1/1	0/1
C03	2751660	A	T	1/1	0/1
C03	2751680	A	G	0/0	0/1
C03	2751688	T	C	0/0	0/1
C03	2770317	A	C	1/1	0/0
C03	2777527	T	C	1/1	0/0
C03	2777648	T	G	./.	0/1
C03	2777659	T	A	./.	0/1
C03	2777662	T	A	./.	0/1
C03	2778565	C	T	1/1	0/0
C03	2778619	C	T	1/1	0/1
C03	2778634	C	T	0/0	0/1
C03	2778637	T	A	0/0	0/1
C03	2778655	T	C	1/1	0/1
C03	2778668	T	C	1/1	0/1
C03	2778732	G	A	0/0	0/1
C03	2778733	C	G	0/0	0/1
C03	2778749	C	G	./.	0/1
C03	2778783	T	C	1/1	0/1
C03	2778788	A	G	0/0	0/1
C03	2778797	A	G	1/1	0/1
C03	2778800	G	C	1/1	0/1
C03	2778812	T	A	0/0	0/1
C03	2779347	C	T	./.	0/1
C03	2779407	T	C	./.	0/1
C03	2779586	C	T	0/0	0/1
C03	2779622	C	A	0/0	0/1
C03	2779630	A	G	0/0	0/1
C03	2779640	C	T	0/0	0/1
C03	2779851	G	A	1/1	0/0
C03	2779863	T	C	1/1	0/0
C03	2780102	T	A	./.	0/1
C03	2780177	G	A	./.	0/1
C03	2780178	T	A	./.	0/1
C03	2780333	A	G	0/0	0/1
C03	2780420	T	C	1/1	0/1
C03	2780438	A	G	1/1	0/0
C03	2780468	G	C	1/1	0/0
C03	2780720	T	A	0/0	0/1
C03	2780801	G	A	./.	0/1
C03	2780804	A	T	./.	0/1
C03	2780889	A	C	./.	0/1
C03	2780928	A	G	1/1	0/1
C03	2780961	T	C	0/0	0/1
C03	2780971	A	T	0/0	0/1
C03	2780991	T	G	0/0	0/1
C03	2781023	C	A	./.	0/1
C03	2781096	A	G	1/1	0/0
C03	2781743	T	G	./.	0/1
C03	2781764	C	T	./.	0/1
C03	2781822	A	G	./.	0/1
C03	2781826	T	C	./.	0/1
C03	2781836	T	C	./.	0/1
C03	2781843	T	C	./.	0/1
C03	2781877	C	T	./.	0/1
C03	2781896	T	C	./.	0/1
C03	2782080	T	C	./.	0/1
C03	2782086	G	T	./.	0/1
C03	2782092	G	T	./.	0/1
C03	2825293	A	T	./.	0/1
C03	2825449	G	A	1/1	0/1
C03	2825636	G	A	1/1	0/0
C03	2838473	C	T	1/1	0/1
C03	2838521	T	A	0/0	0/1
C03	2838522	A	G	0/0	0/1
C03	2849869	C	T	1/1	0/0
C03	2850017	T	C	./.	0/1
C03	2850050	C	T	./.	0/1
C03	2850087	T	C	./.	0/1
C03	2850097	A	C	./.	0/1
C03	2850140	T	C	./.	0/1
C03	2850182	T	A	./.	0/1
C03	2850227	C	T	./.	0/1
C03	2850258	C	T	./.	0/1
C03	2850263	C	T	./.	0/1
C03	2850460	C	T	./.	0/1
C03	2854505	G	A	1/1	0/0
C03	2854601	T	C	1/1	0/0
C03	2856622	A	G	1/1	0/0
C03	2857087	G	A	1/1	0/0
C03	2858423	C	T	1/1	0/0
C03	2858861	G	T	1/1	0/0
C03	2858912	G	A	./.	0/1
C03	2859029	C	T	./.	0/1
C03	2860695	G	A	1/1	0/0
C03	2860963	G	A	1/1	0/0
C03	2861011	C	T	1/1	0/1
C03	2861023	G	A	0/0	0/1
C03	2861078	A	C	0/0	0/1
C03	2861127	G	T	1/1	0/0
C03	2861145	C	T	1/1	0/0
C03	2861229	A	T	1/1	0/0
C03	2861238	T	C	1/1	0/0
C03	2861265	G	A	1/1	0/0
C03	2862621	T	C	1/1	0/0
C03	2862760	A	C	1/1	0/0
C03	2865616	G	C	0/0	0/1
C03	2865627	C	T	./.	0/1
C03	2865657	A	G	0/0	0/1
C03	2865788	A	G	0/0	0/1
C03	2866039	A	G	./.	0/1
C03	2866134	T	C	./.	0/1
C03	2866150	T	C	./.	0/1
C03	2866202	T	G	./.	0/1
C03	2866218	T	A	./.	0/1
C03	2866269	A	T	1/1	0/1
C03	2866289	C	G	0/0	0/1
C03	2866297	T	A	1/1	0/1
C03	2866308	A	G	1/1	0/1
C03	2866330	C	T	1/1	0/1
C03	2866522	A	G	0/0	0/1
C03	2866530	T	C	./.	0/1
C03	2866534	T	C	./.	0/1
C03	2866664	T	C	./.	0/1
C03	2866677	C	A	1/1	0/1
C03	2866724	A	T	0/0	0/1
C03	2866728	T	A	0/0	0/1
C03	2866738	A	G	0/0	0/1
C03	2866744	A	T	0/0	0/1
C03	2866757	T	C	0/0	0/1
C03	2866778	A	C	0/0	0/1
C03	2866832	C	T	1/1	0/1
C03	2866911	C	A	1/1	0/1
C03	2866932	G	A	1/1	0/1
C03	2866963	C	T	1/1	0/1
C03	2867727	G	T	./.	0/1
C03	2867731	A	G	./.	0/1
C03	2868403	A	G	1/1	0/0
C03	2868426	T	A	1/1	0/0
C03	2868460	G	C	1/1	0/0
C03	2868467	A	C	1/1	0/0
C03	2868529	A	G	1/1	0/0
C03	2868540	A	G	1/1	0/0
C03	2868964	G	A	1/1	0/0
C03	2868983	A	G	1/1	0/0
C03	2868984	A	G	1/1	0/0
C03	2868994	T	A	1/1	0/0
C03	2869087	A	T	0/1	0/0
C03	2869088	T	C	0/0	0/1
C03	2869141	G	T	./.	0/1
C03	2869287	A	G	1/1	0/0
C03	2869469	C	G	1/1	0/0
C03	2869478	T	C	1/1	0/0
C03	2869502	T	C	1/1	0/0
C03	2869595	T	C	0/1	0/0
C03	2869674	A	G	0/1	0/0
C03	2869685	C	T	1/1	0/1
C03	2869696	C	A	0/1	0/1
C03	2870090	T	C	0/1	0/0
C03	2870105	A	C	1/1	0/0
C03	2870146	A	G	0/1	0/1
C03	2870169	G	A	1/1	0/0
C03	2870195	G	T	1/1	0/0
C03	2870198	A	C	1/1	0/0
C03	2870269	A	C	1/1	0/1
C03	2870287	C	T	0/1	0/1
C03	2870338	G	C	0/1	0/0
C03	2872530	C	T	1/1	0/0
C03	2872811	C	T	1/1	0/0
C03	2872814	C	T	1/1	0/0
C03	2872826	G	C	1/1	0/0
C03	2872874	C	T	1/1	0/0
C03	2878748	G	A	0/0	0/1
C03	2878796	G	A	0/0	0/1
C03	2878811	A	T	0/0	0/1
C03	2878812	T	G	0/0	0/1
C03	2878923	G	A	0/1	0/0
C03	2878935	A	C	0/1	0/0
C03	2878938	C	T	0/1	0/1
C03	2878950	T	A	0/0	0/1
C03	2878956	T	C	0/1	0/0
C03	2878968	G	A	0/1	0/0
C03	2878984	T	C	0/1	0/1
C03	2878986	G	A	0/0	0/1
C03	2879037	G	C	0/1	0/1
C03	2879079	T	C	0/1	0/0
C03	2879094	A	G	0/1	0/1
C03	2879100	C	G	1/1	0/1
C03	2879106	T	C	0/0	0/1
C03	2879112	G	A	0/0	0/1
C03	2879118	T	C	0/0	0/1
C03	2879136	G	A	1/1	0/1
C03	2879220	T	C	0/1	0/0
C03	2879275	A	T	1/1	0/0
C03	2879309	C	T	0/1	0/0
C03	2879312	C	G	0/1	0/0
C03	2879367	A	G	1/1	0/0
C03	2879499	T	A	1/1	0/0
C03	2879502	T	G	1/1	0/0
C03	2879523	A	G	1/1	0/0
C03	2879541	G	A	1/1	0/0
C03	2879568	T	C	1/1	0/0
C03	2879635	C	G	0/0	0/1
C03	2879656	T	C	1/1	0/0
C03	2879668	T	A	0/0	0/1
C03	2879672	T	G	0/0	0/1
C03	2879680	A	G	1/1	0/0
C03	2879703	T	C	0/0	0/1
C03	2879709	C	G	1/1	0/0
C03	2879746	C	A	1/1	0/0
C03	2879752	G	T	0/1	0/0
C03	2879765	G	C	0/1	0/0
C03	2879817	C	T	0/0	0/1
C03	2879947	A	G	0/1	0/1
C03	2879971	C	T	0/1	0/1
C03	2880019	C	T	1/1	0/1
C03	2880023	A	C	0/1	0/0
C03	2880085	T	C	0/1	0/1
C03	2880121	T	A	0/1	0/1
C03	2880289	G	A	1/1	0/0
C03	2880292	T	C	1/1	0/0
C03	2880343	T	C	1/1	0/1
C03	2880385	G	A	0/0	0/1
C03	2880532	T	C	1/1	0/1
C03	2880533	C	T	1/1	0/1
C03	2880601	G	A	0/1	0/1
C03	2880610	T	C	0/1	0/1
C03	2880612	G	T	0/1	0/1
C03	2880628	G	C	0/1	0/0
C03	2880632	T	C	0/1	0/1
C03	2880717	A	T	0/1	0/0
C03	2880878	T	C	0/1	0/0
C03	2880964	C	T	0/1	0/1
C03	2880982	G	T	1/1	0/1
C03	2881021	A	G	0/1	0/1
C03	2881073	T	C	0/1	0/0
C03	2881773	C	T	./.	0/1
C03	2881803	A	T	1/1	0/1
C03	2881842	T	C	1/1	0/1
C03	2881924	T	C	1/1	0/1
C03	2881942	C	T	1/1	0/1
C03	2881945	T	C	0/1	0/0
C03	2882197	T	A	1/1	0/0
C03	2882209	G	C	1/1	0/0
C03	2882434	G	C	1/1	0/1
C03	2882470	A	G	1/1	0/1
C03	2882527	A	G	0/1	0/1
C03	2882585	C	G	1/1	0/1
C03	2882590	T	C	1/1	0/1
C03	2882609	C	A	0/1	0/1
C03	2882648	C	G	1/1	0/1
C03	2882662	C	T	1/1	0/1
C03	2882683	T	C	0/1	0/1
C03	2882728	G	A	1/1	0/1
C03	2882797	G	A	1/1	0/1
C03	2882818	A	T	0/1	0/1
C03	2882950	G	A	1/1	0/1
C03	2882995	A	G	1/1	0/1
C03	2883097	C	T	1/1	0/1
C03	2883106	T	C	0/1	0/1
C03	2883112	G	T	0/1	0/1
C03	2883184	T	C	1/1	0/1
C03	2883187	C	T	0/1	0/1
C03	2883200	C	T	0/1	0/1
C03	2883205	C	T	1/1	0/1
C03	2883214	A	T	0/1	0/1
C03	2883220	A	C	1/1	0/1
C03	2883229	T	C	0/1	0/1
C03	2883238	G	A	0/1	0/1
C03	2883326	G	A	1/1	0/0
C03	2884088	G	A	1/1	0/1
C03	2884109	A	G	0/0	0/1
C03	2884112	C	T	0/0	0/1
C03	2884142	C	T	1/1	0/1
C03	2884157	C	T	0/0	0/1
C03	2884166	A	G	1/1	0/1
C03	2884187	A	G	1/1	0/1
C03	2884193	C	T	1/1	0/1
C03	2884233	T	C	0/1	0/1
C03	2884298	G	A	0/1	0/0
C03	2884373	A	G	1/1	0/1
C03	2884388	G	A	1/1	0/1
C03	2884406	A	G	0/1	0/1
C03	2884421	T	C	1/1	0/1
C03	2884460	G	A	1/1	0/1
C03	2884463	G	A	1/1	0/0
C03	2884511	T	C	0/0	0/1
C03	2884571	G	C	0/0	0/1
C03	2884601	G	T	0/1	0/0
C03	2884637	A	T	1/1	0/0
C03	2884752	A	C	1/1	0/0
C03	2884917	A	G	1/1	0/0
C03	2884934	T	C	1/1	0/0
C03	2884949	A	G	1/1	0/0
C03	2884979	C	T	1/1	0/0
C03	2885018	G	A	1/1	0/0
C03	2885069	C	T	1/1	0/0
C03	2885470	G	A	1/1	0/0
C03	2885590	C	T	1/1	0/0
C03	2885613	G	A	1/1	0/0
C03	2885667	G	A	1/1	0/0
C03	2885984	C	G	1/1	0/1
C03	2885985	G	T	1/1	0/1
C03	2885998	T	A	1/1	0/1
C03	2886045	G	A	1/1	0/1
C03	2886097	T	A	1/1	0/1
C03	2886124	A	G	1/1	0/1
C03	2886133	A	G	./.	0/1
C03	2886151	G	T	1/1	0/1
C03	2886162	A	G	1/1	0/1
C03	2886167	A	G	1/1	0/1
C03	2886187	T	A	0/0	0/1
C03	2886192	G	C	1/1	0/1
C03	2886638	G	A	1/1	0/1
C03	2886659	G	A	0/1	0/1
C03	2886720	A	C	1/1	0/1
C03	2886751	G	C	0/1	0/1
C03	2886755	G	A	1/1	0/1
C03	2886867	C	A	1/1	0/0
C03	2887056	A	T	1/1	0/0
C03	2887562	G	T	./.	0/1
C03	2887597	A	T	./.	0/1
C03	2887625	G	T	./.	0/1
C03	2888298	G	A	1/1	0/0
C03	2888454	C	A	0/0	0/1
C03	2888459	G	A	0/0	0/1
C03	2888493	A	G	1/1	0/1
C03	2888529	G	A	1/1	0/1
C03	2893157	T	C	1/1	0/0
C03	2893192	G	A	1/1	0/0
C03	2893198	G	C	1/1	0/0
C03	2896153	A	C	1/1	0/0
C03	2900353	G	C	1/1	0/0
C03	2900418	T	C	1/1	0/0
C03	2900560	A	G	1/1	0/0
C03	2902246	T	A	1/1	0/0
C03	2903884	C	T	1/1	0/0
C03	2914053	C	T	./.	0/1
C03	2914056	T	A	./.	0/1
C03	2914068	T	A	./.	0/1
C03	2914118	G	C	./.	0/1
C03	2914212	T	C	1/1	0/1
C03	2914282	T	C	1/1	0/1
C03	2914331	C	T	0/0	0/1
C03	2914386	C	T	./.	0/1
C03	2914396	G	C	./.	0/1
C03	2923368	G	A	1/1	0/0
C03	2928424	A	G	1/1	0/0
C03	2930428	T	G	1/1	0/0
C03	2930434	A	C	1/1	0/0
C03	2934245	G	C	1/1	0/0
C03	2935367	A	G	1/1	0/0
C03	2937858	G	A	0/0	0/1
C03	2937861	T	G	0/0	0/1
C03	2937878	A	C	0/0	0/1
C03	2942097	T	C	1/1	0/0
C03	2942995	T	C	./.	0/1
C03	2943195	G	A	1/1	0/1
C03	2943279	A	G	0/1	0/0
C03	2943572	T	C	1/1	0/0
C03	2943600	G	A	1/1	0/0
C03	2943631	T	G	1/1	0/0
C03	2945732	A	G	1/1	0/0
C03	2947865	C	A	1/1	0/0
C03	2947921	A	T	1/1	0/0
C03	2947967	G	A	1/1	0/0
C03	2949201	T	C	./.	0/1
C03	2949240	G	A	./.	0/1
C03	2949247	T	A	./.	0/1
C03	2949258	G	T	./.	0/1
C03	2949265	T	G	./.	0/1
C03	2949320	T	A	./.	0/1
C03	2949390	C	T	./.	0/1
C03	2949531	T	C	./.	0/1
C03	2949555	T	A	./.	0/1
C03	2949562	G	A	./.	0/1
C03	2949566	A	T	./.	0/1
C03	2950219	T	G	1/1	0/0
C03	2950220	A	C	1/1	0/0
C03	2950570	T	G	1/1	0/0
C03	2951231	A	T	1/1	0/0
C03	2951272	C	T	1/1	0/0
C03	2951289	A	C	1/1	0/0
C03	2951621	G	A	1/1	0/0
C03	2951721	T	G	1/1	0/0
C03	2952211	G	A	1/1	0/0
C03	2952253	A	T	1/1	0/0
C03	2952282	C	A	1/1	0/0
C03	2952286	G	T	1/1	0/0
C03	2952445	G	T	1/1	0/0
C03	2952528	C	T	1/1	0/0
C03	2952789	T	A	1/1	0/0
C03	2953055	C	A	1/1	0/0
C03	2955377	G	A	1/1	0/0
C03	2955540	T	G	1/1	0/0
C03	2958941	A	G	1/1	0/0
C03	2960034	G	A	1/1	0/0
C03	2961050	T	C	1/1	0/0
C03	2961152	T	G	1/1	0/0
C03	2961223	A	G	1/1	0/0
C03	2961726	T	A	1/1	0/0
C03	2968630	G	C	./.	0/1
C03	2968711	A	G	./.	0/1
C03	2968729	C	T	./.	0/1
C03	2968741	C	T	./.	0/1
C03	2968744	G	A	./.	0/1
C03	2968777	T	C	./.	0/1
C03	2968885	C	A	./.	0/1
C03	2968921	T	A	./.	0/1
C03	2968933	T	C	./.	0/1
C03	2968978	G	C	./.	0/1
C03	2968984	T	C	./.	0/1
C03	2968999	T	A	./.	0/1
C03	2969014	C	T	./.	0/1
C03	2969017	T	A	0/0	0/1
C03	2969065	G	C	0/0	0/1
C03	2969068	T	C	0/0	0/1
C03	2969083	A	G	./.	0/1
C03	2969086	G	A	./.	0/1
C03	2969119	G	T	0/0	0/1
C03	2969293	C	A	./.	0/1
C03	2969320	T	C	./.	0/1
C03	2969335	G	A	./.	0/1
C03	2969341	T	A	./.	0/1
C03	2969380	C	G	./.	0/1
C03	2969392	C	T	./.	0/1
C03	2969407	C	T	./.	0/1
C03	2969410	T	G	./.	0/1
C03	2969470	G	A	./.	0/1
C03	2969483	C	T	./.	0/1
C03	2969497	C	T	./.	0/1
C03	2969545	C	T	./.	0/1
C03	2969573	C	T	./.	0/1
C03	2969579	A	T	./.	0/1
C03	2969632	A	T	./.	0/1
C03	2969677	G	A	./.	0/1
C03	2971627	G	A	1/1	0/0
C03	2971702	C	T	0/0	0/1
C03	2971703	G	T	0/0	0/1
C03	2971751	G	A	0/0	0/1
C03	2971768	G	A	0/0	0/1
C03	2971867	G	T	1/1	0/0
C03	2972115	T	C	1/1	0/1
C03	2972123	T	C	1/1	0/0
C03	2972179	A	G	./.	0/1
C03	2972211	T	A	0/0	0/1
C03	2972214	T	C	1/1	0/1
C03	2972226	C	A	1/1	0/1
C03	2972315	A	C	1/1	0/1
C03	2972361	C	T	0/0	0/1
C03	2972382	C	A	0/0	0/1
C03	2972469	T	A	./.	0/1
C03	2972526	C	T	1/1	0/1
C03	2972538	A	G	1/1	0/1
C03	2972598	T	C	0/0	0/1
C03	2972618	T	C	1/1	0/1
C03	2972624	T	A	1/1	0/1
C03	2972658	T	C	0/0	0/1
C03	2972692	G	T	0/0	0/1
C03	2972794	C	T	0/0	0/1
C03	2972800	T	G	1/1	0/1
C03	2972805	C	T	0/0	0/1
C03	2972835	G	T	1/1	0/1
C03	2972889	G	A	0/0	0/1
C03	2972901	A	G	./.	0/1
C03	2972905	T	A	0/0	0/1
C03	2972979	T	A	0/0	0/1
C03	2973014	T	C	0/0	0/1
C03	2973095	G	A	0/0	0/1
C03	2973114	G	C	./.	0/1
C03	2973138	A	C	./.	0/1
C03	2973140	A	T	./.	0/1
C03	2973161	A	T	0/0	0/1
C03	2973209	C	T	0/0	0/1
C03	2973268	A	C	0/0	0/1
C03	2973295	G	T	./.	0/1
C03	2973305	C	T	./.	0/1
C03	2973332	G	C	./.	0/1
C03	2973379	A	T	0/0	0/1
C03	2973674	T	C	0/0	0/1
C03	2973692	C	T	0/0	0/1
C03	2973698	T	G	0/0	0/1
C03	2973710	T	C	0/0	0/1
C03	2973807	T	C	./.	0/1
C03	2973818	A	G	0/0	0/1
C03	2973820	T	C	./.	0/1
C03	2973844	T	G	./.	0/1
C03	2973863	A	T	./.	0/1
C03	2973936	G	A	./.	0/1
C03	2973982	C	A	./.	0/1
C03	2974024	T	C	./.	0/1
C03	2974046	A	C	./.	0/1
C03	2978951	T	C	1/1	0/0
C03	2979406	C	T	./.	0/1
C03	2979416	C	T	./.	0/1
C03	2979638	G	C	./.	0/1
C03	2979639	T	G	./.	0/1
C03	2980552	T	G	1/1	0/0
C03	2981006	G	C	1/1	0/0
C03	2981021	T	C	0/0	0/1
C03	2981030	G	A	./.	0/1
C03	2981036	T	A	./.	0/1
C03	2981081	A	C	./.	0/1
C03	2981166	C	G	./.	0/1
C03	2981195	T	A	./.	0/1
C03	2981326	C	T	./.	0/1
C03	2981336	C	T	./.	0/1
C03	2981349	A	G	0/0	0/1
C03	2981392	C	A	0/0	0/1
C03	2981410	A	G	./.	0/1
C03	2981530	C	T	./.	0/1
C03	2981670	G	A	./.	0/1
C03	2981702	A	G	0/0	0/1
C03	2981722	A	G	0/0	0/1
C03	2981742	T	C	0/0	0/1
C03	2981748	G	C	1/1	0/1
C03	2981754	T	C	1/1	0/0
C03	2981772	T	G	1/1	0/1
C03	2981805	C	T	./.	0/1
C03	2981811	C	T	./.	0/1
C03	2981834	G	T	1/1	0/1
C03	2981875	T	C	0/0	0/1
C03	2981882	C	T	1/1	0/1
C03	2982037	G	T	1/1	0/0
C03	2982102	T	G	1/1	0/1
C03	2982115	C	T	1/1	0/1
C03	2982127	T	C	1/1	0/1
C03	2982132	A	T	0/0	0/1
C03	2982177	C	T	./.	0/1
C03	2982256	C	T	./.	0/1
C03	2982283	C	G	./.	0/1
C03	2982372	C	A	./.	0/1
C03	2982384	C	A	./.	0/1
C03	2982400	T	A	./.	0/1
C03	2982841	T	A	1/1	0/0
C03	2983035	T	C	1/1	0/0
C03	2983244	C	T	1/1	0/0
C03	2983263	G	A	1/1	0/0
C03	2983275	G	T	1/1	0/0
C03	2983363	G	A	1/1	0/0
C03	2983425	G	T	1/1	0/0
C03	2983447	A	G	1/1	0/0
C03	2983450	T	G	1/1	0/0
C03	2983481	G	A	1/1	0/0
C03	2983483	C	T	1/1	0/0
C03	2983516	T	C	1/1	0/0
C03	2983583	A	C	1/1	0/0
C03	2983709	A	G	1/1	0/0
C03	2984790	T	A	1/1	0/0
C03	2985236	T	C	1/1	0/0
C03	2985518	A	T	1/1	0/0
C03	2985658	C	A	./.	0/1
C03	2985688	C	T	./.	0/1
C03	2985797	C	A	1/1	0/0
C03	2985812	G	T	0/0	0/1
C03	2985836	A	G	1/1	0/0
C03	2985848	G	A	0/0	0/1
C03	2985911	A	C	0/0	0/1
C03	2985914	C	T	1/1	0/1
C03	2985932	A	C	1/1	0/1
C03	2985944	A	C	0/0	0/1
C03	2985989	C	T	0/0	0/1
C03	2985992	T	G	1/1	0/1
C03	2986025	G	A	1/1	0/1
C03	2986049	C	A	1/1	0/0
C03	2986051	A	G	1/1	0/0
C03	2986201	A	G	./.	0/1
C03	2986208	C	T	0/0	0/1
C03	2986874	C	T	1/1	0/0
C03	2986877	C	A	1/1	0/0
C03	2986967	T	C	1/1	0/0
C03	2987044	G	A	1/1	0/0
C03	2987252	A	G	0/0	0/1
C03	2987255	G	A	0/0	0/1
C03	2987376	A	C	1/1	0/0
C03	2987507	T	G	1/1	0/0
C03	2987522	C	A	1/1	0/0
C03	2988581	G	C	1/1	0/0
C03	2988771	C	G	1/1	0/0
C03	2988850	C	T	1/1	0/0
C03	2988851	T	C	1/1	0/0
C03	2989123	T	G	1/1	0/0
C03	2989131	C	G	1/1	0/0
C03	2989134	A	C	1/1	0/0
C03	2989162	A	G	1/1	0/0
C03	2989193	T	G	1/1	0/0
C03	2989245	A	G	1/1	0/0
C03	2989326	T	G	1/1	0/0
C03	2990974	C	T	1/1	0/1
C03	2991035	A	G	1/1	0/1
C03	2991147	A	T	1/1	0/1
C03	2991178	C	T	1/1	0/1
C03	2992464	C	T	1/1	0/1
C03	2992555	T	A	1/1	0/1
C03	2992641	A	G	0/0	0/1
C03	2992652	T	C	1/1	0/1
C03	2993384	C	T	1/1	0/0
C03	2993431	G	C	1/1	0/0
C03	2993434	G	A	1/1	0/0
C03	2993447	A	T	1/1	0/0
C03	2993456	T	C	1/1	0/0
C03	2994651	G	A	1/1	0/1
C03	2994922	C	G	./.	0/1
C03	2995110	C	T	0/0	0/1
C03	2995137	C	G	./.	0/1
C03	2999128	C	G	0/0	0/1
C03	2999200	G	A	0/0	0/1
C03	2999218	T	C	0/0	0/1
C03	2999362	A	G	1/1	0/1
C03	2999370	C	A	1/1	0/1
C03	2999396	C	G	0/0	0/1
C03	2999425	C	T	0/0	0/1
C03	2999453	G	A	1/1	0/1
C03	2999952	T	G	./.	0/1
C03	2999959	T	G	./.	0/1
C03	3000783	T	C	1/1	0/0
C03	3001088	A	G	1/1	0/0
C03	3001356	T	C	1/1	0/0
C03	3002146	T	G	./.	0/1
C03	3002457	C	T	0/0	0/1
C03	3002460	T	G	./.	0/1
C03	3002470	G	A	1/1	0/1
C03	3002761	C	T	./.	0/1
C03	3003625	T	A	1/1	0/0
C03	3006098	C	A	0/0	0/1
C03	3006184	T	C	1/1	0/1
C03	3006277	A	C	./.	0/1
C03	3006312	G	T	./.	0/1
C03	3006348	C	G	./.	0/1
C03	3006375	A	G	0/0	0/1
C03	3006653	A	C	1/1	0/1
C03	3006690	T	A	1/1	0/0
C03	3006817	A	G	1/1	0/1
C03	3006830	C	T	1/1	0/1
C03	3006858	C	A	./.	0/1
C03	3006861	T	C	./.	0/1
C03	3006874	T	C	./.	0/1
C03	3006879	C	G	./.	0/1
C03	3006900	T	A	./.	0/1
C03	3006917	T	A	./.	0/1
C03	3006923	T	G	./.	0/1
C03	3006935	G	A	1/1	0/1
C03	3006937	A	G	./.	0/1
C03	3006986	A	C	0/0	0/1
C03	3007329	A	G	./.	0/1
C03	3007352	G	T	./.	0/1
C03	3007369	A	C	0/0	0/1
C03	3007467	T	C	./.	0/1
C03	3008944	C	T	1/1	0/0
C03	3014677	A	T	./.	0/1
C03	3014682	G	C	./.	0/1
C03	3015394	G	A	1/1	0/0
C03	3015559	C	T	1/1	0/0
C03	3016555	A	C	1/1	0/0
C03	3016573	C	T	1/1	0/0
C03	3017894	A	T	1/1	0/0
C03	3017996	A	G	1/1	0/0
C03	3017998	T	C	1/1	0/0
C03	3018060	T	A	1/1	0/0
C03	3018140	G	A	1/1	0/0
C03	3019020	A	T	1/1	0/0
C03	3019021	A	T	1/1	0/0
C03	3019078	G	A	1/1	0/0
C03	3019080	C	T	1/1	0/0
C03	3025027	C	G	1/1	0/0
C03	3025043	G	A	1/1	0/0
C03	3026476	A	G	0/0	0/1
C03	3026507	G	A	1/1	0/1
C03	3026567	G	A	1/1	0/0
C03	3026646	T	A	0/0	0/1
C03	3026648	A	T	1/1	0/0
C03	3031716	G	T	1/1	0/0
C03	3031827	C	T	1/1	0/0
C03	3032723	G	C	1/1	0/0
C03	3032909	C	G	1/1	0/0
C03	3032970	T	C	1/1	0/0
C03	3040998	G	C	1/1	0/0
C03	3042038	G	A	1/1	0/1
C03	3042117	C	A	0/0	0/1
C03	3042357	C	T	./.	0/1
C03	3042362	T	C	./.	0/1
C03	3042380	T	G	./.	0/1
C03	3042388	C	T	./.	0/1
C03	3042399	A	G	./.	0/1
C03	3042523	T	C	./.	0/1
C03	3042576	A	C	./.	0/1
C03	3042580	G	A	./.	0/1
C03	3042613	G	A	./.	0/1
C03	3045957	A	G	1/1	0/0
C03	3047376	T	A	1/1	0/0
C03	3047573	G	A	1/1	0/0
C03	3049077	G	A	1/1	0/0
C03	3049113	G	T	1/1	0/0
C03	3049125	T	A	./.	0/1
C03	3049131	C	A	./.	0/1
C03	3049165	C	A	0/0	0/1
C03	3049233	C	G	1/1	0/0
C03	3049804	G	A	1/1	0/1
C03	3049916	T	C	1/1	0/1
C03	3049928	A	G	1/1	0/1
C03	3049985	T	G	1/1	0/0
C03	3049988	C	T	1/1	0/0
C03	3050003	T	C	1/1	0/0
C03	3050033	A	C	1/1	0/0
C03	3052964	C	G	1/1	0/0
C03	3053010	T	C	1/1	0/0
C03	3053023	T	C	1/1	0/0
C03	3053049	A	G	1/1	0/0
C03	3053343	T	C	1/1	0/0
C03	3053409	A	G	1/1	0/0
C03	3053421	G	A	1/1	0/0
C03	3053454	C	T	1/1	0/0
C03	3053563	G	C	1/1	0/0
C03	3053757	C	G	1/1	0/0
C03	3053815	T	C	1/1	0/0
C03	3053816	C	T	1/1	0/0
C03	3054009	G	T	1/1	0/0
C03	3057113	A	G	1/1	0/0
C03	3057182	T	G	1/1	0/0
C03	3057207	T	A	1/1	0/0
C03	3057214	G	T	1/1	0/0
C03	3057221	G	A	1/1	0/0
C03	3057249	T	A	1/1	0/0
C03	3057720	C	T	./.	0/1
C03	3058320	T	C	1/1	0/0
C03	3058403	T	C	1/1	0/0
C03	3059598	T	C	0/0	0/1
C03	3059694	C	T	1/1	0/0
C03	3059712	C	T	1/1	0/0
C03	3059715	A	C	1/1	0/0
C03	3059772	A	G	1/1	0/0
C03	3059778	C	A	1/1	0/0
C03	3060037	G	T	1/1	0/0
C03	3062613	T	A	./.	0/1
C03	3062628	C	A	./.	0/1
C03	3062691	A	G	./.	0/1
C03	3062699	T	C	./.	0/1
C03	3062714	A	T	./.	0/1
C03	3062723	G	A	./.	0/1
C03	3062729	A	G	./.	0/1
C03	3062741	A	C	./.	0/1
C03	3062950	T	C	./.	0/1
C03	3062953	C	T	./.	0/1
C03	3062994	T	C	./.	0/1
C03	3063025	G	A	./.	0/1
C03	3063033	A	G	./.	0/1
C03	3063039	C	T	./.	0/1
C03	3063085	G	T	./.	0/1
C03	3063116	G	A	./.	0/1
C03	3063122	G	A	./.	0/1
C03	3063136	G	A	./.	0/1
C03	3063148	A	T	./.	0/1
C03	3063154	C	A	./.	0/1
C03	3063162	T	C	0/0	0/1
C03	3063182	A	C	./.	0/1
C03	3063188	A	G	./.	0/1
C03	3063201	T	C	0/0	0/1
C03	3063210	A	G	0/0	0/1
C03	3063227	A	G	0/0	0/1
C03	3063303	A	G	0/0	0/1
C03	3063315	G	T	./.	0/1
C03	3066083	G	A	./.	0/1
C03	3066109	T	A	./.	0/1
C03	3067274	C	T	1/1	0/0
C03	3067337	A	G	./.	0/1
C03	3067411	C	T	./.	0/1
C03	3067614	C	T	./.	0/1
C03	3067653	G	T	0/0	0/1
C03	3067673	G	T	0/0	0/1
C03	3067802	G	T	1/1	0/0
C03	3067942	C	T	1/1	0/0
C03	3068084	C	T	1/1	0/1
C03	3068132	C	T	1/1	0/1
C03	3068138	T	C	0/0	0/1
C03	3068153	T	A	1/1	0/0
C03	3068195	T	C	0/0	0/1
C03	3068204	A	G	1/1	0/1
C03	3068219	C	T	1/1	0/0
C03	3068237	G	A	1/1	0/1
C03	3068423	G	A	1/1	0/1
C03	3068459	C	T	0/0	0/1
C03	3068473	A	T	0/0	0/1
C03	3068481	G	C	0/0	0/1
C03	3068492	G	T	0/0	0/1
C03	3068499	C	A	0/0	0/1
C03	3068510	T	A	1/1	0/1
C03	3068515	G	A	1/1	0/1
C03	3068547	T	C	1/1	0/1
C03	3068588	C	T	0/0	0/1
C03	3068603	C	T	0/0	0/1
C03	3068606	G	T	0/0	0/1
C03	3068622	C	T	1/1	0/1
C03	3068627	T	C	1/1	0/1
C03	3068643	G	C	1/1	0/1
C03	3069793	C	A	1/1	0/0
C03	3069878	C	T	1/1	0/0
C03	3069941	G	A	1/1	0/0
C03	3070365	T	C	1/1	0/0
C03	3082928	G	A	1/1	0/0
C03	3083020	G	C	1/1	0/0
C03	3084937	C	G	1/1	0/0
C03	3085609	T	G	1/1	0/0
C03	3086286	C	A	./.	0/1
C03	3086295	T	C	./.	0/1
C03	3088017	A	G	1/1	0/0
C03	3089019	A	T	1/1	0/0
C03	3091947	T	A	1/1	0/0
C03	3092043	G	A	1/1	0/0
C03	3092439	C	G	1/1	0/0
C03	3101376	A	C	1/1	0/0
C03	3101436	C	G	1/1	0/0
C03	3101455	T	G	1/1	0/0
C03	3101533	A	G	1/1	0/0
C03	3105731	G	A	0/1	0/0
C03	3105883	C	A	1/1	0/1
C03	3105924	C	A	1/1	0/1
C03	3105940	A	G	1/1	0/1
C03	3105959	T	C	1/1	0/0
C03	3105960	G	A	1/1	0/0
C03	3111232	G	T	./.	1/1
C03	3111271	T	C	./.	1/1
C03	3113238	T	C	1/1	0/0
C03	3113728	A	G	1/1	0/1
C03	3113766	T	C	1/1	0/1
C03	3113787	T	C	0/1	0/1
C03	3113798	T	G	0/1	0/1
C03	3113838	G	A	1/1	0/1
C03	3113881	A	G	1/1	0/1
C03	3113916	C	T	1/1	0/1
C03	3114156	A	G	0/1	0/1
C03	3114198	G	A	1/1	0/1
C03	3114213	A	G	1/1	0/1
C03	3114252	T	A	1/1	0/1
C03	3114300	T	G	0/1	0/0
C03	3114305	T	C	1/1	0/1
C03	3115681	T	A	1/1	0/0
C03	3116727	T	A	1/1	0/0
C03	3119809	G	C	1/1	0/0
C03	3120039	C	T	1/1	0/0
C03	3123010	G	T	0/0	0/1
C03	3123137	A	T	./.	0/1
C03	3123216	G	A	./.	0/1
C03	3123280	T	A	0/0	0/1
C03	3123283	G	T	0/0	0/1
C03	3123291	T	C	0/0	0/1
C03	3123345	T	A	0/0	0/1
C03	3123405	C	T	0/0	0/1
C03	3123412	C	T	0/0	0/1
C03	3123459	C	T	1/1	0/0
C03	3123556	T	G	./.	0/1
C03	3123558	C	G	./.	0/1
C03	3123580	T	A	./.	0/1
C03	3123581	C	A	./.	0/1
C03	3123615	G	T	0/0	0/1
C03	3123648	G	T	1/1	0/1
C03	3123766	G	A	1/1	0/0
C03	3123876	C	T	1/1	0/0
C03	3124106	T	C	1/1	0/0
C03	3124242	T	C	0/0	0/1
C03	3125478	C	T	1/1	0/0
C03	3125517	G	A	1/1	0/0
C03	3125891	T	C	./.	0/1
C03	3125926	G	C	./.	0/1
C03	3125994	C	T	./.	0/1
C03	3126001	C	T	./.	0/1
C03	3126005	A	T	./.	0/1
C03	3126018	G	A	./.	0/1
C03	3126026	G	T	./.	0/1
C03	3126484	T	C	./.	0/1
C03	3126504	T	A	0/0	0/1
C03	3126597	T	G	./.	0/1
C03	3126599	G	C	./.	0/1
C03	3126610	C	A	./.	0/1
C03	3126624	T	C	./.	0/1
C03	3126648	C	A	./.	0/1
C03	3128449	T	A	1/1	0/0
C03	3129135	C	T	1/1	0/0
C03	3130559	C	G	./.	0/1
C03	3130730	T	C	./.	0/1
C03	3130772	C	T	0/0	0/1
C03	3130775	T	G	./.	0/1
C03	3130799	G	A	0/0	0/1
C03	3130880	T	G	1/1	0/0
C03	3130886	C	A	0/0	0/1
C03	3130910	T	C	0/0	0/1
C03	3131006	T	G	1/1	0/0
C03	3131132	C	T	1/1	0/0
C03	3133218	G	C	1/1	0/0
C03	3133478	T	C	1/1	0/0
C03	3133497	T	G	1/1	0/0
C03	3139175	A	T	0/0	0/1
C03	3139268	C	T	./.	0/1
C03	3139271	C	T	./.	0/1
C03	3139530	T	C	1/1	0/0
C03	3139541	G	A	1/1	0/0
C03	3139564	C	T	1/1	0/0
C03	3139659	T	C	1/1	0/0
C03	3139676	A	T	1/1	0/1
C03	3139821	C	G	./.	0/1
C03	3143036	A	G	./.	0/1
C03	3143205	T	C	0/0	0/1
C03	3143214	G	A	./.	0/1
C03	3143229	T	G	./.	0/1
C03	3143258	A	G	./.	0/1
C03	3143820	T	C	1/1	0/0
C03	3144123	T	C	1/1	0/0
C03	3144134	C	T	1/1	0/0
C03	3144161	A	G	1/1	0/0
C03	3146839	C	T	1/1	0/0
C03	3147448	T	C	1/1	0/0
C03	3147460	T	C	1/1	0/0
C03	3148392	T	C	./.	0/1
C03	3148395	G	A	./.	0/1
C03	3148409	G	C	1/1	0/1
C03	3148528	G	A	1/1	0/0
C03	3149051	A	T	1/1	0/0
C03	3150805	G	C	./.	0/1
C03	3150872	T	C	./.	0/1
C03	3152671	G	A	0/0	0/1
C03	3152787	G	A	1/1	0/0
C03	3152796	G	A	1/1	0/0
C03	3154264	A	T	0/0	0/1
C03	3154347	G	A	1/1	0/1
C03	3154356	T	A	0/0	0/1
C03	3154407	T	C	1/1	0/1
C03	3154417	T	G	0/0	0/1
C03	3154467	T	A	0/0	0/1
C03	3154502	A	G	1/1	0/1
C03	3154523	C	G	1/1	0/1
C03	3154582	C	G	1/1	0/0
C03	3154637	G	A	1/1	0/0
C03	3154645	A	C	1/1	0/0
C03	3154723	G	A	./.	0/1
C03	3154724	A	G	0/0	0/1
C03	3154734	A	G	./.	0/1
C03	3154777	C	A	1/1	0/0
C03	3154815	A	G	./.	0/1
C03	3154848	G	T	1/1	0/1
C03	3154851	C	T	1/1	0/1
C03	3154869	A	G	0/0	0/1
C03	3154914	G	T	1/1	0/1
C03	3154923	T	C	1/1	0/1
C03	3154959	T	C	1/1	0/1
C03	3154968	T	C	0/0	0/1
C03	3154979	T	C	0/0	0/1
C03	3155030	T	G	1/1	0/1
C03	3155035	C	A	1/1	0/1
C03	3155062	G	A	1/1	0/1
C03	3155068	A	G	1/1	0/1
C03	3155086	A	C	0/0	0/1
C03	3155092	C	G	1/1	0/1
C03	3155116	C	T	0/0	0/1
C03	3155122	G	A	0/0	0/1
C03	3155164	A	C	1/1	0/1
C03	3155172	A	G	0/0	0/1
C03	3155221	T	C	0/0	0/1
C03	3155311	T	A	0/0	0/1
C03	3155326	G	A	0/0	0/1
C03	3155341	A	G	0/0	0/1
C03	3155434	T	A	./.	0/1
C03	3155435	G	A	./.	0/1
C03	3155445	G	T	./.	0/1
C03	3155502	G	A	./.	0/1
C03	3156949	C	A	./.	0/1
C03	3156958	G	A	./.	0/1
C03	3156969	T	C	./.	0/1
C03	3157038	A	G	./.	0/1
C03	3157045	G	C	0/0	0/1
C03	3157116	T	C	1/1	0/1
C03	3157214	G	T	0/0	0/1
C03	3157257	G	T	0/0	0/1
C03	3157283	C	A	1/1	0/1
C03	3157289	G	C	0/0	0/1
C03	3157337	C	G	0/0	0/1
C03	3157462	G	A	./.	0/1
C03	3157465	G	A	./.	0/1
C03	3157488	G	C	1/1	0/1
C03	3157515	T	G	1/1	0/1
C03	3157571	G	A	1/1	0/1
C03	3158611	A	T	1/1	0/1
C03	3158654	C	T	0/0	0/1
C03	3158663	T	A	1/1	0/1
C03	3158672	G	A	1/1	0/1
C03	3158702	T	C	1/1	0/1
C03	3158749	G	T	1/1	0/1
C03	3158755	C	T	0/0	0/1
C03	3158872	A	G	0/1	0/1
C03	3158900	G	A	./.	0/1
C03	3158901	A	T	./.	0/1
C03	3159078	A	G	./.	0/1
C03	3159088	A	T	./.	0/1
C03	3159100	T	G	./.	0/1
C03	3159105	A	G	./.	0/1
C03	3159120	A	G	./.	0/1
C03	3159128	A	C	./.	0/1
C03	3159132	A	G	./.	0/1
C03	3159150	A	G	./.	0/1
C03	3159195	A	G	./.	0/1
C03	3159254	G	T	./.	0/1
C03	3159256	A	T	./.	0/1
C03	3159277	T	G	./.	0/1
C03	3159278	G	A	./.	0/1
C03	3159316	T	C	./.	0/1
C03	3159332	G	A	./.	0/1
C03	3159398	T	A	./.	0/1
C03	3159401	A	T	1/1	0/1
C03	3159453	A	G	0/0	0/1
C03	3159462	A	G	1/1	0/1
C03	3159474	C	G	0/0	0/1
C03	3159483	A	G	1/1	0/1
C03	3159498	A	C	1/1	0/1
C03	3159500	G	A	0/0	0/1
C03	3159513	C	T	0/0	0/1
C03	3159555	T	C	0/0	0/1
C03	3159563	C	A	0/0	0/1
C03	3159616	A	T	0/0	0/1
C03	3159637	C	A	0/0	0/1
C03	3159672	A	T	0/0	0/1
C03	3159684	A	C	./.	0/1
C03	3159692	A	C	./.	0/1
C03	3159700	G	T	./.	0/1
C03	3159889	C	T	1/1	0/1
C03	3159919	C	T	1/1	0/0
C03	3159951	C	G	1/1	0/0
C03	3159999	G	T	1/1	0/0
C03	3161035	A	G	./.	0/1
C03	3161039	T	A	./.	0/1
C03	3161052	C	T	./.	0/1
C03	3161078	A	T	./.	0/1
C03	3161188	A	G	./.	0/1
C03	3161222	T	A	./.	0/1
C03	3161283	A	G	./.	0/1
C03	3161289	T	C	./.	0/1
C03	3161310	A	T	./.	0/1
C03	3161398	G	A	./.	0/1
C03	3161452	T	G	./.	0/1
C03	3161673	G	A	./.	0/1
C03	3161679	T	C	./.	0/1
C03	3164384	G	A	./.	0/1
C03	3164432	A	G	0/0	0/1
C03	3164452	T	G	1/1	0/1
C03	3164512	G	A	1/1	0/1
C03	3165684	G	C	./.	0/1
C03	3165705	A	T	./.	0/1
C03	3165872	C	T	./.	0/1
C03	3165923	T	G	./.	0/1
C03	3165950	G	C	./.	0/1
C03	3165984	A	G	./.	0/1
C03	3169147	A	C	0/0	0/1
C03	3169176	A	G	0/0	0/1
C03	3169181	T	C	1/1	0/1
C03	3169207	A	G	./.	0/1
C03	3169322	A	G	0/0	0/1
C03	3169370	C	T	1/1	0/1
C03	3169403	A	T	1/1	0/1
C03	3170737	T	G	1/1	0/0
C03	3170811	T	C	0/0	0/1
C03	3170834	T	C	1/1	0/1
C03	3170870	G	A	0/0	0/1
C03	3170874	G	C	1/1	0/1
C03	3170885	G	A	1/1	0/0
C03	3170887	C	T	1/1	0/0
C03	3171036	G	A	1/1	0/1
C03	3171039	G	A	1/1	0/1
C03	3171119	G	A	1/1	0/1
C03	3171199	T	A	1/1	0/1
C03	3171205	G	A	1/1	0/1
C03	3176082	A	G	./.	0/1
C03	3176095	A	C	./.	0/1
C03	3176103	C	T	./.	0/1
C03	3176126	C	T	0/0	0/1
C03	3176151	T	C	1/1	0/1
C03	3176274	T	C	1/1	0/1
C03	3176279	A	C	1/1	0/1
C03	3176286	T	A	1/1	0/1
C03	3176322	T	C	1/1	0/0
C03	3176407	A	G	0/0	0/1
C03	3176409	G	C	0/0	0/1
C03	3176439	T	C	1/1	0/1
C03	3176472	A	G	1/1	0/1
C03	3176476	A	G	1/1	0/1
C03	3176525	A	G	1/1	0/1
C03	3176613	C	A	1/1	0/1
C03	3176719	A	G	1/1	0/1
C03	3177091	C	T	1/1	0/1
C03	3177092	T	A	1/1	0/1
C03	3177183	T	A	1/1	0/1
C03	3177249	G	A	1/1	0/1
C03	3177300	G	A	1/1	0/1
C03	3177386	C	T	1/1	0/1
C03	3177414	G	A	1/1	0/1
C03	3177441	A	G	1/1	0/1
C03	3177475	C	T	1/1	0/1
C03	3177610	C	T	0/0	0/1
C03	3177621	C	T	1/1	0/1
C03	3177665	G	A	0/0	0/1
C03	3177676	T	C	0/0	0/1
C03	3177812	T	C	0/0	0/1
C03	3177872	A	T	1/1	0/1
C03	3177886	C	A	1/1	0/1
C03	3177892	A	G	1/1	0/1
C03	3177984	A	C	1/1	0/1
C03	3178026	A	C	0/0	0/1
C03	3178037	T	A	1/1	0/1
C03	3178101	T	C	0/0	0/1
C03	3178106	C	A	1/1	0/1
C03	3178140	C	T	1/1	0/0
C03	3178168	T	C	1/1	0/0
C03	3178228	A	G	1/1	0/0
C03	3178261	A	T	1/1	0/0
C03	3178268	G	A	1/1	0/0
C03	3178272	C	T	1/1	0/0
C03	3178335	C	A	1/1	0/0
C03	3178345	C	T	1/1	0/0
C03	3178364	T	C	1/1	0/0
C03	3178404	T	C	1/1	0/0
C03	3178427	T	C	1/1	0/0
C03	3178520	A	G	./.	0/1
C03	3178525	A	G	./.	0/1
C03	3178533	C	A	./.	0/1
C03	3178810	G	A	0/1	0/0
C03	3178817	A	G	0/1	0/0
C03	3178852	C	T	1/1	0/0
C03	3178866	T	G	1/1	0/0
C03	3179030	C	A	1/1	0/0
C03	3179046	G	A	1/1	0/1
C03	3179061	C	T	0/0	0/1
C03	3179067	G	A	0/0	0/1
C03	3179076	T	G	1/1	0/0
C03	3179126	C	T	1/1	0/0
C03	3179135	C	G	0/0	0/1
C03	3179155	C	T	1/1	0/1
C03	3179195	T	C	0/0	0/1
C03	3179198	C	G	0/0	0/1
C03	3179221	G	A	1/1	0/1
C03	3179352	C	A	./.	0/1
C03	3179472	A	C	1/1	0/0
C03	3179493	A	G	1/1	0/0
C03	3179735	T	C	1/1	0/1
C03	3179736	G	A	1/1	0/1
C03	3179766	G	C	1/1	0/0
C03	3179792	G	A	1/1	0/1
C03	3179829	G	A	1/1	0/1
C03	3180730	G	T	1/1	0/0
C03	3181875	T	A	./.	0/1
C03	3181969	A	C	./.	0/1
C03	3182083	A	C	./.	0/1
C03	3182101	T	C	./.	0/1
C03	3182283	C	T	./.	0/1
C03	3195059	T	C	1/1	0/0
C03	3195959	A	G	1/1	0/0
C03	3196087	A	T	1/1	0/0
C03	3196110	A	T	1/1	0/0
C03	3196412	C	A	0/1	0/0
C03	3196437	G	A	0/1	0/0
C03	3196471	G	C	1/1	0/0
C03	3196472	G	T	1/1	0/0
C03	3196517	A	G	1/1	0/0
C03	3196571	G	A	1/1	0/0
C03	3196607	G	A	1/1	0/0
C03	3196679	C	A	0/1	0/0
C03	3196746	C	G	1/1	0/0
C03	3196793	T	A	1/1	0/0
C03	3196808	T	C	1/1	0/0
C03	3196858	G	T	0/1	0/0
C03	3196859	G	T	0/1	0/0
C03	3196925	C	T	1/1	0/0
C03	3196938	A	G	0/1	0/0
C03	3196994	C	T	0/0	0/1
C03	3197012	T	A	0/0	0/1
C03	3197069	G	A	0/0	0/1
C03	3197081	G	A	0/0	0/1
C03	3197099	G	A	0/1	0/1
C03	3197141	A	T	1/1	0/0
C03	3197173	A	G	0/0	0/1
C03	3197225	C	A	./.	0/1
C03	3197264	A	C	1/1	0/0
C03	3197309	G	A	./.	0/1
C03	3197384	C	T	./.	0/1
C03	3197390	G	C	./.	0/1
C03	3197417	G	A	./.	0/1
C03	3197442	C	G	./.	0/1
C03	3197555	T	G	./.	0/1
C03	3197558	C	T	./.	0/1
C03	3197573	G	A	./.	0/1
C03	3197579	T	G	./.	0/1
C03	3197630	A	G	./.	0/1
C03	3197647	G	A	./.	0/1
C03	3197678	A	T	./.	0/1
C03	3197702	G	A	./.	0/1
C03	3197705	A	T	./.	0/1
C03	3197855	G	A	./.	0/1
C03	3198461	A	C	1/1	0/0
C03	3198557	A	G	1/1	0/0
C03	3198563	C	G	1/1	0/0
C03	3198687	T	C	1/1	0/0
C03	3198697	T	A	1/1	0/0
C03	3199509	C	T	1/1	0/0
C03	3200245	A	T	1/1	0/0
C03	3200305	G	A	1/1	0/0
C03	3200316	C	T	1/1	0/0
C03	3200345	C	A	1/1	0/0
C03	3200461	G	A	1/1	0/0
C03	3200522	G	A	1/1	0/0
C03	3200545	A	T	1/1	0/0
C03	3200569	G	C	1/1	0/0
C03	3201179	G	A	1/1	0/1
C03	3201206	T	C	0/0	0/1
C03	3201229	G	A	0/0	0/1
C03	3201297	G	A	0/0	0/1
C03	3201337	C	T	0/0	0/1
C03	3201361	A	T	0/0	0/1
C03	3201373	C	T	0/1	0/1
C03	3201382	G	T	1/1	0/1
C03	3201447	A	G	0/1	0/1
C03	3201474	G	A	0/1	0/1
C03	3201493	G	T	1/1	0/1
C03	3201497	C	T	1/1	0/1
C03	3201543	A	G	0/1	0/1
C03	3201546	T	G	0/1	0/1
C03	3201598	G	A	1/1	0/1
C03	3201669	G	A	1/1	0/1
C03	3201684	A	T	0/0	0/1
C03	3201753	T	C	./.	0/1
C03	3201785	T	C	./.	0/1
C03	3201823	A	C	0/0	0/1
C03	3201832	G	T	0/0	0/1
C03	3201840	G	T	0/0	0/1
C03	3202635	T	C	1/1	0/1
C03	3202653	T	C	0/0	0/1
C03	3202661	A	G	./.	0/1
C03	3202824	C	T	./.	0/1
C03	3202957	A	G	./.	0/1
C03	3202988	C	T	./.	0/1
C03	3202994	A	G	./.	0/1
C03	3203297	A	G	1/1	0/0
C03	3203380	C	A	1/1	0/0
C03	3203629	T	C	1/1	0/0
C03	3203721	A	G	1/1	0/0
C03	3204218	A	T	1/1	0/0
C03	3204336	G	A	1/1	0/0
C03	3204376	A	T	1/1	0/0
C03	3204459	G	T	1/1	0/0
C03	3204561	A	C	1/1	0/0
C03	3206189	C	T	1/1	0/0
C03	3206213	G	C	1/1	0/0
C03	3206426	T	G	1/1	0/0
C03	3206577	T	G	1/1	0/0
C03	3206581	A	G	1/1	0/0
C03	3206593	C	T	0/1	0/0
C03	3206601	T	G	1/1	0/0
C03	3206643	C	T	0/1	0/0
C03	3206775	A	T	0/1	0/0
C03	3206790	C	G	0/1	0/0
C03	3215754	C	T	1/1	0/0
C03	3216232	T	A	1/1	0/0
C03	3218448	G	A	1/1	0/0
C03	3223371	A	G	0/0	0/1
C03	3223404	C	T	0/0	0/1
C03	3223428	A	G	0/0	0/1
C03	3223437	T	C	0/0	0/1
C03	3223446	T	G	0/0	0/1
C03	3223449	A	G	1/1	0/1
C03	3223515	G	A	1/1	0/1
C03	3223553	T	C	1/1	0/1
C03	3223605	C	T	./.	0/1
C03	3223635	G	T	./.	0/1
C03	3223650	T	C	./.	0/1
C03	3223716	T	C	./.	0/1
C03	3223748	T	A	./.	0/1
C03	3224304	T	G	1/1	0/0
C03	3224403	A	G	1/1	0/0
C03	3224794	A	G	./.	0/1
C03	3226250	A	G	./.	0/1
C03	3226263	A	C	./.	0/1
C03	3226295	A	T	./.	0/1
C03	3226583	T	A	./.	0/1
C03	3226600	A	G	./.	0/1
C03	3226629	T	A	./.	0/1
C03	3226661	A	G	./.	0/1
C03	3226670	A	G	./.	0/1
C03	3226682	T	A	./.	0/1
C03	3226707	G	A	./.	0/1
C03	3227031	G	T	1/1	0/0
C03	3227231	A	T	1/1	0/0
C03	3227288	C	T	1/1	0/0
C03	3227313	A	G	1/1	0/0
C03	3227597	G	A	1/1	0/0
C03	3227782	A	G	1/1	0/0
C03	3227830	A	G	./.	0/1
C03	3227870	C	T	./.	0/1
C03	3227895	C	T	./.	0/1
C03	3227952	C	T	0/0	0/1
C03	3227955	T	A	./.	0/1
C03	3228087	G	T	./.	0/1
C03	3228095	G	C	./.	0/1
C03	3229123	A	G	1/1	0/0
C03	3230453	C	T	1/1	0/0
C03	3230952	G	T	./.	0/1
C03	3230989	T	A	./.	0/1
C03	3237144	A	T	1/1	0/0
C03	3238815	G	T	1/1	0/0
C03	3239104	G	A	1/1	0/0
C03	3245048	C	A	0/0	1/1
C03	3245948	A	G	1/1	0/0
C03	3246364	T	G	1/1	0/0
C03	3246388	C	A	1/1	0/0
C03	3246435	A	T	1/1	0/0
C03	3246461	C	G	1/1	0/0
C03	3246482	T	C	1/1	0/0
C03	3246499	C	T	1/1	0/0
C03	3248160	C	T	1/1	0/1
C03	3248218	C	T	1/1	0/1
C03	3248292	G	T	1/1	0/1
C03	3248294	A	C	1/1	0/1
C03	3248446	T	C	0/0	0/1
C03	3248451	G	A	0/0	0/1
C03	3248467	A	C	0/0	0/1
C03	3248489	G	C	0/0	0/1
C03	3248494	C	A	0/0	0/1
C03	3248556	C	T	1/1	0/1
C03	3248722	A	C	0/0	0/1
C03	3262051	T	G	1/1	0/1
C03	3262082	A	G	1/1	0/1
C03	3262172	G	A	1/1	0/1
C03	3262216	T	A	0/0	0/1
C03	3262225	T	C	1/1	0/1
C03	3262227	A	G	1/1	0/1
C03	3262274	A	G	0/0	0/1
C03	3262281	G	A	0/0	0/1
C03	3262307	C	T	./.	0/1
C03	3262311	C	A	./.	0/1
C03	3263434	G	A	1/1	0/1
C03	3263435	C	T	1/1	0/1
C03	3263445	G	C	0/0	0/1
C03	3263452	C	T	1/1	0/1
C03	3263466	A	C	0/0	0/1
C03	3263500	G	T	1/1	0/1
C03	3263513	G	T	0/0	0/1
C03	3263594	A	G	1/1	0/1
C03	3263603	C	T	1/1	0/1
C03	3264680	G	A	1/1	0/0
C03	3265397	A	G	0/0	0/1
C03	3265400	C	T	./.	0/1
C03	3265467	T	G	0/0	0/1
C03	3265516	A	G	1/1	0/0
C03	3270881	A	G	1/1	0/0
C03	3270902	G	A	1/1	0/0
C03	3271076	G	A	1/1	0/0
C03	3276785	G	C	1/1	0/0
C03	3282329	A	T	1/1	0/0
C03	3282575	G	C	1/1	0/0
C03	3282659	A	T	1/1	0/0
C03	3283757	A	T	1/1	0/0
C03	3285571	C	T	1/1	0/0
C03	3285572	T	G	1/1	0/0
C03	3285616	A	G	1/1	0/0
C03	3285627	T	C	1/1	0/0
C03	3285948	A	C	1/1	0/0
C03	3285954	A	T	1/1	0/0
C03	3286036	C	G	1/1	0/0
C03	3288181	C	T	1/1	0/0
C03	3290745	A	C	1/1	0/0
C03	3294990	A	G	./.	0/1
C03	3294999	A	G	./.	0/1
C03	3297302	G	C	./.	0/1
C03	3297314	T	G	./.	0/1
C03	3297432	A	G	./.	0/1
C03	3298789	A	T	./.	0/1
C03	3298835	G	A	./.	0/1
C03	3298854	G	A	./.	0/1
C03	3298863	C	G	./.	0/1
C03	3298881	A	C	./.	0/1
C03	3299118	A	G	0/0	0/1
C03	3299748	T	C	1/1	0/0
C03	3309658	C	T	1/1	0/0
C03	3309675	G	A	1/1	0/0
C03	3310004	A	C	1/1	0/0
C03	3310019	C	G	1/1	0/0
C03	3310058	C	A	1/1	0/0
C03	3311985	C	T	./.	0/1
C03	3312005	T	G	0/0	0/1
C03	3312045	C	A	0/0	0/1
C03	3312233	G	A	./.	0/1
C03	3312258	C	T	./.	0/1
C03	3312309	A	G	1/1	0/1
C03	3312317	C	T	1/1	0/1
C03	3312463	T	G	1/1	0/0
C03	3312473	C	T	1/1	0/0
C03	3312514	G	A	1/1	0/0
C03	3312547	C	G	1/1	0/0
C03	3314506	A	C	./.	0/1
C03	3314941	T	A	./.	0/1
C03	3314945	A	C	./.	0/1
C03	3314959	T	C	./.	0/1
C03	3314977	G	C	./.	0/1
C03	3315009	G	T	./.	0/1
C03	3315134	T	G	./.	0/1
C03	3315975	C	A	./.	0/1
C03	3316130	A	G	./.	0/1
C03	3316155	T	A	./.	0/1
C03	3316170	C	T	./.	0/1
C03	3316179	C	A	./.	0/1
C03	3316200	T	C	./.	0/1
C03	3316206	T	C	./.	0/1
C03	3316469	G	T	1/1	0/0
C03	3316473	T	A	1/1	0/0
C03	3316707	G	A	1/1	0/0
C03	3316828	T	C	1/1	0/0
C03	3317005	C	G	0/0	0/1
C03	3317038	C	T	0/0	0/1
C03	3317040	G	A	0/0	0/1
C03	3317077	G	A	0/0	0/1
C03	3317188	A	G	0/0	0/1
C03	3317744	G	A	./.	0/1
C03	3320054	T	G	0/0	0/1
C03	3320087	T	C	0/0	0/1
C03	3320114	C	T	0/1	0/1
C03	3320148	C	T	0/1	0/1
C03	3320201	T	C	1/1	0/1
C03	3322063	A	G	1/1	0/0
C03	3322174	G	A	1/1	0/0
C03	3322283	T	A	1/1	0/0
C03	3323332	C	T	1/1	0/1
C03	3323363	A	G	0/0	0/1
C03	3323401	A	T	0/0	0/1
C03	3323470	A	G	0/0	0/1
C03	3323479	A	T	1/1	0/1
C03	3323541	G	A	1/1	0/0
C03	3323544	A	G	1/1	0/0
C03	3323604	A	G	1/1	0/0
C03	3324747	T	G	0/0	0/1
C03	3324831	A	G	1/1	0/1
C03	3324900	G	C	0/0	0/1
C03	3324915	T	A	0/1	0/1
C03	3324924	T	A	0/1	0/1
C03	3325274	G	A	1/1	0/0
C03	3326684	A	G	1/1	0/1
C03	3326694	C	T	0/0	0/1
C03	3326696	T	A	0/0	0/1
C03	3328118	A	T	1/1	./.
C03	3328120	A	G	1/1	./.
C03	3328201	A	T	0/0	0/1
C03	3328208	G	A	1/1	0/1
C03	3328223	C	T	0/0	0/1
C03	3328650	G	A	./.	0/1
C03	3328688	G	A	./.	0/1
C03	3328696	G	C	0/0	0/1
C03	3328724	T	A	1/1	0/1
C03	3328811	T	A	0/0	0/1
C03	3328902	T	G	0/0	0/1
C03	3329111	T	C	./.	0/1
C03	3329136	G	A	0/0	0/1
C03	3329142	A	G	./.	0/1
C03	3329167	C	G	./.	0/1
C03	3329197	T	C	./.	0/1
C03	3332580	A	C	./.	0/1
C03	3332636	A	G	./.	0/1
C03	3332655	A	C	./.	0/1
C03	3332662	T	C	./.	0/1
C03	3332768	A	G	./.	0/1
C03	3332777	C	G	./.	0/1
C03	3332783	A	C	./.	0/1
C03	3332843	A	G	0/0	0/1
C03	3332849	A	G	1/1	0/1
C03	3332998	C	A	0/0	0/1
C03	3333084	A	T	0/0	0/1
C03	3333101	T	G	1/1	0/1
C03	3333102	A	G	1/1	0/1
C03	3333162	A	C	0/0	0/1
C03	3333176	T	G	./.	0/1
C03	3333205	A	C	0/0	0/1
C03	3333253	C	G	./.	0/1
C03	3333373	C	A	0/0	0/1
C03	3333599	C	G	0/0	0/1
C03	3333628	G	A	1/1	0/1
C03	3333708	C	A	1/1	0/0
C03	3334161	G	A	./.	0/1
C03	3334165	A	C	1/1	0/1
C03	3334290	T	A	./.	0/1
C03	3334322	G	T	1/1	0/1
C03	3334406	G	A	0/0	0/1
C03	3334416	C	T	0/0	0/1
C03	3334422	T	G	0/0	0/1
C03	3334431	G	A	0/0	0/1
C03	3334437	C	A	0/0	0/1
C03	3334443	C	A	1/1	0/1
C03	3334546	G	A	./.	0/1
C03	3334631	A	T	0/0	0/1
C03	3334643	G	T	1/1	0/1
C03	3335459	C	T	./.	0/1
C03	3335472	C	T	0/0	0/1
C03	3335508	A	T	./.	0/1
C03	3335512	G	C	0/0	0/1
C03	3335530	C	T	./.	0/1
C03	3335533	G	T	./.	0/1
C03	3335575	C	T	./.	0/1
C03	3335593	C	A	./.	0/1
C03	3335624	A	G	./.	0/1
C03	3335747	G	A	0/0	0/1
C03	3335804	A	C	1/1	0/0
C03	3335828	C	T	1/1	0/0
C03	3335840	T	A	1/1	0/0
C03	3338822	T	C	1/1	0/0
C03	3339714	A	G	./.	0/1
C03	3339811	G	C	./.	0/1
C03	3339974	G	A	0/0	0/1
C03	3345781	C	A	./.	0/1
C03	3345807	G	T	./.	0/1
C03	3345929	T	A	./.	0/1
C03	3345935	A	C	./.	0/1
C03	3345987	C	T	0/0	0/1
C03	3346110	G	T	0/0	0/1
C03	3346192	T	C	1/1	0/1
C03	3346261	T	C	0/0	0/1
C03	3346902	T	C	./.	0/1
C03	3347017	A	T	./.	0/1
C03	3347147	A	T	./.	0/1
C03	3347159	C	A	./.	0/1
C03	3347273	C	A	1/1	0/1
C03	3347292	A	G	0/1	0/1
C03	3347304	G	A	1/1	0/1
C03	3347311	A	G	1/1	0/1
C03	3347356	T	G	0/1	0/1
C03	3347357	T	G	1/1	0/1
C03	3347377	C	T	0/1	0/1
C03	3347420	G	A	0/1	0/1
C03	3347431	T	G	0/1	0/1
C03	3347461	C	G	1/1	0/1
C03	3347501	C	A	0/1	0/1
C03	3347505	T	A	1/1	0/1
C03	3347514	C	T	0/1	0/1
C03	3347601	T	G	1/1	0/1
C03	3347616	T	C	1/1	0/1
C03	3347625	C	G	1/1	0/1
C03	3347630	C	G	1/1	0/1
C03	3347651	A	T	0/1	0/1
C03	3347675	A	G	1/1	./.
C03	3347707	C	T	1/1	0/1
C03	3347711	C	T	1/1	0/1
C03	3347726	C	T	1/1	0/1
C03	3347741	T	A	0/1	0/1
C03	3347785	C	T	0/1	0/1
C03	3347793	G	A	1/1	0/1
C03	3347825	A	G	0/1	0/0
C03	3347837	T	A	1/1	0/0
C03	3354411	C	T	./.	0/1
C03	3390297	G	A	1/1	0/0
C03	3390362	A	G	1/1	0/0
C03	3390371	T	C	1/1	0/0
C03	3390443	G	C	1/1	0/0
C03	3390525	T	A	1/1	0/0
C03	3390754	G	A	1/1	0/0
C03	3390943	C	T	1/1	0/0
C03	3391312	C	A	1/1	0/0
C03	3391336	G	A	1/1	0/0
C03	3391342	C	A	1/1	0/0
C03	3391414	A	C	1/1	0/0
C03	3391444	A	G	1/1	0/0
C03	3391468	T	C	0/1	0/0
C03	3391483	A	G	0/1	0/0
C03	3391552	G	A	1/1	0/0
C03	3391594	G	A	1/1	0/0
C03	3391651	C	T	0/1	0/0
C03	3391660	T	C	1/1	0/0
C03	3391663	G	A	1/1	0/0
C03	3391681	T	C	0/1	0/0
C03	3391755	A	T	1/1	0/0
C03	3391790	C	A	1/1	0/0
C03	3391831	G	A	1/1	0/0
C03	3391865	G	A	1/1	0/0
C03	3391878	A	G	1/1	0/0
C03	3391885	A	G	1/1	0/0
C03	3391923	T	A	1/1	0/0
C03	3391926	T	C	1/1	0/0
C03	3392035	C	A	0/1	0/0
C03	3392038	C	T	0/1	0/0
C03	3392422	T	C	1/1	0/0
C03	3392574	G	A	1/1	0/1
C03	3392575	T	C	1/1	0/1
C03	3392604	A	T	1/1	0/1
C03	3392631	C	T	0/0	0/1
C03	3392709	C	T	1/1	0/0
C03	3394383	A	G	1/1	0/0
C03	3394404	C	T	1/1	0/0
C03	3394413	T	A	1/1	0/0
C03	3394495	T	C	0/1	0/0
C03	3394557	T	C	1/1	0/0
C03	3397235	T	A	./.	1/1
C03	3398333	G	A	1/1	0/0
C03	3399814	T	A	1/1	0/0
C03	3399864	G	T	1/1	0/0
C03	3399894	A	T	1/1	0/0
C03	3400225	A	C	1/1	0/0
C03	3400444	A	G	1/1	0/0
C03	3400598	C	G	1/1	0/0
C03	3400647	G	A	1/1	0/0
C03	3400654	G	T	1/1	0/0
C03	3400861	G	A	1/1	0/0
C03	3400923	G	T	1/1	0/0
C03	3400975	T	A	1/1	0/0
C03	3401491	G	T	1/1	0/0
C03	3405708	A	T	1/1	0/0
C03	3407261	G	T	1/1	0/0
C03	3408473	T	C	1/1	0/0
C03	3408519	A	G	1/1	0/0
C03	3409470	A	G	1/1	0/0
C03	3411325	C	T	1/1	0/0
C03	3476931	A	T	1/1	0/0
C03	3481941	G	A	1/1	0/0
C03	3484432	C	A	1/1	0/0
C03	3485271	A	G	1/1	0/0
C03	3487814	T	G	./.	1/1
C03	3488402	C	T	1/1	0/0
C03	3490875	G	A	1/1	0/0
C03	3490911	G	A	1/1	0/0
C03	3490966	C	T	1/1	0/0
C03	3490996	G	A	1/1	0/1
C03	3491048	G	A	0/0	0/1
C03	3491117	G	A	0/0	0/1
C03	3491229	T	A	1/1	0/0
C03	3491253	A	C	0/1	0/0
C03	3491307	C	T	0/1	0/0
C03	3491310	A	T	0/0	0/1
C03	3491381	T	C	1/1	0/0
C03	3491418	C	G	1/1	0/0
C03	3491438	A	T	0/1	0/0
C03	3491471	C	T	0/1	0/0
C03	3493670	T	A	1/1	0/0
C03	3495602	T	G	1/1	0/0
C03	3495685	G	A	1/1	0/0
C03	3495895	C	T	1/1	0/0
C03	3504817	T	C	0/1	0/1
C03	3504861	C	T	1/1	0/1
C03	3504895	C	G	0/1	0/0
C03	3516759	T	G	1/1	0/0
C03	3516810	T	A	1/1	0/0
C03	3516863	A	G	1/1	0/0
C03	3516875	T	C	./.	0/1
C03	3516907	C	T	1/1	0/1
C03	3516912	G	A	1/1	0/1
C03	3516940	A	C	1/1	0/0
C03	3516963	A	G	1/1	0/0
C03	3516994	A	T	1/1	0/0
C03	3517010	C	T	1/1	0/0
C03	3517025	T	C	1/1	0/0
C03	3526052	T	A	1/1	0/0
C03	3527111	T	C	1/1	0/0
C03	3528272	G	A	1/1	0/0
C03	3528314	C	T	1/1	0/0
C03	3528665	C	T	1/1	0/0
C03	3534370	C	T	1/1	0/0
C03	3534371	C	T	1/1	0/0
C03	3534393	G	T	1/1	0/0
C03	3535331	G	A	1/1	0/0
C03	3536200	A	G	1/1	0/0
C03	3536298	A	G	1/1	0/0
C03	3543955	C	A	1/1	0/0
C03	3544101	T	C	1/1	0/0
C03	3550373	T	A	1/1	0/0
C03	3550527	C	T	1/1	0/0
C03	3551234	C	T	0/0	0/1
C03	3551563	G	T	0/1	0/0
C03	3554924	G	A	0/0	0/1
C03	3554951	C	T	0/0	0/1
C03	3554982	A	C	0/0	0/1
C03	3555021	C	T	0/0	0/1
C03	3555093	G	A	0/0	0/1
C03	3555753	A	G	./.	0/1
C03	3555932	C	T	1/1	0/1
C03	3556029	T	C	./.	0/1
C03	3556674	C	T	1/1	0/0
C03	3556728	A	G	1/1	0/0
C03	3559907	T	C	1/1	0/0
C03	3561924	A	T	1/1	0/0
C03	3561938	C	T	1/1	0/0
C03	3562025	A	T	1/1	0/0
C03	3562848	T	C	1/1	0/0
C03	3562913	A	G	1/1	0/0
C03	3562970	T	A	1/1	0/0
C03	3563021	C	T	1/1	0/0
C03	3563078	G	A	1/1	0/0
C03	3563964	T	A	1/1	0/0
C03	3563967	A	C	1/1	0/0
C03	3564008	G	A	1/1	0/0
C03	3564221	G	A	1/1	0/0
C03	3564275	T	G	1/1	0/0
C03	3564316	C	T	1/1	0/0
C03	3567768	C	T	1/1	0/0
C03	3568185	G	A	1/1	0/0
C03	3568198	G	C	1/1	0/0
C03	3569812	T	G	1/1	0/0
C03	3569881	G	A	1/1	0/0
C03	3570293	T	C	1/1	0/0
C03	3570358	G	T	1/1	0/0
C03	3570403	G	A	1/1	0/0
C03	3570423	T	C	1/1	0/0
C03	3570895	T	C	1/1	0/0
C03	3570900	C	A	1/1	0/0
C03	3571868	C	T	1/1	0/0
C03	3572086	T	C	1/1	0/0
C03	3572175	A	G	1/1	0/0
C03	3572180	C	G	1/1	0/0
C03	3572220	C	G	1/1	0/0
C03	3572239	T	C	1/1	0/0
C03	3572245	C	T	1/1	0/0
C03	3572639	G	T	1/1	0/0
[truncated: 2,178 more rows]

## Sheet: InDel
Supplementarty Table 2. InDEL variation between parental lines of a genetic mapping population from CB-Telfer/ATR-Cobbler. Darmor-bzh (version 4.1) was used as the 'Reference' genome for sequence alignment.
Chromosome	Physical position	Reference allele (0)	Aleternative allele	Parental S19 allele	Parental S3 allele
C03	2522604	G	GT	1/1	0/1
C03	2526018	CAT	C	./.	0/1
C03	2526048	T	TA	./.	0/1
C03	2526124	CA	C	./.	0/1
C03	2527302	GT	G	./.	0/1
C03	2531493	GATAACTTCTTCAAGGCCGT	G	./.	0/1
C03	2531515	AAGACAAAACAG	A	0/0	0/1
C03	2553011	TA	T	0/1	0/0
C03	2630849	TA	T	./.	0/1
C03	2678541	A	AG	1/1	0/1
C03	2678617	C	CATTAT	1/1	0/0
C03	2696780	GT	G	1/1	0/1
C03	2697935	G	GTA	0/0	0/1
C03	2744993	AG	A	1/1	0/0
C03	2751431	GAC	G	./.	0/1
C03	2751673	T	TG	1/1	0/1
C03	2779477	CT	C	./.	0/1
C03	2780828	A	AAC	./.	0/1
C03	2782045	AT	A	./.	0/1
C03	2782064	TA	T	./.	0/1
C03	2850002	CAAATTATT	C	./.	0/1
C03	2850145	AC	A	./.	0/1
C03	2865672	AG	A	0/0	0/1
C03	2866842	TAAC	T	0/0	0/1
C03	2868360	TACAGAAACGGG	T	1/1	0/0
C03	2869001	GTCGCATTTGTATCATAT	G	1/1	0/0
C03	2869153	TACCTTCCCTCAACTG	T	0/1	0/1
C03	2882320	AATTTGATGCT	A	1/1	0/1
C03	2882551	GAA	G	0/1	0/0
C03	2887145	G	GC	1/1	0/0
C03	2914115	AGT	A	./.	0/1
C03	2947895	GA	G	1/1	0/0
C03	2949285	G	GTAGCTAC	./.	0/1
C03	2949435	T	TAA	./.	0/1
C03	2949457	TA	T	./.	0/1
C03	2952764	GA	G	1/1	0/0
C03	2957644	TGTGCGGA	T	1/1	0/0
C03	2969585	CT	C	./.	0/1
C03	2974043	GTA	G	0/0	0/1
C03	2979390	TTGC	T	./.	0/1
C03	2979400	C	CT	./.	0/1
C03	2982804	TA	T	1/1	0/0
C03	2990983	A	AAGACAAAGCT	0/0	0/1
C03	2992434	ATCTCCGAATAAC	A	0/0	0/1
C03	2992630	AG	A	0/0	0/1
C03	2992859	TAG	T	./.	0/1
C03	2992866	A	ACTT	./.	0/1
C03	2992930	AAGTG	A	./.	0/1
C03	2994549	CGA	C	1/1	0/0
C03	2994899	A	ATCC	./.	0/1
C03	2999901	C	CTA	./.	0/1
C03	2999982	CTCTAGCTCGGCGAGAT	C	./.	0/1
C03	3010049	A	AT	0/1	0/0
C03	3042392	AAAACCC	A	./.	0/1
C03	3042417	GA	G	./.	0/1
C03	3042434	G	GA	./.	0/1
C03	3042446	GAACAGGGTTCGAATT	G	./.	0/1
C03	3042476	TC	T	./.	0/1
C03	3042479	GGA	G	./.	0/1
C03	3042591	TAA	T	./.	0/1
C03	3042616	CCAAAAAGCT	C	./.	0/1
C03	3047628	GACA	G	1/1	0/0
C03	3057074	A	ATT	1/1	0/1
C03	3057075	A	ATT	1/1	0/1
C03	3057161	AGACCC	A	1/1	0/0
C03	3057203	T	TA	1/1	0/0
C03	3062589	T	TG	./.	0/1
C03	3062639	G	GA	./.	0/1
C03	3062641	G	GAA	./.	0/1
C03	3062964	AG	A	./.	0/1
C03	3062988	A	ATTC	./.	0/1
C03	3063070	C	CA	./.	0/1
C03	3063440	AT	A	1/1	0/0
C03	3069748	AC	A	1/1	0/0
C03	3069750	AC	A	1/1	0/0
C03	3082783	AC	A	1/1	0/0
C03	3098996	TAATATATCTG	T	1/1	0/0
C03	3113869	T	TA	1/1	0/1
C03	3125979	TA	T	./.	0/1
C03	3133520	CT	C	1/1	0/0
C03	3142967	T	TG	./.	0/1
C03	3142998	TG	T	./.	0/1
C03	3149038	TAA	T	1/1	0/0
C03	3154335	C	CA	0/0	0/1
C03	3154532	CA	C	1/1	0/1
C03	3157004	ATT	A	./.	0/1
C03	3158734	T	TG	0/0	0/1
C03	3159320	GC	G	0/0	0/1
C03	3161430	CAAA	C	./.	0/1
C03	3161435	AGCTTT	A	./.	0/1
C03	3164347	AGAGAC	A	./.	0/1
C03	3164353	TCAGCGGAGG	T	./.	0/1
C03	3164522	C	CA	./.	0/1
C03	3165662	TGGCGGATACTTG	T	./.	0/1
C03	3165680	TG	T	./.	0/1
C03	3165783	CATGAAGGGAGGCA	C	./.	0/1
C03	3170858	ATGGTGTGC	A	1/1	0/1
C03	3170916	C	CGT	1/1	0/0
C03	3171110	C	CA	1/1	0/1
C03	3177570	T	TTTTTACA	./.	0/1
C03	3178008	TCAGTTG	T,*	1/1	0/1
C03	3178213	ACCT	A	1/1	0/0
C03	3178575	GGAATTTCTC	G	./.	0/1
C03	3178887	AAGG	A	0/1	0/0
C03	3178900	AGAC	A	0/0	0/1
C03	3179572	CTAAGCAG	C	1/1	0/1
C03	3181859	TAA	T	./.	0/1
C03	3181870	GT	G	./.	0/1
C03	3202855	G	GCAT	./.	0/1
C03	3204338	A	AG	1/1	0/0
C03	3218566	CT	C	1/1	0/0
C03	3227832	TACTAGTCCCTAGTGGCAG	T	./.	0/1
C03	3227855	A	AATCC	./.	0/1
C03	3227964	GT	G	0/0	0/1
C03	3228079	TA	T	./.	0/1
C03	3230798	TA	T	./.	1/1
C03	3230999	A	AC	./.	0/1
C03	3248261	T	TAAC	1/1	0/1
C03	3248342	G	GA	1/1	0/1
C03	3248547	A	AT	1/1	0/1
C03	3248716	G	GA	0/0	0/1
C03	3285783	CT	C	1/1	0/0
C03	3297310	AT	A	./.	0/1
C03	3312077	T	TGC	./.	0/1
C03	3312078	T	TTGTGGA	./.	0/1
C03	3312173	GTTAGTGATCATTGGATGAAGAAGTA	G	0/0	0/1
C03	3314673	AGCTC	A	1/1	0/0
C03	3315031	T	TG	./.	0/1
C03	3317773	C	CA	0/0	0/1
C03	3320133	G	GA	1/1	0/1
C03	3328377	A	ATT	0/0	0/1
C03	3332623	T	TGGAG	./.	0/1
C03	3332650	T	TGTG	./.	0/1
C03	3333042	A	AG	1/1	0/1
C03	3333391	TGATTACCATGCAAAGATCACAAAA	T	./.	0/1
C03	3333668	CT	C	1/1	0/0
C03	3334491	GTACACCTGTCTCTTCATCTTGATCTGAAGCACA	G	./.	0/1
C03	3339923	TGTACCAATATGGCC	T	./.	0/1
C03	3346333	T	TA	./.	0/1
C03	3347196	C	CA	./.	0/1
C03	3347680	TCTAGCCTCGGATTCTCACTTG	T	1/1	0/0
C03	3347878	AT	A	1/1	0/0
C03	3354421	A	AAT	./.	0/1
C03	3391783	GT	G	1/1	0/0
C03	3491007	TA	T	0/0	0/1
C03	3505618	CAAATT	C	1/1	0/0
C03	3555135	TTTTGG	T	0/0	0/1
C03	3576002	GAA	G	1/1	0/0
C03	3579492	AAC	A	1/1	0/1
C03	3580834	A	AT	1/1	0/0
C03	3606696	TA	T	1/1	0/1
C03	3606811	CA	C	1/1	0/1
C03	3606884	A	AG,T	./.	0/1
C03	3607481	G	GTTTCATGCAC	0/1	0/1
C03	3607701	TCAAAA	T	1/1	0/1
C03	3609275	TA	T	1/1	0/1
C03	3609366	G	GAGTTCGTT	1/1	0/1
C03	3609392	C	CA	1/1	0/1
C03	3613869	T	TA	1/1	0/0
C03	3621967	TTA	T	1/1	0/1
C03	3621972	A	AGC	1/1	0/1
C03	3623148	GT	G	1/1	0/1
C03	3623243	TA	T	1/1	0/1
C03	3626654	A	AT	1/1	0/1
C03	3627332	TAGCC	T	0/1	0/0
C03	3627337	TTGTG	T	0/1	0/0
C03	3627951	CA	C	0/1	0/0
C03	3649556	GA	G	./.	0/1
C03	3691834	TATATATGTCAAAGAAAATAAATATGAA	T	1/1	0/0
C03	3691953	T	TA	1/1	0/1
C03	3692049	C	CA	0/0	0/1
C03	3721710	G	GT	1/1	0/1
C03	3729508	GTGT	G	1/1	0/1
C03	3729617	G	GTAGGAAC	1/1	0/1
C03	3729766	AAT	A	0/0	0/1
C03	3729770	T	TAC	./.	0/1
C03	3729797	T	TTAG	./.	0/1
C03	3729858	AT	A	./.	0/1
C03	3729872	TATAAGAA	T	./.	0/1
C03	3729881	TTC	T	./.	0/1
C03	3730092	T	TAA	1/1	0/1
C03	3730093	C	CAACTA	1/1	0/1
C03	3813276	TTACTCAACTA	T	1/1	0/1
C03	3815671	TTCCTTTTGAA	T	0/1	0/1
C03	3815806	G	GT	1/1	0/1
C03	3816140	CTGTT	C	1/1	0/1
C03	3816187	AT	A	1/1	0/1
C03	3816637	TG	T	0/1	0/1
C03	3816815	AAAAGTTGGGGGGAAATGC	A	1/1	0/1
C03	3816892	T	TTCA	1/1	0/1
C03	3817194	G	GT	1/1	0/1
C03	3817209	A	AT	1/1	0/1
C03	3817420	GA	G	1/1	0/1
C03	3818175	AAATTTTGTAAGATTTTTTTTTTTTTTTGAAAGAATTTTAAATTTATTCATCTCAAAAAAACTTT	A	1/1	0/1
C03	3818487	CTCTT	C	1/1	0/1
C03	3818627	G	GC	1/1	0/1
C03	3818846	AGACTCTTCCGT	A	1/1	0/1
C03	3820041	T	TG	1/1	0/0
C03	3823243	T	TCA	1/1	0/1
C03	3823402	T	TACAGG	./.	0/1
C03	3823423	CT	C	./.	0/1
C03	3824448	A	AATT	./.	0/1
C03	3824472	GTC	G	./.	0/1
C03	3845834	G	GT	1/1	0/1
C03	3897524	T	TAGCCAAGAGCCAAG	./.	1/1
C03	3899302	TGAACTAACATTGTTCAGCATGAGATGA	T	./.	1/1
C03	3900007	CACT	C	0/0	1/1
C03	3900471	TTCTC	T	./.	1/1
C03	3901070	C	CTACG	0/0	1/1
C03	3901225	T	TTA	./.	1/1
C03	3920843	T	TG	./.	1/1
C03	3920977	C	CA	./.	1/1
C03	3921112	CTA	C	./.	1/1
C03	3921986	G	GA	./.	1/1
C03	3923649	GTA	G	./.	1/1
C03	3924925	G	GAGATAATAGATTAGGATTCAATTCAAAAAAAAA	./.	1/1
C03	3927080	TA	T	./.	1/1
C03	3927264	C	CT	./.	1/1
C03	3927344	A	AACCG	./.	1/1
C03	3929260	A	AT	./.	1/1
C03	3929423	C	CATA	./.	0/1
C03	3929623	CT	C	./.	1/1
C03	3929636	T	TA	./.	1/1
C03	3929762	TA	T	./.	1/1
C03	3951041	GC	G	1/1	0/0
C03	3959682	CA	CAA,C	./.	1/1
C03	4012918	TGTCA	T	./.	0/1
C03	4012980	T	TTA	./.	0/1
C03	4097157	TGG	T	1/1	0/1
C03	4097161	ATTGGCCAGACCAAAGTG	A	1/1	0/1
C03	4104846	T	TA	./.	1/1
C03	4105035	TATACG	T	./.	1/1
C03	4105067	GCTAAAA	G	./.	1/1
C03	4107062	AGTAATTTTC	A	./.	1/1
C03	4107672	A	ACTATTAAT	./.	1/1
C03	4107816	G	GT	./.	1/1
C03	4115449	GT	G	./.	1/1
C03	4116589	T	TGAA	0/0	1/1
C03	4117120	T	TA	1/1	1/1
C03	4121867	GC	G	1/1	1/1
C03	4121899	TCATGTGAGTATATGTAACAGAGTCAAATAAAAATGCTTCCTTTTAAAGTTTTGTTTCCTC	T	1/1	1/1
C03	4122210	ACAAAGTCTCCGACAACGGCGT	A	1/1	1/1
C03	4123674	G	GAATGTAT	1/1	1/1
C03	4125306	AT	A	1/1	1/1
C03	4125836	AT	A	1/1	1/1
C03	4125845	ATTCTTTTTTTCT	A	1/1	1/1
C03	4125891	AT	A	1/1	1/1
C03	4125900	TGA	T	1/1	1/1
C03	4125905	CAGGTACTATT	C	1/1	1/1
C03	4126181	GAT	G	1/1	1/1
C03	4127767	C	CAT	1/1	1/1
C03	4127907	GCAAC	G	1/1	1/1
C03	4128599	T	TAG	1/1	1/1
C03	4128702	CT	C	1/1	1/1
C03	4128741	A	AT	1/1	1/1
C03	4139751	CA	C	1/1	1/1
C03	4140707	A	AT	1/1	1/1
C03	4140721	T	TG	1/1	1/1
C03	4141346	AT	A	1/1	1/1
C03	4144235	A	AC	0/1	0/0
C03	4144613	TA	T	0/1	0/1
C03	4144978	AT	A	0/1	0/1
C03	4146166	A	AT	1/1	1/1
C03	4168561	GTTA	G	1/1	1/1
C03	4168626	GTTTT	G	1/1	1/1
C03	4169699	C	CATTTT	1/1	1/1
C03	4171670	GA	G	1/1	1/1
C03	4182217	GA	G	1/1	0/0
C03	4183596	T	TA	1/1	0/0
C03	4204201	T	TAA	0/1	1/1
C03	4227744	A	AT	0/1	0/0
C03	4228012	A	ATC	0/1	0/0
C03	4228107	C	CT	0/1	0/0
C03	4228171	T	TAGC	0/1	0/1
C03	4228407	C	CAG	0/1	0/1
C03	4229714	TTAG	T	1/1	0/0
C03	4243313	CAAGAATCTTA	C	1/1	1/1
C03	4243753	T	TAG	1/1	1/1
C03	4245148	C	CT	1/1	0/0
C03	4247481	G	GAT	1/1	0/0
C03	4249010	GAAT	G	0/0	1/1
C03	4252448	CGACAAAGAAATAATGAG	C	0/0	1/1
C03	4252476	TTG	T	0/0	1/1
C03	4253432	A	AT	0/0	1/1
C03	4253462	CACAAAAAGTATAAAGAA	C	0/0	1/1
C03	4256643	TTTATACAGCCACG	T	0/0	0/1
C03	4260238	A	ATG	0/0	1/1
C03	4260239	A	AC	0/0	1/1
C03	4260522	G	GA	0/0	1/1
C03	4265700	A	AAT	0/0	1/1
C03	4265713	C	CT	0/0	1/1
C03	4266438	TA	T	0/0	1/1
C03	4266973	G	GAT	0/0	1/1
C03	4267574	GA	G	0/0	1/1
C03	4269174	ACTGGAAGCTTGGGAGAAACAGACCGGGGTAAAAT	A	0/0	1/1
C03	4271488	T	TA	0/0	1/1
C03	4275042	G	GTTTTCATAT	0/0	0/1
C03	4275870	AT	A	0/0	1/1
C03	4276370	T	TA	0/1	0/1
C03	4277130	AT	A	0/1	0/0
C03	4277144	AT	A	0/1	0/0
C03	4277727	TA	T	0/0	1/1
C03	4302216	CA	C	0/0	0/1
C03	4335111	G	GT	0/0	1/1
C03	4335203	AGTGT	A	0/0	1/1
C03	4337683	TAAAG	T	0/0	1/1
C03	4337917	A	ATATC	0/0	1/1
C03	4341308	A	AT	0/0	1/1
C03	4349631	T	TA	1/1	1/1
C03	4349880	A	AAT	1/1	1/1
C03	4384109	G	GT	0/1	0/0
C03	4384139	TA	T	0/1	0/0
C03	4388768	A	AGTTAT	1/1	0/0
C03	4400717	TG	T	1/1	0/0
C03	4400827	AT	A	0/0	1/1
C03	4402976	ACTCAATTGG	A	0/0	1/1
C03	4403979	A	AC	1/1	0/0
C03	4404553	T	TA	1/1	0/0
C03	4404968	A	AT	1/1	0/0
C03	4405933	CA	C	1/1	0/0
C03	4405960	C	CTA	1/1	0/0
C03	4408078	GA	G	1/1	0/0
C03	4408600	CA	C	1/1	0/0
C03	4408608	C	CT	1/1	0/0
C03	4409286	CTGG	C	1/1	0/0
C03	4409515	GGCAAA	G	1/1	0/0
C03	4410795	C	CTGGTA	1/1	0/0
C03	4412195	AT	A	1/1	0/0
C03	4424698	A	AT	1/1	0/0
C03	4425946	G	GGAAGGCAA	1/1	0/0
C03	4428315	C	CA	1/1	0/0
C03	4435521	AACTCGAATCTTCTCTGC	A	1/1	0/0
C03	4435760	C	CATTATCTAATCAGTACTAAAGT	1/1	0/0
C03	4442054	C	CT	1/1	0/0
C03	4442873	C	CTTCAAAG	1/1	0/0
C03	4442989	GGCCTAAACCAGAAGCTCTCT	G	1/1	0/0
C03	4454924	A	AT	1/1	0/0
C03	4455116	AT	A	1/1	0/0
C03	4455924	G	GT	0/1	0/1
C03	4455931	T	TA	0/1	0/1
C03	4455938	CT	C	1/1	0/1
C03	4456001	C	CT	0/1	0/0
C03	4456185	AT	A	1/1	0/0
C03	4456197	CA	C	1/1	0/0
C03	4457428	C	CT	1/1	0/0
C03	4457937	GTCT	G	1/1	0/0
C03	4462102	A	AG	1/1	0/0
C03	4462181	A	AATT	1/1	0/0
C03	4462547	TG	T	1/1	0/0
C03	4462655	AG	A	1/1	0/0
C03	4462783	TC	T	1/1	0/0
C03	4462860	A	AT	1/1	0/0
C03	4463850	TTTTAA	T	0/1	0/1
C03	4463873	GTT	G	0/1	0/1
C03	4482188	A	AGAGT	1/1	0/0
C03	4486903	CAGAGATGACG	C	1/1	0/0
C03	4486999	TA	T	1/1	0/0
C03	4487306	T	TAGAAGGGAATAGGTGATTCGAC	1/1	0/0
C03	4490917	CCTTTTAGTTTTTCTTCTTCTCACTGACTTCCATT	C	0/0	0/1
C03	4491530	G	GGTCT	0/1	0/0
C03	4491735	AG	A	0/1	0/0
C03	4495452	AAAAATAAACT	A	0/1	0/1
C03	4495757	TA	T	0/1	0/1
C03	4496200	CTAAAACTATCA	C	1/1	0/0
C03	4499092	TA	T	1/1	0/0
C03	4499913	CTT	C	1/1	0/0
C03	4500644	A	ATTTTATTAATAAGTTTTTTTTTTGGTACACATTTTT	1/1	0/0
C03	4500750	ATG	A	1/1	0/0
C03	4501505	CTA	C	1/1	0/0
C03	4501909	TGTTAACTTTGAGGTTTCGTCAAAAC	T	1/1	0/0
C03	4502866	CA	C	1/1	0/0
C03	4503173	T	TA	1/1	0/0
C03	4504323	TTATTG	T	1/1	0/0
C03	4504751	TGA	T	1/1	0/0
C03	4506048	T	TTCTCCCCACCCACCCCCTAAAAAAAATG	1/1	0/0
C03	4506608	C	CTGT	1/1	0/0
C03	4506620	TA	T	1/1	0/0
C03	4514479	ATCATCACCTTCCT	A	1/1	0/0
C03	4517555	C	CGCT	1/1	0/0
C03	4517617	GTACT	G	1/1	0/0
C03	4518701	C	CA	1/1	0/0
C03	4526935	TG	T	1/1	1/1
C03	4526971	T	TG	1/1	1/1
C03	4526972	A	AG	1/1	1/1
C03	4527181	TG	T	1/1	1/1

## Sheet: SV between parental lines
Supplementary Table 2. Structural variation (SV) between parental lines of a genetic mapping population from CB-Telfer/ATR-Cobbler. Darmor-bzh (version 4.1) was used as the 'Reference' genome for sequence alignment.
Parental line	Chromosome	Physical Position	Reference Darmor-bzh allele	Alternative allele	QUALITY	FILTER	INFORMATION
S3	C03	2138	.	<TRA>	25	PASS	PRECISE;CT=5to3;CIPOS=-10,10;CIEND=-10,10;SOMATIC;CONSENSUS=GCTTAATTCTCAAGTCTGGCAGCTTAATTCTCAAGTCTAGCAGCTTAATTCTCAAGTCTGACTGCTTAATTCTCAAGTCTAGCTGCTTAATTCTGCTTCATGTCAACACTCTATGACATTTATGCTCTAGCTAGGCCTTTGGT;SVTYPE=TRA;CHR2=chrC09;END=42128748;SVLEN=0
S19	C03	5650	.	<TRA>	30	PASS	PRECISE;CT=5to3;CIPOS=-10,10;CIEND=-10,10;SOMATIC;CONSENSUS=CCCTCTCTCTCTCTCTCTCTCGCTCTCTCTCTCTCTCTCTCTCTCTCTCTCTCTCTCTCTCTCTCTCTCTCACTCGAGCCAACTCTCTCCTCCTCCTCCGATCTTCCTTCTCTCCAGTCACGATCCCCCCGTCGCCTCTCCTCCGCTTTCGACTCTCTCTCTCCAATCAAACCGCCAATTCCATCTCAGACGTCGATTCAAAGACACAGACGACTTGTGGAATCGCAAAAGGCGCGATTTCGAGCAGAGAAGACAAACCCGAGGAGAAGCACAGAAA;SVTYPE=TRA;CHR2=chrC04;END=5190251;SVLEN=0
S3	C03	6983	.	<TRA>	32	PASS	PRECISE;CT=3to3;CIPOS=-10,10;CIEND=-10,10;SOMATIC;CONSENSUS=ACGTAACGTTGGAGGTGCTCTTATACAGTTTGGACTTCAAGTTCAAGTACATCAATCGTATGAAGGAAAAACCTTTTTGTAGGTGTGGTAAGCTGGCATATTAGTAATAGTGTAATACTAATGTCACCTTAAGGTCTATAACGTTGACTCTCTTTGAAATGAGAGCATCTTCAGACTAGAACTAGTCACATATCATTCACATATTTCACACCGTAATGGCCAAAGGTTTCCCACGGGAAACTTGTACTTAATATACTACAATAGTGCAACTGAACCTTGCAAAAAGAGCATGTCCATTAGTAAGAGACTATTAAAAGTTCTGATGAATTATTTATTAGT…
S19	C03	6983	.	<TRA>	0	PASS	PRECISE;CT=3to3;CIPOS=-10,10;CIEND=-10,10;SOMATIC;CONSENSUS=GTACATCAATCGTATGAAGGAAAAACCTTTTTGTAGGTGTGGTAAGCTGGCATATTAGTAATAGTGTAATACTAATGTCACCTTAAGGTCTATAACGTTGACTCTCTTTGAAATGAGAGCATCTTCAGACTAGAACTAGTCACATATCATTCACATATTTCACACCGTAATGGCCAAAGGTTTCCCACGGGAAACTTGTACTTAATATACTACAATAGTGCAACTGAACCTTGCAAAAAGAGCATGTCCATTAGTAAGAGACTATTAAAAGTTCTGATGAATTATTTATTAGTTAATTTTGTGATTTGAAA;SVTYPE=TRA;CHR2=chrA04;END=…
S3	C03	10578	.	<TRA>	30	PASS	PRECISE;CT=3to3;CIPOS=-10,10;CIEND=-10,10;SOMATIC;CONSENSUS=AACTGAGTGTTAAGCTTTGCATTTAGCATCAGAACAAAACTAACCTTTTTGCTGTTTGCCTTTTTCTTTTTCTTATTGCAAAACTCTTACTTTTTATTTTTCTCTTCTTTTCAAACCTCAGAGCATCCGCAACGGTGGACTCCTTCTTAGAGTCCTTATC;SVTYPE=TRA;CHR2=chrA07;END=18442297;SVLEN=0
S3	C03	16739	.	<TRA>	3.5	PASS	PRECISE;CT=3to3;CIPOS=-10,10;CIEND=-10,10;SOMATIC;CONSENSUS=TCATTAAACCAATAACACATGATTTTAATACATATTTGAAAATCATAGAACCAATAACACTAGATTTAGTTCGAATTTTTAAATCCATTAAAATACAAAAACCAATAACCCTGTTATTGGTTTATATATTTTGATTGATTTAGAAATCCATATAGTATTTATAAATCCAAGTAAAATATGCAAATCCGGAGGTTTTTCCTCGGATTTGAGTC;SVTYPE=TRA;CHR2=chrUnn_random;END=6283247;SVLEN=0
S3	C03	19554	.	<TRA>	2	PASS	PRECISE;CT=5to3;CIPOS=-10,10;CIEND=-10,10;SOMATIC;CONSENSUS=ATCTTGTAATCCCCTATATAAAGGAACACTTATTCATTAATGAAACATATAAATATTCAGACCTAAAACCTTTGTTTTACAACAGAAGGTTATTTTTCTTTGTAATTTCTTTGGAAGAAAGCTTATATGATTCAAGTCTCCATATTGTAAAGAACACAGATTCAGACAACCAAGAGAATTCTCCCACTTGAGTATTTTATGTTTTTATTTTATTTTAAGTCTGAGAGTACGACGCAAAATTAGGTTCGATAGATTCTGTTTTTCGGTGATAGGGTACAGAAACAATGCTGCAGTTGTATCATGGGAATCTGAGTGCTATGAAACCGTCACAC;SVTYPE…
S19	C03	52624	.	<TRA>	1	PASS	PRECISE;CT=5to3;CIPOS=-10,10;CIEND=-10,10;SOMATIC;CONSENSUS=AAATCGCAATTTTCTAGAGAAACGAAGACAACAAAAGTTTCAAACCTCTTTAACCTTCATCATATGTTAGTGAAAGATGCAAGTATGCATTAAAACAGTATTTTCATATTTTTTAATTTTTCTCAAAATCTATGAGTTACCCCTACGAAAATAT;SVTYPE=TRA;CHR2=chrCnn_random;END=1889240;SVLEN=0
S3	C03	52627	.	<TRA>	0	PASS	PRECISE;CT=5to3;CIPOS=-10,10;CIEND=-10,10;SOMATIC;CONSENSUS=ATGTTAGTTCAGGATGCAAATATGCATTTACACAATATTGTCATATTTTTCAAAATTTTCTCAAAATCTATGTGTTACCCCATACGAATATATAGAGTTTTTCGTAAATGCTTTATAT;SVTYPE=TRA;CHR2=chrUnn_random;END=6619617;SVLEN=0
S19	C03	52934	.	<TRA>	0	PASS	PRECISE;CT=3to5;CIPOS=-10,10;CIEND=-10,10;SOMATIC;CONSENSUS=TTGACCATCATCTTATGTCAGTGCTCGATGAAACTATACATTAAAACAAGATTTTCATATTTTTGATTTTTTTTCAAAATCCGTGGGTTAACCCCTTCTAAATTATTGAGTTTTCGGTAAATGCTCTATATACTGAAGTTTAAACTATTTACTTTTGTTTTAAAATTTTAAAACACATTCTACTTTTGAATTAACGTATTCTTAACTCTCTTTCATTATATATAGGAATTATTATAATTTTTTAACATTTAGTTAAGTATAATTTCATATACTGCCTAAATTAGTGGAATTACCGTTATAAAATCTTCATTTTC;SVTYPE=TRA;CHR2=chrA05;E…
S3	C03	53006	.	<TRA>	5	PASS	PRECISE;CT=5to5;CIPOS=-10,10;CIEND=-10,10;SOMATIC;CONSENSUS=ACACTAAGTATTATAGGCTTCAGTATATAGAGCATTTACCGAAAACTCAATATTTTCTGTAAATTATTTTCTTTTCGACTTTCTATATTTGTATTAGGTACAAAATAATTATACAGAGTATATCTGTATAAGCATCCAAGACATCA;SVTYPE=TRA;CHR2=chrC04;END=83612;SVLEN=0
S19	C03	53007	.	<TRA>	0	PASS	PRECISE;CT=5to3;CIPOS=-10,10;CIEND=-10,10;SOMATIC;CONSENSUS=ATTAAATCCAGATTTTCATTTTTTTGAATTTTTTTCAAAATCCGTGGGTAAACCTCTTCTAAAATATTGAGTTTTCGGTAAATGCTCTATATACTGAAGTTTATACTCTTTACTTTTGTTTTAAAATTTAAAAACACATTCTACATATGAATTAACGTATTCTAAACTCTCTTTCATGAAATATAGGAATCATTATAATTTTTAACATTTAGTTTAGTAAAATTTAAAATACTG;SVTYPE=TRA;CHR2=chrUnn_random;END=6365130;SVLEN=0
S19	C03	53040	.	<TRA>	0	PASS	PRECISE;CT=3to3;CIPOS=-10,10;CIEND=-10,10;SOMATIC;CONSENSUS=CTAATTTAGGCAGTATATGAAATTTTACTAAACTAAATGTTAAAAAATTATAATAATTCCTATATTTCATGAAAGAGAGTTTAGAATACGTTAATTCAAATGTATAATGTGTTTTTAAATTTTAAAACAAAAGTAAATAGTTTAAACTTCGGTATATAGAGCATTTACCGAAAACTCAATAT;SVTYPE=TRA;CHR2=chrA04;END=18906349;SVLEN=0
S19	C03	53042	.	<TRA>	0	PASS	PRECISE;CT=3to5;CIPOS=-10,10;CIEND=-10,10;SOMATIC;CONSENSUS=GCTCGATGAAACTATACATTAAAAACAGATTTTCATATTTTTGAATTTTTTTCAAAATCTGTGGGTTCCCTTCTAAAATATTGAGTTTTCGGTAAATGCTCTATATACTGAAGTTTATACTCTTTACTTTTGTTTTAAAATTTAAAAACAAATTATACATTTAAATTAACGTATTCTAAATTCTCTTTCATGATATATAAGAATTATTACAATGTTT;SVTYPE=TRA;CHR2=chrA05;END=20823270;SVLEN=0
S19	C03	53043	.	<TRA>	0	PASS	PRECISE;CT=3to3;CIPOS=-10,10;CIEND=-10,10;SOMATIC;CONSENSUS=TCATCTTATGTCAGTGCTCGATGAAACTATACATTAAAACCAGATTTTCATATTTTTGAATTTTTTTCAAAATCCGTGAGTTAACCCCTTCTAAAATATTGAGTTTTCGGTAAATGCTCTATATACTGATGTTTATACTCTTTACTTTTGTTTTAAAATTTTAAAACAAGATCTAAATATGAATTAACGTGAACTAGAGTCTATCTCAGGGTATACAGTATCCATAATAATTT;SVTYPE=TRA;CHR2=chrUnn_random;END=3197365;SVLEN=0
S19	C03	53044	.	<TRA>	0	PASS	PRECISE;CT=3to5;CIPOS=-10,10;CIEND=-10,10;SOMATIC;CONSENSUS=CTTTAACCATCATCTTATGTCAGTGCTTGATGAAACTATACATTAAAACAAGATTTTCATATTTTGAATTTTTTTCAAAATCCTTGGGTTAACCCCTTCTAAAATATTGAGTTTTCGGTAAATGCTCTATATACTGAAGTTTATACTCTTTACTTTTGTTTTAAAATTTAAAAA;SVTYPE=TRA;CHR2=chrA05;END=20823270;SVLEN=0
S19	C03	53045	.	<TRA>	0	PASS	PRECISE;CT=3to5;CIPOS=-10,10;CIEND=-10,10;SOMATIC;CONSENSUS=TTGACCATCATCTTATGTCAGTGCTCGATGAAACTATACATTAAAACAAGATTTTCATATTTTTGATTTTTTTTCAAAATCCGTGGGTTAACCCCTTCTAAATTATTGAGTTTTCGGTAAATGCTCTATATACTGAAGTTTAAACTATTTACTTTTGTTTTAAAATTTTAAAACACATTCTACTTTTGAATTAACGTATTCTTAACTCTCTTTCATTATATATAGGAATTATTATAATTTTTTAACATTTAGTTAAGTATAATTTCATATACTGCCTAAATTAGTGGAATTACCGTTATAAAATCTTCATTTTC;SVTYPE=TRA;CHR2=chrA05;E…
S19	C03	53141	.	<TRA>	1	PASS	PRECISE;CT=3to5;CIPOS=-10,10;CIEND=-10,10;SOMATIC;CONSENSUS=TTTTTCGACAAATGCTCTATATACTGAAGCCTTTGATCTTTAGTGTTGTTTTAAAATTTGTAAACACATTATAAAAAAATTTAATCTATATTAAACTTTCTTTCATGGTACATGGACATCGTTTTTTTTTGTCATTTAATTTAATAAAAGTTCATA;SVTYPE=TRA;CHR2=chrC04;END=48785001;SVLEN=0
S19	C03	53151	.	<TRA>	0	PASS	PRECISE;CT=3to3;CIPOS=-10,10;CIEND=-10,10;SOMATIC;CONSENSUS=CTCTATATACTGAAACCTATGATCTTTATTGTTTTTTAAAATTTCTAAACACATTCTACAATTGTAGTAATGTATATTAAACTCTCTTTCATGGTACATGGACATCGTTTTAATTTTTTATACTCCCTAAATTGGTAGACTAACAACTATAAAATCGC;SVTYPE=TRA;CHR2=chrC08;END=1808732;SVLEN=0
S19	C03	53309	.	<TRA>	11	PASS	PRECISE;CT=3to5;CIPOS=-10,10;CIEND=-10,10;SOMATIC;CONSENSUS=CGGTAAATGCTCTATATACTGAAGCCTATGATTTTTAGTATTGTTTTAAATTTTCTTAACACATTCAACATTTGTATTAATGTATATTAAACTCTCTTTCATGGTACATGGACATCTTTTTAATTTTTTATCGATTAACTTAGTAAAACTTCATAATATTCCCTAAATTGGTGGACTAACCACTATAAAATCGTTATTATCTAGAGAAACGGAGATAACTAAGGTTCTAAATCTCTTTGACCTTCATATATGTTAATGCAGGATGCAACTATGTATTAAAACAGTATTTTCATGTTTTTGAAATTTTCTCAAAATTTATATGATAACAACCTGTACGAA…
S3	C03	53549	.	<TRA>	2.5	PASS	PRECISE;CT=3to5;CIPOS=-10,10;CIEND=-10,10;SOMATIC;CONSENSUS=TTTCATGGTACATGAGCATCGTTTTAATTTTTTATCAATTAATTTAGTAAAACTTTATAATACTCCTTAAATTGGTGGACTAACAAAGGTTCCAAACCTCTTTGACCTTTATCATATGTTAGTGCAAGATGA;SVTYPE=TRA;CHR2=chrA08;END=1607630;SVLEN=0
S19	C03	53645	.	<DUP>	13	PASS	PRECISE;CT=5to3;CIPOS=-10,10;CIEND=-10,10;SOMATIC;CONSENSUS=AATGAAGACTTTGGTGCACAAAAAAAAAACAGTAATTTCATATTTTTAAATTTTTATCAAAATCTATTTATTAACCCCTACGAAAATATTAAGTTTTTCAGTAAATGTTCTAAATGTTGAAGCCTATGATCTTTAGTATTGTTTTAAAATATCTAAA;SVTYPE=DUP;CHR2=chrC03;END=7509906;SVLEN=7456261
S3	C03	55348	.	<DEL>	30	PASS	PRECISE;CT=3to5;CIPOS=-10,10;CIEND=-10,10;SOMATIC;CONSENSUS=TTGATGGACTAACCACTATAAAATCGCTTTTCTCTAGAGAAACGGAATTAATGGACTAACCACTATAAAATCGATTTTCTCTAG;SVTYPE=DEL;CHR2=chrC03;END=20373614;SVLEN=-20318266
S19	C03	60244	.	<TRA>	24	PASS	PRECISE;CT=5to5;CIPOS=-10,10;CIEND=-10,10;SOMATIC;CONSENSUS=CTGATATCCAAATTAAACAGATTTAATGTATTTTATTAAAAATAACGAAACTAATAATCACATTCCGCGGATTATTACCTAGTGTGTCTAATTATATCATAAGGACATTTTCGCTTACTTTGACCCTTGTGTGGATTTGTATGCAGAACGTATTAATAGTCAATAATGAATTGTATTTCTGTGGAAAAAGGGAGAAGAATGATCAAATAAATATGGGTTGCTAACTTTTT;SVTYPE=TRA;CHR2=chrC01;END=31558706;SVLEN=0
S3	C03	60409	.	<DUP>	0	PASS	PRECISE;CT=5to3;CIPOS=-10,10;CIEND=-10,10;SOMATIC;CONSENSUS=GGATGTGATTATTAGTTTTGTTATTTTTAATAAAAATACACTAAATCTGTTTAATCTGGATATTGCTTGGGTTTTAAGTTTTTTTGTTTTTGGTTTTTAATCTTCTAAAATATAACTATTATTTTAAGTTAATATTCATTTTAGTTAATTATTAAGACAAACTATTTCATTACAATTTGGTCGGTAGTGAAAGAAGCATTAAGAAAAAATATTTCAACTTTCAAAAAAATTAGATTATTCAGTTGTGGTGAATACTTAGTTACAAAGTGCTCACATCAAGGTGCACATGTATGTGTATGTAAAAAGTATATAAAAATAGTTAACAAATATATAAAAATA…
S19	C03	61149	.	<TRA>	0	PASS	PRECISE;CT=5to5;CIPOS=-10,10;CIEND=-10,10;SOMATIC;CONSENSUS=TTTTATATCTTAACTGCTTTGACATCATTTTCTTTCTTTCTTTCTTTCTTTCTTTCTTTCTACCTTTCTTTCTTTAGGTTCTGGTCAGTTTATCCGGAATAGACAATATATGTGAATTGGTAGTTTTGAGCATGTGTGTTATGAATTGTTTGAACAATCAACACTTG;SVTYPE=TRA;CHR2=chrA04;END=3418112;SVLEN=0
S19	C03	61162	.	<TRA>	0	PASS	PRECISE;CT=5to5;CIPOS=-10,10;CIEND=-10,10;SOMATIC;CONSENSUS=GGTTTAGCACGGTTTTAGATCAGTTGGAATCGATTTTTTATATCTTAACTGCTTTGACATCATTTTCTTTCTTTCTTTCTTTCTTTCTTTCTTTCTACCTTTCTTTCTTTAGGTTCTGGTCAGTTTATCCGGAATAGACAATATATGTGAATTGGTAGTTTTGAGCATGTGTGTTATGAATTGTTTGAACAATCAACACTTGT;SVTYPE=TRA;CHR2=chrA04;END=3418112;SVLEN=0
S19	C03	61375	.	<TRA>	11	PASS	PRECISE;CT=3to5;CIPOS=-10,10;CIEND=-10,10;SOMATIC;CONSENSUS=TTCTAACTCGTACACACGATGTGTGAGAGAGAGATGACTTAACTATTGATTAAGATATAGGACATAGGCAGAGGGTCCACTCCAATCAATGCGAAAATAAAGAAAGAAAGAAAGAAAGAAAGAGAGAAAGTCTTACTTGGGCAACGATGGCGTCAGA;SVTYPE=TRA;CHR2=chrC05;END=10316814;SVLEN=0
S19	C03	62168	.	<DEL>	27	PASS	PRECISE;CT=5to3;CIPOS=-10,10;CIEND=-10,10;SOMATIC;CONSENSUS=CTTTTAATTCTTTTTTCTTTTTTTTGATCAAAACTTTACGCACTTTTTATTTTAAAAACGCTTGTTTTATTTTTTTGAAAAGGCTTATGTATGAAGTAAATGAATGTGGCAGATATTTTCATCATCGATGAATTTAACACGGAAACAAGGATTATTCAATGAACATTTGGTACCTCTACCGACCGACGCAGGCCCCCAAGATAACGAAGATTCCCAATTTGTCCACATGATTAATGGCCCAATGTTGCATTCTGTACAGCCCATGAAGAAGTATTGGCCCACGAATATAGAGTCGTTTTAGTTTAAACAAAATTTCGAAAACTTATGTAAATGTTGATT…
S19	C03	65751	.	<DEL>	13	PASS	PRECISE;CT=5to3;CIPOS=-10,10;CIEND=-10,10;SOMATIC;CONSENSUS=TGTAGGGGTCGGAGATTTAGGAGTTGCTCTGCTTGCCCTCAAATGCAAGGACCTTCGCACCTTAGACCTCTCCTACTTGCCCGTCACTGGCAAGTGTTTGCATGATGTTCTCAAACTTCAACACCTTGAACAACTTCTTCTACAAGGTTGTTTCGGAGTCGATGATGACACTCTTCAATCACTCACACATCATTGCAACTCCTTAAAGGTTTTTTTAAAAAGACATATTTCTAATCTCCATCTTATCAGTAGTGGTAGACTTTTAAAATTTTACTTTTTAACCAAGAAAAATTCATTCTCTGTAGAACCTTGATGCATCGAGCTGCCAGAATTTAACTC…
S19	C03	66272	.	<TRA>	0	PASS	PRECISE;CT=5to3;CIPOS=-10,10;CIEND=-10,10;SOMATIC;CONSENSUS=AAAATTTTACTTTTTAACCAAGAAAAATTCATTCTCTGTAGAACCTTGATGCATCGAGCTGCCAGAATTTAACTCAGAGAGGTTTAACCTCACTTTTAAGCGGGGCTGGTTGTCTCGAGCGCCTTGATCTAGCACACTCTTCTTCTGTAAGTTCTTCCCTTTTTTACTCATTATCAACCAAAACCTATGCTTTCCTCGCTCTCTGAGTCTCTATGATCGAGTTTGTTTAATTATTCTGATAATATAGGTGATCTCATTGGATTTTGCAAGTAGCT;SVTYPE=TRA;CHR2=chrA03;END=68521;SVLEN=0
S19	C03	70397	.	<TRA>	0	PASS	PRECISE;CT=3to5;CIPOS=-10,10;CIEND=-10,10;SOMATIC;CONSENSUS=ATCCATATTTCCAAACAATATAGATATATAGTGCTATTCTTGTTTCCAAACAAACCAAAAATGTACTTCAGTTTTAATAATATAGATGAAAACAATGGGTCACAAGGTCTGAATGCTGCTGAGAAAAAAACTCATTATGAAAATATTATCC;SVTYPE=TRA;CHR2=chrAnn_random;END=26158413;SVLEN=0
S19	C03	71258	.	<DEL>	4	PASS	PRECISE;CT=3to5;CIPOS=-10,10;CIEND=-10,10;SOMATIC;CONSENSUS=GTTTATTTACTCTATTAAAAGCATCCGAAAATACAAATACTAGTATATTACTTCTTCTCCATGATACTAGTATGATTTAAAACGAAATTTCTCATAATACAGCTACATGTGTTTCTTTAACCGACGATATTTAATGAACCCAATGGTAGTCAACCATCCATCTTTAATCAAAGTCAGAGTGAACCCAATTGCAGTCAACCATCCATCCTCAATCAAAGTCAAAACTGTTACACTATTACTAGTATAAAACAGCTGCACAGTCTCACTTATGCAAACCATTGATAGACTAGACAATTGGGGGG;SVTYPE=DEL;CHR2=chrC03;END=71384;SVL…
S19	C03	77724	.	<DEL>	0	PASS	PRECISE;CT=5to3;CIPOS=-10,10;CIEND=-10,10;SOMATIC;CONSENSUS=TTCTTCATTTCTCGTCAGAGGTCATCCTACTTTTAAGGTCTCTCTATATCTGCTTCTTATGTGTGGTACAAAAATCTTGGGCATGATCATATATAATCATATTACTGCTTGAGACTGATTGGCATAAATATGTATATTGCATGTAATAAATGTTAAAAGGTATTATTTTTTTATCATGATTGATCATCCTCTTGTTCTTCATTTCTCGTGAGAGGTCATCCTATATACTACGCTACATATTATGATGGTCAAGTCAATCATTCATCGTTAATTATACCAGTATATCGGTATGGATTGTCAATTGACATATACGGAAC;SVTYPE=DEL;CHR2=chrC0…
S19	C03	77762	.	<DEL>	0	PASS	PRECISE;CT=3to5;CIPOS=-10,10;CIEND=-10,10;SOMATIC;CONSENSUS=TTCTTCATTTCTCGTCAGAGGTCATCCTACTTTTAAGGTCTCTCTATATCTGCTTCTTATGTGTGGTACAAAAATCTTGGGCATGATCATATATAATCATATTACTGCTTGAGACTGATTGGCATAAATATGTATATTGCATGTAATAAATGTTAAAAGGTATTATTTTTTTATCATGATTGATCATCCTCTTGTTCTTCATTTCTCGTGAGAGGTCATCCTATATACTACGCTACATATTATGATGGTCAAGTCAATCATTCATCGTTAATTATACCAGTATATCGGTATGGATTGTCAATTGACATATACGGAAC;SVTYPE=DEL;CHR2=chrC0…
S19	C03	79295	.	<DEL>	0	PASS	PRECISE;CT=5to3;CIPOS=-10,10;CIEND=-10,10;SOMATIC;CONSENSUS=TTTTGCAAGTTTCAGTAAATTCATTATCAGACTGCCTAGTAAAGTCATCCCATGTGCTAAACGAATATTTATTTATTATGTAAATCCCTTTGCAACTTAAGCAGTGAAGAATCTATATTCGACCAGAGACGACTTGAACTAAAGGATCATATATTAGTTTTGTACTTACTGTAACATGGATACCATTCATTCTGCAGAGTTGGAGCATTTTGTCATTTCTCCAACCAGGATGCATTTCCATCTAAATTAACGCAAAAAAAAAGATAACAAACTCAATATACCCCTGTGTATTTAAAGATGAACACATACATACATGATGGCTTAAAGAGTCTTGTGATA…
S19	C03	80890	.	<DEL>	10	PASS	PRECISE;CT=3to5;CIPOS=-10,10;CIEND=-10,10;SOMATIC;CONSENSUS=TTCCATCCTCTCCGAAGCTACCTCCTCCGTCGCCAAAATCATCGGCAAGCCTGAGAACGTATTCTCCCCCTCCATTTTACCTCTTTTTCTGCTCCATCCTCGTTTAGGGATCTAGGGATTGTTTATTATTAGATTGAAACTGTAGTAATAATTTTAGCCAGTTATATTTTTCCCGTTGATCTGCCCTGTTTTACTATTAAACATCTGAGGCGACTGTTTCTAGTGTTCATTTGTCTTAGATAATTGGATTTGGGGTTCGTCTTTGTATTTTACCATAGGGGTTGCTTGGCCATTCTCACCTTCTTTTTGGAACAAGTTGCTTTCGCATTGCTTATTTTT…
S19	C03	80924	.	<TRA>	2	PASS	PRECISE;CT=3to5;CIPOS=-10,10;CIEND=-10,10;SOMATIC;CONSENSUS=AAGAGAGCCATGGAGGAGCCGCGTGTCTTTTGTGCAAGTGCCAACCTCTTCAACTCATCAACCTGCAAGTCAATATATTCAGCAGCCGCAGCAGCAGCACAAGTAAATATATAATCGTGCAAATTGGGCCTGAAATGTTGGGCCGCACAAACAATAGAAAGGGCTTTTGGAGGACAAATTAAAAGATGGAATAATTGTCTGACACTTTATTATCAGCTTCTTCCCAACCAGAAAACTGGGGATCGAGTGAGTGATAGAGAGCGAAACAAAACAAAACAAAACAAAATAAAAGAAGAAGATGCCGTGCCTTAACATCTCCACCAACGTTAGCCTCGACGG…
S19	C03	83396	.	<TRA>	0	PASS	PRECISE;CT=5to5;CIPOS=-10,10;CIEND=-10,10;SOMATIC;CONSENSUS=ATAAATTTATAATTTTTTTTTTTAATTTTGGAAATATTCCGAGGAAGTGTATCCCTCGGAATATTCCGACGACATCTTTCTCGGAATATTCCGAGGAATTTCCGACGAAAAAAGTCCTCGGAATTCCGTCGGTAATTTCTGAGGGATTTCCGAGGAAAGATGAATTTCCGAGGAGTTATTTCCGAGGACTTTTTTCGTCGGTATGTCGTCGGAATAACGTTATTCCGACGACATACCGACGAAAAAAGTCCTCGGAAATAACTCCTCGGAAATTCATCTTTCCTCGGAAATCCCTCAGAAATTACCGACGGAATTCCGAGGACTTTTTTCGTCGGAAAT…
S19	C03	86464	.	<DEL>	0	PASS	PRECISE;CT=5to3;CIPOS=-10,10;CIEND=-10,10;SOMATIC;CONSENSUS=CTTTCGATTGATTTTTTTTTTTTTTCCTAAAGGAAATTCTGCAGTCCTTTCTTCAGAGTAACACACAGAGGCGAAAAAAGAGAGGAAAATTTTGAATCGCCCAGTTTATTAGTTCTTCTTCGGCTGAACAAGGATTCGAAAGCCCAGAACTGAAGAAGAAATGTCGACGTGGCAATTATTTTCCAGTTCCAGCGGCGATGATTTCCGGTGGGAAGTCGCAGGCCGGATTATTCAGTCTGACTCAGAAGATTCTGCTCTCGAATCTACAGCTCCTCTACCATCTATGAACGATCTCCTGGTCCAAGGTTAATTGTTTTTTTTTTTTTTGGGTTGTGAATT…
S3	C03	95151	.	<TRA>	30	PASS	PRECISE;CT=3to5;CIPOS=-10,10;CIEND=-10,10;SOMATIC;CONSENSUS=TTCCACAATCCGATCATTTCGACAATCAAATTGCTCGAAAAATTCACTGGAATATTGGCCATAGCCATTTGTCCAAAAAACAGTTCCAACAAGATCTCCCGAAGATGAAACGCTGCAGATAGTCTTAACCACAATGTCTCCTCTTGCGCCAGACAAGGGTAAAGACAGGGCCGGCTCAACTTGGTTATGGGC;SVTYPE=TRA;CHR2=chrCnn_random;END=58090009;SVLEN=0
S19	C03	95151	.	<TRA>	0	PASS	PRECISE;CT=3to5;CIPOS=-10,10;CIEND=-10,10;SOMATIC;CONSENSUS=TTTTGATATATGATTACACTATACCATAGTGCTCATAACAATGAATCCTACGATTCCACAATCCGGTCATTTCGACAATCAAATTGCTCGAAAAATTCACTGGAATATTGGCCATAGCCATTTGTCCAAAAAACAGTTCCAACAAGATCTCCCGAAGATGAAACGCTGCAGATAGTCTTAACCACAATGTCTCCTCTTGCGCCAGACAAGGGTAAAGA;SVTYPE=TRA;CHR2=chrCnn_random;END=58090009;SVLEN=0
S19	C03	100949	.	<DEL>	5	PASS	PRECISE;CT=3to5;CIPOS=-10,10;CIEND=-10,10;SOMATIC;CONSENSUS=ATGCTCGTTGATATCGACTGGAGGAGAGAAAAAAAAAACAAGAATGTCAAAGGAATTACACATATGAGCATGGCAATGAGAATCATCATTAAGATAAGAAAAAACATTATAGACAAAAAAGAGAGAATCACAAAACTGCACGGCCTCAACATTTATTCAACTGCATGCAGCATTCCAGAGCTACGACAGAGATAATACATAAATATATAAAAACGTACGTTGAGATCATCGCCAACAGAGTCAAACTGCTTGTTCGCCTTCTGACCTAACCAGTAGGATCCAACCTTGTTGAACATCTGATCCATTGCAAAGACAGATTCTTTTTTCAG;SVTYPE=DE…
S19	C03	105980	.	<TRA>	14	PASS	PRECISE;CT=5to3;CIPOS=-10,10;CIEND=-10,10;SOMATIC;CONSENSUS=TGTGTGTTAAGTAAGATGATGGTTTTTGTAATAATTTCCTAAGTTCAATCTATGAAGGTGTTTTTTCTTTTGTTTCATATCATGTTCTGACTATTTATATATATATATATATATATGAACAAACGGAGACTTGCTTCTCTGATTAAAAAAGTTGAAAAACTTGAGAAGAACCCTTTTAACTACTAATAAACGCAATGCTGAAATCCCAAAGGTGTTAAGAAAATAATTAAGGAACCTGTGGAAGTGTGGATGAAGAAGAACATGAAGACTGGTCACTCGTATATAACTGAAAAGCAAACAAAGAAGAGTTAAAAAGAAAA;SVTYPE=TRA;CHR2=ch…
S19	C03	106054	.	<DEL>	6	PASS	PRECISE;CT=5to3;CIPOS=-10,10;CIEND=-10,10;SOMATIC;CONSENSUS=GAGCAAAAAATAAGATTGTAGTAGTAAGCTTTTGTGTGTTAAGTAAGATGATGGTTTTTGTAATAATTTCCTAAGTTCAATCTATGAAGGTGTTTTTTCTTTTGTTTCATATCATGTTCTGACTATTTATATATATATATATATATATGAACAAACGGAGACTTGCTTCTCTGATTAAAAAAGTTGAAAAACTTGAGAAGAACCCTTTTAACTACTAATAAACGCAATGCTGAAATCCCAAAGGTGTTAAGAAAATAATTAAGGAACCTGTGGAAGTGTGGATGAAGAAGAACATGAAGACTGGTCACTCGTATATAACTGAAAAGCAAACAAAGAAGA…
S19	C03	106992	.	<TRA>	28.5	PASS	PRECISE;CT=5to3;CIPOS=-10,10;CIEND=-10,10;SOMATIC;CONSENSUS=CACACACTAAGCAGGCATTATCAAGTGAAAGAGTAGGAATCAGAATTTCGTATGTTATATATAAATGGCGAATCAAGTTGAGTGAGCTTTCGTCGTCATCCAAAGCCGAAGAAGAAAAGTTCATATCATAAGGGGGAACAAGCAAAAAGCATAGGATTCTATCCGGAATGGAATCCTAAGACAAAGAACCGTTATCACAGTACTAGTAGTAGTATAAATAAAGCTTAGGATTCTATCTTGGATGATTTTTAATCCCCTAAAATCATCCAAGTCTCAGAAATTTAAATTAAAAAAAACTCAGACTCAGGAATTACTGGGTGTTAGTTATTATGGAAATCA…
S19	C03	107294	.	<TRA>	17.5	PASS	PRECISE;CT=5to3;CIPOS=-10,10;CIEND=-10,10;SOMATIC;CONSENSUS=TACCCTTCTAATAATTATTGGGCCTCCCATTATTTAATTTCTATGGGCTCTCAAATACACTCTGATTGTCTCATTACACATCAACTTCCTCTTCTTCTTCTTCTATTTGACACATCTCATCAAATGAAATTTAGAGGAATTGAAATAAAGACTGAATGAACTATGTGGTGTTGTTTCCTTCTTTTTTCAGATATAAACTCGCTCAATGTCAAACAGAACAAGTACCATCTTTTACAAAAGACGCCTACAACTTCAAGGTCTTTGTAATCCCAAACACCCAGCAAATCCAAAGGGTCAAAAAAAAAAACAACAACATGATGTTTTCTTGTCCTCCTCACC…
S19	C03	110243	.	<DEL>	0	PASS	PRECISE;CT=5to3;CIPOS=-10,10;CIEND=-10,10;SOMATIC;CONSENSUS=AGCAGCGCTTGATTGCTACATCAATGGGTACAGACACCAGGTAATATCCTGTTCAGAGAGAAGCCAGAACATGAACATTTCAAACAAATAAGACATTTTATGCATGTGACAATGTACACAGCTTGAACTGAAGTATGCTGAAGAAACCTCGGGGCTTGTTCCAGCACATAAATTTGTGCCATGGGTGGTTGTGAATAACCAACCACTTCAAGAGGTTAATCTCTCTCATAGGTTTAAGTTGATAACTTTCAAGATCAAAGGGTAAACAAACTTTTTAACTTGTTGGTCTCTTTGGTGAACAGAACTAC;SVTYPE=DEL;CHR2=chrC03;END=110…
S19	C03	111426	.	<DEL>	10	PASS	PRECISE;CT=5to3;CIPOS=-10,10;CIEND=-10,10;SOMATIC;CONSENSUS=TTCTTCTACAACATGTAACTGATTTGGAAAAATCTGCAGAGAAATATATGTTTTCTAAGAATGCAGAGCCCTACTACGACTACTTCTACAAAGTCAAACTTCACAAACGATTTTTGCTTTACCAGTTGAATCAACAACGAATGGACAGACAACTCGGAAGATCTCACTATAAACAATTACATGAGGGTAATATATAAGAGGCTCATTAAAAAATAAAAATAAATAAATATATATAAGTGGACGAACAAGATTGCAGTCGTATTACTACTACTATAATCTCGGGATCCCCTTGAACTTAATTCTAGTTTAAGTCACATAATGTCAAAGTCCAAATGACTT…
S19	C03	115409	.	<DEL>	47	PASS	PRECISE;CT=5to3;CIPOS=-10,10;CIEND=-10,10;SOMATIC;CONSENSUS=AAACAGAGATTGTGTAGCCATGGATCCAGAGTTACCTTGAGAGAACGAAGCTCGACTTGCGGGAACTGGCTTTGTAGTCATGGATCCGAAACGATTACTCCAACGCCAGACATCAACCTCTCTGAAAGAGAAGGAGATGGAGATCATAAGCTAGAGAGAAGATGGAGTGATTGGGATTGGAGGAGGAAGAGGGATTGATTCCTTGAAACATCTAGGAAGAGCGATGAAGAAAGACATGGAAAATTAAATACCCAATGGCAAAGGGACACGCAGGGGTTTTAACCGATTCTAAAAACACCATATTAAGGATCGGTTCTGTGCATTTAGCC;SVTYPE=DE…
S19	C03	116362	.	<DEL>	16	PASS	PRECISE;CT=3to5;CIPOS=-10,10;CIEND=-10,10;SOMATIC;CONSENSUS=TTATCGTTGGTGCTATACTACAGATTATGTAATTAAAGGTATAAGTATTGCCTATGATTTTATTAATTTTACAAACACGCGAACATATTAAATATTGATGACAAACCAGTTACGTATTTTAATCTTTTAACTTATCTAGCTAGTTGAGTTAAGAAATAGTTATGAAATATCAATTAAATATTTATATACGGACATGATTCTTATAATTAACTGAAAATGATAGTAAATTTGGTCGTAGTGGAATATTACTAGTTGAGTTTTCAATATTCACAAAACATTGTGTAAATTCCAATATTTAGAAATGTGAACGTCGAGTAGAGAAGTAAGAAGATTCTTCTT…
S3	C03	116536	.	<TRA>	30	PASS	PRECISE;CT=5to5;CIPOS=-10,10;CIEND=-10,10;SOMATIC;CONSENSUS=CTTATCGCCTTGGTTCGCGTGTCTCTACGCGTTTTCTTTTTACAAGCTTATCTATGTTAGTAAATACATTGTAGGATGTTACGTTTGCAATTATAAAAATGGTTGATGAATAGGTTCTTCTGACTAGGATGATTATTTAATTTACAATTATTTCTATCAAATTGCAGAAAGGTTGATCCATGGCCGTTGGTCATTTTTTTTTTTTTGTCAACCGGGAGATTTATTAAAACGGGTCAGAGCCCAACAAAAGACTCAGCCCAACACAAAGATAAAACAGAAAGCCTAAACAAACGGACCGCATTTACATAACTCTGTGGG;SVTYPE=TRA;CHR2=chrA…
S19	C03	126579	.	<DEL>	2	PASS	PRECISE;CT=5to3;CIPOS=-10,10;CIEND=-10,10;SOMATIC;CONSENSUS=ATCAGAAGGGAAAAAAAAAAAAAATCCCGAAAAAATAAACTCTCTCAAGAGTTGTTTAAAAAAAAAAAGAAAAAGAAGAAGATAGTCGACCTTATAAATAAAGATCCTAAGCAGTCCTAAAGCGCCAGCGAAATGACAATCAGTCCACTGAAGAAGGAAGAGAAAGAGATGAGCCGCGGGGCTGTAAGACAGTCTCATCTGCACGAACCCACCATCATACTCCTCTGGATACTCAGATGCCCTTCAAAACACAGAGAGAGAGAGACATCAGAATGTTTGTGATTCCATATGATAGGGGACGACTAGAACAAGATTACAATATTATTGGTTCACAAGTCT…
S19	C03	128180	.	<TRA>	0	PASS	PRECISE;CT=5to3;CIPOS=-10,10;CIEND=-10,10;SOMATIC;CONSENSUS=TTCTGAAGCTATTACTGTGATTTCTATACCAAGTCAAAATGTTCCTGTTGCTGGAAATGCTCTATTTATGGGTTACTAGGGCCGGCCCGCCCTACGGGCGGGATGTCTATATTTGTGTTATGGATATTTGTAATTTGTTTTGTTGTTATTAGGTTTTAAGTATATGGTTAATTATGAATATGATAGTAGTGTTTTTGTTCATTTTTTACCAACATCTCAAAAACTATCAAGCATAGCTACACATCTTATACATCTTGCAACATCTTATTCAAGTGCAAGAACTATGTGGAGGCCGTGTGATTTATGAGAACATGTTTTGACATCATGGAAAAGTCAGTT…
S19	C03	135369	.	<TRA>	0	PASS	PRECISE;CT=5to3;CIPOS=-10,10;CIEND=-10,10;SOMATIC;CONSENSUS=AAGAAATTTTTTAAAAAAGTTATCTACAACGAGTCAAGTCATAAGAAGGCAAGGGAGGGGGGAGATGCCTGCCTTGAGAAGACTAGAGGTGACTAAGACATTACACATCCAGCCGGTAACATTGGTAGGGAACTGCCAGAGCATGTAGTCCAAGTAATCATCTGAAACAGACCCTGTCATTTTCACATTACAGTACTAGAGAGATTAAACTCACTGAATCTACATCATTCATAATCATAATAGGATCCTACAACAACAAATAAAAAAAGAAAAGGAAAGTGTACCAGGAAAGCCGGTGGGAAAAACAAAATCCTTGACAACATCAGGAAGCCAAAGCGT…
S19	C03	139543	.	<DEL>	14	PASS	PRECISE;CT=3to5;CIPOS=-10,10;CIEND=-10,10;SOMATIC;CONSENSUS=TGTCTTCGGTCAGATTATAATTTCCCAATGACCTACTTTCTCCCTTGTGTCTTGTGTGTGAATGTTTTTTTTTTAGTGTTGATCTGCTGTTCTGTGTTGTTTTATCATCAGTCTCGATGACTTTGATTCTGGGGCTTTACGGAACTACCAACGTATGGTTGGGACCAAACTCCTCCTTCCTCATCAAGCCTACTTCTGTTTTCGTCCAAGCTGTCATTGTATGTTCTCTCCACTCTCTTCTTGCATTAGGATCAGTCCCACCATT;SVTYPE=DEL;CHR2=chrC03;END=139664;SVLEN=-121
S3	C03	140103	.	<TRA>	60	PASS	PRECISE;CT=5to3;CIPOS=-10,10;CIEND=-10,10;SOMATIC;CONSENSUS=GTATTGGATACAGTATCTGAACAAGGGGTCACGCGTTAAAGTTTCTTACAATGTTGAATCTCTGGGCTCTTCCCTCTATCTTGTGATTGCCCAAGGTACTTTTGGCAGAGAATCCTCTTTGTATTCATTTTCTCTTGTGGATAACTACCTCATTAACTTAGATACTGCTTACTTAAATATATTACAAGAGTATATTGGTGAA;SVTYPE=TRA;CHR2=chrA03;END=126683;SVLEN=0
S3	C03	144676	.	<TRA>	10	PASS	PRECISE;CT=3to5;CIPOS=-10,10;CIEND=-10,10;SOMATIC;CONSENSUS=AAGATCATAAACAAATCCTCTTGGTGCTTAGAGCCTTCGAGGTTACACAAGTGCTAGATATCTATCTATATTATTAAAATTGAAATATTTTTTAAAAATAATTTTACTTTACCTTAATATTTACTAATATATGCCATTGAATTACTAACTATTAATTAATTAATTATTTTTTAGACTCTTCTTTATCCAAACTTACTATACTTAAATATTATCACTAACCAAACTTACCAAAAATAGAATTATACTTTAGCCGATTATTCTCTAACTAACTTTAACAGTAAATTAAACAAATTTGTTTAAAATATGACTACAAAATTTATATTTTACATATTCATATAC…
S3	C03	144708	.	<TRA>	2	PASS	PRECISE;CT=3to3;CIPOS=-10,10;CIEND=-10,10;SOMATIC;CONSENSUS=AAGATCATAAACAAATCCTCTTGGTGCTTAGAGCCTTCGAGGTTACACAAGTGCTAGATATCTATCTATATTATTAAAATTGAAATATTTTTTAAAAATAATTTTACTTTACCTTAATATTTACTAATATATGCCATTGAATTACTAACTATTAATTAATTAATTATTTTTTAGACTCTTCTTTATCCAAACTTACTATACTTAAATATTATCACTAACCAAACTTACCAAAAATAGAATTATACTTTAGCCGATTATTCTCTAACTAACTTTAACAGTAAATTAAACAAATTTGTTTAAAATATGACTACAAAATTTATATTTTACATATTCATATAC…
S19	C03	144722	.	<DEL>	7	PASS	PRECISE;CT=3to5;CIPOS=-10,10;CIEND=-10,10;SOMATIC;CONSENSUS=TTTAAATACTTTTTTAGAAATATGTTTTTCATCTTAGTAATTACAACTTATACCACTGAATTAATAATTATTAATTAATTAACCACAAATAAACTGTTAGATTATTTTCTATCCAAATATATCGAATTAATTTCAATTTAATATTTTCTCGATGATAAACATAGAAGTGGAATCTATTTAGCATATAAAAAATTTAGAGACATATATATTTATCTTATTAAAACATAAATACATTTAATTTTGGAAATATATATACGTAAACATAATAATTGATGTTT;SVTYPE=DEL;CHR2=chrC03;END=145136;SVLEN=-414
S19	C03	144827	.	<TRA>	18	PASS	PRECISE;CT=3to5;CIPOS=-10,10;CIEND=-10,10;SOMATIC;CONSENSUS=AATTATTAATTAATTAACCACAAATAAACTGTTAGATTATTTTCTATCCAAATATATCGAATTAATTTCAATTTAATATTTTCTCGATGATAAACATAGAAGTGGAATCTATTTAGCATATAAAAAATTTAGAGACATATATATTTATCTTATTAAAACATAAATACATTTAATTTTGGAAATATATATACGTAAACATAATAATTGATGTTTTAACTTATAAATAAATACATCAAAATGGTTATTATAGTTAAAAATATGAATTGACATATACGTTAAATAAATAATATTTTAATTGGTTTTGTATTCAATCGTAATACGAGAAATTTCACACAATCT…
S3	C03	146528	.	<DUP>	5.5	PASS	PRECISE;CT=5to3;CIPOS=-10,10;CIEND=-10,10;SOMATIC;CONSENSUS=AAACATGTGTGTTAACCTCAAAATCCAAATCGCGTGTTCTTAATATAGGCCGTCCGATGAGAGCCAGTCCCATTAATCCCATAGAAAATGCATTATAATCTATACCATTATTTATGAAGTGATTTGGCTTATGTGTCAACCTCTCCATAACCTTAGATTTTTATG;SVTYPE=DUP;CHR2=chrC03;END=348451;SVLEN=201923
S3	C03	146543	.	<TRA>	22	PASS	PRECISE;CT=5to5;CIPOS=-10,10;CIEND=-10,10;SOMATIC;CONSENSUS=CTGTTGCGGTGTGTAATAAACGCTATAAACAATTATATTTTCTTCTTTTATTTCGTTATTATTAATAAATACTAGAACAGAACCAGATCCAGATACGGTAAAAACAGTAGCCGAAGAAGAATTTGTCGGAGGGTTCGAAGACCAAGATGAAG;SVTYPE=TRA;CHR2=chrA04;END=360487;SVLEN=0
S19	C03	146580	.	<DEL>	4.5	PASS	PRECISE;CT=5to3;CIPOS=-10,10;CIEND=-10,10;SOMATIC;CONSENSUS=GGCCGACCGATGGGAGGCAAGTCCTACTAATCCCATCCAAAATGCAATTATAATATTTTTTTAATAATTAAAGAAAAGAAAAATCTACTGGTTTTAGCGTTTATTACACACCGCCACACACCCTCACTATAAAGCCGAAATAGAAGATAGGCGAGGATGGGCCAGAAATCGATTCACCAATCTTCTCCACAAAGCCTATTATTCATTTTTTCTCTCTGATTCCGACGATAATGGAAGGAACAAGCGTCGTGGCGGTTTAGGGGAACGGAGCGATAACGGAC;SVTYPE=DEL;CHR2=chrC03;END=146711;SVLEN=131
S19	C03	147735	.	<DEL>	30	PASS	PRECISE;CT=3to5;CIPOS=-10,10;CIEND=-10,10;SOMATIC;CONSENSUS=GACCATTTTTGCAGTAATCTCCACAAGAAAGAAAAGACGATATATGATAGTTTATTGTATCCTTTTGTGTTTGCCTTTATTTATCTTTGATTAGTGATTTTCATCCACTTGCAAGAACAAGTTGTCGTCAGTTATAAGAAGAATAAAATGTGCTACTCTCTTTTTTTTTCATTTTGATGATGAAATTTTCTTTCAGTCCATTGATGTTATTGAGCTTATGGCTGAACCTTTTGTTCAGCTTATGGAAGTTTTACCCTTAGGTGTGTTAGACTCGAACACTAGCTTAGTGTCAGTTAATTACATGAAGAGTGAAACTTGTTTGATTATTTTTTTTTTGTT…
S19	C03	151159	.	<TRA>	34.5	PASS	PRECISE;CT=5to3;CIPOS=-10,10;CIEND=-10,10;SOMATIC;CONSENSUS=AAGTTATACAGAAATGCACACTGGATCCAGAAAATAATGAAGATGCATATTACATAAACAGCTTGTTTTGTTTTGTACAGAGGAGAAAATAAGCATGTTACAATGTTTAAAATGTAAAGTACGGTATTCTTTTTATCATTGATAGAATTTACAATATCGAGATAATTTGTTAGCTAATTAATTTGTCTTCTATTCAGTATAGGTATTCGAGATATACTGGGAAGCAAAATATGTATTTTGCAGAACTGGATGTTACGAACCGTTTTAAGTCCGATTATGAAATAAATCATAGATAATGATTAGATGATTTAGATATATATCACAAGATCTGATTTTTTT…
S19	C03	151200	.	<TRA>	30	PASS	PRECISE;CT=5to3;CIPOS=-10,10;CIEND=-10,10;SOMATIC;CONSENSUS=ATAGTATGAACAAAAAAAAGGGGTTGGTTTTGGATTTGACTTAAAAATATGGGTTGGTTTTGAAAAACACCCTCTTTTTTATCATGATAGAATTTAAATATCGATAAAGTTGTTAGCTGGTTAATTATTCTTATATATTCAGTAACTATAATCAGGTATTATATTTTAATGAACTTTAATTTTCAGCTACCTACTTTCTTATATTGAAAGGAACTTTAGATGT;SVTYPE=TRA;CHR2=chrAnn_random;END=28107213;SVLEN=0
S19	C03	151208	.	<TRA>	0	PASS	PRECISE;CT=3to5;CIPOS=-10,10;CIEND=-10,10;SOMATIC;CONSENSUS=GAGAAACTAAATAAGCATGTTACAATGTTTAAAATATAAAGTACGGTATTCTTTTTTAGGGACATTTGCTAAAACCAACCCAAATATTCAAGTCAAATGTAAAAGTATACCCCACTTTCAGTCAAATGCAAAACCAACCTAAAGGAGTAGTGAAAGTACTATTTAACCCTTATGACCAAACAAAAAACAGAAATGTATT;SVTYPE=TRA;CHR2=chrA03;END=5897311;SVLEN=0
S19	C03	151408	.	<TRA>	24	PASS	PRECISE;CT=5to3;CIPOS=-10,10;CIEND=-10,10;SOMATIC;CONSENSUS=CCCACATATCTTGTAACTGTATTATCTTTATATACTGATGTAAATCACGTAAATGAATTCAAGGAAACACTTTCACTTTCATACCTACTTTCTTATATTGAAAACAACTTTAGATGTCTATTGTCTACGAACTTAACTTTACAAGAACAATAGAACCTTAGTTATATTTGATCCCTCGCTCTATCTATAGTAATGACACTTTTTGTGTGTGGATGATATACTTTCCAGCAAG;SVTYPE=TRA;CHR2=chrA03;END=137857;SVLEN=0
S19	C03	154254	.	<TRA>	4	PASS	PRECISE;CT=3to5;CIPOS=-10,10;CIEND=-10,10;SOMATIC;CONSENSUS=TAAATATTGTTTTCTAGCTATTTGATTTAAGCTGTTACAAACAAAAAGAAGCTATTTGATTTAAGCATGGGATCAATTAGCTAGTTCCTCCTTAGTGACTTAAGTCTCATTTAAGTCATATCTAATTAATGTTTGTTTTATTTACTATGAATAATTGAAAGTTGAAAATTTTGAATCACGGTACGGTATAAAGTAATCTCGAAACATGGGGCTGTTTCTTTTTCACTTGGAAACTCGATCAAAATTCAATAGGACTGGGGAGGGGGGGGGGGG;SVTYPE=TRA;CHR2=chrA03;END=140539;SVLEN=0
S19	C03	154573	.	<TRA>	3	PASS	PRECISE;CT=5to3;CIPOS=-10,10;CIEND=-10,10;SOMATIC;CONSENSUS=ATTTCTGGTCTGCTTTTCGAAGAATGGTTTAATTTCCAGGTTTTTTCAGGTTCAGAATCTATAATTTTTAAATCAGTTGTTGTACGACAAAAGTGAGCTTTTGAAAATAGTACTTTTTGGGCAAATTGAAAATAGCACTTCTGATGCGTTTAGTGGTAACTAACCTCAAATAAAGAGAAAACTTGAAAATCTTCGACCTATAATAGAACGAGTAAAACGAGCATAGCCAAA;SVTYPE=TRA;CHR2=chrA03;END=140805;SVLEN=0
S3	C03	154968	.	<TRA>	11.5	PASS	PRECISE;CT=5to3;CIPOS=-10,10;CIEND=-10,10;SOMATIC;CONSENSUS=GCGCTGCAAGTTTCCTAAGAAGCGTGAGCTTCCGTGAGGGTGATGATCGAATCCAAGAGAGTAGTTCCGACCATGATGTGAACATTGTTGGTGGAGGCAGACATCTTGATAGTACTTCTCTCCATATATCAATGCTGTACTCGCAAGTCAACAGCAAGTGGTCTCTGGTTTCATCATGCGTGGAGCAGAAAGGGCAAGCAGGGGAAACGGGCATGCCCCAAGCTGCAAGTCTTGACCTTGTGGGCAGCCTATCATAGTTAGCTATCCACATGTTGAACGCGTGCTTCGGGATGGCTCCTTTGAACCAAACAATGTCTACCCAGTCCTTGAAACCGTGTC…
S19	C03	156194	.	<DEL>	4	PASS	PRECISE;CT=5to3;CIPOS=-10,10;CIEND=-10,10;SOMATIC;CONSENSUS=TAGTTATCATCAAAATGAAAATAACTAAAAGGAGCTATTGTTGGTTTTGTAAGCAACACCAACTATCGCTGGTGTATGTTTATCTCGTTTTCATGTGCCAAGATATTTATCAACTATTTGTTCCTAACTTAAAACGACTTTGAAGAATGATTTATTGATTTACCCTCCTAATTAAACTAATATTCGTTTATGTAAATTCCACGTGTGTCAAGTAAGTCACTCTATGTTTTGCTCCGAAGATGTCTGTTCTATATACCAATGTTTAAGCTTGACACCAAAGTTCTAGGTATAAAAGAATTTACGCAACACCTATTTTGATGTGATTCACCTTTTCAACTG…
S19	C03	159043	.	<TRA>	60	PASS	PRECISE;CT=5to3;CIPOS=-10,10;CIEND=-10,10;SOMATIC;CONSENSUS=TGGCCCATAAATGAAGCGATGGGCCAGGAAGGAAGGGGGTAATGTTAGGGCTTACAGACCGTTAGATTGTATTAGAGAGACATGTGACCGTCCGATGGTTTACCCTAAAGCGCCGGCCGTCACGAGGAGGTTCTCGAGTTATATAGACAAATCTGGAACTTGTAAAATTAGAGACGTCACCACGATTTTCGTTTGATCTCGAAACTTCCGAACTTCCGTCGTCTGCATCAGGTGAGGTATTAATTACAACCTCAATTTTTTTTGTTGAGTTTCTGTCTCCGATT;SVTYPE=TRA;CHR2=chrA03;END=145558;SVLEN=0
S19	C03	159150	.	<DEL>	24	PASS	PRECISE;CT=5to3;CIPOS=-10,10;CIEND=-10,10;SOMATIC;CONSENSUS=TTAGATTGTATTAGAGAGACATGTGACCGTCCGATGGTTTACCCTAAAGCGCCGGCCGTCACGAGGAGGTTCTCGAGTTATATAGACAAATCTGGAACTTGTAAAATTAGAGACGTCACCACGATTTTCGTTTGATCTCGAAACTTCCGATCTTCCGTCGTCTGCATCAGGTGAGGTATTAATTACAACCTCAATTTTTTTTGTTGAGTTTCTGTCTCCGATTGTTAAGTTGGATCGAATTTTGGGTTTTAGCGTTTGTAATTGTACATAAAAATTGTGGTGATTTGGGGGTAATCGGGGTTTGTTTGGATCTGTTATGATAGGAAAGTGAGATAAATG…
S19	C03	159262	.	<TRA>	14	PASS	PRECISE;CT=3to5;CIPOS=-10,10;CIEND=-10,10;SOMATIC;CONSENSUS=TTAGATTGTATTAGAGAGACATGTGACCGTCCGATGGTTTACCCTAAAGCGCCGGCCGTCACGAGGAGGTTCTCGAGTTATATAGACAAATCTGGAACTTGTAAAATTAGAGACGTCACCACGATTTTCGTTTGATCTCGAAACTTCCGATCTTCCGTCGTCTGCATCAGGTGAGGTATTAATTACAACCTCAATTTTTTTTGTTGAGTTTCTGTCTCCGATTGTTAAGTTGGATCGAATTTTGGGTTTTAGCGTTTGTAATTGTACATAAAAATTGTGGTGATTTGGGGGTAATCGGGGTTTGTTTGGATCTGTTATGATAGGAAAGTGAGATAAATG…
S19	C03	161443	.	<DEL>	60	PASS	PRECISE;CT=3to5;CIPOS=-10,10;CIEND=-10,10;SOMATIC;CONSENSUS=CGTGAATGGAATTAAACAAATAATTTAATACTAATTAGTTGGGAAAATTATAGATTATTCATGCGCCAGATTCAACTGCTCATCAATAAGCCAGCAGCAATGAGATTTATTGAAATATTATATTGGCATTGTGCTTCTTCTGCTCCCATTGTTCTTGCCCAATCTGAGAGTCATAAACATTAAGTATTAATCATTTCATGCATATCTGAGTAGAAAGAATCTAATCTTCTTGTGTGATTGTAGATATACGGTTTAATTCTCTTCAATGTGACCATGCCATGTACTCTAGAGTTTTCATTTTCACTCTAAATCTCCAGGTGGTGAAGATTAGACTTCAGC…
S19	C03	170091	.	<DEL>	7	PASS	PRECISE;CT=3to5;CIPOS=-10,10;CIEND=-10,10;SOMATIC;CONSENSUS=CTGAAAAGAATACCGTTCTTACTCGGATCAATCCTGAGGTTAGAACAAGTTCTATCTAGTATTTGGAACTTAGTCAAGTTTTTGTCTCATGTATGGGGTTATTTCTGATGCAGATCCGTGATACTAGCGTGCTTGTAAAACTTAGACCAGCATGGGAGGAGTTAAGGAGCTATTTGACAGCGAACACTAGGAAACGTCTCGAAGTTTACGTCTGTACCATGGCTGAAAGAGATTATGCTCTGGAAATGTGGAGAT;SVTYPE=DEL;CHR2=chrC03;END=170195;SVLEN=-104
S19	C03	173017	.	<DEL>	18	PASS	PRECISE;CT=3to5;CIPOS=-10,10;CIEND=-10,10;SOMATIC;CONSENSUS=AGATTGTTGTTTTAAGTAGATCTTGGTTTGTGTTGCTTTTCTGCAGAAAAATATGTAGCTTATGTCTCACCTATTGCTGGAGAAACAGAGAGAGATTACAAAAATGAAAATGGGTTTTTGTGGGAAAGCAGTGAAGCTGTAGGGAACGAAGGGCTTGAAGAAAAAGCCACCTGAAGACAACATTTCTGAGTTGAATTTAGGTGATGGTCTTAACAACTAAGGAGAAGTAAGTGGGGAAGAAGAAGAAGACGTAAGGTAAATATTCATTCCTTAACCA;SVTYPE=DEL;CHR2=chrC03;END=173216;SVLEN=-199
S19	C03	177141	.	<TRA>	60	PASS	PRECISE;CT=3to5;CIPOS=-10,10;CIEND=-10,10;SOMATIC;CONSENSUS=TTGAAAAAAGGGCTTTCAACCTTTTATTTTGTTTCTTCAAACATCTAGCTTCTTGTTTATTTAGTGCGGTAATTTGGCGTACTTCATTTTATATGATTTAGTGCGGTAATTTGTTGCCCTTGACGATGTGTTTGATAGAAATTAGAATGCCAAGTTGAGTAGTTTTGATATTCGACATGCATGTGGGACAGCCAAGTTAAGAGTAATTTTGCATGTTGTGTATATTAGACAATGATAAGATGCTTATACGTGAGGCACGAATATTCAATGGAATCTATTTCCGATACCGTATATATCAAGTTTTGTTCCTTTTGTTATTTCGGCATTTTCAAAGCAAAT…
S19	C03	178137	.	<DEL>	14	PASS	PRECISE;CT=3to5;CIPOS=-10,10;CIEND=-10,10;SOMATIC;CONSENSUS=AAATTTTTTTGCTTTTTAAAATAAAAACAGAGAATTTTTAAATATTAAATATTTATAAAATAAAGAAGTTTTGACAAGACATCAAATGAAAGGCATATGCTGAAAAAACGTTTCGAAATGATGCTCTTATCTGTCTCTGCCTCACAAAGCGGATAGGGAAATTAGTATGTCTACCAGAGAACTATATGGTATTTGACAGACTACCAAAACACAACTTTAAGGTCACTGTTCATATTCTAATAAGACCCTGATACCCCTATGTTGCTTTACCCCGCCTGAGATC;SVTYPE=DEL;CHR2=chrC03;END=178250;SVLEN=-113
S19	C03	179153	.	<TRA>	34	PASS	PRECISE;CT=3to5;CIPOS=-10,10;CIEND=-10,10;SOMATIC;CONSENSUS=AGAGTTCTATGGTGCCAAAGTCATTGGATCTAGAAGGTACCAACTCAATGGTTGTTACACTCCATTTGGTAGCATTGCTAATTTTCTTTGATCTCTTCTTCTGCAGCTTCCCTTGCCCTTACTACCAAAAGGTTCCCCTCTCGCTTGCGCTTAGTCCAAGAATTATCTCCGAAATTGCTCGCTTTAAGCCTGACATTATACACGCTTCTTCTCCTGGGATTATGGTATAAAAAAATAGTCTTTTGAGAATTTACATCACTAAAACATTAGCAAAACTGTGAAGTTGAGAATCATCAATTGATTTAATTTTTCAGGTATTTGGTGCTCTGGCAATAGCAA…
S3	C03	182589	.	<TRA>	34.5	PASS	PRECISE;CT=3to5;CIPOS=-10,10;CIEND=-10,10;SOMATIC;CONSENSUS=TCGATCTTTTATGTCGGAGACATATAGGATGAAGTCATAGTTTAGGAGACATATGGGAGGATACAATACTTCTCGTGGAGAAATAGCACGTTTTCCCGAGAATAACTAACTTTTGAGTTTAGTATTACTATTATATAAGTCTCCTTCATCAGTAGATAGACGACATTGTCAGCCAGAAATGCGCG;SVTYPE=TRA;CHR2=chrA01;END=2451813;SVLEN=0
S19	C03	182589	.	<TRA>	33.5	PASS	PRECISE;CT=3to5;CIPOS=-10,10;CIEND=-10,10;SOMATIC;CONSENSUS=TTTTATTTCGGAGACATATAGGATGAAGTCATAGTTTAGGAGACATATGGGAGGATACAATACTTCTCGTGGAGAAATAGCACGTTTTCCCTATAAATAACCTCAAACTTTAAGTTACGTTTTGGACGCCACTAATATCTTCTGACTCAATTTATATATGAGTAGGTACTTCCTTTTTTCTCTTTTTCCTTTTCTTTCGTGGATTGTGGTGTATGGATTTTATTATTTATTAATACAAACATACATTATCAATTAATATTATGATAAATTATTGTTTATATTCTCATTCAGAACAACGAATTATTTATATATATGGCACGAAATTTCATCAAAAAAATG…
S19	C03	182594	.	<TRA>	0	PASS	PRECISE;CT=5to5;CIPOS=-10,10;CIEND=-10,10;SOMATIC;CONSENSUS=AGCGGATCCGGAGCGGATCTCGGATCGAATCCGGATCTCGGATAATAAGTCTCAGGCCTACTGTCCACAAGTACGTATATAAGATTCTTCACTTAAATAAATGCTAAAAATATTTAATGCAAAATAATACGTAATGCTGAAAATGGGAAAACGTGTTATTTCCCAACAAGAAGTGTTGTATCCTCCCGTATGTCTCCCAAACTATAACCTCATCCCATATG;SVTYPE=TRA;CHR2=chrA06;END=1061785;SVLEN=0
S3	C03	188421	.	<TRA>	11	PASS	PRECISE;CT=3to5;CIPOS=-10,10;CIEND=-10,10;SOMATIC;CONSENSUS=CTCTCTCTCTAGTCGCTCTCACCTCTCTCTAAAAAACAAGTTTTCATCAGAGTTATAATCACCGGTGGCCGGTGGCCTTTGCCACCGGTTACCATCTTTTAATTTTGTTTTTTTTTGTTTATAAATATTTCGATCTACCAATCGAATAAGTCTTCGCATAGGCGCCTTTACTTTC;SVTYPE=TRA;CHR2=chrCnn_random;END=46372841;SVLEN=0
S3	C03	191844	.	<TRA>	16	PASS	PRECISE;CT=3to3;CIPOS=-10,10;CIEND=-10,10;SOMATIC;CONSENSUS=TTCTGTATAGTATTCAGATACAACAATCTCAAATACCGTGAAGCTCAGGTTCTTAAGGTTTCAGCAGGTGTCTCGGGAGAAGATATTGAGGGTTTGATAGTTAAAGATATAAGACCATCGTTAACGCAGGGTTCTTAGTACATGGTTC;SVTYPE=TRA;CHR2=chrC06;END=31766785;SVLEN=0
S19	C03	191845	.	<TRA>	33	PASS	PRECISE;CT=3to5;CIPOS=-10,10;CIEND=-10,10;SOMATIC;CONSENSUS=AGAACCATGTACTAAGAACCCTGCGTTAATGATGGTCTTAGAGCATTACAATGGAGAGTTCTCTGGGTGAGGTTTTTACCGGAATATAAGAACCCAACCCTAAGAACTCCCTATTATACATGCTCTTAGTATATAGCTTTCTCTTTAACAGTTTAACCGCCGGTCCAAACAAAATTTAAACGACTTAAATATGCTTAGGTAAAGTTGGATTAAAGTTGATGACTAGAATGTTATAGGCCAAAGTTCATACATTCTCATAAATCTTGAG;SVTYPE=TRA;CHR2=chrCnn_random;END=71293024;SVLEN=0
S19	C03	195638	.	<TRA>	0	PASS	PRECISE;CT=3to3;CIPOS=-10,10;CIEND=-10,10;SOMATIC;CONSENSUS=TATTAATAAATTAACTATAATTATTAATAAAAATTTAAATTTATATATATTAAAAAATGGATCCGGATCCGGATATCCGGACCTAAAATTCCAGATATCCGGATCCGGATTCGAAGGATCCGGCATTTTACTATCTGGATCCGGATCCAGGCGCTCCGGATATCCTATT;SVTYPE=TRA;CHR2=chrC09;END=30364421;SVLEN=0
S3	C03	203908	.	<TRA>	30	PASS	PRECISE;CT=5to3;CIPOS=-10,10;CIEND=-10,10;SOMATIC;CONSENSUS=GGAACACATAGTTCATCATGAAACTCACTCCAGCACCTGATAAGGACTAATGCATGGAAATGCAACCTAAACATGCGTCAATGCTATTCCGAAAGACCAATATGCACAAGAAAAGATAATTAAAACAATGTAAATATGCAAGATATCAAGGATAACTACAAATCTTGGTTCTCATCATCTAGAACATGGGATCAACTTCGAGTGCACGGAACTGCAGTTGATTGGAGCAAAGTTATATGGTTCTCGGAATCAATC;SVTYPE=TRA;CHR2=chrC02;END=32408042;SVLEN=0
S3	C03	206664	.	<INV>	60	PASS	PRECISE;CT=5to5;CIPOS=-10,10;CIEND=-10,10;SOMATIC;CONSENSUS=CAAATAAGTTGACCGATGGAGATGTCTCGTGGAGCAAGTACTTTAACTCTCGATGATCTCCCAGTATTACCCTCTCTTTTTTGGCATACCGCATCCACAAGACCAAAAAGACTATGTTATTATGGGTTGAGGAAATAGATTTCCAAAAATTTGATTTCAAACCTAGAAGGCAGCATCTATATGAACCAACACTAACTAGAGTAGGATATTTTTTTGTAGCCTGCACTTTAGAATTTAGAAACTATAAACTCTT;SVTYPE=INV;CHR2=chrC03;END=3347272;SVLEN=3140609
S3	C03	209821	.	<DEL>	0	PASS	PRECISE;CT=3to5;CIPOS=-10,10;CIEND=-10,10;SOMATIC;CONSENSUS=AATTCATAAAATGTTACACTATATAAAATTTTACATAGAATACAACAACTAAAAATCAAATTACAAGTAAAATACCACATTATCCTAAAAACTATTTTCTGTAATATTATTATATATGATTAATAAGTGCATTTGTTAAGTTTTTTGTAATATTGTTGTTTTGTAAATCTAGCTTTAAAAATTATAAGTCTTTATTTTAAAATTTTTATTTAATTTTATGTAAAGGAATTTAAATA;SVTYPE=DEL;CHR2=chrC03;END=39759743;SVLEN=-39549922
S3	C03	209905	.	<DUP>	0	PASS	PRECISE;CT=5to3;CIPOS=-10,10;CIEND=-10,10;SOMATIC;CONSENSUS=AATTCATAAAATGTTACACTATATAAAATTTTACATAGAATACAACAACTAAAAATCAAATTACAAGTAAAATACCACATTATCCTAAAAACTATTTTCTGTAATATTATTATATATGATTAATAAGTGCATTTGTTAAGTTTTTTGTAATATTGTTGTTTTGTAAATCTAGCTTTAAAAATTATAAGTCTTTATTTTAAAATTTTTATTTAATTTTATGTAAAGGAATTTAAATA;SVTYPE=DUP;CHR2=chrC03;END=39759743;SVLEN=39549838
S19	C03	215910	.	<TRA>	7	PASS	PRECISE;CT=5to5;CIPOS=-10,10;CIEND=-10,10;SOMATIC;CONSENSUS=AGGAATGACCTCCCGAAGATCAATGGATCCTTGGATTCCTCATACATCTCAAGCACTAAGAGCATCTTTAACCCCAGATGCTTAAATGGGGTGCTAATGAAGTTTTAATATTAAATTTAATGGTTAGTGGGGTTAAGGATCTTTGTTAAGGTGCTCCCAT;SVTYPE=TRA;CHR2=chrC02;END=12372142;SVLEN=0
S19	C03	215941	.	<TRA>	41	PASS	PRECISE;CT=3to5;CIPOS=-10,10;CIEND=-10,10;SOMATIC;CONSENSUS=AATCTCTGATTTATTTGTTGAAATCGAGACATTAGTAGTTTACTGGAAGAATGCAATCTGGTTAGACCTCGTATTTGAAAAGATATTTAAAGTCTTACTGTATAGCACAACTAGAATAAAAAGGAAAATGTGAAAAAAAATCAACTGGTTTACTTTCATTTCAACTAATCAAGGTATTAAAATGTAGAAGTCATTTGTGCCAAATTTTAAAAGAGGATAAGATAGAGTAAAATTTCTTTCAATTTTGGATGAATTGAAATTTTTTACTCCAACATATTACTTTTTCAGTTCATTTTCACTATTATTTTTTATCTGTTTCGTCTATTATATAACAAACCA…
S3	C03	217418	.	<INV>	0	PASS	PRECISE;CT=5to5;CIPOS=-10,10;CIEND=-10,10;SOMATIC;CONSENSUS=AATAATCATTCCATAAACGTACATCGCCTTCTTCACGATTTCTTTCGATGTGAACTCGTTTTTTCCTTCTTTTTCTTCCTTCTTCTTGATGAATGGTCAAATTCTCAAAAGTTTGATCAAACTGTTGCTCAAAATATTGACCAAAATATTGATC;SVTYPE=INV;CHR2=chrC03;END=43889677;SVLEN=43672260
S19	C03	220331	.	<TRA>	21	PASS	PRECISE;CT=5to3;CIPOS=-10,10;CIEND=-10,10;SOMATIC;CONSENSUS=GGTCGTATTGGTTTTGATCTGCGGTTTCGGGGGGGGAAGGGGGAGGAAACTCTTTTATTTTTTTTTTTTTTCTCGACGGAAAAAAAAAAAAAACGGGAAAAACAGAGAAAAAGAAAAGAAAAAAAAAAAAAAAAGATAAAAGCATCTTTAAACACAGTCCACTGCTTACGTGACACGTGTTTTAAATCCCCATTAAACTCGATCACAAATTACCTAAGCTAAGCATCGGTTTTTGTCTTTCTGATTATTTTTCATTTAATTAAATCATTAGATTCCTCTAAGCTTCCTTTTAAATGCCCCGATAAACATGTTCTTAGATGTTGATGATATACAGGAGAT…
S19	C03	220570	.	<TRA>	30	PASS	PRECISE;CT=3to3;CIPOS=-10,10;CIEND=-10,10;SOMATIC;CONSENSUS=AATCTTGTTTGGTAGAGAAAAGGTAATATTGTAATTTCGGCTGGGTTGCTGGGTTAGAAGGAAGGAAACATTTTCTAGTTAGTTAGCCACAAGTCCACAACGATAAGAAAGACCATAGTTAGTTAAAAACTGGACAGATCAGTCATCAGTGAGGCTACCTATAAGAATGCTCGAAAACCTTCTTGGAGGGGAAACTGCAGAGTGTCCACTGACTTCTTAGAACATGTTTATCGGAGCATTTAAAGGGAAGCTTAGAGGAATCTAATGATTTAATTA;SVTYPE=TRA;CHR2=chrC02;END=12372147;SVLEN=0
S19	C03	220578	.	<TRA>	27	PASS	PRECISE;CT=3to5;CIPOS=-10,10;CIEND=-10,10;SOMATIC;CONSENSUS=AAAAAAGATAAAAGCATCTTTAAACACAGTCCACTGCTTACGTGACACGTGTTTTAAATCCCCATTAAATTCGATCACAAATTACCTAAGCTAAGCATCGGTTTTTGTCTTTCTGATTATTTTTCATTTAATTAAATCATTAGATTCCTCTAAGCTTCCTTTTAAATGCCCCGATAAACATGTTCTTAGATGTTGATGATATACAGGAGATAAGGGAGAAGAAAAAAAAGAAT;SVTYPE=TRA;CHR2=chrC04;END=46833542;SVLEN=0
S19	C03	220614	.	<DEL>	23	PASS	PRECISE;CT=3to5;CIPOS=-10,10;CIEND=-10,10;SOMATIC;CONSENSUS=CCGAATCTTAGAAAAACTACACAAAAGAAAATAATGCTGAATTAATGATTTTAAATCATTTTTCAATCCACATTTTGAATTGATGACAACTTACAATTGGTTCAGCTCATATCATTTTTAGATAATGGAGATGAAATGATATTTTATTTTCCACAAACCAAAGTGGAAATAGAAAATGTGGGGTTTGGAGATAACAAAGGTGGAGGAGTTGTGTGGCAAAAAAAAAAGATGGAATCTCATAATCTCTAATAAATGTGTTAATTAGTGGCCAACCCATTGATCTATATACTTACCAATAACAAATTGCTCGTGCCTCGTGGCTTGTTTGTTAAACTCTGG…
S3	C03	221077	.	<DUP>	60	PASS	PRECISE;CT=5to3;CIPOS=-10,10;CIEND=-10,10;SOMATIC;CONSENSUS=TAACAATTACTGGAAAACTGATAATCCATTTTACGGCATGTCTTAGAGCATGATTAATCCGGAATTCTTAGGATAAGGTTTTAGCATAATTTAAGAAACAGTTTCTTAACTTCCGGTAAGAACTGCACTCTAAGAATCCCGGGTTAATGATGGTCTTAATGTTACTAGGATTTTTGGGAAGGTTTCATTTTAATATTATTTTCATCCGAACGCATTTAACTATGGAGTTTTGATGAGATATGGTG;SVTYPE=DUP;CHR2=chrC03;END=221188;SVLEN=111
S19	C03	223208	.	<DEL>	30	PASS	PRECISE;CT=5to3;CIPOS=-10,10;CIEND=-10,10;SOMATIC;CONSENSUS=TTCACAAACTCTTATAAGCCTCAAGGCAGAACCATGCCTAAGTGCTTTAGTTTAAAAAGAAAAAGGAAAAAACATAGCCACCTTCTTGCCAATACTGTGGGTGGCAACAAAATTAGTAATGGGGAGAAAATGTAAACGGGTTATTATCAAAAGATATCTGCTGCTTGCCCGTGGCATTTGGTCATCAATCATGCTTTCCTAACTATACATTAGGACCGAGTACAATATTAAGAATGTTCGCGAACAGCACTATCATGGATATTAGTTTAG;SVTYPE=DEL;CHR2=chrC03;END=223977;SVLEN=769
S3	C03	223239	.	<DUP>	0	PASS	PRECISE;CT=5to3;CIPOS=-10,10;CIEND=-10,10;SOMATIC;CONSENSUS=GTCCATTACAAACAACTAAAAAAAGCAAAAACACTGGTCCAGAACCAAAAAAAAAACCCAACCACACCCGGTTTAAGATTTTTTTTCCAACTAATGCTTTTTTCCTTTAGGGTTGGGAGATGATATGAAAGCATGATTATTGAAGAATTCTTACTGTAGAGTTCTTAGCGGAATATAAGAATTCGTTTCTTAATTTTTAACTAAAAAACTAAAAACCGATCCTTAAATAAGAATTTTAAGAAGTTAAAAATTAAGATACGGATTCTTATATTCCGTTAAGAACTTCATTCTAAGAAGTCCCAATAATCATGTTCGAGATGCCTTCGTCCCAGTGAAACC…
S3	C03	223241	.	<DUP>	0	PASS	PRECISE;CT=5to3;CIPOS=-10,10;CIEND=-10,10;SOMATIC;CONSENSUS=GATGCATAGTTGGGGACTTGGAGTTGCCGTTCTCTGACATGTCCCAGCTCACCCCTCGTGCTTTGTTTATTACTAGACACTTAATCTCGAGTTTAACAGTCTAACAAGTTCCAACCATGATTACTGGGAGGTTCTTATAGTGGGGTTCTTAACGGAATATAAAAACTCATCTCTTAACTTTTAACTAAAAAAATTAAGAACCGGCTCTTAAGACTCTTACTTAAAAACCGTTTCTTAGCTTTTTTTAGTTAAAAGTTAAGAGATGAGTTTTTATATTCCGTTAAGAACCCCACTATAAGAACCTCCCAGTAATCATGGTTGGAACTTGTTAGACTGTTA…
S19	C03	223242	.	<TRA>	0	PASS	PRECISE;CT=3to5;CIPOS=-10,10;CIEND=-10,10;SOMATIC;CONSENSUS=TTATTACATAATTATTGCGGGGTTCTTAAGGTGAGATTCTTAACGGAATATAAGAACTCGTCTCTTAACTTTAACTAAAAAACTTAAGAACCGGTTCTTAAATAAGAGTTTTAAGAGCCGGTTCTTAGCTTTTTTAGTTAACTTATTTTGTTTGTAAAATCATATTGTGTAAAACCTTATTTTCTCTGGTA;SVTYPE=TRA;CHR2=chrCnn_random;END=63562010;SVLEN=0
S19	C03	223346	.	<TRA>	0	PASS	PRECISE;CT=3to5;CIPOS=-10,10;CIEND=-10,10;SOMATIC;CONSENSUS=TTATTACATAATTATTGCGGGGTTCTTAAGGTGAGATTCTTAACGGAATATAAGAACTCGTCTCTTAACTTTAACTAAAAAACTTAAGAACCGGTTCTTAAATAAGAGTTTTAAGAGCCGGTTCTTAGCTTTTTTAGTTAACTTATTTTGTTTGTAAAATCATATTGTGTAAAACCTTATTTTCTCTGGTA;SVTYPE=TRA;CHR2=chrCnn_random;END=63562010;SVLEN=0
S3	C03	223391	.	<TRA>	0	PASS	PRECISE;CT=3to5;CIPOS=-10,10;CIEND=-10,10;SOMATIC;CONSENSUS=GTCCATTACAAACAACTAAAAAAAGCAAAAACACTGGTCCAGAACCAAAAAAAAAACCCAACCACACCCGGTTTAAGATTTTTTTTCCAACTAATGCTTTTTTCCTTTAGGGTTGGGAGATGATATGAAAGCATGATTATTGAAGAATTCTTACTGTAGAGTTCTTAGCGGAATATAAGAATTCGTTTCTTAATTTTTAACTAAAAAACTAAAAACCGATCCTTAAATAAGAATTTTAAGAAGTTAAAAATTAAGATACGGATTCTTATATTCCGTTAAGAACTTCATTCTAAGAAGTCCCAATAATCATGTTCGAGATGCCTTCGTCCCAGTGAAACC…
S19	C03	223413	.	<TRA>	5	PASS	PRECISE;CT=3to5;CIPOS=-10,10;CIEND=-10,10;SOMATIC;CONSENSUS=TAACTAAAAAAACTAAGAACCGGTTCTTAAATAAGAGTTTTAAGAACCGGTTCTTAACTTTTTTAGTTAAAAGTTAAGAGACGGGTTCTTATATTCCGTTAAGAACTCCATTCTAAGAACCCCCAATAATCATGCTTAAGAATCTTAAAAATGATGTCGCCAGAATATTAAAATACTAGGTTAAGACTCGCGCCTTGTGCGGAATGAACATT;SVTYPE=TRA;CHR2=chrC06_random;END=2155308;SVLEN=0
S19	C03	223428	.	<DEL>	0	PASS	PRECISE;CT=3to5;CIPOS=-10,10;CIEND=-10,10;SOMATIC;CONSENSUS=AAGGGCAGAACCATGTCTAAGTGCTTCTTTAGCTTCAACTTCCATTTCCAGCTTGATTAGACAAGCCGCTTGCAAGTAAGGGCGATTGGCCATTCCAGTGAAAGTACTTGCGCTTGCATAGCTTCGCTTAGAGCCTTGCTGAACATTTCACTCGTAAGGTAACATAGCCACCTTCTTGCCAATACTGTTGGTGGCAACAGAATATAATCAGTGATGGCCCATCACTGATGGGGAGAAAATGTAAGCGGATACTGCAATACAAAACATATCTGCTGCTTGCTTTGTGGGCATCTGGTCACCCAATCATGCTTTCCTATACATTAGTACCGATTACAATAT…
S19	C03	223453	.	<DEL>	48	PASS	PRECISE;CT=3to5;CIPOS=-10,10;CIEND=-10,10;SOMATIC;CONSENSUS=TGTCTAAGTGCTTCTTTAGCTTCAACTTCCATTTCCAGCTTGCGTAGACAAGCCGCTTGCAAGTAAGGGCGATTGGCCATTCCAGTGAAAGTACTTGCGCTTGCATAGCTTCGCTTAGAGCCTTGCTGAACATTTCACTCGTAAGGTAACATAGCCACCTTCTTGCCAATACTGTTGGTGGCAACAGAATATAATCAGTGATGGCCCATCACTGATGGGTAGAAAATGTAAGCGGATACTGCAATACAAAACATATCTGCTGCTTGCTTTGTGG;SVTYPE=DEL;CHR2=chrC03;END=223567;SVLEN=-114
S19	C03	223570	.	<DEL>	60	PASS	PRECISE;CT=3to5;CIPOS=-10,10;CIEND=-10,10;SOMATIC;CONSENSUS=TTCACAAACTCTTATAAGCCTCAAGGCAGAACCATGCCTAAGTGCTTTAGTTTAAAAAGAAAAAGGAAAAAACATAGCCACCTTCTTGCCAATACTGTGGGTGGCAACAAAATTAGTAATGGGGAGAAAATGTAAACGGGTTATTATCAAAAGATATCTGCTGCTTGCCCGTGGCATTTGGTCATCAATCATGCTTTCCTAACTATACATTAGGACCGAGTACAATATTAAGAATGTTCGCGAACAGCACTATCATGGATATTAGTTTAG;SVTYPE=DEL;CHR2=chrC03;END=223977;SVLEN=-407
S3	C03	223572	.	<DUP>	60	PASS	PRECISE;CT=5to3;CIPOS=-10,10;CIEND=-10,10;SOMATIC;CONSENSUS=ATTCACAATCTCTGAATATACATGTTTTTTTTCACAAACTCTTATAAGCCTCAAGGCAGAACCATGCCTAAGTGCTTTAGTTTCAAAAGAAAAAGGAAAAAACATAGCCACCTTCTTGCCAATACTGTGGGTGGCAACAAAATTAGTAATGGGGAGAAAATGTAAACGGGTTATTATCAAAAGATATCTGCTGCTTGCCCGTGGTATTTGGTCATCAATCATGCTTTCCTAACTATACATTAGGACCGATTACAATATTAAGAATGTTCGCGAACAGCACTATCATGGATATTAGTTTAGGAA;SVTYPE=DUP;CHR2=chrC03;END=223977;S…
S3	C03	223630	.	<DEL>	60	PASS	PRECISE;CT=3to5;CIPOS=-10,10;CIEND=-10,10;SOMATIC;CONSENSUS=ATTCACAATCTCTGAATATACATGTTTTTTTTCACAAACTCTTATAAGCCTCAAGGCAGAACCATGCCTAAGTGCTTTAGTTTCAAAAGAAAAAGGAAAAAACATAGCCACCTTCTTGCCAATACTGTGGGTGGCAACAAAATTAGTAATGGGGAGAAAATGTAAACGGGTTATTATCAAAAGATATCTGCTGCTTGCCCGTGGTATTTGGTCATCAATCATGCTTTCCTAACTATACATTAGGACCGATTACAATATTAAGAATGTTCGCGAACAGCACTATCATGGATATTAGTTTAGGAA;SVTYPE=DEL;CHR2=chrC03;END=223977;S…
S19	C03	223630	.	<DEL>	60	PASS	PRECISE;CT=5to3;CIPOS=-10,10;CIEND=-10,10;SOMATIC;CONSENSUS=TTCACAAACTCTTATAAGCCTCAAGGCAGAACCATGCCTAAGTGCTTTAGTTTAAAAAGAAAAAGGAAAAAACATAGCCACCTTCTTGCCAATACTGTGGGTGGCAACAAAATTAGTAATGGGGAGAAAATGTAAACGGGTTATTATCAAAAGATATCTGCTGCTTGCCCGTGGCATTTGGTCATCAATCATGCTTTCCTAACTATACATTAGGACCGAGTACAATATTAAGAATGTTCGCGAACAGCACTATCATGGATATTAGTTTAG;SVTYPE=DEL;CHR2=chrC03;END=223977;SVLEN=347
S3	C03	223856	.	<DUP>	60	PASS	PRECISE;CT=5to3;CIPOS=-10,10;CIEND=-10,10;SOMATIC;CONSENSUS=ATTCACAATCTCTGAATATACATGTTTTTTTTCACAAACTCTTATAAGCCTCAAGGCAGAACCATGCCTAAGTGCTTTAGTTTCAAAAGAAAAAGGAAAAAACATAGCCACCTTCTTGCCAATACTGTGGGTGGCAACAAAATTAGTAATGGGGAGAAAATGTAAACGGGTTATTATCAAAAGATATCTGCTGCTTGCCCGTGGTATTTGGTCATCAATCATGCTTTCCTAACTATACATTAGGACCGATTACAATATTAAGAATGTTCGCGAACAGCACTATCATGGATATTAGTTTAGGAA;SVTYPE=DUP;CHR2=chrC03;END=223977;S…
S3	C03	224583	.	<TRA>	3	PASS	PRECISE;CT=5to5;CIPOS=-10,10;CIEND=-10,10;SOMATIC;CONSENSUS=TAATAAAATATCTATAAATAATAAAAATGGATATTTTAAAATTTGAAACTATTTATAAATTTTATTAAATAAAATATTTTTTCATTTTTTAAACTTGAATGGCTATTTTAAAATTAATATAATATATTGTTGTTGTTTAGTGTGTCCAATAATCATTAAGACTATTCAATAATTTTATTTATAGAAATTAATTACTAATTGTTTACATTTAATATTAAAGTTATCTATATTTATTTACAGATATGAATTTGTGTAGAGTTTGTGAATTTTAAGAGTTGATATATTTTAAAAGTTATGTGGATTGTGAAAATTTATATACATTGACTTATGAAATTTGAT…
S19	C03	226541	.	<TRA>	15.5	PASS	PRECISE;CT=5to5;CIPOS=-10,10;CIEND=-10,10;SOMATIC;CONSENSUS=TTGGTCATTTTAGTTTTTGAATGCTATTTTTGTGATATAAACTTAGAAATGTGATATTTTGGAGATTTGTCTTATCTTATATTCGTAAATGATTATCTTCGTGCCCTTTTCATTGTTATGATAAAAGAAAGAAAGACTGGAAAATATATTAAATAGGAAACGGGTCTTTGAGTAAAGTTGCAGCATTTGCTGCATTATTTTAGTTTCCACTTGAAGATTATTCAATTACAC;SVTYPE=TRA;CHR2=chrC01;END=4245011;SVLEN=0
S19	C03	228376	.	<DEL>	37	PASS	PRECISE;CT=5to3;CIPOS=-10,10;CIEND=-10,10;SOMATIC;CONSENSUS=AGACTATTTGAAATAATATAGTTTATACTCTTGTCATACGAAGGAGACAGTTAGAACATAAAAGCGGTCATTACCAACTAATGGTTGCCTGATTAATATTAAAGATGGACATTCGATCATTTGCCTTGAAATTTCTTTCACTAAAATTTGAAATCAAATTATTTGTTCCAGAACGAGTTACATTAGTTATTTTTTATTTGGAATCATGTTTGGACCACCGCCAAGTCAGGGATGTAATCGTATAGTTATTTTTTTATCAGAGATCTCGAGCTTGACAAT;SVTYPE=DEL;CHR2=chrC03;END=228478;SVLEN=102
S19	C03	229052	.	<TRA>	1	PASS	PRECISE;CT=3to3;CIPOS=-10,10;CIEND=-10,10;SOMATIC;CONSENSUS=TCACAATTTTTCATTATTAGTTGACAAAAATTACATTGAAAACATAAAATATGTATTTTTTTGAAACAAAATTTTTATCTAGAAAATGGATCTTGGAGTATTATATAACACAAATGGATCACAGAAGTTAATGGGAGAGATAAAGATGATTT;SVTYPE=TRA;CHR2=chrC08;END=38088381;SVLEN=0
S19	C03	230803	.	<DEL>	0	PASS	PRECISE;CT=5to3;CIPOS=-10,10;CIEND=-10,10;SOMATIC;CONSENSUS=GATAGACGTAGGACTAAATATTCATAATTCATTCCAACATACTGTCCTGCTTTTTAAACTGCCAATTAATGTGTTTGGAAAAAATCTAATGCCAGAACAATGGTCTGACGCCGATATTTAACTTCTCAATATACAGCCAGCTCCAATTTCCGATGCGTACCTCATCAATGGCCTCGCTGGAGATTCATATCCTTGCTCTAAGAACAGTAATACTTATTCTTTACGTAGATCAAAAGTCAATTAATAAATTGCTTAACAATAAATTAATGATTTTTTTGG;SVTYPE=DEL;CHR2=chrC03;END=230922;SVLEN=119
S19	C03	233341	.	<DEL>	30	PASS	PRECISE;CT=5to3;CIPOS=-10,10;CIEND=-10,10;SOMATIC;CONSENSUS=TTTATTATGTCTTCTGTGAATTTATTTATTAACATTAATTATGGTTTAGAGGAAAAAAAGGAAAATGGTATTAGATGTAATAAAAACATTATTTTTAAGCTTCGTTCATATATGTACTTCAATTTTAATAGTATATAGATGACTTTTGATACAGATGTTATTAAAAAATCAAAAACAACAAGAAAAGGTCTCGTGTTTCACACGTCAAAGGTCTCCAACACGCAACAGCTATTGAGTGCGGTAAATGTGTTTTAATTTTGTCTGGACAAACTAATATCATCACTTTTAAAAATAAATGCTAGAAGGGATTTTGGCTGATTTCAGTTCAATTTTTAGAAT…
S19	C03	234065	.	<DEL>	60	PASS	PRECISE;CT=3to5;CIPOS=-10,10;CIEND=-10,10;SOMATIC;CONSENSUS=TTTTAGAATGCATATACTTACGTACGTCGTTAACAAGACAAAACAATATATAATATGCTATGGATTTAGTTTCAAACAACGTGACATAATAGAAAAAGAAATGATAACTCTGGAAACATGTTTGAGCCACTACCAAAGGGAAGCGTAATCGTATTAGAGATCTAAAGCTTACATATTCTCTAAACAAATAAATAATACATTTTACCAAAAAAAAAACATAAATGATACAATAAGCTACCATCTGTCGTAGTAGACAAGTTGGTTTAATGGTAGAAGTTGGTATTGT;SVTYPE=DEL;CHR2=chrC03;END=234181;SVLEN=-116
S19	C03	235606	.	<TRA>	25	PASS	PRECISE;CT=3to3;CIPOS=-10,10;CIEND=-10,10;SOMATIC;CONSENSUS=AGCTGGAAACAATGTCACACCAATTGTCTGGTTTTATTAGTTTTTTTTGTGTTTCTTTATAATTTGTTTCATCTAGCATTTTATTATCTTATTGCCTATGTTTCCTTTTATTTTATATTCATATTTTATACTATGAAAACAATAATTCTATTACTTATGTTTTGTTTTATCTTAAATTCAGAATAAATTTATATAAGTCTAAACTTACTCTTATAGATTTATTTCCATACAATATACTAAAATTACACCAATAAATAAATCTATATGGTTTAAAATTTATAACCTCTTATAGTTCATCACTCCGCGCATGGCGCGGGTTAACACCTAGTTGAGTTATTA…
S19	C03	237037	.	<TRA>	0	PASS	PRECISE;CT=3to5;CIPOS=-10,10;CIEND=-10,10;SOMATIC;CONSENSUS=TCCCAAGAGTTGTTCCTCACTGTTTGCGGACCCCACTAACACGTGGTGGTCAATTGGTTCATCATTTAATTTTTTTTTAATCAAAACAAAAAAAATTAAAGACCAAAAAATGTCTCAGCGATAATCATGCCCTGCACTAAATTTATAATTCAAATAGTGGAAAGAAAAGAAATGCATT;SVTYPE=TRA;CHR2=chrC05;END=4758512;SVLEN=0
S19	C03	237052	.	<TRA>	0	PASS	PRECISE;CT=5to5;CIPOS=-10,10;CIEND=-10,10;SOMATIC;CONSENSUS=ATTTTAGAAAAAGTAAAATTTTTTAATGTAAAATTTTTGATGTGTGTAAAGAGTCAAAACTTCATCTATTATAAAAAGGAGAGAGTATAACGGAAATATCAAACGACGTCTGACAATAGGTTAAAAACGTGGTGGTGAAACCGTTATGCAAGGAGCAAATGATACCGACTGTTAACGGTAGTCTTCC;SVTYPE=TRA;CHR2=chrC07;END=20094476;SVLEN=0
S19	C03	238091	.	<TRA>	38.5	PASS	PRECISE;CT=3to5;CIPOS=-10,10;CIEND=-10,10;SOMATIC;CONSENSUS=CGATGCAGTAGAGTTCAAATTCATAGTACATATGTATAAGTAAATTTATTTGTTGTAAATTTGTCAAATATATATTGGAATTTTTACCAGGCTGATACATTTTGGATTAAATGTTAACTACAAGTCTGACTAGGTTGGTCCGGTTTTACAGTAAGAGCATATCATACTTCTTTTTACGCGAAGCCAAGATTTTCTAATAAACAAAATCTTTGTACTGGTTTAGAAGAGCATGTTAGTGTTAATTAATTTGTTTGGAAAATGATTATGCAAGAACAATG;SVTYPE=TRA;CHR2=chrA03;END=184399;SVLEN=0
S3	C03	239617	.	<TRA>	0	PASS	PRECISE;CT=5to3;CIPOS=-10,10;CIEND=-10,10;SOMATIC;CONSENSUS=AAATAAAAAAAAAATGGATGGCATTTTCGTAAATTATATGAACTTGTGGGGTGAATAGGGCAAAACCAATTTTCAAAAAAAAAGCAGGTTAGTTTTGTGTTTGACTTTAAGTTATAGGTCAATTTTGCAAAAATCCCTCTTGAGTTTTGGCATTTTAACTGAGGGGTGATATAGAGATATTTTGTCAAAAAGAACCTAAATTTGAGAGACTTGATTTAAATTTGAGAGTAGAGACGATGCTTTCAAGTATTGTTGGGTACAGTCGTCTCTTAACTGATTGATTGTAGCT;SVTYPE=TRA;CHR2=chrA03;END=11331230;SVLEN=0
S19	C03	241567	.	<DEL>	2	PASS	PRECISE;CT=5to3;CIPOS=-10,10;CIEND=-10,10;SOMATIC;CONSENSUS=CTCCGGGAGTGTTTTCTTGATCGCAGGAGAACAATGTTGCTGACGTGATGATTCCCCTGCTTTTCACAAGTAAAACCAGCATTCGAGTCTCCAACGGTCTTCTCCACTCCATTTAGCTTCTCAGCACATTGTTTCCAGCTTTCTCTTGCTTCTTGTGCCCCTGCTCTCTTCTCAGACTCCTTCTTATCCTGGACCACCACTACGTTTCCC;SVTYPE=DEL;CHR2=chrC03;END=241669;SVLEN=102
S19	C03	244171	.	<TRA>	9	PASS	PRECISE;CT=5to5;CIPOS=-10,10;CIEND=-10,10;SOMATIC;CONSENSUS=GAATGATTTGTATATCACAAATCGCAGTGATTGAACTTTTAGCAAATTCACCAATGTATAACTTGATAACTATCAGATTATATAAGTAACATAAAAAAGCAATCCGTCTGTGTCTAAATATTTTTATACAAGTAGAACGATACCAATTCAAATCAAAATATTTATCCAATATACACTGACCATTGCTGTGGCTAAGCAAGTCCATTAAAACTACTACTGATTCGTGACATGCGTCGACGTACTTACATGCAGCTAATCAAAT;SVTYPE=TRA;CHR2=chrCnn_random;END=71164570;SVLEN=0
S3	C03	244418	.	<TRA>	12	PASS	PRECISE;CT=3to3;CIPOS=-10,10;CIEND=-10,10;SOMATIC;CONSENSUS=GTTTTGGGCAAACGAAAGAAAAAGAAGCGTATAGTCCTTGTTTGAAAATGCTTTTTTTTTTGTCATCTGTAGATTAATATTTAAACGGATGAACTGCAGTTTATACAAAAACTAAGCCGGCAAGGAATACACTCCTTCCAGAGCCATAAACCAATAAAGATCGCAATCTTTCCGGAGCCAGAGAAACATAATCAAACATGCACCAATTGCAATTATACATAATTGTCTCCTTCAATATTTACCTTTTTGTCAACAAAGTTTCTATAGATTCAGTAGTTGTCTCCTCAATATTATTAAAACAAAAAAAAATTAATTAATTTATACATGCGTGGAAACTGT…
S19	C03	249850	.	<DEL>	12	PASS	PRECISE;CT=3to5;CIPOS=-10,10;CIEND=-10,10;SOMATIC;CONSENSUS=TCCCCTTTCAACAAAATTCACTATTCCGGGTCCCTTTTCAAAAAAAAAAAGGCAACATTATCAAGTCCCAACGGGGTTTTCTTGGTTGAGGCTCATGTGAAAGTTTTTTTTTTTAAAATACACGACTGAAACGGTGAAATTGAGACAACTAGATGAACGTGGTCTGTGGTTATTGTACAGATTTAAAATCAAGGAATTTGGGGATAGGCTATTTAATAAATTGAAAGTGCGGGGTAAATTGCTCAGTCAAACATGCAATGATGCAATAATGTACTACATCACGGGGAAAGTAACTAAACATCCCCTATGGAAATTGATCATAGTTTATTTAATAATTTT…
S19	C03	249883	.	<DEL>	19	PASS	PRECISE;CT=3to5;CIPOS=-10,10;CIEND=-10,10;SOMATIC;CONSENSUS=GTGAGAGTTTTTTTTTTTAAAATACACGACTGAAACGGTGCAATTGAGACAACTAGATGAACGAGGCCTGTGGTTATTGTACAGATTTAAAATCAAGCAATTTCTGGACGCTCTATTTAATAAATTGAAAGTGCGGGATAAATTGCTCAGTCAAACATGCAATGATGCAATAATGTACTACATCACGGGGAAAGTAACTAAACATCCCCTATGGAAATTGATCAGAGTTTATTTAATAATTTTTTTTTTTGAAATTTTAGTTTATTTCTTTAATT;SVTYPE=DEL;CHR2=chrC03;END=250005;SVLEN=-122
S19	C03	249997	.	<DEL>	12.5	PASS	PRECISE;CT=5to3;CIPOS=-10,10;CIEND=-10,10;SOMATIC;CONSENSUS=ATGCAATGATGCAATAATGTACTACATCACGGGGAAAGTAACTAAACATCCCCTATGGAAATTGATCATAGTTTATTTAATGATTTTTTTTTTTGATATTTTAGTTTATTTATTTAATTTATAACAAATATTTGTGAATTTATCTTAGAACATTTAATTAAACAAGTACCTAATGTTTAAAATAACGATGACTGTTTATTATGTGAACATATTTATTTAGGAACTTGTTTCATGCATCAGTCAAAACAAAAACTTGTTTCCTGCATGCGGAAGATACGTCGG;SVTYPE=DEL;CHR2=chrC03;END=250155;SVLEN=158
S19	C03	250155	.	<TRA>	30.5	PASS	PRECISE;CT=3to5;CIPOS=-10,10;CIEND=-10,10;SOMATIC;CONSENSUS=ATTGAAAGTGCGGGATAAATTGCTCAGTCAAACATGCAATGATGCAATAATGTACTACATCACGGGGAAAGTAACTAAACATCCCCTATGGAAATTGATCATAGTTTATTTAATAATTTTTTTTTTTGAAATTTTAGTTTATTTATTTAATTTATAACAAATATTTGTGAATTTATCTTAGAACATTTAATTAAACAAGTACCTAATGTTTAAAATAACGATGACTGTTTATTATGTGAACATATTTATTTAGGAACTTGTTTCATGCATCAGTCAAAACAAAAACTTGTTTCATGCATGCGGAAGATACGTCGGGAGAACTGCTAACAATGACACGTT…
S19	C03	252441	.	<TRA>	0	PASS	PRECISE;CT=3to5;CIPOS=-10,10;CIEND=-10,10;SOMATIC;CONSENSUS=TGATGGAACATAACATAATACAGTCGTCAACATGTGGTGCGGATTTGTCATTTTTATGATATGACCATTTATTAATCTAATTTAAAGCGTCTGCCTAATTTGATCTACGAGCTATTATTATATGGGTATATATTTAAATGAAAGAGCATCGAATGACTGATGTGAATTTACTATAAGACGTGAGTTGGATTTATTTTTACTTTTTAATGAAAGGGCCAAAGTTGGGTGCTTTTTTACTCGGACTTT;SVTYPE=TRA;CHR2=chrA03_random;END=69303;SVLEN=0
S19	C03	253278	.	<TRA>	2	PASS	PRECISE;CT=5to5;CIPOS=-10,10;CIEND=-10,10;SOMATIC;CONSENSUS=TATATTTAGGGGAAAAATAACATTCATCTATAATAGAGGCATACTTTTTATTTACATAATAGTCCTTTAACTTTTTATGATTATAACTAAAATACATATTTATGTAGAAATACATTATTTTTACATATAAAACCCAATTATTTTTGTTTACATATATTCTTAATTATTACAGTGATAAATAAAATAAATAAATAATATTTTATTTTATTTGAAAGTCAATTTTTTAACAAATAATACTTAAATTTTAAATTTAAAACTAAAATTATTAATCATAGTTAATTAAAAATTTCACATATATTCTACATATTGATAACATTTTTAAGTTGAA;SVTYPE=TRA…
S19	C03	257005	.	<TRA>	32	PASS	PRECISE;CT=5to3;CIPOS=-10,10;CIEND=-10,10;SOMATIC;CONSENSUS=TTACTTTTATTCATAGAAAAACCTAAACGACGTTAGCATGACGAAGTCACATGAGAATCCCGACGTACTTTGCAGACTTGCAGTTGTAAAGTGACAATTAATTCCTACTAGATTTTGTACCGTCTCTATAGATTCACATGAAAGTTTTTCCCCTCTATATAAACATATCCTATGTAATAAATAATAATAGGTAATCCATTATCCATGTCATGACAATTGTATCACAGTTATAACATTACCCTCCATCCATATCCATATTACCATTAGCATAAAATAGTTTATAAGATAATTAAAGTATAATTAAAGAAATTTCAGTATCATTGCTAAAAATTCCGAATA…
S19	C03	257055	.	<DEL>	59.5	PASS	PRECISE;CT=3to5;CIPOS=-10,10;CIEND=-10,10;SOMATIC;CONSENSUS=GTCACATGAGAATCCCGACGTACTTTGCAGACTTGCCGTTGTAAAGTGACAATTAATTCCTACTAGATTTTGTACCGTCTCTATAGATTCACATGAAAGTTTTTCCCCTCTCTATAAACATATCCTATGTAATAAATAATAATAGGTAATCCATTATCCATGTCATGACGATTGTATCACAGTTATAACATTACCCTCCATCCATATCCATATTACCATTAGCATAAAATAGTTTATAAGATAATTAAAGTATAATTAAAGAAATT;SVTYPE=DEL;CHR2=chrC03;END=257457;SVLEN=-402
S19	C03	257083	.	<TRA>	35.5	PASS	PRECISE;CT=3to5;CIPOS=-10,10;CIEND=-10,10;SOMATIC;CONSENSUS=AGAGTTGGGGGAGAGAGGTATAATTCTATTCGAGCGCATAGTGGAAAATAAATATATATCAGTTTCCGAAGACGTACGGAGTTATCTGTAAAACAAGAAATGCCGTTACATCATCTGACGGCAAAATCGGTGGATTCTCGCTAAGCAAAAGATTTGTGCAGAATAACGTTAATTCTCATTTACTTTTATTCATAGAAAAACCTAAACGACGTTAGCATGACGAAGTCACATGAGAATCCCGACGTACTTTGCAGACTTGCAGTTGTAAAGTGACAATTAATTCCTACTAGATTTTGTACCGTCTCTATAGATTCACATGAAAGTTTTTCCCCTCTATAT…
S19	C03	257110	.	<TRA>	54	PASS	PRECISE;CT=5to5;CIPOS=-10,10;CIEND=-10,10;SOMATIC;CONSENSUS=CTTAACGCTCATTAGAGCAATTACTCACAAAATACAGAGGAAGGAGCTACAAGGAATCATCAAAGACATTCACAATCTTTCCTCTGCTTTTGTTTCTTTAGATTTTTTTCATGTCTCGAGAGAGAACAATGAGGAGGCAGATGCATTAGCAAAGGCCGTACTCAGAAACTCTCATTTGTAATTGGACCCTTCTTGGGCTTGGGCTGTTTTTTGGCTCTTTTAATTAAGTATTTCTGTGACAAAAAAAAAGACTAATATAATAGAATGTGCGCGAAACACAAGTAGTTTAGGAGCATTCATTGATAACTAAAGTAGACATATTTGATACGCTTCGTCTAA…
S19	C03	257174	.	<DEL>	60	PASS	PRECISE;CT=5to3;CIPOS=-10,10;CIEND=-10,10;SOMATIC;CONSENSUS=TCTCAAGTGGAACAAGCAGAGAATTGAAAGATTCTTACCTGGATTCACTGATCAGATTCAATGCCTAAAACCCAGCCAGAGAGGAGTAGAGGACAGCTACGTTTGGCAACCGCTTCCTTCAGGAGTATATTCTACACGATCAGGGTACAATGCTATGAGTAGTCCACTTCAAAACCGTCACACCAACAGACCAGAGATTGAATTTGATTGGATAAAAGATGTTTGGTCTACCTGCTGTTCACCCAAGATGAAAGCTTTCCTTTGGTCGATTCTCCAAGATGCCCTGCCACTGGGAGAAAATCTCCAAAGAAGAGGAGTCACCACAGAAGTCAAATGCCC…
S3	C03	258257	.	<TRA>	0	PASS	PRECISE;CT=3to5;CIPOS=-10,10;CIEND=-10,10;SOMATIC;CONSENSUS=GTATGAGACATGCTCGCATAATATATGCTATTTTACCTTTCGACCATAAAAGAGATGGATTTTTAATTATCGCGAATCTAGATTGGAGGACTCCGAATGCACGCTCAACATCTTTTCGCCGTTTGTGGATTCGAGAGACAGAGAGATAGATCGCAAACCCTAGGAA;SVTYPE=TRA;CHR2=chrA03;END=1962359;SVLEN=0
S19	C03	258537	.	<DEL>	60	PASS	PRECISE;CT=3to5;CIPOS=-10,10;CIEND=-10,10;SOMATIC;CONSENSUS=ACTTCAGTTCGGGAGCTCGACCGTAAATAATGTCATTAAATACTGGTGATTGGTCAAGTACATTTAAATCGTTACAAGTACCTGGCGCTCCAAAAAATGCGTGCCATATCCATAGATCTTCTGAAGCCACCGCCTCCAAAATATGGTCGAAAATATGGAACTTCTGCAGTGAGACGATTGACAATACGCAAGAACAATGATTTGTTCATTCGAAATCGTCTACGAAAAAACTTCTCCGGGTAAGTCGGATTATCACTAAAATAATCGTTCCATAACCGATTGTGACCT;SVTYPE=DEL;CHR2=chrC03;END=258890;SVLEN=-353
S19	C03	262664	.	<TRA>	0	PASS	PRECISE;CT=5to3;CIPOS=-10,10;CIEND=-10,10;SOMATIC;CONSENSUS=AAATTCATATACTACTTAAATAAGTGGAAAAAACTATTAAATCAATATTATCTAGAGAAACGGAGACAAAAAAGGTTCCTAACCTCTTTGACCATCATAATATGTAAGTGGAGGATGAAACTATGCAATAAAACAATCTTGTCATATTTTTTGAATTTCACTCAAAATTTGTAGGTTAACCCCTACGAAAATATTGAG;SVTYPE=TRA;CHR2=chrA05;END=21969174;SVLEN=0
S19	C03	262755	.	<TRA>	12.5	PASS	PRECISE;CT=3to5;CIPOS=-10,10;CIEND=-10,10;SOMATIC;CONSENSUS=ATTATGCATTAAAATAGAATTTTCATTTTTTTAAATTTTTCTCAAAAATCTATGGGTTAATCCCTACGAAAATATTGAATTTTTGGGTAAATGTTCTATATACTGATGCCAACAATCTTTAGTGTTGTTTTAAAATTTCAAAAAACATTCAACATTTGTATTAATGTATATTAAACTCTATTTCATGGAACATGGGCGTCGTTTAAATTTTTTGACGATTAATTTAGTAAAACTTCATAATACTCCCTA;SVTYPE=TRA;CHR2=chrC04;END=48786073;SVLEN=0
S19	C03	262835	.	<TRA>	12.5	PASS	PRECISE;CT=3to5;CIPOS=-10,10;CIEND=-10,10;SOMATIC;CONSENSUS=ATTATGCATTAAAATAGAATTTTCATTTTTTTAAATTTTTCTCAAAAATCTATGGGTTAATCCCTACGAAAATATTGAATTTTTGGGTAAATGTTCTATATACTGATGCCAACAATCTTTAGTGTTGTTTTAAAATTTCAAAAAACATTCAACATTTGTATTAATGTATATTAAACTCTATTTCATGGAACATGGGCGTCGTTTAAATTTTTTGACGATTAATTTAGTAAAACTTCATAATACTCCCTA;SVTYPE=TRA;CHR2=chrC04;END=48786073;SVLEN=0
S19	C03	262925	.	<TRA>	60	PASS	PRECISE;CT=3to5;CIPOS=-10,10;CIEND=-10,10;SOMATIC;CONSENSUS=CTTCACAATACTTTCAAAATTGGTGGACTAACCACTATAAAATCGTCATTTTCTAGAAAAAAGGAGACAACAAAGGTTACAAACCTCTTTGACCTTTATCATATGTTAGTGAATGATGCAACTAAGCACTAAAACAAAATTTTCATATTTTATTTTTTTTCT;SVTYPE=TRA;CHR2=chrC05;END=42562102;SVLEN=0
S19	C03	262927	.	<TRA>	0	PASS	PRECISE;CT=5to5;CIPOS=-10,10;CIEND=-10,10;SOMATIC;CONSENSUS=TATTAGTATGTAGTTTCGCTCAATTAATTGACAAAACAGTAAAACTATGCCTATCTACCATGAAAAAGAGTTTAAGATATACATTAATAAAACTATAGAATGTGTTTATTAATTTTAAAACAACACTAAAGATTATAGGCTTCAGTATATAAAGTATTTACCAAAAACTCAATATATTTGTAGGGGTTAAGCCCATAGATTTTGAGAAAATTTCAAAAAATATGACAATATTGTTTTAATGCCTAGTTGCATCCTGCACTAACATATGA;SVTYPE=TRA;CHR2=chrA06;END=577404;SVLEN=0
S19	C03	263550	.	<TRA>	0	PASS	PRECISE;CT=3to3;CIPOS=-10,10;CIEND=-10,10;SOMATIC;CONSENSUS=CTAAACACATACTATATTTGTATTAATGTATATTAAACTCTCTTTCATGGTACATGGACATTTTTTTATTTTTTTGGTCAATTAATTTTGCAAAACTTCATAATACTCACTAAATTGGAAGAATAACCACTATAAAATCGCTATCCTCTAG;SVTYPE=TRA;CHR2=chrC05;END=42476585;SVLEN=0
S19	C03	263713	.	<TRA>	0	PASS	PRECISE;CT=5to3;CIPOS=-10,10;CIEND=-10,10;SOMATIC;CONSENSUS=GGTTCCTAACCTCTTTGAACATCATAATATGTAAGTGGAGGATGCAACTATGCAATAAAACAATATTATAATATTTTTTGAATTTCACTCAAAATTTGTAGGTTAACCCATACGAAAATATTGAGTTTTTCATTAACTGGAGCTTATACTCT;SVTYPE=TRA;CHR2=chrC09;END=48503720;SVLEN=0
S3	C03	263942	.	<TRA>	8.5	PASS	PRECISE;CT=5to3;CIPOS=-10,10;CIEND=-10,10;SOMATIC;CONSENSUS=CTAAACTCTCTTTCATGGTACATGGACATTGTTCTTGTTTTTTTATCAATTAATTTAGTAAAACTTCATATCACCCTAAATCAAAGGATAAACCACAATAAAATCGTTATTTTAGAGAAACGGAGATAACAAAAGTTCCAAA;SVTYPE=TRA;CHR2=chrC06;END=37078018;SVLEN=0
S3	C03	264104	.	<TRA>	30	PASS	PRECISE;CT=5to5;CIPOS=-10,10;CIEND=-10,10;SOMATIC;CONSENSUS=AACAACACTAAAGATCATAGGCTTCAATATTTTCGTAGAGGTTAACACGTAGATTTTGAGAAAATTCAAAAAATATGAAAATTTTATTTTAAAGGATAGTTGCATCTTTCACCAACATATGATGAAGTTCAAAGATGTTTGGAACTTTTGTTGTCTTCGTTTCTATAGAAAATAGAGATGTTATAGTGCTTAGTCCACCAATTTAGGAAGTATTATGA;SVTYPE=TRA;CHR2=chrA05;END=166511;SVLEN=0
S19	C03	264409	.	<DEL>	4	PASS	PRECISE;CT=3to5;CIPOS=-10,10;CIEND=-10,10;SOMATIC;CONSENSUS=AGTGGAGTATGCAAAAATGCAATAAAACAATATTGTCAGATTTTTTGAATTTAACTCAAAATTTGTAGGTTAACCCCCTACGAAAATATTGAGTTTTTCGTGAAATGCTCTATGTACTGAAGTGTGTATTCTTTAGTGTTGTTTAAAAATATTTAGCCACATTCTAAATTTGTATTAATGTATTCCTCACTATCTTTCAAGTTACATGTACATAATTTAAATTTTTAACAATTAACTTAGTTTAAATTCATATATTGCTTGAATAAGTGGATTAACCAC;SVTYPE=DEL;CHR2=chrC03;END=264523;SVLEN=-114
S3	C03	264455	.	<TRA>	6.5	PASS	PRECISE;CT=5to5;CIPOS=-10,10;CIEND=-10,10;SOMATIC;CONSENSUS=TAGTATGTGTTTAGAAATTTTAAAACAACACTAAAGATCACAGGCTTCAGTAACATATGATGAAGGTCAAAGAGGTTTGGAACCTTTGTTGTCTCCGTTTTTCTAGAGAATAGTGATTTTATAGTGGTTAGTCAACCAATTTAGGG;SVTYPE=TRA;CHR2=chrC01;END=38206348;SVLEN=0
S19	C03	264501	.	<TRA>	5	PASS	PRECISE;CT=5to3;CIPOS=-10,10;CIEND=-10,10;SOMATIC;CONSENSUS=TGTTTTTTCATTTTCTTACGAAAAAATAAAAGAGATGATGTGGCAACTTCGGGCTCTCTGATTGGTTGATTTTCCTATCCTACGTGGATAGCCTATCTGAGGCTTATATTCCCCTTTTATTACTTATATTCTACATTTGTATTAATGTATATTAAACTCTCTTTTATGTTACATAACATCGTTCTATTTTTTTATCAATTAATTTAGTAA;SVTYPE=TRA;CHR2=chrC04;END=37618755;SVLEN=0
S3	C03	264763	.	<TRA>	0	PASS	PRECISE;CT=3to5;CIPOS=-10,10;CIEND=-10,10;SOMATIC;CONSENSUS=ATGCAACAATGCATTAAAACAGTATTTTCATATTTTTGAACTTTTCTCAAAATCTATGTGTTTAGTGTTGTTTTAGAATTTCTAAACACATTCTACATTTGTATTAATGTATATTAAACTCACTTTCATGGTACATGAG;SVTYPE=TRA;CHR2=chrC04;END=1777241;SVLEN=0
S19	C03	265123	.	<TRA>	42	PASS	PRECISE;CT=3to5;CIPOS=-10,10;CIEND=-10,10;SOMATIC;CONSENSUS=CTATGTGTTAACCTCTACAAAAATATTAAATTTTTCGGTAAATACTCTATATACTGAAGCCTATGATCTTTAGTGTTGTTTTAAAATTTCTAAACACATTCCACATTTGTATTAATGTTCATAAACCCTTTTTAATGGTACATGGGAATCGTTTTAATTTTTTGTCAATTAATTTAGTAAAAACTTCATAATACTCCCTAAATTGGCGGACTAACCACTATAAAATCGTTATTTTCTATAGAAACGGAGACAACAAAAATTCCAAACCTCTTTTACCTTCATCATGTGTCAGTGAAAGATGCAACTATGCATTAAAACAATATTTTCAAATTTTTCTCA…
S19	C03	265272	.	<TRA>	21.5	PASS	PRECISE;CT=5to3;CIPOS=-10,10;CIEND=-10,10;SOMATIC;CONSENSUS=AGAAGATATCTGAAGTTTCTTCATCTTGATCAGGTTCTCAAAACACATTTGCTTCCTACATGGCGTCTTCTGGATCTCCTTCTCTCTGTTTTTGAACAATATATAGGTGGAAAAGTATTAAGTTTTTGTTTGCATTCTTTCCATGTGCTGTTTTCTCAAAACTATGACAATACTGTTTTTAATATTTAATTTTGTAAACTTCTTAATATTCTTTAAATTGGTGGATTAACCACTATAAAATAATTATTCTCAAGAGAAACA;SVTYPE=TRA;CHR2=chrC05;END=116726;SVLEN=0
S3	C03	271421	.	<INV>	30.5	PASS	PRECISE;CT=3to3;CIPOS=-10,10;CIEND=-10,10;SOMATIC;CONSENSUS=GGGAGTAGTCAGGTGAGAGATACCTGTAGTTGAGAGAAAAGAACGTAGAGCTATAAATTCTCCCCCATTATCAGAGAAAAGAGTTCCGATCTTGGTTTGGAACTTGTTTTCGGTAAGAGATTTAAACTTTATGAATGTTTCTTTGACATGGGATTTTAGCTGGAGAGGATAGAACCAGGAGTAGCGAGTGAAATGATATGAGATAGTGTTTGTAATTGTCGATGGATGTTACTGGAGATGTCCAGAGATCAGTAAATAGATATTCAAGAGGTCGAGTAGAAGAGATGGAGGTTTGAGCAAATGAAAGTTTCTGACTTTTATTAGAGAGA;SVTYPE=IN…
S3	C03	271485	.	<INV>	30.5	PASS	PRECISE;CT=3to3;CIPOS=-10,10;CIEND=-10,10;SOMATIC;CONSENSUS=GGGAGTAGTCAGGTGAGAGATACCTGTAGTTGAGAGAAAAGAACGTAGAGCTATAAATTCTCCCCCATTATCAGAGAAAAGAGTTCCGATCTTGGTTTGGAACTTGTTTTCGGTAAGAGATTTAAACTTTATGAATGTTTCTTTGACATGGGATTTTAGCTGGAGAGGATAGAACCAGGAGTAGCGAGTGAAATGATATGAGATAGTGTTTGTAATTGTCGATGGATGTTACTGGAGATGTCCAGAGATCAGTAAATAGATATTCAAGAGGTCGAGTAGAAGAGATGGAGGTTTGAGCAAATGAAAGTTTCTGACTTTTATTAGAGAGA;SVTYPE=IN…
S19	C03	271485	.	<INV>	30.5	PASS	PRECISE;CT=3to3;CIPOS=-10,10;CIEND=-10,10;SOMATIC;CONSENSUS=GAGTAGTCAGGTGAGAGATACCTGTAGTTGAGAGAAAAGAACGTAGAGCTATGAATTCTCCCCCATTATCAGAGAAAAGAGTTCCGATCTTGGTTTGGAACTTGTTTTCGGTAAGAGATTTAAACTTTATGAATGTTTCTTTGACATGGGATTTTAGCTGGAGAGGATAGAACCAGGAGTAGCGAGTGAAATGATATGAGATAGTGTTTGTAATTGTCGATGGATGTTACTGGAGATG;SVTYPE=INV;CHR2=chrC03;END=32682695;SVLEN=32411209
S19	C03	276845	.	<DEL>	60	PASS	PRECISE;CT=5to3;CIPOS=-10,10;CIEND=-10,10;SOMATIC;CONSENSUS=TAACAAATTTGTTCCTCACCGAAATTGATAAGTAATAATCTTCTTCTTCGTACCTATAATTTAATTTATCTGAATTTTTTTCTATTCATTCCTAATGTTCCTATGATGGTCACCGATCATCTTTACAAAAATGGAAATATTAAGAGAAAGTTTTAGTAAATAGAAAAATTACAAAAGTTTTATTTTACTTATTCAAAATCAGGAACAAATGATTTACCAAAATAATAATGTATTTCGGTGAAATAACGAGCAGAATCAGATGCATATGGTTTGATTGCACAAAACCATATTCACGTATGGGTTGACTGATTTATATTCATTGTGCATAACACATTTAAC…
S19	C03	277064	.	<DEL>	59.5	PASS	PRECISE;CT=5to3;CIPOS=-10,10;CIEND=-10,10;SOMATIC;CONSENSUS=TAACAAATTTGTTCCTCACCGAAATTGATAAGTAATAATCTTCTTCTTCGTACCTATAATTTAATTTATCTGAATTTTTTTCTATTCATTCCTAATGTTCCTATGATGGTCACCGATCATCTTTACAAAAATGGAAATATTAAGAGAAAGTTTTAGTAAATAGAAAAATTACAAAAGTTTTATTTTACTTATTCAAAATCAGGAACAAATGATTTACCAAAATAATAATGTATTTCGGTGAAATAACGAGCAGAATCAGATGCATATGGTTTGATTGCACAAAACCATATTCACGTATGGGTTGACTGATTTATATTCATTGTGCATAACACATTTAAC…
S19	C03	277195	.	<TRA>	59.5	PASS	PRECISE;CT=3to5;CIPOS=-10,10;CIEND=-10,10;SOMATIC;CONSENSUS=TAACAAATTTGTTCCTCACCGAAATTGATAAGTAATAATCTTCTTCTTCGTACCTATAATTTAATTTATCTGAATTTTTTTCTATTCATTCCTAATGTTCCTATGATGGTCACCGATCATCTTTACAAAAATGGAAATATTAAGAGAAAGTTTTAGTAAATAGAAAAATTACAAAAGTTTTATTTTACTTATTCAAAATCAGGAACAAATGATTTACCAAAATAATAATGTATTTCGGTGAAATAACGAGCAGAATCAGATGCATATGGTTTGATTGCACAAAACCATATTCACGTATGGGTTGACTGATTTATATTCATTGTGCATAACACATTTAAC…
S19	C03	279540	.	<TRA>	0	PASS	PRECISE;CT=3to5;CIPOS=-10,10;CIEND=-10,10;SOMATIC;CONSENSUS=GTGCCTCTCTCTATCTATGTCTTCTGTTTGATGATGAAACATATATATCTTGAAAGCATTTGGATTTTTATTGTTGTTTCACAGTGAGTTTTGCCCTTTGGTATATTTCATGTGGCTTGTTCACAGTCTCTTTGGCGTTACTCATTGGACTTCTTGGTATGCAATCTACACTTGATTATCTTTAACTTAGTTTGTCACTCTTCTTCATCCATCCACATGCTTGATCAATTCCTTTTTCTTTTTTTTTTTGCTATTTGTATTATAGCTACAGTTCTTCATGCAACCCTGAGAACACCCAATTTGAAGGCACGTCTTAACACATTCAGGGAGGAATTTCGA…
S19	C03	280554	.	<TRA>	0	PASS	PRECISE;CT=3to5;CIPOS=-10,10;CIEND=-10,10;SOMATIC;CONSENSUS=ACTCCAAACTCAAGACACACACCATCATCACCTTTGGAAACACTCACAACCATCGGAATCCGAACAGAGCTTTCCTCATCTTCATCATCGCTTTGTGCTTCTGCTTCTTCTGCTTCTTCTTCTTCTTCTTCTTCTTCTTCTTCTTCATCGTCATCATAAGG;SVTYPE=TRA;CHR2=chrA02;END=16844177;SVLEN=0
S3	C03	282985	.	<DEL>	0	PASS	PRECISE;CT=3to5;CIPOS=-10,10;CIEND=-10,10;SOMATIC;CONSENSUS=TTGGTACCCAGACAAAGTTTCACTTCCTGTCTGTGCTGGAAATGGGGGAGAGAAACAGTTGCCTCCTTAATGGTACAAAGAGAATGGTATAGGTGTCATTTTTATGTGCTTCACAACGCACACGTATCGCTTATCGTCCCAACATTGATCGGTGCCCAATG;SVTYPE=DEL;CHR2=chrC03;END=283102;SVLEN=-117
S3	C03	283102	.	<TRA>	23.5	PASS	PRECISE;CT=5to3;CIPOS=-10,10;CIEND=-10,10;SOMATIC;CONSENSUS=ATATAAAAGTGACTCTAATTCTAGTTTTTTGCCATCGATTCATTGTCTGGATTCTTGTTTTGGCGTTTCTGTGTGAAACAGGTGGCTCCTTACGAGCGTCCTGCACTTAGCAAGGGATATATAAACCTCGAGGGTATATAACTTTTCTGATATTTACTCTTTGTTAATTAGATTGCTACGGATAAAATATCCAATTAGATTATTGTTGTCATTGGTACCCAGACAAAGTTTCACTTCCTGTCTGTGCTGGAAATGGGGGAGAGAAACAGTTGCCTCCTTAATGGTACAAAGAGAATGGTATAGGTGTCATTTTTATGTGCTTCACAACGCACACGTATC…
S3	C03	284458	.	<DEL>	0	PASS	PRECISE;CT=3to5;CIPOS=-10,10;CIEND=-10,10;SOMATIC;CONSENSUS=ACCCTAATCCATGCCCTAGGGCTAAACCCTAAACCCTGCCCTAGGGCTAAACCCTAAACCCTGTCCTAGGGCTAAACCCTAAACCCTGCCCTAAGGTAAACCATAACCTTGCCCTAGGGCTAGGGTTAAAACCCTAAACCCTGTCCTAGGG;SVTYPE=DEL;CHR2=chrC03;END=287694;SVLEN=-3236
S3	C03	284494	.	<DUP>	40	PASS	PRECISE;CT=5to3;CIPOS=-10,10;CIEND=-10,10;SOMATIC;CONSENSUS=AGGGTTAAACCCTAAACCCTGTCTTAAGGTTAAACCCTAAACCCTGTCGAGGTTAAATCCTAAACCCTACATAGGGCTAAACCCTAAACCCTGTCCTAGGGCTAAACCCTGCCTAGGGTTAAACCCTAAATCCTGTATGAGGGCTAAACCCTAAACCATGCATAGGGCTAAACCCTAAACCATGCCCTAGGGCTAAACCCTAAACCCTGCCCTAGGGTTAAACCCTAAACCCTGCCCTAGGGCTAAACCCTAAACCCTCGCTTAAGGTTAAACCCTAAACCCTGTTGAGGGTTAAACCCTAAACCCTTTATAGGACTAAACCCTAAACCCTGTTCTAGG…
S19	C03	284494	.	<DEL>	0	PASS	PRECISE;CT=5to3;CIPOS=-10,10;CIEND=-10,10;SOMATIC;CONSENSUS=GGTTAAACCCTAAACCCTGCCCCTAGGGTTAAACCCTAAACCCTGCCCCTAGGGTTAAACCCTAAACCCTGCCCCTAGGATTAAACCCTAAACCCTGCCCCTAGGAATAAACCCTAAACCCTGCCCCTAGGAATAAACCCTAAACCCTGCCCCTAGGGTTAAACCCTAAACCCTGCCCCTAGGGTTAAACCCTAAACCCTGCCCCTAGGGATAAACCCTAAACCCTGCCCCTAGGGTTAAACCCTAAACCCTCCCCCTAGGGTTAAACCCTAAACCCTGCCCCTAGGGTTAAACCCTAAACCCTGCCCCTAGGGTTAAACCCTAAACCCTGCCCCTAGG…
S3	C03	284522	.	<DUP>	0	PASS	PRECISE;CT=5to3;CIPOS=-10,10;CIEND=-10,10;SOMATIC;CONSENSUS=GGGTTAAACCCTAAACCCTATCATGCCATTGGGCTAAACCCTAAACCATGCCCTAGGGCGAAACCCTAAACCCTGCCCTAGAGCTAGGGTTAAACTCCAAACTTTGTCCTAGGGTTAAACCCTAAACCCGTTCCAAGGTTAGGGTTAAACCCTAAACCCTTTCCATGGTTAGGGCTAAACCCTGCCGAGGGTTAGGTTTAAACCCTAAACCCTATCATGCCATTGGGCTAAACCCTAAACCATGCCCTAGGGC;SVTYPE=DUP;CHR2=chrC03;END=287175;SVLEN=2653
S3	C03	284552	.	<DUP>	40	PASS	PRECISE;CT=5to3;CIPOS=-10,10;CIEND=-10,10;SOMATIC;CONSENSUS=AGGGTTAAACCCTAAACCCTGTCTTAAGGTTAAACCCTAAACCCTGTCGAGGTTAAATCCTAAACCCTACATAGGGCTAAACCCTAAACCCTGTCCTAGGGCTAAACCCTGCCTAGGGTTAAACCCTAAATCCTGTATGAGGGCTAAACCCTAAACCATGCATAGGGCTAAACCCTAAACCATGCCCTAGGGCTAAACCCTAAACCCTGCCCTAGGGTTAAACCCTAAACCCTGCCCTAGGGCTAAACCCTAAACCCTCGCTTAAGGTTAAACCCTAAACCCTGTTGAGGGTTAAACCCTAAACCCTTTATAGGACTAAACCCTAAACCCTGTTCTAGG…
S3	C03	284559	.	<DUP>	13.5	PASS	PRECISE;CT=5to3;CIPOS=-10,10;CIEND=-10,10;SOMATIC;CONSENSUS=GTCCTAGGGCTAAACCCTAAAATCTGCCCTAGGGCTAAACCCTAAACCCTGCCCTAGGGCTAAACCCTAAACCCGCCGAGGGTTAGGGTTAAACCCTAAACCCTATCATGCCATTGGGCTAAACCCTAAACCATGCCCTAGGGCGAAACCCTAAACC;SVTYPE=DUP;CHR2=chrC03;END=287611;SVLEN=3052
S3	C03	284560	.	<DEL>	0	PASS	PRECISE;CT=3to5;CIPOS=-10,10;CIEND=-10,10;SOMATIC;CONSENSUS=GGGTTAAACCCTAAACCCTATCATGCCATTGGGCTAAACCCTAAACCATGCCCTAGGGCGAAACCCTAAACCCTGCCCTAGAGCTAGGGTTAAACTCCAAACTTTGTCCTAGGGTTAAACCCTAAACCCGTTCCAAGGTTAGGGTTAAACCCTAAACCCTTTCCATGGTTAGGGCTAAACCCTGCCGAGGGTTAGGTTTAAACCCTAAACCCTATCATGCCATTGGGCTAAACCCTAAACCATGCCCTAGGGC;SVTYPE=DEL;CHR2=chrC03;END=287175;SVLEN=-2615
S3	C03	284596	.	<TRA>	0	PASS	PRECISE;CT=5to3;CIPOS=-10,10;CIEND=-10,10;SOMATIC;CONSENSUS=AAACCATGCCCTAGGGCTAGGTCTAAACCCTAAACCCTGTCCTAGGGATAAACCCTAAAACCTGCCCTAGGGCTAAACCCTAAACCCTAAACCCTAAACCCTAAACCCTAAACCCTGCCCTAGGGCTAGGGTTAAAAC;SVTYPE=TRA;CHR2=chrA02;END=18613477;SVLEN=0
S3	C03	284648	.	<TRA>	1	PASS	PRECISE;CT=3to5;CIPOS=-10,10;CIEND=-10,10;SOMATIC;CONSENSUS=AATCCTGTCGAGGGTTAAATCCAAAACCCTGCATAGGGCTAAACCCTAAACCCTGTCTTAGGGCTAAATCCTGCCTAGGGTTAAACCCTAAACCCTGTATGAGGGCTAAACCCTAAACCATGCATAGGGCTAAACCCTAAACCCTACCTTAGGGCTAAACCCTAAGCCCTGCCCTAGGGT;SVTYPE=TRA;CHR2=chrA03_random;END=91681;SVLEN=0
S3	C03	284650	.	<DUP>	21.5	PASS	PRECISE;CT=5to3;CIPOS=-10,10;CIEND=-10,10;SOMATIC;CONSENSUS=ATCCTAAACCCTGCATAGGGCTAAACCCTAAACCCTGTCCAAGGGCTAAACCATGCCTAGGGTTAAACCCTAAATCCTGTATGAGGGCTAAACCCTAAACCATGCATAGGGCTAAACCCTAAACCCTGCCCTAGTGCTAAACCCTAAACCCTGCCCTAGGGTTAAACCCTAAACCCTGCCCTAGCCTGCCCTAGGGTTAAACCCTAAAC;SVTYPE=DUP;CHR2=chrC03;END=287391;SVLEN=2741
S3	C03	284661	.	<DUP>	0	PASS	PRECISE;CT=5to3;CIPOS=-10,10;CIEND=-10,10;SOMATIC;CONSENSUS=AAACCATGCCCTAGGGCTAGGTCTAAACCCTAAACCCTGTCCTAGGGATAAACCCTAAAACCTGCCCTAGGGCTAAACCCTAAACCCTAAACCCTAAACCCTAAACCCTAAACCCTGCCCTAGGGCTAGGGTTAAAAC;SVTYPE=DUP;CHR2=chrC03;END=287173;SVLEN=2512
S3	C03	287173	.	<TRA>	0	PASS	PRECISE;CT=5to3;CIPOS=-10,10;CIEND=-10,10;SOMATIC;CONSENSUS=AAACCATGCCCTAGGGCTAGGTCTAAACCCTAAACCCTGTCCTAGGGATAAACCCTAAAACCTGCCCTAGGGCTAAACCCTAAACCCTAAACCCTAAACCCTAAACCCTAAACCCTGCCCTAGGGCTAGGGTTAAAAC;SVTYPE=TRA;CHR2=chrA02;END=18613521;SVLEN=0
S3	C03	287175	.	<DUP>	0	PASS	PRECISE;CT=5to3;CIPOS=-10,10;CIEND=-10,10;SOMATIC;CONSENSUS=GGGTTAAACCCTAAACCCTATCATGCCATTGGGCTAAACCCTAAACCATGCCCTAGGGCGAAACCCTAAACCCTGCCCTAGAGCTAGGGTTAAACTCCAAACTTTGTCCTAGGGTTAAACCCTAAACCCGTTCCAAGGTTAGGGTTAAACCCTAAACCCTTTCCATGGTTAGGGCTAAACCCTGCCGAGGGTTAGGTTTAAACCCTAAACCCTATCATGCCATTGGGCTAAACCCTAAACCATGCCCTAGGGC;SVTYPE=DUP;CHR2=chrC03;END=287281;SVLEN=106
S3	C03	287202	.	<DUP>	35	PASS	PRECISE;CT=5to3;CIPOS=-10,10;CIEND=-10,10;SOMATIC;CONSENSUS=ACCCTAAACCATGCCCTAGGGCGAAACCGTAAACCCTGCCCTAGAGCTAGGGTTAAACTCCAAACTTTGTCCTAGGGTTAAACCCTAAACCCGTTCCAAGGTTATGGTTAAACCCTAAACCCTTTCCAAGGTTAGGGTTAAACCCTAAACCCTTTCCATGGTTAGGGCTAAACCGTAAACCC;SVTYPE=DUP;CHR2=chrC03;END=287789;SVLEN=587
S3	C03	287224	.	<DEL>	2	PASS	PRECISE;CT=3to5;CIPOS=-10,10;CIEND=-10,10;SOMATIC;CONSENSUS=TAAACCCTAAACCCGTTCCAAGGTTAGGGTTAAACCCTAAACCCTTTCCATGGTTAGGGCTAAACCCTGCCGAGGGTTAGGTTTAAACCCTAAACCCTATCATGCCATTGGGCTAAACCCTAAACCATGCCCTAGGGCTAAACCCTAAACCCTGCCCTAGGGCTAGGGTTAAACCCCAAACTCTGTTCT;SVTYPE=DEL;CHR2=chrC03;END=287507;SVLEN=-283
S3	C03	287265	.	<DUP>	2	PASS	PRECISE;CT=5to3;CIPOS=-10,10;CIEND=-10,10;SOMATIC;CONSENSUS=TAAACCCTAAACCCGTTCCAAGGTTAGGGTTAAACCCTAAACCCTTTCCATGGTTAGGGCTAAACCCTGCCGAGGGTTAGGTTTAAACCCTAAACCCTATCATGCCATTGGGCTAAACCCTAAACCATGCCCTAGGGCTAAACCCTAAACCCTGCCCTAGGGCTAGGGTTAAACCCCAAACTCTGTTCT;SVTYPE=DUP;CHR2=chrC03;END=287507;SVLEN=242
S3	C03	287344	.	<DEL>	0	PASS	PRECISE;CT=3to5;CIPOS=-10,10;CIEND=-10,10;SOMATIC;CONSENSUS=ACCCTAAACCCTGTCGAGGGTTAAACCCTAAAACCTGCATAGGACTAAACCCTAAACCCTGCCCTAGGGCTAAATCCCAAACCCTGCCGAGGGTTAGGGT;SVTYPE=DEL;CHR2=chrC03;END=287589;SVLEN=-245
S3	C03	287391	.	<DEL>	25.5	PASS	PRECISE;CT=3to5;CIPOS=-10,10;CIEND=-10,10;SOMATIC;CONSENSUS=ATCCTAAACCCTGCATAGGGCTAAACCCTAAACCCTGTCCAAGGGCTAAACCATGCCTAGGGTTAAACCCTAAATCCTGTATGAGGGCTAAACCCTAAACCATGCATAGGGCTAAACCCTAAACCCTGCCCTAGTGCTAAACCCTAAACCCTGCCCTAGGGTTAAACCCTAAACCCTGCCCTAGCCTGCCCTAGGGTTAAACCCTAAAC;SVTYPE=DEL;CHR2=chrC03;END=287694;SVLEN=-303
S3	C03	287495	.	<DUP>	25.5	PASS	PRECISE;CT=5to3;CIPOS=-10,10;CIEND=-10,10;SOMATIC;CONSENSUS=ATCCTAAACCCTGCATAGGGCTAAACCCTAAACCCTGTCCAAGGGCTAAACCATGCCTAGGGTTAAACCCTAAATCCTGTATGAGGGCTAAACCCTAAACCATGCATAGGGCTAAACCCTAAACCCTGCCCTAGTGCTAAACCCTAAACCCTGCCCTAGGGTTAAACCCTAAACCCTGCCCTAGCCTGCCCTAGGGTTAAACCCTAAAC;SVTYPE=DUP;CHR2=chrC03;END=287694;SVLEN=199
S3	C03	290030	.	<DEL>	60	PASS	PRECISE;CT=3to5;CIPOS=-10,10;CIEND=-10,10;SOMATIC;CONSENSUS=TTATAGGTAAGGTCCTTAGTTTTTTTTTTCGATTAAAAAAAAAATTGAAAACAAACCAATCGTAAGTCGCGACGTATTAGTGGGATCCGCGAACAGTACAAGGACCAAACCAAAACACCTCTTATTTAACGACTTTCTCCTTCGGTTTTGATATTTTTTTGGGTTCCTTACCCTTAAGGACCAGACCAAAACCTCCGGATAATGTTGGTCTAAGAAATCAATTCTTGGAAATTCAACATGCATCAAAAGTAAATTTATAAAAGCTAGCTTCACTTTACAATGCATACAGTATATGTAATTAATTAGATTTGTATAAAGCTGATTATAAAAATAAAATAA…
S3	C03	290235	.	<DEL>	26.5	PASS	PRECISE;CT=3to5;CIPOS=-10,10;CIEND=-10,10;SOMATIC;CONSENSUS=TTTCTTTTGTGTGCACCAGAATAAAACAATAAGCAGAATAATTTTTTTTTTCCAAAAAAAACCAGAATAAAATAAATAAGCTTAATTCTTACAATGTGTTTGTTCTTATTCTCATCACCTATGACCTCACGATCCAAAAACAA;SVTYPE=DEL;CHR2=chrC03;END=291440;SVLEN=-1205
S3	C03	290238	.	<DUP>	60	PASS	PRECISE;CT=5to3;CIPOS=-10,10;CIEND=-10,10;SOMATIC;CONSENSUS=TTATAGGTAAGGTCCTTAGTTTTTTTTTTCGATTAAAAAAAAAATTGAAAACAAACCAATCGTAAGTCGCGACGTATTAGTGGGATCCGCGAACAGTACAAGGACCAAACCAAAACACCTCTTATTTAACGACTTTCTCCTTCGGTTTTGATATTTTTTTGGGTTCCTTACCCTTAAGGACCAGACCAAAACCTCCGGATAATGTTGGTCTAAGAAATCAATTCTTGGAAATTCAACATGCATCAAAAGTAAATTTATAAAAGCTAGCTTCACTTTACAATGCATACAGTATATGTAATTAATTAGATTTGTATAAAGCTGATTATAAAAATAAAATAA…
S19	C03	292287	.	<TRA>	37.5	PASS	PRECISE;CT=5to3;CIPOS=-10,10;CIEND=-10,10;SOMATIC;CONSENSUS=TTCGAAAATATATTTTAATAAATAAATGGCGTTATCCAATGTTGGATGTGTTTTTTGGGTTTAGCCAATGTTGGAGTTGAAAAATAGAATATGAAACCGGTTAAATAATTGATCCAAATGGTATCTATTAACATATTATGGAGTTTGACCTAAAATGGTGGATTTTAAATGCTTTTATATTTTTGTGGAGCCGCTGAATAATTTCTCCATTCTTTTTTTCTGAACTTCTCACTAATACTATAATTTGTTTCTTAGAAAAAAAAACATTTTGAAAAAATAGTTTATTGACTAGGAAAGGCGAATATTATCATGGTTTTGAGGATTGTTAATTAGTTAAGT…
S3	C03	292306	.	<TRA>	60	PASS	PRECISE;CT=5to3;CIPOS=-10,10;CIEND=-10,10;SOMATIC;CONSENSUS=AAATTACAAAGAGTATCATGGTTTTGAGGTTTAATCGTTAGTTAAGTTTTTTTTTTTTGAAACACAACTTATATTAATGCCATAGAAAGAGTTAGGTGCTAGTCATTAAGACTTCACCCTCTACAAGTCCCTGTTTTGCCAACAAGTCAGCAACAGTGTTCTTATCTCTAGAAATCCACTGGAAAAAGATAACATCAAAGTGAACAGAGTAGTTGTGAATGCACAATCGTTAGTTAAGTAAATAAACAAATTAGTGATAAAGCTTAAGATTGCTTGCGAA;SVTYPE=TRA;CHR2=chrA08;END=13199436;SVLEN=0
S3	C03	293194	.	<TRA>	31.5	PASS	PRECISE;CT=3to5;CIPOS=-10,10;CIEND=-10,10;SOMATIC;CONSENSUS=ATTGTATACTGCCTGTTATTATATTTGTAAGTAAAACTAAATTTTGTTAAAACCATCAAAACTATGGTAAACTATACGAATTCCTAAAGTGAATGTATACTGAATGAATTTATGTACAAATTAATTCCTCTGGATATGTGTATAATCAAAACAAGGACCATAACATAACTAGGATGTATATAGTTTCTCTTCAAAATATTTGATTTTTTTTTTGTCAACCAATACTTGTACATCATTTTTAACATACAAGAGTTTTTTTTTTTTTTGTATAAATGTTAAATTCCATACCGATTTTCTTTTTT;SVTYPE=TRA;CHR2=chrC05;END=16838358;…
S19	C03	294112	.	<TRA>	24	PASS	PRECISE;CT=5to3;CIPOS=-10,10;CIEND=-10,10;SOMATIC;CONSENSUS=ATCTTAGAGTTTGTTCTGGATTTGCTGCTTATAGTATATGCTTACACTTGAGTTATAGAGGTGGAGTTTAGTACTTTGATGTTACCAATGATCCTCATTCCTCATAAAGTGTCTTCGCCACATTTTTTATTCACATTTTAACCTAAACTCTTTAGATGGACTAGTTATATTTTAAATTCTTCCTTAATTTCGGGTTTAGCTGATTCAGCTTATTTTACTCACATGGAATTCGAT;SVTYPE=TRA;CHR2=chrA03_random;END=103126;SVLEN=0
S19	C03	298472	.	<TRA>	16.5	PASS	PRECISE;CT=3to5;CIPOS=-10,10;CIEND=-10,10;SOMATIC;CONSENSUS=CAGATCTCATGGTTCTCAAGTCCTCGAAACAAAGATTCGGCTGCACACACAAAAAAAAACACTTACCATTAGGCTATATACGAAACTAAAATATTAAAGTTGCGGTGCTTTTCTCTACCGGATTCAATACTTCCTTTCGCAAGTTCAGCAAGG;SVTYPE=TRA;CHR2=chrCnn_random;END=74575432;SVLEN=0
S19	C03	302102	.	<DEL>	27	PASS	PRECISE;CT=3to5;CIPOS=-10,10;CIEND=-10,10;SOMATIC;CONSENSUS=GGGTAAGCTAAGCATATAACAGAAATACATAGAAAACTCAAACACCATCATAGTCAGAAGAGATTCACCATTAGCCCATATCAATAGATCCAACATGATCCTGCAACTCATCCAGCAAACCTACCAAAAAACACCATAACTAACTCTTGTTTTAGTAAAACAAATAAAAGAGGGAAATAATAGCTAAAAAAAACTGATAGGAAATAGATATTCGACCTTCAATATCTTGAGAGGTAACTTCATGAGCCTCCAAAACATATTGAGGTGTCTGCATAACCTCTGTAATCTCCTTCATCCGCTTGACTACATCAAACGTCTGCTATCCTCCTCGCTGCCTCA…
S19	C03	306307	.	<TRA>	11	PASS	PRECISE;CT=5to5;CIPOS=-10,10;CIEND=-10,10;SOMATIC;CONSENSUS=ATGTAGTTCATGTTAAATGATGCGAATTTTGTTTTTACAAAACTACTACAAAGTAACTACTTAGAGCAACCCCATCAAGGGTTTATAACAGGTTCATGGGCTCAGTATCATAGGGCCGGATAATAAAAATAAATCATATATTGGGTTTAATCTCGCGACCCGTCTCTTACGCTTGACCCCGTCCGATACGGGTTTACGACAGG;SVTYPE=TRA;CHR2=chrA09;END=33810039;SVLEN=0
S19	C03	306308	.	<INV>	21	PASS	PRECISE;CT=5to5;CIPOS=-10,10;CIEND=-10,10;SOMATIC;CONSENSUS=TCCAAAAGAATTGGAAATATTACTAATCTCGAGGATGGTTTGTACAAATTTAATATGGTTTGATTAAGTTGATTTAGAGCAACCCCATCAAGGGTTTATAACAGGTTCATGGGCTCAGTATCATAGGGCCGGATAATAAAAATAAATCATATATTGGGTTTAATCTCGCGACCCGTCTCTTACGCTTGACCCCGTCCGATACGGGTTTACGACAGGTGTCGCATTTTCACTGG;SVTYPE=INV;CHR2=chrC03;END=15065377;SVLEN=14759070
S19	C03	314363	.	<DEL>	17	PASS	PRECISE;CT=5to3;CIPOS=-10,10;CIEND=-10,10;SOMATIC;CONSENSUS=TTTTTTTTTTTTTTTTTAATAATTAATGACGGACCGCCACGTGTCAGTGGGATCCGCAAATAGTGTAAGCAACAACAGCTTGTGACGTCTAATTAATCGTTGTTTTTTCTTCTTCTTTTTTTCTTTCCTTTTTTTTTAATTAAAAAATTGCTAAGGGTTAATAGTGCTCTAAAGATCAAATAATGTCAAAATTAATATTTGCTCTTTTTTGTAGTCTCTGCATAAAATAATTTTAAGATCAGAACGAATGTTTGGTT;SVTYPE=DEL;CHR2=chrC03;END=314479;SVLEN=116
S19	C03	314641	.	<TRA>	18	PASS	PRECISE;CT=5to5;CIPOS=-10,10;CIEND=-10,10;SOMATIC;CONSENSUS=AAAAAAAAAATAAAATAAAATAAATAAAAAAGAGTTCATGTTTATATCTCATTCAGTATATTTGATTTAGACATTTTATTTTTATTTTATGTACTAGAGATGATGCTTTGTTTAAATTTGGGGTTAGAGTTTGAGATTTGTTGGGTTTTGATCATTTGAGACTTGAGCAGTTCGAAAACATGGTTATCAATATACTCGGTCTCTCCAGCGATTTTGC;SVTYPE=TRA;CHR2=chrC09;END=20959533;SVLEN=0
S19	C03	317674	.	<DEL>	0	PASS	PRECISE;CT=3to5;CIPOS=-10,10;CIEND=-10,10;SOMATIC;CONSENSUS=ATGTCCGTGACAATTTTTGTTTTTTTCGTTTTCTCACTTTCTCAGGCGTTAATATTCCCGTGTTTGTGTTATCTGAAGATTATGAAGGGTAGATTAACTAACTTTCACGTAAGAATATAATTCTATATGTTCAATATTTATTTATGTTTTCATAGTCAATGCTTGCATCACAAACAAATAAAATAGCTTAGTTTTGATATGAAAGAGTTTTGATCTTCAGATGGGGATTTGTGTATTCATCATCATCGTCGGCGTTGTGAGCGGTTGC;SVTYPE=DEL;CHR2=chrC03;END=317786;SVLEN=-112
S19	C03	318002	.	<DEL>	33	PASS	PRECISE;CT=3to5;CIPOS=-10,10;CIEND=-10,10;SOMATIC;CONSENSUS=TGGCTGTGAGGAACAGTAGTATTTTCTTTCTTGAGAAAACTTCACCCAAGTTTTTTTAAAAAATATTTGCTAGTTTTATTTCACCCAAGTTTTATTTTACAATGTCGCGGCTTAAGGTATCTATGGATTATATACTATATTCGTTCTTGATTTTTTTTTATAAATATATATGAAGTGTTGGGCAAAACCATAATCAGATGTGGAAATACATA;SVTYPE=DEL;CHR2=chrC03;END=318196;SVLEN=-194
S19	C03	318067	.	<TRA>	21	PASS	PRECISE;CT=5to3;CIPOS=-10,10;CIEND=-10,10;SOMATIC;CONSENSUS=GAACTGACTGGTTGTGAGGAACAGTAGTATTTTCTTTCTTGAGAAAACGTCACCCAAGTTTTTTTAAAAAATATTTGCTAGTTTTATGTCACCCAAGTTTTATTTTACAACGTCGCGGCTTAAGGTATCTATGGATTATATACTATATTCGTTCTTGACTTTTTTTTATAAATATATATGAAGTGTTGGGCAAAACCATAATCAGATGTGGAAATACATCTCCAAATACCATATGCTTATCTAAAATACTTGACCAGTGAC;SVTYPE=TRA;CHR2=chrA03_random;END=119327;SVLEN=0
S19	C03	319488	.	<DEL>	19	PASS	PRECISE;CT=5to3;CIPOS=-10,10;CIEND=-10,10;SOMATIC;CONSENSUS=TCACATTTAATACATACGATCTATGTGTAAACAATGTAATTAGGATACAGTTTGTTAAATCACAGACATCAAACAAGTGTGAAAACATGTATGGTGTACGCAACGTATAGTAAAAGATATACATACTTACGTTCCTTGAGATCTTACAAAAAAAAAAAAAACTTACGTTCCTTGAGATCAATTATTTATAGAACTAACAAATGTGAACTATATTGGCAATAAAGGTATCCATATGGATATATATAGTGGTCGTATATTTTAAATTTTATCTAAAAAATATATGAAGAGTATTTGAATTTTATGGATTGATGAAAATAATTTTAGTTGTCAATATATAAC…
S3	C03	325530	.	<TRA>	27.5	PASS	PRECISE;CT=3to3;CIPOS=-10,10;CIEND=-10,10;SOMATIC;CONSENSUS=CGCGCGGATCATGATCTAGTTCATGTTAAATGGTAAATTTTTTTATGGAATTGATGGAATTGATCATTCCAAAGCATTCCATTCCAAAAATCGTCAATCCAGTTACAGCCTATGTATATTATGATTTTGAATGAAAAAAATAATATTAATTATAGGTAAGATATTGGTGAAATTTGTAAAAAGAGGATCCGCAGATTAAATAGT;SVTYPE=TRA;CHR2=chrA07;END=1179102;SVLEN=0
S19	C03	326412	.	<DEL>	31	PASS	PRECISE;CT=5to3;CIPOS=-10,10;CIEND=-10,10;SOMATIC;CONSENSUS=AGAAAATTGTGGTTTATCTCTTTACCATAAATCCAAGCAATGTAAATAGTTCCTCCCAATAAAAGTTGAAATTGAGTGATGGAGTGTTTAGTAGACACTTAGAAAGAAAAAAAAAATATGTCCGGGTAAATATCCCTAGGGGGATTCAGTAGTCTATACATCTAGACCCTTCGTGTATTAGACTCGGAGACACTTTTGTTGTTGTTGTGGTTTGCATAGAAGTCAGTTAAGGCCCGACACTTCTTCACCCCAGAAGAAGCTGTAAATGAAAATGCCTAAAATTATTAAAAACTTTAGTGCCTATCTTTTTTTGTATGTCTATCTAATAAGTATAAACAT…
S19	C03	326437	.	<DEL>	51	PASS	PRECISE;CT=5to3;CIPOS=-10,10;CIEND=-10,10;SOMATIC;CONSENSUS=CAATGTAAATAGTTCCTCCCAATAAAAGTTGAACTTGAGTGATGGAGTGTTTAGTAGACACTTAGAAAGAAAAAAAAAATATGTCCGGGTAAATAGCCCTAGGGGGATTCAGTAGTCTATACATCTAGACCCTTCGTGTATTAGACTCGGAGACACTTTTGTTGTTGTTGTGGTTTGCATAGAAGTCAGTTAAGGCCCGACACTTCTTCACCCCAGAAGAAGCTGTAAATGAAAATGACTAAAATTATTAAAAACTTTAGTGC;SVTYPE=DEL;CHR2=chrC03;END=326542;SVLEN=105
S19	C03	327592	.	<TRA>	35	PASS	PRECISE;CT=3to5;CIPOS=-10,10;CIEND=-10,10;SOMATIC;CONSENSUS=TTGTGTCTTGTTTGGTTATGTAGAAAGGCTGAAGCGGCCTCTATAAGAAAGGGTAAAGATAAATGTAGCCCGCCGCTCTCCTTTACGCTCTGGATGTATTAACTATATATATGATATCAAGAAACTTGGATTTATATAAATAAATAAATTTGATAGTTATCTATGTGCTGAGTTTTAATATATTGATGTGGTGTATGGATTGCTTATATTACGTTTGCATTTGTGTTGGAATCTGTTTGTTCCTTCTAACTTTCGAGTAGCATTTAAAAAATATTCAAACTTCATGTTTGTTTATATAATTTGAGTATCATCCATTTTATTCGCCTTTTGACTCAAACC…
S19	C03	328122	.	<TRA>	0	PASS	PRECISE;CT=3to5;CIPOS=-10,10;CIEND=-10,10;SOMATIC;CONSENSUS=GGTGAGGTTCTGATATTCCGCTAAGAACCCCCACCCTAAGAACCTTCCCATTAAACATGTTGTAAGAAGTCTATATTAGGTGGTAGGTAGGGAAACACTTGAGGGAGAGTAGGTCCAATAAGGCATATGTGCATAAGTTAATAGAATCTCATACAAATCACACACATGAAGGTTTGGTTGGGCGGTTGGGAGAGTTTGAGAGTGTCTGTGGGTTTGTATG;SVTYPE=TRA;CHR2=chrAnn_random;END=6690890;SVLEN=0
S3	C03	328135	.	<TRA>	0	PASS	PRECISE;CT=3to5;CIPOS=-10,10;CIEND=-10,10;SOMATIC;CONSENSUS=GGTTCTTATATTCCGCTAAGAACCCCCACCCTAAGAACCTTCCCATTAAACATGTTCTAAGAAGTCTATATTAGGTGGTAGGTAGGGAAACACTTGAGGGAGAGTAGGTCCAATAAGGCATATGTG;SVTYPE=TRA;CHR2=chrAnn_random;END=6690890;SVLEN=0
S19	C03	328135	.	<TRA>	0	PASS	PRECISE;CT=3to5;CIPOS=-10,10;CIEND=-10,10;SOMATIC;CONSENSUS=ACCAGAGATTCTTACGGTGAGGTTCTTATATTCCGCTAAGAACCCCCACCCTAAGAACCTTCCCATTAAACATGTTCTAAGAAGTCTATATTAGGTGGTAGGTAGGGAAACACTTGAGGGAGAGTAGGTCCAATAAGGCATATGTGCATAAGTTAATAGAATCTCATACAAATCACACACATGAAGGTTTGGTTGGGCGGTTGGGAGAGTTTGAGATTGTCTGTGGGTTTGTATGACTCCGTCAAGTTCACTAATCATTCTGTTCATAGATTCATGATGTCTATTGTAATTTTCATCGATCAACTTGTTTAAAAGACCTTCGAACTCCGAATGTTTTTT…
S19	C03	328768	.	<DEL>	27	PASS	PRECISE;CT=5to3;CIPOS=-10,10;CIEND=-10,10;SOMATIC;CONSENSUS=TATGTAAATAATGATAGTACTATTTTTTTTTTTTGTCAAAAATTAGTATTTTTTAAAAAAATTGCTGATATTAAAATTTTCCCAATGTCTAGAGCATAATTTATTTATAAAAACATTTGTTTTGTCAGCATCTTGTAATTTTTACATCAACTAGTTCTGCTAAATCATAATCTAAAACAAAATAAATACTTGTATAAAAATGCCCCTAACATTAAAAAAAAAAATTGTTGTAAAAAATACCTTGTTCTCTTTATACGATTCCAAAAATACTATAACCATGCCAGAAAACTATTTTGCCACTATTTAATTAGAAACACTAGTGTACTTTTTTAATCAGAA…
S19	C03	334220	.	<TRA>	3	PASS	PRECISE;CT=5to5;CIPOS=-10,10;CIEND=-10,10;SOMATIC;CONSENSUS=GGCTGATAGAATGTCCCTCCTGTTTTTGAGAAAATCATAAAAAAAGATTTAGATTCTCTCATGAGCTGCTTCTCTTTAAGGATATCTGCACTTACTTCTGAATAAGTGATTCTCAAGACTACCACGAGGCATGAACTCGTATACAAGAAGCCTCTGCTCTTCTTCTAAGCAGTATCCAATCAGTTTCACAAGGTTAGGATGATTTAGCTGACCTAAATAGTTGATCTCAGCCTGTTTTTTTCACAGCGAAGAAAGAGGTTTAACAAAGGAGGTTACTTGAGATGAAAAGTTTGGAAGAAATGTGACTAACCAGCCACTCTCGATGACCTTGAAGCCCTT…
S19	C03	336513	.	<TRA>	0	PASS	PRECISE;CT=5to5;CIPOS=-10,10;CIEND=-10,10;SOMATIC;CONSENSUS=TGGTTCCAGAAGTTAATAGCTGTAGAGATGAATAAAAAAGCATGGTAATTTATTTTGGTCAAATCTCCAAAATAACACTTTTCTAAGTTTATATCATAAAAATAGCATTCAAAAACTAAAATGACCAAAATAGCACATTTCTAAAACCAAAACCTCATTTCTCAACTCTAAACCCTAAACTTTAAACCCTAAATCCT;SVTYPE=TRA;CHR2=chrC06;END=17538752;SVLEN=0
S19	C03	340814	.	<DEL>	10	PASS	PRECISE;CT=3to5;CIPOS=-10,10;CIEND=-10,10;SOMATIC;CONSENSUS=GTGAAAAACAATTTTTTTTTTAATAAATCATCTTGTAGACAGCTGAAACCTTTTTCGTCCATGTTGATATCTCCTCCCGACATGTTGTGCATGATTAAATTATTATTTTGATTCCCTGATCTACATCTACGATATTAACACTGCATTCTTTTGTTTGGATGTGTAGGTCTGGGGTATTACTCTGTCCTGCATGTCGGGGACTAGCTAATTCTGAATTGCCTGCAGGTCCTGGATATTTATGTTCTGTCTCAAGGATACATGAAAGTTTGC;SVTYPE=DEL;CHR2=chrC03;END=340969;SVLEN=-155
S19	C03	340816	.	<DEL>	0	PASS	PRECISE;CT=3to5;CIPOS=-10,10;CIEND=-10,10;SOMATIC;CONSENSUS=ATGATTAAATTATTATTTTGATTCCCTGATCTACATCTACGATATTAACACTGCATTCTTTTGTTTGGATGTGTAGGTCTGGGGTATTTCTCTGTCCTGCATCTCGGGGACTAGCTAATTCTGTATTGCCTGCAGGTCCTGGATATTTATGTTCTGTCTCAAGGATATATGAAAGTTTGCATGCTAAGTTAGATGCACAGATGCCTTCTCTTTGGCTCTCTGAAGCGTTGTGTCTACTACGATCTGCGGCTGACGTGATCGAAGACGGTGACAGCGTTA;SVTYPE=DEL;CHR2=chrC03;END=340965;SVLEN=-149
S19	C03	340817	.	<TRA>	2	PASS	PRECISE;CT=3to3;CIPOS=-10,10;CIEND=-10,10;SOMATIC;CONSENSUS=TACAATTGATTGTGATAGCCAATGACTTCCCGGAATTCTTTCCTGTCGCTTAGAAAAATAGAAATTCCAGAGCTTGTTAGAGACAGATTCAAGATCTTTCCTTCTTGGTTCATCTCCCTCCAGAGAAACTGTTCTAACGCTGTCACCGTCTTCGATCACGTCAGCCGCAGATCGTAGTAGACACAACGCTTCAGAGAGCCAAAGAGAAGGCATCTGTGCATCTAACTTAGCATGCAAACTTTCATGTATCCTTGAGACAGAACATAAATATCCAGGACCTGCAGGCAATACAGAATTAGCTAGTCCCCGACATGCAGGACAGAGAAATACCCCAGACCT…
S19	C03	344215	.	<DEL>	6	PASS	PRECISE;CT=3to5;CIPOS=-10,10;CIEND=-10,10;SOMATIC;CONSENSUS=GGCAAAACGTATACGATGCAGGTCGGTTAGCTAAACATTTCCCTCAGATTTGGATTTTCAGAGTAGTCAAAATCGAGAGGTTTTAAGTGATATCTTGATTGAGTTTGTTTGGTTACTTGGATTAGCTTCCTCTTGTGAGATATTTGTAATGTTGATCTCTGAAATGTGTTTTGACAGCATAGCTCTTTCTCAAATCTGCTCTGTGGTTTACTGTAAACTGCTTCCTCCTAATAGTGAATGATATGTGTGGTCTCA;SVTYPE=DEL;CHR2=chrC03;END=344338;SVLEN=-123
S19	C03	348452	.	<TRA>	4	PASS	PRECISE;CT=5to3;CIPOS=-10,10;CIEND=-10,10;SOMATIC;CONSENSUS=TAAAAAATATAGATCTATTATACCAATATAAAAATATAAATATATAATAAGAGAAGAGATTGAACGGTGCCATTATAGCACCTCTAACATGTCTTTCAAAAAGTTAATACCAGAGAAATTGATATAAAATAACAAAATCCATATCTATACTATTATTTATGAAGTGATTTGGCTTATGTGTCAACCTCTCCTTAACATT;SVTYPE=TRA;CHR2=chrA08;END=9475812;SVLEN=0
S19	C03	349247	.	<TRA>	0	PASS	PRECISE;CT=5to3;CIPOS=-10,10;CIEND=-10,10;SOMATIC;CONSENSUS=AAATTTACAAGTTAAATTTCTACTTAACACCAAATATACATCAATAAATATGATATAGTTAATTAGTAGAAACCCTATTCTACGAATACTCCATGGCCATGTTAGGATCAGAAAACGAAAACCTTTTAGGGAACGAGGATTCATGCTTCTATTGATGAAC;SVTYPE=TRA;CHR2=chrC09;END=820386;SVLEN=0
S3	C03	350445	.	<TRA>	0	PASS	PRECISE;CT=3to5;CIPOS=-10,10;CIEND=-10,10;SOMATIC;CONSENSUS=GTGTTACGCTTTGCAAGATTGTTTCCATTGAAACCACTCCAAAGTGGTATTTTGTTGCGTGTGGTCGGTCGACAGTTCATCCATGTGAAGACGATCCTGATGATGATAGTCCACACGTAGCGAATAAGGGGAAGAATAGAAAAGCACTCTGTTTCATTGTAGTGG;SVTYPE=TRA;CHR2=chrCnn_random;END=11871906;SVLEN=0
S19	C03	351626	.	<TRA>	0	PASS	PRECISE;CT=3to5;CIPOS=-10,10;CIEND=-10,10;SOMATIC;CONSENSUS=TACAAGTTAAATTTCTACTTAACACCAAATATACATCAATAAATATGATATAGTTAATTAGTAGAAACCCTATTCTACGAATACTCCATGGCCATGTTAGGATCAGAAAACGAAAACCTTTTAGGGAACGAGGATTCATGCTTCTATTGATGAACGTTCTCTTGGTAATTTTCGATCTAAGTTATCTCAAGG;SVTYPE=TRA;CHR2=chrC04;END=40019844;SVLEN=0
S3	C03	351849	.	<TRA>	0	PASS	PRECISE;CT=5to3;CIPOS=-10,10;CIEND=-10,10;SOMATIC;CONSENSUS=CCCATACCCTATGCAGGCATTGCTCTTCTATTTCTTTTTTTTTTTTTTTTTTTTTTTTTAAAATTTTTTTTTTTTTTTTTTTTTTTTTTTCTTTCTTCTTTTATAATAAAAAAAAAAAAAAAAAATTTTTTTTTTTTTTTTTTGATATCTTAAAAATTTTTTTTTTTTTTTTTTTTTTTTTTCTCAGGAATTTTTGTTTTTTTTTTTTTTTTTTTTCGAGGAGATGGTAGTGAT;SVTYPE=TRA;CHR2=chrC09;END=17527961;SVLEN=0
S3	C03	356043	.	<TRA>	30	PASS	PRECISE;CT=3to5;CIPOS=-10,10;CIEND=-10,10;SOMATIC;CONSENSUS=TAGGAAAACATATGTTAGATTTAATATTCGATATATATCCGCCGCACAGGGTGCGGGCAATTACCTAGTTATTTATTACATATCAATTCTTTCTTCTTCTTTTTTACAATATTCATTCGATTGTACGCCGCATGCAAAATAAAACAAAAGAGGAAAAGAACAAAAAATGAACAAATAAGAATTGAAGTGGGTTCTACTTCTACCGACGAGCTTTGAAAATTACTGATATTTATATCTTGTTATTATGCGACGTGAGATTTATGAAA;SVTYPE=TRA;CHR2=chrA07;END=23279304;SVLEN=0
S19	C03	356043	.	<TRA>	1	PASS	PRECISE;CT=3to3;CIPOS=-10,10;CIEND=-10,10;SOMATIC;CONSENSUS=TATATTATTTTTTGTTATTGTTTATGTAAAATAATTATATAAGAATATTCTTCTAGAAAAAATTTCATATAGTATGTGAACGATGTGTTGAAAATATATTGAACGTTAACAATGAAGTATATAAATATATATAATATACCAATTTCTATGGTATTAAATCTTTGAAAGACATTTTATATGTATATGAAAAATCTGGGTTTTGTTATTTAAATTTTTTTATGGTATTAACTTTTAGAAAGAAATATTACATATATATGAAAAACTAGGTAATTGCCCGCACCCTGTGCGGCGGACAT;SVTYPE=TRA;CHR2=chrC09;END=20281798;SVLEN=0
S19	C03	356044	.	<TRA>	0	PASS	PRECISE;CT=3to3;CIPOS=-10,10;CIEND=-10,10;SOMATIC;CONSENSUS=AAAGCCCATCCCATTGAATTAATTTCCTCAACACTTGATAAGAAAAGTCCATCCTATTGGGTTAATTTCCCCCAACATCTTGATAATGAAAAGCCCATACATAATATAAAATAAAATATTGCAATAGACCCAAATTTTGAATGTTTAAACCTAAAAATAACACATAAAATACTTTAATTAATTAATAATTACCCTGATAAAAAAGTAAAATAGGAAAACATATGTTAGATTTAATATTCGATATATATCCGCCGCACAGGGTGCGGGCAATTACCTAGTATATATATATATACATATAGTTAAAGTATTATATATAAAATATAATTATTATATTT;SVT…
S19	C03	356045	.	<TRA>	4	PASS	PRECISE;CT=3to5;CIPOS=-10,10;CIEND=-10,10;SOMATIC;CONSENSUS=TTTAAACCTAAAAATAACACATAAAATACTTTAATTAATTAATAATTACCCTGATAAAAAAGTAAAATAGGAAAACATATGTTAGATTTAATATTCGATATATATCCGCCGCACAGGGTGCGGGCAATTACCTAGTAAGATAATGAAAAAGGATCGTGGGTAGTTGAGTTATAAGTCCATGTTTTTTTTCTTCTAATCATTATTTTAT;SVTYPE=TRA;CHR2=chrCnn_random;END=67136263;SVLEN=0
S19	C03	367245	.	<TRA>	15	PASS	PRECISE;CT=5to5;CIPOS=-10,10;CIEND=-10,10;SOMATIC;CONSENSUS=AGGCAATCTAATCACGCGTCCCCTTACACTTTCTTGGACTGCACGGATCAGCCATCTCAACTATTCAAATCGATCCTCATCAACTCATCCATTCTTCCCGCCATGAACAACAATGTTGGTTCATCAGCACCAGCCCAAACACAAGCTACTCAGCCAAACACTGCTCCTTCCCCTGCTCCTCATACTGTCGCTCCTCAACCAACAACTCGGATGACGACAAGAGGACAAGCAGGGATTATAAAGCCTAAGAAGATTTTTACTCTATTCACTTCTTCGGCTTCTCGCCTTCCCACTACACATCAAAAAGCTCTTCTCGATCCAAATTGGAATCCGTCAATG…
S19	C03	367400	.	<TRA>	15	PASS	PRECISE;CT=3to3;CIPOS=-10,10;CIEND=-10,10;SOMATIC;CONSENSUS=GATGACGACAAGAGGACAAGCAGGGATTATAAAGCCTAAGAAGATTTTTACTCTATTCACTTCTTCGGCTTCTCGCCTTCCCACTACACATCAAAAAGCTCTTCTCGATCCAAATTGGAATCCGTCAATGACTGAAGAGTACGATGCGCAAATTAGAAATAAGACATGGAGGTTAGTACCACGACCAATGAATGCAAATATTATTAACTCTATGTGGCTGTACATGCACAAATATGATGCAGATGGAGTCCTTAAACGACACAAGTCGCGTCTCGTAGCAAATGGGAAAACACAAGAAGAGGGATCGATTATGACGAAACGTTTAGTCCCGTCGTCAAA…
S3	C03	368775	.	<TRA>	4.5	PASS	PRECISE;CT=5to3;CIPOS=-10,10;CIEND=-10,10;SOMATIC;CONSENSUS=CATATATGTTGCACCGAAAGCTTAGATTCTAAGAATTTAATTGTGGTGGTTTAGTGATCAATTAATTGAAAGAATATATCCAAAGATATTCTTATTCTGTTTGAATCAGTTCCTGTAATATAGGAAGATTATACTCACTTGTAAACAGACTGTCCTATATATGGCTTTGTAT;SVTYPE=TRA;CHR2=chrAnn_random;END=33715383;SVLEN=0
S19	C03	370252	.	<DEL>	21	PASS	PRECISE;CT=5to3;CIPOS=-10,10;CIEND=-10,10;SOMATIC;CONSENSUS=AATTAACTTACTCAAAACAAACCATACAATCTATAAACAGATGTAATTTAGCACCACATACTCTATTACTCTTGTCTGTATGCCTTTCTCGGAAATTAAAATCTAATAAGAAAAACATGAATCCATAAGTATTATGTAAATTTTGCCTGTGAACAGAATATATATATATCTGGAAATGATCTTTACACAAAGTTATCTTAGGGTATTACTAGTTTTTATCGCTGATTAATTAATATTATGCGCGAAGATTCGATACACCAAAAACACATTCATATACATACAACAATGGGTTCGCCTAAAAAACCTGAGTATATATTTACTAATTCGTATCATGTTTAT…
S19	C03	370354	.	<TRA>	10.5	PASS	PRECISE;CT=3to3;CIPOS=-10,10;CIEND=-10,10;SOMATIC;CONSENSUS=ATTTATTCTTCTTGGTTGATGTGTAACTTAACCCGGTATACATTAATGGCACACACACATAGATTAAAGTATAAAACTGCTGATCAATTCATCGATCATAACAAGGTGTACGCAAAGAAGGAAGCATGATCCAGAACAAAGGATGTTTGCTTGCACGGCAAAGTTCTTAGTTTTTTTTTTCTTTTTGTCACTGCGGCAAAGTTCTTAGTTGTTTTCTTCTATCAAGTATATATAAGCTCTCTTTTAAAGACTGATCAGCTAAATAATAGGTATATAATTACAATATGGTATATAATAGATTTGTGTTATGTGATATGGAGAAATGTGAACCTTGGTAAT…
S19	C03	375592	.	<DEL>	29.5	PASS	PRECISE;CT=5to3;CIPOS=-10,10;CIEND=-10,10;SOMATIC;CONSENSUS=AGATGTACTAATTGATTATTCATTTACATCGTATATTTAAGATAACACTATTTTTCTCCAGAATTTATTAATCTTTTTGTTTATTTTTTGTTTTGGTAAAAATTAATTTTTTTTTGTTAAGTTGTCCTTAAATCAACAAACAGACAAAAAGGTTAAATTGACTACATCGAAGAACCCATATAAAAGTTTATTTAGTATGTAACACGAGAATGGTTATATAGTTAAACTATACTCATTGGTAGTTGTTTAAATCACTTATCAATGGTAATGATAAGTGTAGGCGTAGGAGTTGCATAACGTTGTTAAGGAAATCGTCGACAGTTTACTTAGCCATATCAA…
S19	C03	377412	.	<DEL>	18	PASS	PRECISE;CT=3to5;CIPOS=-10,10;CIEND=-10,10;SOMATIC;CONSENSUS=ACATTGATTCGGTCGTCGTTAGATTTCTGTCTCTTTTACTATTCAAGAAATATTATACTGTAGTATTTTATACAAGTACTATCTTATGTTCTCGAGTTTTTTTTTTTTTGTTGTTGTTATCGAACTTCTAAATGCTATTTGAATTTTCTTCATTTTGATAGGATATATATAACGAAATAATGTGTGGTTTGAAGTTTGAACTCTTGATCCTTCGCACCTGATATTGTGAAATAACTAAACTCATGTTAGTTACTCAATATCCTTATTTTTGAAAGATTAGTTACCGTTTATTTCAAA;SVTYPE=DEL;CHR2=chrC03;END=377631;SVLEN=-…
S3	C03	379284	.	<TRA>	0	PASS	PRECISE;CT=5to5;CIPOS=-10,10;CIEND=-10,10;SOMATIC;CONSENSUS=GTTCATATACAGTATTTAATTATTTATTAAAAACATACACCGAAAAAAATGTTTCTAATGCTGTTCTTTTCATTAAAATGATATTTTTTAACCAAGTTGCTTTGGTCTAGTGGTATAGGAGCTCCAGCTGGAGTGTTCGCCCTTGGGTTCGAGCC;SVTYPE=TRA;CHR2=chrA02_random;END=22599;SVLEN=0
S3	C03	379285	.	<TRA>	28.5	PASS	PRECISE;CT=5to3;CIPOS=-10,10;CIEND=-10,10;SOMATIC;CONSENSUS=ATTTGTTTGGATGGATTAACAAGAATTGACGTGGATTGCAAGGGCCGACGTGGAAAATAAAGGTCTAAATCAATTAGGAAGGAAGTTAACGGAAACATACACAACGAATAGTATGAGTTTTAACCAAGTTGCTTCGGTCTAGTGGTATAGGAGCTCCAGCTGGAG;SVTYPE=TRA;CHR2=chrA06;END=20115343;SVLEN=0
S3	C03	382584	.	<TRA>	42.5	PASS	PRECISE;CT=3to3;CIPOS=-10,10;CIEND=-10,10;SOMATIC;CONSENSUS=ACATTAGGTTTTTATGTGATAAATAATTTTTTAACCTAAAATATTTTTGAAAACGGGATCGGTTCATTAGTAAACATATTATGTAATTAACAAAAAAATTTTAAAAAAATTGTTTAATGGCCAAAAATATTAATTCGAATAATAATATAAATTTTATTTTTCATACGATATTTTTAAAATAATTTTCATAT;SVTYPE=TRA;CHR2=chrAnn_random;END=45404281;SVLEN=0
S19	C03	385079	.	<DEL>	12	PASS	PRECISE;CT=3to5;CIPOS=-10,10;CIEND=-10,10;SOMATIC;CONSENSUS=CATGGACTGAGAATGGCGTGCTAAGTCAAGTGGAAAGAAAAGACTTTGTCAAACCCATATTCAAGAGAGAGCAAAATTAATTTTGGTTGTTTAGTGTACCTATTGAAGTCGAGGTGAACAAGTTGCATATCTTCAGAAATCTCGATTTCGACTACTGCATGAGGATTTGTCTAATAGAGAGAGATAATGGAGAAGATAGATTAGAATACCAAAAAGATGTGAATTAGAAACAAAGGGACTAGATTTTGAAGTACCTCAAGTAAAATGAATGGTAAAGTAAAACCTTCTGCTGGGCCTTCAGTCTTCACAACCATCTTCTGATTTCTCAACATAAGACTC…
S19	C03	387458	.	<TRA>	40.5	PASS	PRECISE;CT=3to3;CIPOS=-10,10;CIEND=-10,10;SOMATIC;CONSENSUS=AAATAATTCATTATTTTACAAAGATGATGTATCTTAATGTTATATGGACCACCGGTTAAATCTGCATGTTATTCGATTTTGGCTATTTAGTATTCGATTTGTAATCACTTAAAATGTTATATGTTTTGATATCCTATGAAATTGCCACCACATTGCATGTAATAGCTCAGTTGTCCTCTAGCTATGATTGGTGAACATTTTATTTAACTA;SVTYPE=TRA;CHR2=chrA03_random;END=12477;SVLEN=0
S19	C03	387683	.	<TRA>	23	PASS	PRECISE;CT=3to3;CIPOS=-10,10;CIEND=-10,10;SOMATIC;CONSENSUS=TAAATATTTAAATACAATACATTACTAGTAATCTAATGACTTTACGTTTATATCTCAGAGTACCTTACAACACACAATAACATCATAGTAAACAAATCAGAGTTTGAAACAATATTTTTTATTTAATCTTGTGATAGTACATAGTTCTGAATAAAGATCATTACGATGGATAGGTTAGTCTAGAGCAGTCTGATTATGTTATGAACTTATGATATATGCGTTTTGTCGTGCTCGCCGTGAAACCTTGCTTTGTATAGTTCATATTCATATTAGTTAGTGATATTGAAAATATATTTACTGTTACACCTCAATTGTGTGTAAACTAAAATTGGTTTTGCT…
S19	C03	390522	.	<DEL>	11	PASS	PRECISE;CT=5to3;CIPOS=-10,10;CIEND=-10,10;SOMATIC;CONSENSUS=ACCGAAACTCTCCATATATATGTTCCCATTCTCTAACTTGTAGTATGTTCATATGTAATTCATACATGACATGGTGATCAAATGAATACAACAACACGATGTACGTATGACACTCGCATAATTGACTCAGAATGCATTTCTTACGAGTTAAGGGATAATATGTTACCCTTCCTCGTAATTATCCTCAAAACATTTTAATTCATTCGGATGGTTAGAATTTGCAATGCACTTAACTAGTCAACAAAGAAAGATTAGTTAATATAAATTGCAAGCGGTTGGATGTAATACTGATGATGACGCATAACCCTGTTTCAATGGATAACTAGTAGTATAAGTATA…
S19	C03	392121	.	<DEL>	26	PASS	PRECISE;CT=3to5;CIPOS=-10,10;CIEND=-10,10;SOMATIC;CONSENSUS=CTCAAAAGGTATTATCTGTTGGGCTGATTCTTAGTAAGGTTGTTGTTGAGAGGTTGGGACACTAATAGGGAAAAAAAGAGAGAAAATTAAATTTTTGTAATATCCAAAACCAAAAATGTATATTTCACGGATGGGTTTGAGTCGAAGTTTCCCGCCGCTTTCTGGGGGATATAGTGAAATTCTAGGGTTAGGGTTGGATATCGTCTTTCTCTAGCCTCTTCTTTACTACTAGTTCGAGAGAGAGAGAGATTTTGAAAAAAAATTAGGAGATCTCAATTTGCTGTTGGATTCATCATGGCTAATTGGGAGATCTGGGATTTAGGAGATTGAATCAGATTC…
S19	C03	392275	.	<DEL>	58	PASS	PRECISE;CT=3to5;CIPOS=-10,10;CIEND=-10,10;SOMATIC;CONSENSUS=GAGAGATTTTGAAAAAAAATTAGGAGATCTCAATTTGCTGTTGGATTCATCATGGCTAATTGGGAGATCTGGGATTTAGGAGATTGAATCAGATTCTCGATCTTCGTTTCGTTTTGTGAAATGAAAGGCTCGATTCTCACTGTTTTGTCAATGGAGAATCATCATCATCATCCGTCAACGCACTTATCCATGGATTCTAGTGTCTCCTCCTCTCATGAAGAACTCGATCTCGAGATGAACAATGGCAATATTCGCCAGATCACTCTATACAGCCCGCCAGACATCAATCTCCCCTTGTCTGTCGGACGA;SVTYPE=DEL;CHR2=chrC03;END=39…
S19	C03	394104	.	<TRA>	60	PASS	PRECISE;CT=3to5;CIPOS=-10,10;CIEND=-10,10;SOMATIC;CONSENSUS=GAGTTCATTCAGACACTGGACCATCTCTTTTGATCCTTCTCTAGAGAAGTACGAGGATGCACCCGTTAGCTCTGTTCGTTTTAAAGACGCCGCCAGTAGCAGCAACCAACAATTACTTTACGAAAGAAGAAAATTCATAGTTTTAAAGACGCAGCTAGTCCCAAGCTTGATAATCGGAGGCAGGAAATCGGAGTTGCCGCAGTCGCTGATTTTCTCAGCGTTCACTTTACCGGTTTTATTTGCCGCGGCGTTGAATAAGTAACTCCGACTTTGTCTTGACTGTGATGTGCTCGCCCTAACCGTTGAGATAATTTAGAGCCGCTGCCGCTTGTCGCAGCG…
S19	C03	394105	.	<TRA>	30	PASS	PRECISE;CT=5to5;CIPOS=-10,10;CIEND=-10,10;SOMATIC;CONSENSUS=ACCCCGTTTCACGCCGTAGACGGTAACATATTAATAGATATTAATAGACTCTGGAAGCACTTTAACCTACTTGCCCGCTAGCTAATAGAATAGCTCTGTTTGTTTTAAAGACACCGCCAGTAGCCGCAGCGGTCAACAATTACTTTACGAAAGAAGAAAATTCATAGTTTTAAAGACGCAGCTAGTCCCAAGCTTGATAATCAGAGGCAGGAAATCGGAGTTGCGGCAATCGCTGATTTTCTCAGCGTTCACTTTACCGGTTTTATTTGTCGCGGCGTTGAATAAGCAACTCCGACTTTGTCTTGACTGTGATGTGCTCGCCCTAACCGTTGAGATAAT…
S19	C03	394114	.	<DEL>	60	PASS	PRECISE;CT=5to3;CIPOS=-10,10;CIEND=-10,10;SOMATIC;CONSENSUS=TTTTTATTGCACCCATGATCTAATGCAAAACCCAACACACTAGTAAAACAAGGTCCAGTTTCATACTAACAAGGAGCATGATCACAACAGAGAAGTAACTCAGGATTTTCAGTGAACTACATTGATTATCATAAGTCTCAACCCAGCATTGACGCAGGTAACAACCACCAAGATGCAGAGAGGTTTGAGAATGAAACTATTTACTAGTGTGTTGGGTTTTGCATTAGAACATTGAT;SVTYPE=DEL;CHR2=chrC03;END=394404;SVLEN=290
S19	C03	394116	.	<DEL>	60	PASS	PRECISE;CT=5to3;CIPOS=-10,10;CIEND=-10,10;SOMATIC;CONSENSUS=AAGGTGTAACCATGTTTTTATTTATGTATTTGTAGAAAAAGCATTTTGTACAATGGGAAAATAAGCCAAAGCAGAAGTGCAAATCCTAAGTGTAACCTATTGAGATTTTCTTTTATTTCTTTTTGGTTACAATGTAACTTTTTCACTTATATTTTCTTATGATCAGTAACCTTGGTGTCATCCCGCACTACAGTCAACCTTTTGGGTTTTTTTTATTGCACCAATGATCTAATGCAAAACCCAACACACTAGTAAAACAAGGTCCAGTTTCATACTAACAAGGAGCATGATCACAACAGAGAAGTAACTCAGGATTTTCAGTGAACTACATTGATTATC…
S19	C03	394382	.	<TRA>	60	PASS	PRECISE;CT=3to5;CIPOS=-10,10;CIEND=-10,10;SOMATIC;CONSENSUS=GAGTTCATTCAGACACTGGACCATCTCTTTTGATCCTTCTCTAGAGAAGTACGAGGATGCACCCGTTAGCTCTGTTCGTTTTAAAGACGCCGCCAGTAGCAGCAACCAACAATTACTTTACGAAAGAAGAAAATTCATAGTTTTAAAGACGCAGCTAGTCCCAAGCTTGATAATCGGAGGCAGGAAATCGGAGTTGCCGCAGTCGCTGATTTTCTCAGCGTTCACTTTACCGGTTTTATTTGCCGCGGCGTTGAATAAGTAACTCCGACTTTGTCTTGACTGTGATGTGCTCGCCCTAACCGTTGAGATAATTTAGAGCCGCTGCCGCTTGTCGCAGCG…
S3	C03	394384	.	<TRA>	60	PASS	PRECISE;CT=3to5;CIPOS=-10,10;CIEND=-10,10;SOMATIC;CONSENSUS=AGGCAGAAATCGGAGTTGCCGCAGTCGCTGATTTTCTCAGCGTTCACTTTACCGGTTTTATTTGCCGCGGCGTTGAATAAGTAACTCCGACTTTGTCTTGACTGTGATGTGCTCGCCCTAACCGTTGAGATAATTTAGAGCCGCTGCCGCTTGTCGCAGCGTTGATGATGGTAGTAAATTGCTGAAGCGTGGGTTCACTCTCCTTGTAAGCATGTAGACTTGTCTTCAGTTGAAGCAAGGCAGAGTAGTGAAGGCTCTGTTGGATCTTTGAACATGGTCCCTCATCATCATCTTCTTCCAGGTGTATCAAACGGGTTTAGTCTCGA;SVTYPE=TRA;C…
S3	C03	394400	.	<TRA>	0	PASS	PRECISE;CT=3to3;CIPOS=-10,10;CIEND=-10,10;SOMATIC;CONSENSUS=TCAACAATATGAAGAATATTTAATGTATTTAAAAAAACCTGGATGCAGCAATGAAAACATAAATCTAACATGTTACAATACATATAGTAGTGGAGGCCTATGGGACAAAAAATAAATCCACTTGGTTTCAGATTTGGTACAACCTAAAATCATCATTAGCCCTGTTCGTTTTTCAACGCTGCGACAAGCGGCAGCGGCTCTAAATTATCTCAACGGTTAGGGCGAGCACATCACAGTCAAGACAAAGTCGGAGTTGCTTATTCAACGCCGCGACAAATAAAACCGGTAAAGTGAACGCTGAGAAAATCAGCGATTGCCGCAACTCCGATTTCCTGC;SV…
S19	C03	394400	.	<TRA>	30	PASS	PRECISE;CT=3to3;CIPOS=-10,10;CIEND=-10,10;SOMATIC;CONSENSUS=CCCGTTTCACGCCGTAGACGGTAACATATTAATAGATATTAATAGACTCTGGAAGCACTTTAACCTACTTGCCCGCTAGCTAATAGAATAGCTCTGTTTGTTTTAAAGACACCGCCAGTAGCCGCAGCGGTCAACAATTACTTTACGAAAGAAGAAAATTCATAGTTTTAAAGACGCAGCTAGTCCCAAGCTTGATAATCAGAGGCAGGAAATCGGAGTTGCGGCAATCGCTGATTTTCTCAGCGTTCACTTTACCGGTTTTATTTGTCGCGGCGTTGAATAAGCAACTCCGACTTTGTCTTGACTGTGATGTGCTCGCCCTAACCGTTGAGATAATTT…
S19	C03	394971	.	<TRA>	30	PASS	PRECISE;CT=3to3;CIPOS=-10,10;CIEND=-10,10;SOMATIC;CONSENSUS=AGCGTCATGTTCTAGAAATGGTGAGGAGAAGGATTCATGCACGACAAAGTGTATTTTTTTAGACGCTGCCGCAGCTTTCGGCGTCTACAAAAAGAACAGGGCTAATGTCATATTACATAACTGGGTGAAACATCTCGACTCTATGGAATGCTAAAAGACATGCTGATTCCCAGACATTAAACTGTTTTATTCATTCGAACTTTGGGTCGGCGACGACGAAATGGTAAGCAATGTCGAGAATGAAGA;SVTYPE=TRA;CHR2=chrA03_random;END=7803;SVLEN=0
S3	C03	398229	.	<TRA>	11	PASS	PRECISE;CT=3to5;CIPOS=-10,10;CIEND=-10,10;SOMATIC;CONSENSUS=GTTCAGTGACTGATCTCAGCGACCAAACGCTAGCGATCAGCGATTTAAAATTTTGAACGCCAGAAATTTCAGCGGTGAGACCAAAATCGTGCGACTAAAAAAAAAAAAAAAAAAAAAAAAAAAAATAAATATATTTTTAAAAAAAAAAAAAAAAAAAAAAATAGAGTAATGTATTTTATTAGTGGTCTCACATGGTCACATCACTTCCCCATGCAATGAACCGGACGTCATGCA;SVTYPE=TRA;CHR2=chrA04;END=12465366;SVLEN=0
S19	C03	399586	.	<DEL>	29	PASS	PRECISE;CT=3to5;CIPOS=-10,10;CIEND=-10,10;SOMATIC;CONSENSUS=AACAAAACATTCTGTATATATAGTTACTTTATATTATCTTTTACTGCCGGTCGTAAAGTTACTTTATAGCTCGGATTTTGTAAAGTTGAGTTTGATTTTCTTCGTCCGATACTTCTTTTGTAAAGGAAACCATAATATTGTGAAACTATATAGTATACATAGGTTTTGTAAACTTGGTTCTGTTTTTGATAGTATTGTTAAATTACAAAACGAGAGTATTATTCAGGTTTGCTATAAATAAATGTATTTACTAAAAAAACCATTTTTCCCTATGAAAAGTATCGTTAATTTTTTTTTAAAAATAATTTAATTTTATAATCCTTAGCTGTAATTTCGATT…
S19	C03	402089	.	<TRA>	0	PASS	PRECISE;CT=3to5;CIPOS=-10,10;CIEND=-10,10;SOMATIC;CONSENSUS=TGTAAAAGGAGGGACAGGAGGGATAGGAATGGAGACAGCGAGGGTAATGGCCAAGAGAGGTGTTCATGTGGTGATTGGTGCCAGAAACATGGGAGCTGCAGAAAACGCCAAAATCGAGATTCTCAGACAAAACACAAACGCACGTGTCACCCTCCTCCACTTAGATCTCTCTTCGTTCAAATCCATCAGAGCCTTTGTTCGTGACTTCCATGCCCTCCATCTTCCTCTCAATCTCCTCATGTATTTTCTCTCTCTCTCTCTCTCTCTCTCTCTCTCTCACACACACACACACACACCCTTTTAGTAGCGTTTGGTTTGGACCACATTTTTTGGTT;SVT…
S19	C03	409849	.	<TRA>	0	PASS	PRECISE;CT=3to3;CIPOS=-10,10;CIEND=-10,10;SOMATIC;CONSENSUS=AGTTTTAGGTGAAAAAATATTATATGTGATAAGATATATTTTGCTTGAAATATTACATTAATTTACTTGAAATTATAACAAAACTATTCATGAATTGACCATTTTCATCTTTTTTTATGAATCATGCTTTACTTATTCTTAAAATTAATATTTTGTATTACATTTTATATTTTTGATTACATTATGAATATACATATTGTGTATCTCCATAACATGCAACAGTATTTTTCACCTAAAATATTGTAGCAAAGTAATTAAACAACACAATTTAACAAATGTAATTCATCTTAATTGGAAATTATATTTCATACTATCTATGCGTTTTTTGGAACGCTTATT…
S19	C03	409982	.	<TRA>	8	PASS	PRECISE;CT=3to3;CIPOS=-10,10;CIEND=-10,10;SOMATIC;CONSENSUS=TGTCGATCCTATAACTAATTAACGCCAACATGATATGAACTAGTCTTAATTAGAGTCAATAATAAGTAGGGCAGTTACTTTGCTCAATTAATCTTGTTTGCTATTGATTGATAGCTAGGGCTAAACCAAAACAGAATTTTGGAAGAAAGAAAAAGTCCCTTAATACTCCCTCTGTTTCTAAAAGATCCATATTCTAAGATTTTCACATATATTAAGAAAACACATTAAATTTGCATAGTTTTTTGTTATTATCTTTTTTCCATAATTTT;SVTYPE=TRA;CHR2=chrA06;END=9684020;SVLEN=0
S19	C03	409987	.	<TRA>	33	PASS	PRECISE;CT=5to5;CIPOS=-10,10;CIEND=-10,10;SOMATIC;CONSENSUS=AAAATAAGATAATCTTATTGGTTGGTGAACCTAGAAGTTCACCCTATGGAGTGAACCTAAGAATAAGTCATCAAACAAATACCATAATAACTGCCCAACTTATTATTGGCTGTTAATTTATATCATGTTGGTGTTAGTTATAGGATCGACATGAATTGTAAAAACCAGGTAAACTTTTAATCAGGTCATGGAATCAAAAAAAGGATTTAAGAAGGGAATTTATATAGCAAACATCAGGTTAATACTACAAGTAAAAAGAAATAGAATTTGTTATATAAATATCACTAAAATTATGTTCTGGAAAATAATAGAATCATTCATATATTTAACATTTATCAT…
S19	C03	410457	.	<TRA>	30	PASS	PRECISE;CT=3to3;CIPOS=-10,10;CIEND=-10,10;SOMATIC;CONSENSUS=GAATGGTCGGTCATTCGTACGAACAAAACATGTAAATTATCGACAAAAGAGCACGTCGATTTACTTGAATAGAAGAATTTTTGGAATTAGGTGGACATTACTACAGGGAAAATACAAAACAAAATAAAACTGATTAAAAGTTCATAATAGCACTATTAAAAGATGTCTCTTAAATAAATACCATTAAAAGAGGATCATTCAGTTCATGAAAATTACACTATCTCAGAGATCTCATCCTTCTTACAAGGCACGAATA;SVTYPE=TRA;CHR2=chrA03;END=6415935;SVLEN=0
S19	C03	410460	.	<TRA>	0	PASS	PRECISE;CT=3to5;CIPOS=-10,10;CIEND=-10,10;SOMATIC;CONSENSUS=GGGAAAATACAAAACAAAATAAAACTGATTAAAAGTTCATAATAGCAATATTAAAAGATGTTCATTAAATCAATACCATTAAAAGAGGATCATTCACTTAATGAAAATTACACTTTCTCAAAAATACCCTTATTTTTACAAAGGATGAATAAAATTCATTAATGGCATTTAAGTCTTTTGGTTTTGTGCCTACATATACACCTAAATAGATCT;SVTYPE=TRA;CHR2=chrA09;END=2994783;SVLEN=0
S19	C03	410463	.	<TRA>	0	PASS	PRECISE;CT=3to5;CIPOS=-10,10;CIEND=-10,10;SOMATIC;CONSENSUS=AGGTGGACATTACTACAGGGAAAATACAAAACAAAATAAAACTGATTAAAAGTTCATAATAGCAATATTAAAAGATGTTTATTAAATCAATACCATTAAAAGAGGATCATTCACTTAATGAAAATTACACTTTCTCAAAAATACCCTTATTTTTACAAAGGATGAATAAAATTCATTAATGGCATTTAAGTCTTTTGGTTTTGGGCCTACATATACACCTAAATAGATC;SVTYPE=TRA;CHR2=chrA09;END=2994783;SVLEN=0
S19	C03	411692	.	<DEL>	11	PASS	PRECISE;CT=3to5;CIPOS=-10,10;CIEND=-10,10;SOMATIC;CONSENSUS=TGCGCATATATACAATATATGGAACTGGTAGATTATATAGTATATAAGATAAGGACTTGGTAATTAATAATTTTTCAGTGTGGAAGGAGCTAGAGAAAGAGAACAAAGAGTTCTTCGAGGCATACGAGAGAAGAAGAGAAGCAATACCGACCGAGAAAGAGACAGCTCGAAGAATCCGCGATTTGCTTTCACGAACTACAATTTAAAATCACAACACCTACTTACTTATGCATACACATATATGCATGTACGTTTACATGTATGTATGAATAAACCGAATTCTATGATATACTCAATGCGGAAGTGATGATTATGTACTGTAATTTCCAGTAAGGAATG…
S19	C03	411980	.	<DEL>	11	PASS	PRECISE;CT=5to3;CIPOS=-10,10;CIEND=-10,10;SOMATIC;CONSENSUS=TGCGCATATATACAATATATGGAACTGGTAGATTATATAGTATATAAGATAAGGACTTGGTAATTAATAATTTTTCAGTGTGGAAGGAGCTAGAGAAAGAGAACAAAGAGTTCTTCGAGGCATACGAGAGAAGAAGAGAAGCAATACCGACCGAGAAAGAGACAGCTCGAAGAATCCGCGATTTGCTTTCACGAACTACAATTTAAAATCACAACACCTACTTACTTATGCATACACATATATGCATGTACGTTTACATGTATGTATGAATAAACCGAATTCTATGATATACTCAATGCGGAAGTGATGATTATGTACTGTAATTTCCAGTAAGGAATG…
S19	C03	412146	.	<DEL>	11	PASS	PRECISE;CT=3to5;CIPOS=-10,10;CIEND=-10,10;SOMATIC;CONSENSUS=TATATATACACTCATAAATGCACACACACATGCGCATATATACAATATATGGAACTGGTAGATTATATAGTATATAAGATAAGGACTTGGTAATTAATAATTTTTCAGTGTGGAAGGAGCTAGAGAAAGAGAACAAAGAGTTCTTCGAGGCATACGAGAGAAGAAGAGAAGCAATACCGACCGAGAAAGAGACAGCTCGAAGAATCCGCGATTTGCTTTCACGAACTACAATTTAAAATCACAACACCTACTTACTTATGCATACACATATATGCATGTACGTTTACATGTATGTATGAATAAACCGAATTCTATGATATACTCAATGCGGAAGTGATG…
S19	C03	412190	.	<DEL>	11	PASS	PRECISE;CT=5to3;CIPOS=-10,10;CIEND=-10,10;SOMATIC;CONSENSUS=TATATATACACTCATAAATGCACACACACATGCGCATATATACAATATATGGAACTGGTAGATTATATAGTATATAAGATAAGGACTTGGTAATTAATAATTTTTCAGTGTGGAAGGAGCTAGAGAAAGAGAACAAAGAGTTCTTCGAGGCATACGAGAGAAGAAGAGAAGCAATACCGACCGAGAAAGAGACAGCTCGAAGAATCCGCGATTTGCTTTCACGAACTACAATTTAAAATCACAACACCTACTTACTTATGCATACACATATATGCATGTACGTTTACATGTATGTATGAATAAACCGAATTCTATGATATACTCAATGCGGAAGTGATG…
S19	C03	413623	.	<DEL>	26.5	PASS	PRECISE;CT=3to5;CIPOS=-10,10;CIEND=-10,10;SOMATIC;CONSENSUS=TTTTTTATTTTTAATTTATAGTGCTGCAAAACAAAATTTAAATGTTAGAAAGCAAACAAGAAGAAGAGAAAGAGATGTCAACAACAACAACACAACGAGAAAAAGGTTCAAAACGACAACGTACCTTGGAAACACCAATGAATACGCAATGTGATGTAGTTCCAAGCTCTCTTTGGCATTCATTTTCTTCTTGTTATTCAAAAAATGTTTTC;SVTYPE=DEL;CHR2=chrC03;END=413824;SVLEN=-201
S19	C03	413702	.	<TRA>	26.5	PASS	PRECISE;CT=5to3;CIPOS=-10,10;CIEND=-10,10;SOMATIC;CONSENSUS=TTTTTTATTTTTAATTTATAGTGCTGCAAAACAAAATTTAAATGTTAGAAAGCAAACAAGAAGAAGAGAAAGAGATGTCAACAACAACAACACAACGAGAAAAAGGTTCAAAACGACAACGTACCTTGGAAACACCAATGAATACGCAATGTGATGTAGTTCCAAGCTCTCTTTGGCATTCATTTTCTTCTTGTTATTCAAAAAATGTTTTCGACG;SVTYPE=TRA;CHR2=chrA03;END=257861;SVLEN=0
S19	C03	414493	.	<TRA>	2	PASS	PRECISE;CT=3to5;CIPOS=-10,10;CIEND=-10,10;SOMATIC;CONSENSUS=CGATGATATTTCATTTGATACATAATTTCTAATTTTATTCAATTTTTTTAAGAGAATTTCAGTGAATAAATTTTTTGAAACTCTCAAAAGTCAAAGGTACCTTTCACTACTCCTCTCATGATCCTTATAAGCCCATTAATATTATAAAGCCCATTACTTATGTAAAACCCTTGTTCAAAAAATCGGCCGAGTTGGCGATTAAGCGGCCGATTAAACGTGATTCGGGTGGTGGACGTGGCGAGTTGGGC;SVTYPE=TRA;CHR2=chrA04;END=3730081;SVLEN=0
S19	C03	419739	.	<DEL>	39	PASS	PRECISE;CT=3to5;CIPOS=-10,10;CIEND=-10,10;SOMATIC;CONSENSUS=GTTGATGGCTTTCATAATGATCTCACCTGCCTTCTTATCTCTGTCTTTCGCTATATAAGGAGAGGCCATTGGGGATTGGTATAACTATAACGGCCATTGTAGCATTGATCATGGTTTCTTGGGACTGTGTGTTATTGGATGATTTCGAATAGGATTAAAGGTTCTAAATCATCTCCAGCTTCAATGATGTCAGATTCCGAGTTAGTTGATCAAAAGCACAAACGGAAACTTTATGCTGTTTGATTGGAGTGAACAAAAGAATATAAATCATTCAAGAGCAGAAATATTTATGTGTATATGTAATATAATAACCGTAACATACATATTTCAACTCAGTGT…
S3	C03	419986	.	<TRA>	3	PASS	PRECISE;CT=5to5;CIPOS=-10,10;CIEND=-10,10;SOMATIC;CONSENSUS=TAACTTAGTCGTAACGACGTACATAGCATTTTACGGCTGACTTAATGAAAACACATAACCGAATTCCTACGTGGCGCCGAGTTTTTGCTTACGTCGCATTAAAAAGTAATTGCATTCTTGTAAATACGCTTTTTCTCATAACGTAAAAAAAGAGCACGCTTGGTATTAAAAATGTCAATAATATAGTTCTCGTTGTCCTAAAATATGTACTACCTCTGTTCCTGAAAGTAGGATTTTCTAGATTTAATTTTTGTTCCAAAATGATAGATTTTCTAAAATTTTAAGGTACTTTTAGTAGTTAATGTTGAAAAATTGTATACTTTTAAGAAATATTAATTA…
S19	C03	423519	.	<TRA>	42	PASS	PRECISE;CT=3to5;CIPOS=-10,10;CIEND=-10,10;SOMATIC;CONSENSUS=AACAACTTTATACTTCACCTTTAGTAAATCAACTCCATTTTTTTCTCTTCAAGATAACAAATCCATGGGCATCCGATGCTGGAATTCCCCCGCCTGATAGTTTTTCAATAACACTGTTGGTAGAAAAGCTCCAAAATGTTTTTGATAAATAACCTGTATATATTGCATGCAATTCTGACCTACTTAATTTTTATGTTATTCTTGATGAAAAACATTGTTAATATAACTTTCTTCGTTTCCAAACCATAAGAATGTAACTTTAAATTAAATCATAATCAGTGATTTCTTTGTCCTTTTAAAATTCCGAAGTATCT;SVTYPE=TRA;CHR2=chrA03;E…
S19	C03	427553	.	<DEL>	20	PASS	PRECISE;CT=5to3;CIPOS=-10,10;CIEND=-10,10;SOMATIC;CONSENSUS=CTACATCTCCAAACATTGAGTTCTATCTTGTGAGAAGCATACAATCTAAAAGTAAGCTGCAAAAATTCAAGAAACACCAAAAGACACTGCAAAAACTTATGGACAAACCGGGTCTTGGACATGTCATATGACAGGTTCAAGTCCAAGTTCATCTTCAGGCTCATCATTTTCCTCAAAAAGCTTCATAAACTTGGCTTGATCTCTCTGCAGCTTCATCCTCTTAGAGTGCCTATACATAAAAATTTGGTATATATATTCATTTA;SVTYPE=DEL;CHR2=chrC03;END=427665;SVLEN=112
S19	C03	429581	.	<TRA>	0	PASS	PRECISE;CT=5to5;CIPOS=-10,10;CIEND=-10,10;SOMATIC;CONSENSUS=GGAATAATACATTTGAGTAAAACCTTACTTCATTTTGGAATTGCATCATTTTAAAATAAAATATGGAATAATACATTGAAGATGCTCTAATTTTAGGGCTAAGCGATGAAGATTCTATTGCAATAACTAAATGTACAAAGTAATATTATATAATATTGCAGAAA;SVTYPE=TRA;CHR2=chrA06;END=18859037;SVLEN=0
S3	C03	430677	.	<TRA>	3	PASS	PRECISE;CT=5to3;CIPOS=-10,10;CIEND=-10,10;SOMATIC;CONSENSUS=TCTCTTCAACGGCCAGCTGGAACTAAACTACTCTTTTTTTTAGGTGAAATGTTAAACTTATATTATCAGGTAAAGGGTTTATATGTACGTAAAAGAATCATAAAAATAATCATGTGCTACTAGTGAGATCAAAAACCGAGCTAGTACCTCATAAACCATCGTTAGAGCAG;SVTYPE=TRA;CHR2=chrA03;END=18883681;SVLEN=0
S19	C03	432484	.	<TRA>	0	PASS	PRECISE;CT=3to3;CIPOS=-10,10;CIEND=-10,10;SOMATIC;CONSENSUS=TTTAGTATTTAATTTATTTCGTAGAGTAACGGATATCCGGATTTTTTTGTTCGAATCAAAATGAATAACAAATCAAATCAAAATTTATGAATAATTTATCCAGGTCTATTTGTAAACAGGAAAAATAACGTAAAGAAAAACCATGCATGTGAGTTTTATATTAAAAAAAAAAATAAAGTATTATGTAGAGTTTGACTGAGAAGTTCTGTACATGTGACCTGTGTCCATTTTAGTCTGAACGCATTTATTACAATGCTTCTATACGTGACATGTGTCTACTTTAGTATGAACGCATTTATTACAATGTTTCTCCTTTAATATATAAGGGATATATACATA…
S3	C03	432497	.	<TRA>	20	PASS	PRECISE;CT=3to5;CIPOS=-10,10;CIEND=-10,10;SOMATIC;CONSENSUS=ACTCTTTACATGTGACATGTGTCCATTTTAGTGTGAACACATTTATTATAATGCTTCTATACGTGACATGTGTCCAGTTTAGTGTGAACACATTTATTACAATGCTTCTCCTTTAATATATAAGAGATTAGTTACTTAAATAAGAGTGGTCAATCCGAATTTCAGTTCAGTTCTACTCAGCTGAAATGTTCCAATTTATAAATCAATTCGGTTCTATTTGATTCAAAACTCGGGAGATAATCAAAAAAGAAATTGACAACATTTCAAAAAGCAATTTATAGATTTATATAATTTATTAAGAAACTAATCTTCTCTATTAAAAGAGAAGTACCATTTTTA…
S3	C03	433085	.	<TRA>	0	PASS	PRECISE;CT=5to5;CIPOS=-10,10;CIEND=-10,10;SOMATIC;CONSENSUS=CTTTAACAATCTATTTGATGACCCTTGAAAGACCCTAAATCTAACAAAATGGATTACTTAGACATATTCATAAAGAACATCATATATATATATAGATCTGAACTCATTTAGAGAGAAGATTTTTAACTCTCTTGTTACGCAATTCTATTTATGCAATTTATTCAGATATATAT;SVTYPE=TRA;CHR2=chrC05;END=21803783;SVLEN=0
S19	C03	433085	.	<TRA>	30	PASS	PRECISE;CT=5to5;CIPOS=-10,10;CIEND=-10,10;SOMATIC;CONSENSUS=ATATATATATATCTGAATAAATTGCATAAATAGAATTGCGTAACAAGAGAGTTAAAAATCTTCTCTCTAAATGAGTTCAGATCTATATATATATATGATGTTCTTTATGAATATGTCTAAGTAATCCATTTTGTTAGATTTAGGGTCTTTCAAGGGTCATCAAATAGATTGTTAAAGTGATAGAATTTCTAGGAAAATCAATTAGTTCTTCATCAGGCTGATCTAAACACTTAGTTTAGGATTGATAATCTTAAGCCAAGATCTTAGGATAATTGAGACATGCGAGAGCATGGTCAATTATCTGAACGAAGCTTAGATGAACTAAACTATTATACACAG…
S3	C03	433797	.	<DUP>	0	PASS	PRECISE;CT=5to3;CIPOS=-10,10;CIEND=-10,10;SOMATIC;CONSENSUS=ATTTGTACTTACGTGGAATTAACGGGTTTATGTATAAATCCGTTTACGTGGTCTTTACGACGATTTCTGCTTACGTGGAATTAACGAGTGTTTTGTTTAAATCATTTTACGTGGTAGTTTGATGTTAGGAGTTTTCAAGGCTCCTAAGACAAATGTTGTAGTATAGTGATTGTCGAACCAGTTCTGAGGGATATCAAAGCACTGAGAATGCAAA;SVTYPE=DUP;CHR2=chrC03;END=48481790;SVLEN=48047993
S19	C03	433799	.	<TRA>	30	PASS	PRECISE;CT=3to3;CIPOS=-10,10;CIEND=-10,10;SOMATIC;CONSENSUS=TATTAACATTGCGGTAGCAGAAGTGATGAAACTATCCTTATACAGTTTTATGGGATGATGGTCACCTGAGACAACCAAGCTGTGGGATTTGATTGGGAGAACCATGGTGTTGGTAATGATAGACAATATGGGCAACCAACAATTTTATTTCACCATTAGTGGTTCAGAAAGCTCATCACAAACACAACACATAATAAACAATGAAGGTACTGGTGGGTATTGGGGTTACATTTCATAGTCAGGGATTTGTAAGTAAATGTCATTAGTATTGAAATCTGCGGTAATTGTGACTGTTTTTTTGATACTGAAACCAGGAAGTGTGGGCGTCATTTTGGGAGT…
S19	C03	435086	.	<INV>	0	PASS	PRECISE;CT=5to5;CIPOS=-10,10;CIEND=-10,10;SOMATIC;CONSENSUS=CGAGAGGTCGCTCTGGCCTTCGGGAGCGACCTCAGTGGGTCGCTCTGGCTGGAGTGACTTGAGATAGTCGCTCTGGGCTGGTCGCTCCAGGCAGTGCTCGTCCAAAGATCACTCTAATCACCTCCTTTGAGCTCCAAATGCACCCAAGTGTCTCCAGGAACTCCATGTGGTACTCCAATACCTGATAGAGACATATGTATGCAAAATGCAACCTAGATATGGCTTAAT;SVTYPE=INV;CHR2=chrC03;END=21129364;SVLEN=20694279
S19	C03	436350	.	<TRA>	0	PASS	PRECISE;CT=5to3;CIPOS=-10,10;CIEND=-10,10;SOMATIC;CONSENSUS=TCTGAAAGATGTGAAAACTTAGAAAACTCACTTGTCGCTTCCATGAAAAAGTGTGTTGTCGTAACACTTTTTTTTTTTTTTGATAATCCAGGGTTACCCGCTTCGCGGATCATTCCCTGGGCCCGGTCAGGCAGCGGGCCAGCTTCACCCGGAAGGTTTTTCCCTGAGCCCGAAGGCCCAGTACCCACTTTAGTGACAGGGATGA;SVTYPE=TRA;CHR2=chrA07;END=20796634;SVLEN=0
S19	C03	443401	.	<TRA>	13	PASS	PRECISE;CT=3to3;CIPOS=-10,10;CIEND=-10,10;SOMATIC;CONSENSUS=TTTATTGAATTATCCTTATTATACATGGAATTATCTTTTTATATAAAACAAAACAGTGAATTATCTTTATTGTAGATGAAATTATCTTTCTAAATAAAACAAAACGATGAACCGACGTTGAGTGTAGAGACTTTTTTGCCTTTAGGTTATATGATGTGTGTGACTGTGAT;SVTYPE=TRA;CHR2=chrC05;END=10718220;SVLEN=0
S19	C03	444455	.	<TRA>	0	PASS	PRECISE;CT=5to3;CIPOS=-10,10;CIEND=-10,10;SOMATIC;CONSENSUS=GAATGATACTTCGGTAATGGCCGGGATAGCTCAGTTGGTAGAGCAGAGGACTGAAAATGATACTTCGGTAATGGCCGGGATAGCTCAGTTGGTAGAGCAGAGGACTGAAAATCCTCGTGTCACCAGTTCAAATCTGGTTCTTGGCATAGGGCAGAGGACTGAAAATCCTCGTGCCACCAGTTCAAATCTGGTTCTTGGCATAGGATTGATTAATTTTGATAAGTTTATAGTCTTCAAATTAAACGTATCTTTAGTAAAAAAAGTGCAATAATCCTTTATCCCCCTCTCTTTTTTG;SVTYPE=TRA;CHR2=chrC08;END=4561443;SVLEN=0
S3	C03	444496	.	<TRA>	0	PASS	PRECISE;CT=5to3;CIPOS=-10,10;CIEND=-10,10;SOMATIC;CONSENSUS=CCTAAGTCATCTCATAAAATGAGAAAGATACTTCGGTAATGGCCGGGATAGCTCAGTTGGTAGAGCAGAGGACTGAAAATCCTCGTGTCACCAGTTCAAATCTGGTTCTTGGCATAGGGCAGAGGACTGATAATCCTCGTGCCACCAGTTCAAATCTGGTTCTTGGCATAGGATGGATTAATTTTGATAAGTTT;SVTYPE=TRA;CHR2=chrA05;END=522944;SVLEN=0
S19	C03	444496	.	<TRA>	0	PASS	PRECISE;CT=5to3;CIPOS=-10,10;CIEND=-10,10;SOMATIC;CONSENSUS=GGCCGGGATAGCTCAGTTGGTAGAGCAGAGGACTGAAAATCCTCGTGTCACCAGTTCAAATCTGGTTCTTGGCATAGGGCAGAGGACTGAAAATCCTCGTGCCACCAGTTCAAATCTGGTTCTTGGCATAGGATTGATTAATTTTGATAAGTTT;SVTYPE=TRA;CHR2=chrA05;END=522944;SVLEN=0
S19	C03	444545	.	<TRA>	0	PASS	PRECISE;CT=3to5;CIPOS=-10,10;CIEND=-10,10;SOMATIC;CONSENSUS=ATGGCCGGGATAGCTCAGTTGGTAGAGCAGAGGACTGAAAATCCTCGTGTCACCAGTTCAAATCTGGTTCTTGGCAGAGGGCAGAGGACTGAAAATCCTCGTGCCACCAGTTCAAATCTGGTTCTTGGCATAGGATTGATTAATTTTGATAAGTTTATAGTCTTCAAATTAAACGTATCTTTAGTAAAAAAAG;SVTYPE=TRA;CHR2=chrA05;END=522891;SVLEN=0
S19	C03	444549	.	<TRA>	0	PASS	PRECISE;CT=3to5;CIPOS=-10,10;CIEND=-10,10;SOMATIC;CONSENSUS=GATAGCTCAGTTGGTAGAGCAGAGGACTGAAAATCCTCGTGTCACCAGTTCAAATCTGGTTCTTGGCATAGGGCAGAGGACTGAAAATCCTCGTGCCACCAGTTCAAATCTGGTTCTTGGCATAGGATTGATTAATTTTGATAAGTTTATAGTCTTCAAATTAAACGTATCTTTAGTAAAAAAAGTGCAATAATCCTTTATCCCCCTCTCTTTTTTG;SVTYPE=TRA;CHR2=chrC08;END=4561428;SVLEN=0
S19	C03	448170	.	<DEL>	4	PASS	PRECISE;CT=5to3;CIPOS=-10,10;CIEND=-10,10;SOMATIC;CONSENSUS=GAATCTATAGATTTTGTTCTAAAAACAAAGTTTCATTGGTACCTTGATTCTTGGAGATGTTGGCCAATCTTGGCTCAGTTTTTTCTTTCAAATCTCCTGGTGCCTATCCGTCGCTGCCAGTTGATCGTTCTTGATATAGTACGCTTCACTAATCACTGTATGCCTTGCAGGTTCTGCTATTGATGAGAAACCTCACAGTGAATTTGTCAAATCCTGACTTCGAACATGCTGTAAGTGTTGAATTTATCATAACTTCCATGCTCGTCGGGCCGTGAGACACACATCTTTTCGTGTTCGTACATAGAGTAGTGACCAGTGACTATGTGCCTTCAAGTTGCA…
S19	C03	448355	.	<TRA>	60	PASS	PRECISE;CT=3to5;CIPOS=-10,10;CIEND=-10,10;SOMATIC;CONSENSUS=ACATAGAGTAGTGACCAGTGACTATGTGCCTTCAAGTTGCAATTGTGCTTAACTGTTAGATATAAGTCTACTTCGCTCTTGATGTGTGTTAGTTCTTTAAACATTCCAGTGAACATTTCAAACGTGAAGTTTTATAGTGAAATTCAGAATGTTCAACTGATCAAGTTAATGACATCAAATTAATTTCTATCTAATACCTACTCAAAACGTAAGTCTGGTATCTGAGCAAAATGAAACGAAGTTATTTTAATTTACTGTCTCATCTCAATGTTTAGTCTGAGACTAATGTCAGCCATTTTGCAATATAAAGTGATTAAGCCATTCTGAGAGCATCATCGT…
S19	C03	448923	.	<TRA>	31.5	PASS	PRECISE;CT=3to5;CIPOS=-10,10;CIEND=-10,10;SOMATIC;CONSENSUS=TTAAGGTTTTGGATCAACACATGATTAACCTAATAATGTTTAATCCAAATCAAGTTTACTTTTCAACAATTATAGACTTCCGTCCAGTACCTCATAAAAACGAAAAACAAAAGTTGCATGTATTATCTCAAATACATTTACATGTTCGAAATTTATGCAGCCTTTGTGCATGCTTTCTTGCTGGATTGAAAATCCAGATGGGGATCACTTTAAGAAGCATCTCTCTCGGATTTCAGACTTAATATGGGTGGCTGAAGATGGACTGCAATAACAGGTTCTTTCAGAATCAAAATAAATATATTAGTGGTGTCCTATATAAAATGAACATAATTGTTACTA…
S19	C03	453356	.	<DEL>	15	PASS	PRECISE;CT=3to5;CIPOS=-10,10;CIEND=-10,10;SOMATIC;CONSENSUS=CACGTTAAAGCGGTTTTAGGAATTCGCAGTCATTTCTGATGTATTGCTTCATTTTGTGCTAAGCAGTCTATAATGTGTTATAGCTCATTATGTTGAAATTCATACGCATTGGAGATAGTTTGTGTGTTTCGGATGTGATGTTCTATCCTGAATATTCATAGGTGCTTTTATTCTCCTGTGCTTTAAAATCCACAAAGCTGACTCATTTCGCATACTCTTTTTTTTTTTTACTCTAGGAGCAATCACAAGCGATCAAAGCAGCAGGGAAGGCGTGGTACCAGACTATGATCTCAGACAGTGATTACACAGAGTTTGATAACTTCACCAAGTGGCTCGGAG…
S19	C03	464694	.	<TRA>	0	PASS	PRECISE;CT=3to5;CIPOS=-10,10;CIEND=-10,10;SOMATIC;CONSENSUS=AATCAGTCAGGTACTATAGTATTTTTTTCTACTTAGTATAGAGAAATTTTAATACTACTCCCTCCCTCCGTTTCATATTAAGTGTCGTTCTAGAGAATTTTTTTCGTTACAAAATAAGTGTCGTTTTCGATTTTCAATGCAAAATTTATTAATTTTATGCAAAATTTATTTTTCTATTGGTTGAAATATAGTTAGGTGTATAAATAATAGTATTTTTTTAATCTGTGTGCTAAAACCTAAAACGACACTTATA;SVTYPE=TRA;CHR2=chrC02;END=17720220;SVLEN=0
S19	C03	471072	.	<TRA>	30	PASS	PRECISE;CT=5to3;CIPOS=-10,10;CIEND=-10,10;SOMATIC;CONSENSUS=TTTATATCGTGAGTTACAGAGACTAGATGATTTATAGAGAATCAAAAAATGGTAGGACAGACAATGTTGTGAGGGAGAATCCAGAACCAAAGTTTGAACTGCAATTGTTTGAAAATGAATGAAACAATTGTTATGTGATGTGCCTTGGATCCTCTGGTTAGGGATGTTAACTACAGGGTTAGGGCCCAGCCCTCTTTTGTTTATTATAAGCTCAGCCCTAT;SVTYPE=TRA;CHR2=chrA09;END=32227521;SVLEN=0
S3	C03	471079	.	<TRA>	3.5	PASS	PRECISE;CT=5to5;CIPOS=-10,10;CIEND=-10,10;SOMATIC;CONSENSUS=CGATTTTTAGGAAAATGAAAAGTTAAGATAAAATTATAAAAAGTGATCTCAAGAGTTAAAACATGTTAGTTTTATGGGAGTTTCACTGTCGTTATCCACGTGGAGAGATGAGCTTTCGTGTACGACTCGTGGCGTGAAGGCACATGATTGCTTCCAGTTCATTGGTCGAAAGCGACGTCGTTTCAGGTTCTGCGAATCAACAAAAACTTTTCTCCATCCTTTGATAACTCCGTAGACGACAAAATTAGTTCATTGGGGAACACAACACTAATATCTGATTCATAGGGATGTTAACTACAGGGTTAGGGCCCAGCCCTCTTTTGTTTATTATAAGTCCAG…
S19	C03	471079	.	<TRA>	1.5	PASS	PRECISE;CT=5to3;CIPOS=-10,10;CIEND=-10,10;SOMATIC;CONSENSUS=CCCTAACTCTAGAGTCTCTGTTTGGATCTTCCGTAACTAGAGAGAGAGATAGGGATATTAATTACAGGGTTAGGACCCAACCCTCTTTTGTTTATTATAAGCCCAACCATATTTTAACTCAACCTTATTTTAACCCTATTATAATCAAGGGTTAGGGCTGGTACCAGGATTAGGGCTGGTAC;SVTYPE=TRA;CHR2=chrC06;END=11234196;SVLEN=0
S19	C03	471080	.	<TRA>	30.5	PASS	PRECISE;CT=5to3;CIPOS=-10,10;CIEND=-10,10;SOMATIC;CONSENSUS=ATTAATAAAATATAAACTAATAAATATTTGTAAGACGATTATGCGCGCATGTGCGGGCAAAACACCTAGTTCATTATTAATTCACACATTTTTACGGAATTTTCCCATTCAGTTATGCTTAAATTTTCTTATAAACCTTTCATAAATCTTCCATATTTTTCCCTTTTTAAAATTTCATATAGAATTTGAAATAATTAAATACCATTTCATAACTTCTCTCTATCAAAGTCTTAAAGTCTCAACTCTCAATCATACATTTCCCTCGAAAATGATTAGAAAGTGGAGAAATGTTGGGTCCACACTTCACACGCAGAGACAGACAAAATGTCACATGTATGT…
S3	C03	472373	.	<TRA>	30	PASS	PRECISE;CT=3to5;CIPOS=-10,10;CIEND=-10,10;SOMATIC;CONSENSUS=ATTTAAACCCTGTTTAAAAAATAAAGGTTAAAGTTACAAATGGGTTTGCAGATTTAGGGAGGTTGAGCCCATATTAACATCCCTATTCACAGGTGAACTTAAGATAACGTTGACCAAAAAGAAAAAGAAGCATATGCAAATAAAGTTCAAAATATCAACTTAAATTCAAGTCTAATCAGGACAACATTCACCAAACCAGGATGAAATTCACATGTTCAAAGTTTAGTTATGTATAACAACAAAAGTTCAGAGAACTGTTATTCTGGATAATGAGTCCAAAGGGGTAAAATAGATGATCATCTAAGATG;SVTYPE=TRA;CHR2=chrC05;END=413…
S19	C03	473744	.	<DEL>	7	PASS	PRECISE;CT=3to5;CIPOS=-10,10;CIEND=-10,10;SOMATIC;CONSENSUS=GCTTCGTTACAGTTAGTAACACCCTTGACCGAGGCGGCATTGTCTATGTTTTGTTCTTTCTCGGAACTACTGTTGTCTAATGGCCGACCAGCCATCCATCTCTCTAACCAGCTCCAACCCCACATGGGATTGCTCGGGTCCATGAACATCGGGTTTCCGGATTTCGAATTGTTCTTCCAGTTTTGCTGCAAATGATCAACACAACGCTCAAACAACCATATATCTAACTCTAATGTACATTTGATAGGAATACCTGATGAGAGTATGGATAGGCCAATGCTCTTTCCCTTCTCATCGTTGCCTCGTACTTGCTCAGCA;SVTYPE=DEL;CHR2=chrC…
S19	C03	473962	.	<DEL>	7	PASS	PRECISE;CT=3to5;CIPOS=-10,10;CIEND=-10,10;SOMATIC;CONSENSUS=GTTCTTCCAGTTTTGCTGCAAATGATCAACACAACGCTCAAACAACCATATATCTAACTCTAATGTACATTTGATAGGAATACCTGATGAGAGTATGGATAGGCCAATGCTCTTTCCCTTCTCATCGTTGCCTCGTACTTGCTCAGCAATTTTGCTTCAACTTTTTCCTTTGACTGAATGCTATCATCCCAGTTATCCCCGTTCTGAGGACAGCAAAAGAAACTTATTAGCATAAGGCAAAAAATTTCATTTTCAGATTTATAACATAAAGAATAGTAATGCTTAGAAATTGAGATATGCAAGATTAATCAGATGGATGTATGTATGAGGGAGAGAGAG…
S19	C03	474549	.	<DEL>	15	PASS	PRECISE;CT=3to5;CIPOS=-10,10;CIEND=-10,10;SOMATIC;CONSENSUS=CCCTCATTGCCCGCAGTGCTCTTCTCGCCTGAAAGAAACTCAGTAAGTGGACCAGCAAAACAACAAGACAAATCCATGTTTTCACTTTTACAATAGAAGAACATAAATAGAAAATGAACCAATGTCACACAAAACCAAACAGCTTGGTTCCAAGGACGCAAGTTTCTGCTGAAAATTAAGCTAAATTCAAGTGTATAACGAGAACATACCAAATAGCCTCTAAAGATAGTCTGAATCAAGATTGTAGCAGCTTCTTGGTTCGACTT;SVTYPE=DEL;CHR2=chrC03;END=474720;SVLEN=-171
S3	C03	474883	.	<TRA>	60	PASS	PRECISE;CT=3to3;CIPOS=-10,10;CIEND=-10,10;SOMATIC;CONSENSUS=ATGTATAAGGAGAACATACCAAATAGCCTCTAAATACAGTCTGAATCAAGATTGATGCCGCTTCTTCATTTGACTTCCCAGCAAACCGAGTAGCAGTAGCACGACTACTACGAACGACCTCAGGAGGAGCAGATGAAGAAGGGACTACTACAGGAATATCAACACTCACAGCATCTGTTGAAGGAGGGGGAAGATTGCTGTTCCGTTCAACAACCACTTCAGCCACTCTCACCTCAAGAGGAGGAGAAGAATGTCTGGCGTTATCCGCCGCCAGAGGAGGAAGAGGGTTAGAGATGACACCATTTGAGCTCTCGAGAGATTTGCGTTTCGACTTGTGAA…
S19	C03	474914	.	<TRA>	17	PASS	PRECISE;CT=5to3;CIPOS=-10,10;CIEND=-10,10;SOMATIC;CONSENSUS=CCGTTCAACAATCACTTCAGCTACTCTCACCTCAAGAGGAGGAGAAGGTTGCCTGGCCAAAGGAGGAGAGTTAGAGATCACACCATTGGGGCTCTCAGGCGATTTGTGTTTCGACTTATGGAAAAACAACAAACATCAGCCATGTCATCAAGAGTATGTGAATGTGCATCATTTATACAAATTCACCATAAACTTTTTGATACC;SVTYPE=TRA;CHR2=chrAnn_random;END=479056;SVLEN=0
S3	C03	476713	.	<TRA>	60	PASS	PRECISE;CT=5to3;CIPOS=-10,10;CIEND=-10,10;SOMATIC;CONSENSUS=AGTCTTCTTATAGCACCTCCGGAGTTCTGGCTAAGCAGTTTTAAAAGCATATGTAATTGTAGAATTCTAAATTATATTTGAAGCTAATGTTTAAAAAGTAACATCATGTAGTTTATAAAAAAATTGGCAAGCTCATATAATTAATGGAAATAACTTTTTGTCAAGGGTCGAATGTATTTTCTATGTCATGCTT;SVTYPE=TRA;CHR2=chrA03;END=316020;SVLEN=0
S3	C03	477254	.	<TRA>	56.5	PASS	PRECISE;CT=3to5;CIPOS=-10,10;CIEND=-10,10;SOMATIC;CONSENSUS=CTTCTACTCTCTCTCTCGTCTTTATTACTGTTCACCGTTTTTGAGAGTGGCGAAGCATAAGATGAAGACGAAATCGTTTCTGGCTAGGTCTTGCCCCCAAGTCTTTCGATCCCTATCCACCCCTTCCGTGTAGGACTTTTGGAGCTTCGAAATTAGAATCTGTTGTAACTCTGTTAAGTTGTTGATTAATCTTGTCACAGGAAAGATTTGACTCTATAGAGATTGATCCAGATACTGTGCGGCCTCTCAAGAAGCGGCTTAAATCCGATGATGCTTGTATTGTTTGTGAAGTTTCAGAAGAGGGAGCATCAAGTTGTTCTTGGGTTGACTGTCTTCTTC…
S19	C03	479762	.	<TRA>	23.5	PASS	PRECISE;CT=3to5;CIPOS=-10,10;CIEND=-10,10;SOMATIC;CONSENSUS=GAATATAAAAATCCATTTCTTAATTTTTAACTAAAAAAATTAAAAACTGACTCTTAAATATGAGTTTTTATATTCCGTTAAAAACTTCACCTTAAGAACTCCTATTAATCATGATGATTGCTAGTTAATATGTCAGCAGTTTAGTTTTTCTTTACATTTTTTTTTTGT;SVTYPE=TRA;CHR2=chrCnn_random;END=18660;SVLEN=0
S19	C03	481530	.	<DUP>	1	PASS	PRECISE;CT=5to3;CIPOS=-10,10;CIEND=-10,10;SOMATIC;CONSENSUS=TAAGACCATGATTAGGGTAGGGTTATTAGCGGAAGTTAAGAAACTATTTCTTAACTTTTAACTAAAAAAACTAAAAACTGGTTCTTAAATTCCTTATTTAAGAACCCCGGGTTAATCATGCTCTAATCTGTCTAAACCCCAATTGCTTACCTATCTTTTTCTTAT;SVTYPE=DUP;CHR2=chrC03;END=10215913;SVLEN=9734383
S19	C03	481614	.	<DUP>	31.5	PASS	PRECISE;CT=5to3;CIPOS=-10,10;CIEND=-10,10;SOMATIC;CONSENSUS=AAGAAACTATTTCTTAACTTTTAACTAAAAAAACTAAAAACTGGTTCTTAAATTCCTTATTTAAGAACCCCGGGTTAATCATGCTCTAATCTGTCTAAACCCCAATTGCTTACCTATCTTTTTCTTATTGATTTAATTTTTTTTTAATTTAATGATATTTTAATTTGAATATCATTAAATTAAAATTAAATGATATTCAAATTGAGTCTCTATATGATCTAATACATGATGGATACGTACACAGGCTGACAATAATGTTCTCAACAAAATGAAAATCCAATGTTAATGCAAGGCCCCATTAGCGACATCAAAATAAGTAAATAAGGCCCATCATAATTT…
S3	C03	481646	.	<DUP>	60	PASS	PRECISE;CT=5to3;CIPOS=-10,10;CIEND=-10,10;SOMATIC;CONSENSUS=TTATTAGCGAAATTTAAGAAACTATTTCTTAACTTTTAACTAAAAAAACTAAGAACTGGTTCTTAAAATCCTTATTTAAGAACCGGTTCTTAGTTTTTTTAGTTAAAAGTTAAGAACGCTAAGAACCTAACCGGTTCTTAGATTTTTTAGTTAAAAGTTAAGAACTTTAAGAATTCTATCTTAAGAACTTCAGGTTAATCATGCTATTATAAATAAATGATTAGAT;SVTYPE=DUP;CHR2=chrC03;END=482783;SVLEN=1137
S19	C03	481647	.	<TRA>	33	PASS	PRECISE;CT=3to3;CIPOS=-10,10;CIEND=-10,10;SOMATIC;CONSENSUS=TCCTATTTCAATTTATTTATTAGATTATTTCCTTTAAAAGAAAAAGTGAGAAAAGTTATTTTACCTTACCTAAGAGCATGATTAACCCGGAGTTTTTAGGATGAGGTTCTTAGCGGAAGTTAAGAAACTGCTTCTTAACTTTTAACTAAAAAAACTAAGGACCGGTTCTTAAATA;SVTYPE=TRA;CHR2=chrC04;END=14242285;SVLEN=0
S19	C03	490167	.	<TRA>	21	PASS	PRECISE;CT=5to3;CIPOS=-10,10;CIEND=-10,10;SOMATIC;CONSENSUS=TACTTGGTGAATATAATACATCAAATATTACAAATACATCATTTAGTTAAATAAATAAACAAAAACCGAGACCAAACTCTCTCTAGAAAACCCTAGCCGCCAGGGGCTTCCTCCCTTGGCCTTCTCCTCCTCTGCCATGGATTCCGGTCAGTTGATGGAGCCTGACCCTCCAGAACCTCCCGATCCACCCTTATCTCCCGTTAGAACCTCTAACAAATCCTTCTCTCCCGTCAAAGCTCTCATCCTCTGCAAATCCCATATCATCAATGGAGTTTCATTCTTGGACAGATCTGTCTTTTCCAAGAGACTTTCCATCTCATCTTTCCATCTCCTGTTACC…
S19	C03	491913	.	<DEL>	0	PASS	PRECISE;CT=5to3;CIPOS=-10,10;CIEND=-10,10;SOMATIC;CONSENSUS=TAAACATATATGTATATCTAGTCATGATGTTTTTGATATCCGGAAAGTTATATCTGTCTCAGAATTAGTACAATATGTTTGAATTATTTAGATATCGATCGTGACGACAAATACTTCAGATCTCTTGCCACGCGTTATTTGACTGGATTAATATATGAATGGGTGATCGTAGTAACTTATATTCGCAGTTTTTTGACGAGAAATAACTTTTGCAGCCATGCGATTTATCGAGTATTATGGTTTGAAACATATAAACTATATGTATATATCAATGCTAAGATAAT;SVTYPE=DEL;CHR2=chrC03;END=492045;SVLEN=132
S19	C03	499111	.	<DEL>	0	PASS	PRECISE;CT=3to5;CIPOS=-10,10;CIEND=-10,10;SOMATIC;CONSENSUS=TGCGCATTGTATAAATAGCGTTCCTTTGTAAATCAAAATTTCCGTCACCGGTTTAAGTTTGTTACTAACCGGTTTAAGACACCAACATTTAGGGCGATCGAATATGAATGATATTAGGCCCAATAAGGTTAAGCCCTTATGGCTGCAACTCTTATCTCCCCTTTCTGTAGAATCTCACTTGGGCGGCCCAAGAATTTACTAATCTTACGTGGTAGAGTTAGACCAGCGTGTAAATAGCTAATCATGTGTGTCTGCCATTCATTGGTAAGCGTTTACAAAAACGGGACCTACTTAAGACAGTGTCCACGTGGAGAATAATGATTGGATAGAGTAACGTGT…
S19	C03	505886	.	<DEL>	60	PASS	PRECISE;CT=3to5;CIPOS=-10,10;CIEND=-10,10;SOMATIC;CONSENSUS=TAATTCATTTATACAGATTGCATCAAATGATCAACCCTTCCACCTAAAAAGTGAACTTATCACATCTCGTGCATAAATATTGGAAAAATATTCTCACACAAGTTCTTTCGGCATCGGTCGATACTAAGGATTAGATGTCACTAGCTAAATAATGCAAAACAATTGGTCGGTGTTGGTGATTGGTTTTCATTGTCTATATTTAACCAACACTATTCGCATGGCTCAGTTTCTATAAAAAAAAATCGAGACTGAACTTCTTTTTTTTTTGAAACACAATCGAGACTGAACTTCTTTCTACGATTTGGTAGTATATGTTTGTGTCTGCGGAGGGTG;SVTYP…
S19	C03	505887	.	<DEL>	47.5	PASS	PRECISE;CT=3to5;CIPOS=-10,10;CIEND=-10,10;SOMATIC;CONSENSUS=TATTCGCATGGCTCAGTTTCTATAAAAAAAAATCGAGACTGAACTTCTTTTTTTTTTGAAACACAATCGAGACTGAACTTCTTTCTACAATTTGGTAGTATATGTTTGTGTCTGCGGAGGGTGATCCAAGCTAGGTTAATCTTAGTTGTAGTTGCTAATTCTATTATTTATATCATTTAGAACTCACAAAACGATACCATGATTCGATCAAACAAAAGAGAAATT;SVTYPE=DEL;CHR2=chrC03;END=506078;SVLEN=-191
S19	C03	505888	.	<DEL>	54	PASS	PRECISE;CT=3to5;CIPOS=-10,10;CIEND=-10,10;SOMATIC;CONSENSUS=AACACTATTCGCATGGCTCAGTTTCTATAAAAAAAAAATCGAGACTGAACTTCTTTTTTTTTTGAAACACAATCGAGACTGAACTTCTTTCTACAATTTGGTAGTATATGTTTGTGTCTGCGGAGGGTGATCCAAGCTAGGTTAATCTTAGTTGTAGTTGCTAATTCTATTATTTATATCATTTTGAACTCACAAAACGCTA;SVTYPE=DEL;CHR2=chrC03;END=506078;SVLEN=-190
S19	C03	505892	.	<DEL>	60	PASS	PRECISE;CT=3to5;CIPOS=-10,10;CIEND=-10,10;SOMATIC;CONSENSUS=GTAATCACTCTATGCAAAGTGGCCAATTCTGGCTAATTGAATGATTCCTCAGATGATGTAAGCGAAGTCATATGAATTGTATAATTTATTTTTATTTTCAGATTATAGATTTGTTTTAATTTCTATAACCTTTATATTTTAATCAAATTATTATGCATGTGTAGTACGTCTCGGTATTTTTATTGCTTTGTAAAGATGTAAAACAAAATAAGATGAAAACCCTTTATAAAAAAAGAGGTAAAACAAAATAAGTCAAATCTTTACTCTCAAATATAGAAATAAACTATACAATTTTAGAGATCTGTAAACCATCTTTTATGTTGGGCTTAGGTCGATCCT…
S19	C03	506078	.	<DEL>	60	PASS	PRECISE;CT=5to3;CIPOS=-10,10;CIEND=-10,10;SOMATIC;CONSENSUS=GTAATCACTCTATGCAAAGTGGCCAATTCTGGCTAATTGAATGATTCCTCAGATGATGTAAGCGAAGTCATATGAATTGTATAATTTATTTTTATTTTCAGATTATAGATTTGTTTTAATTTCTATAACCTTTATATTTTAATCAAATTATTATGCATGTGTAGTACGTCTCGGTATTTTTATTGCTTTGTAAAGATGTAAAACAAAATAAGATGAAAACCCTTTATAAAAAAAGAGGTAAAACAAAATAAGTCAAATCTTTACTCTCAAATATAGAAATAAACTATACAATTTTAGAGATCTGTAAACCATCTTTTATGTTGGGCTTAGGTCGATCCT…
S19	C03	506691	.	<DEL>	60	PASS	PRECISE;CT=5to3;CIPOS=-10,10;CIEND=-10,10;SOMATIC;CONSENSUS=GATAATTTGAAAAATTTATGACATTTTGAACAATTATTTGTTCGGTGATAAAGCAACAAAAGAAATCATAAAAGTAGAAAATGTGTAACTAACAAAGTAGATTACGATAATACGGCTGAGCGGAGGACTATTTGATATATTTTAAATCACGTATGAAACTATACATAAGTTTAATTATTGACTTAGCTAGCATTATTTTCATTTGTCTTTTTGTTGGTACTGGGTTTTGCTATACTATAACTAAAGCTCCAATTATGGAGAGGTCTTATCGACCAATAATTAATTGGCCACACTATTATTTAAATTGCAATTGGTTCAACAGATACGCTCCTTTATTTG…
S19	C03	507403	.	<TRA>	0	PASS	PRECISE;CT=5to3;CIPOS=-10,10;CIEND=-10,10;SOMATIC;CONSENSUS=AAAATATTGTGTTTTTCGATAAATGCTCTATATACCGAAGCTTTTACTCTTTAGTTAATTTATAAATATTTAACTACATTCTACATTTGTATTAATATATTCTAAACTTTCTTTCAAGGTACATGTAGATCATTCTAAGTTTTAACTATTACTTTACATATTCTCTATTCGTAGAAAACCATGGAGATGTGAGTTATATCAAACTATTTCACAGGTAT;SVTYPE=TRA;CHR2=chrC05;END=41985755;SVLEN=0
S19	C03	507650	.	<TRA>	26.5	PASS	PRECISE;CT=3to3;CIPOS=-10,10;CIEND=-10,10;SOMATIC;CONSENSUS=TTCTACATTTGTATTAATATATTCTAAACTTTCTTTCAAGGTACATGTAGATCATTCTAAGTTTTAACTATTACTTTACATATTCTCTATTCGTAGAAAACCATGGAGATGTGAGTTATATCAAACTATTTCACAGGTATATTACTCTACTACCTTATATATGAATAACTGGTCTTGTATTTTTTTTTTTACAATAATTAATGACAATGAAGTTTATGTATATATAAACCACAAAAGATAGAAACCCAATTATACATGACCCTAGCTTGACGAATTATTCGCGACCCCACGTGTTTCGCTACGATCAGATAATTGTTCAACATATTTTGCCTTTTTTGT…
S19	C03	508146	.	<TRA>	60	PASS	PRECISE;CT=3to5;CIPOS=-10,10;CIEND=-10,10;SOMATIC;CONSENSUS=AGAGAATAGTAATTTTCCCAAAAAAAAGTTTTTTTTTGTTTTTTATTTTTGAAATAATTTTTTTTTTTTAATTTTACAAAGAGAATGGTTGACAAGCAATAAATATTGAAAACGAAAATCAGTCATAGTGTCTAACAGGAAGAGAGAGAAACTTTTTTCTCCCGAGAGTCTCTCATCACCTCCACTCAAACCCTAGCGCCGCCG;SVTYPE=TRA;CHR2=chrA03;END=24313574;SVLEN=0
S19	C03	508187	.	<TRA>	54.5	PASS	PRECISE;CT=5to3;CIPOS=-10,10;CIEND=-10,10;SOMATIC;CONSENSUS=AGATATTTTACACAAATATTATTATAAAAAAACATAAATATGATTATTACAAAAGAAAACAAAATTAAACTTCTAAAAATATAAAACAAAACATATACCCGCCCTATTAAGGGCGGGTCAGAATCTAGTTATTTATTAAAATAGTATGAGTACACGTCATGTCCCTATTAGTCCACGTGAAGTAATCCGACGTGTCTATTT;SVTYPE=TRA;CHR2=chrA10;END=11613932;SVLEN=0
S19	C03	508384	.	<DEL>	45	PASS	PRECISE;CT=5to3;CIPOS=-10,10;CIEND=-10,10;SOMATIC;CONSENSUS=TATCTTTGGACAATCCAATAATTGTGCACATAGCCTGGGCTGCGTTCCCCTGCGGACAATCCCACTATAAGTCCTTTACAACAAAATGCAGGTACCGTACCGTAATTTAGAGCAACCACATTGCTCCAATATCATAAATGAAGTTCTAAGCAAAATAAAATTTGCATTT;SVTYPE=DEL;CHR2=chrC03;END=508643;SVLEN=259
S19	C03	508408	.	<DEL>	19	PASS	PRECISE;CT=3to5;CIPOS=-10,10;CIEND=-10,10;SOMATIC;CONSENSUS=ACATAGTCTGGGCTGCGTTCCCCTGCGGACAATCCCACTATAAGTCTTTTTTGCAACAAAATGCAGGTACTACCATATCTTGTTTGTGAAAGAGAAATTATCAGGCATCAGTCTGTAATTTAAAGCAACCCCATTCCTCCTATATCTTAAATGGAGTTCTAAGCAAAATAAAATTAGTATCTAATAGAATTTAGTGATCATTTTTAAAAAAAAAGGAATTGAATGGTTTGATAAGTGACAAATGGTTTGTGGTTTCTAAAAAGTCTTTCAAG;SVTYPE=DEL;CHR2=chrC03;END=508641;SVLEN=-233
S19	C03	508848	.	<DEL>	60	PASS	PRECISE;CT=5to3;CIPOS=-10,10;CIEND=-10,10;SOMATIC;CONSENSUS=CAAGTGGTTTGTGGTTTCTAAAGAGTATTTCAACATTATTATTTTTTAGAAATTTCTTTCTTATGTTTTACATTTTTGTTAATTATTTAGATATTCCCTAAGTATCTAGGGTATATGTGTATTTAGCATTTCTCTGGCCAAAACACTAGATAAGAAAATTTAAAAAAC;SVTYPE=DEL;CHR2=chrC03;END=509036;SVLEN=188
S3	C03	508876	.	<DEL>	0	PASS	PRECISE;CT=3to5;CIPOS=-10,10;CIEND=-10,10;SOMATIC;CONSENSUS=AAGTTGGTCTGCTTCACAAGTTTTTTTTATTCATTTACCAACATATCAAATATGCAAACTTTTTTTTTTTATATCTGTAGGGGATCCCAGACGGTAAACCCAGACTAATCCTCACGAGGCCTTCCATCCGGGCACGCACGATTATAGACAGGAAGGTGGCCAAGGCGACTCGAACCCAAGGCGGGCACTACTGCTGAAGTTCCATTACCACTAGATCAAGAGCTCTTGGTTTCAAATACGCAAACTTGATACATATACAATCTTTCGAGATCCCTTATATATATAATCAAAACCTCTGTCCTCTGATGTCAAAAAAAAAATCAAGCTTTTGGTATTATA…
S3	C03	509022	.	<INV>	0	PASS	PRECISE;CT=5to5;CIPOS=-10,10;CIEND=-10,10;SOMATIC;CONSENSUS=AAGTTGGTCTGCTTCACAAGTTTTTTTTATTCATTTACCAACATATCAAATATGCAAACTTTTTTTTTTTATATCTGTAGGGGATCCCAGACGGTAAACCCAGACTAATCCTCACGAGGCCTTCCATCCGGGCACGCACGATTATAGACAGGAAGGTGGCCAAGGCGACTCGAACCCAAGGCGGGCACTACTGCTGAAGTTCCATTACCACTAGATCAAGAGCTCTTGGTTTCAAATACGCAAACTTGATACATATACAATCTTTCGAGATCCCTTATATATATAATCAAAACCTCTGTCCTCTGATGTCAAAAAAAAAATCAAGCTTTTGGTATTATA…
S19	C03	509022	.	<TRA>	12.5	PASS	PRECISE;CT=3to3;CIPOS=-10,10;CIEND=-10,10;SOMATIC;CONSENSUS=TGAGAAACTCTATATGAGTGTCACCTCAGCAGAAATCACTAAAGTGACTTCTCTTTTAATGTATAGGAGGATTAGGGATGATTAAGATGCATGGTTTAGGATAGTAAAGATCCGGTAAAAGTCTGACATATATTCTTATGCTAGGAAGATAGTAAATCCAGTAAAAAACAGGAAAAAGGCTTTGTCAAAAATGCAGAAACAAAAGAAAATAGGCAATGCAGAGTGGAAAACATAAAAACGAAACCAAAAGCTCTTGGTCTAGTGGTAATGGAACTCCAGCTGGAGT;SVTYPE=TRA;CHR2=chrA09;END=12049987;SVLEN=0
S19	C03	509027	.	<TRA>	7	PASS	PRECISE;CT=3to3;CIPOS=-10,10;CIEND=-10,10;SOMATIC;CONSENSUS=ATAGGTTTGTTTTTTCTTTTTTGATATCCGTGGAGATCCCAGACGGTAAGCCCAGACTAATCCCCACGTGGCCTTCCATCCGGGCACACACGATTATAGGCGGGAAGGTGGCCAAAGCGACTCGAACCCAAGGCGGGCACTCCAGCTGAAGTTCCATTACCACTAGCTAGACCAATAGCTTTTGGTTGGGAGTATAGGTTTGTTTGGTCTTGGTCTTTCTCTAATTCAACT;SVTYPE=TRA;CHR2=chrC09;END=6794004;SVLEN=0
S19	C03	509388	.	<DEL>	20	PASS	PRECISE;CT=5to3;CIPOS=-10,10;CIEND=-10,10;SOMATIC;CONSENSUS=GCTCTAAAATAATTTGTAATAACAAAGATTAATAGCACTTCATGTTAAATCACCTTTTCAAGATTGTTATTTCTTAAGACCAAAAATGTCATACATAGCAGCATTGAATTCTCAAGATCAACGTTTATGTCTGTATCAAATAGCAATAACTTTTAAGGTAATTTGTAAAAAAAAAAAAGATTAATACTGAAATTAAAGTTAAACGTATAACTCCATTTAAATAATGATTTATCCTTAGATTATATTATTAAAGAAAAAAAGACCGGATTGTGAGA;SVTYPE=DEL;CHR2=chrC03;END=509499;SVLEN=111
S19	C03	510718	.	<DEL>	2	PASS	PRECISE;CT=5to3;CIPOS=-10,10;CIEND=-10,10;SOMATIC;CONSENSUS=ATATATTTACATAGTAGATTCACAAAAATTTTGTTCAATAACATTCACTGATTAATCAAAGCAATACGTGATCGATAAAAAAAAATAACAATGAGAGTAACACTATAGTCGTATTTACAATAAACATATATATAATGACTAATCATAAAATTTAAGACACACAAAAAGATTCATTGTTGAACGAAGGTGACCTAAATCTTAATTCAACATCATTCATTTTCTTGACTATATTGAAATCAAATAAAGGAAAGAGAGAAAA;SVTYPE=DEL;CHR2=chrC03;END=510910;SVLEN=192
S19	C03	514967	.	<TRA>	31.5	PASS	PRECISE;CT=3to5;CIPOS=-10,10;CIEND=-10,10;SOMATIC;CONSENSUS=TAGATGATGGAGTGTATCACGCAGTTGACGTGTTCTTGAAGGTAACAACAACACTTCTCTTGTATTATTAATATTTTGAGGGTTTAATCTTGAATTTTGTAGGCACATCCGTGGATTACGGATTCGGAAAGGGAGCATATATGTAGACTCATGAACTGCCAGA;SVTYPE=TRA;CHR2=chrA03;END=350874;SVLEN=0
S19	C03	515595	.	<DEL>	17	PASS	PRECISE;CT=3to5;CIPOS=-10,10;CIEND=-10,10;SOMATIC;CONSENSUS=AGCTTAACTTCAAGAAGAAATCAGAGTGCTGCAAGCCTAAGGATGGTGAAGCAAAGCAAGCCATTTAACAGGAACCACCGGTCCGCTGTTTCAAAGCAGAACTACTAGTATTATCTTTTTTTTTTTTTTTTTAATTTTCACTTAGGTAGAAAGATCAGAACCTCGATGATCGAATCAGATTAGCTATGTTTTTTCTTGTTCTAGACGGTACTCTCTTTTTAAAAGTTTTCACCTTCTCTTAACTATCTTGCTGAGAGATTTTGATGGTTTTAGCCTTTTTAAACTCATGTTCTTGACTTATTTTAAGGTAAACCGGAAACCGTATTTATTATATTTAGA…
S19	C03	515734	.	<DEL>	17	PASS	PRECISE;CT=5to3;CIPOS=-10,10;CIEND=-10,10;SOMATIC;CONSENSUS=CCACTAGTATTATCTTTTTTTTTTTTTTTTTAATTTTCACTTAGGTAGAAAGATCAGAACCTCGATGATCGAATCAGATTAGCTATGTTTTTTCTTGTTCTAGACGGTACTCTCTTTTTAAAAGTTTTCACCTTCTCTTAACTATCTTGCTGAGAGATTTTGATGGTTTTAGCCTTTTTAAACTCATGTTCTTGACTTATTTTAAGGTAAACCGGAAACCGTATTTATTATATTTAGAGCATTTCTAACTTATCTCTCTACTTTTTCGTATTGAAACGGTATAAGCGTCGGTTATTTAATAAAGTGGGAGGTATGAATCAGGATGGACCCGGTTCGAGA…
S3	C03	515849	.	<DUP>	60	PASS	PRECISE;CT=5to3;CIPOS=-10,10;CIEND=-10,10;SOMATIC;CONSENSUS=TATAAAAAAATGATTTTGACTTATTAAGGTAAAACCAAAAACCGTATTAATTGTATTTAGAGCATTTCTATAGCTTATGTAATATACATATCGTTTGATCAAAAAAGAAATGTAATATACATATCATGTCGTAGTGGCCTTAGCTACAAACCGGATTCAGTTTGTATAGTTTGATAC;SVTYPE=DUP;CHR2=chrC03;END=516374;SVLEN=525
S19	C03	515849	.	<DEL>	60	PASS	PRECISE;CT=3to5;CIPOS=-10,10;CIEND=-10,10;SOMATIC;CONSENSUS=GGCACTATGTTTTCAAAAGTTTTCATCTTCTCCTATCTATCTTGCTGAGAGATTTGATGGTTTTTAGCCTTTTTAAATTCATGTCATTGGACCTAGAAAGCCTTTGGAATTACACCACAATTATAAAAAAATGATTTTGACTTATTAAGGTAAAACCAAAAACCGTATTAATTGTATTTAGAGCATTTCTATAGCTTATGTAATATACATATCGTTTGATCAAAAAAGAAATGTAATATACATATCATGTCGTAGTGGCCTTAGCTACAAACCGGATTCAGTTTGTATAGTTTGATACGGGGCATAGGCTATTTATTAAAGATTTCTATTAAAAAAAAT…
S19	C03	515850	.	<DEL>	60	PASS	PRECISE;CT=3to5;CIPOS=-10,10;CIEND=-10,10;SOMATIC;CONSENSUS=AAGCCTAAGGATCAAGAAAAGCAAGCCAATTAACAAGAACCTGTCCGCTGGATCAAACTACTAGTATTTTCTTCTCTTTTAAAAAAAAAAATTAATTAGGTAGAAAGATCAGAACCTCGATGATCGAATCAGATTAGCTATTTTTTTCTTGTTCTAGACGGCACTATGTTTTCAAAAGTTTTCATCTTCTCCTATCTATCTTGCTGAGAGATTTGATGGTTTTTAGCCTTTTTAAATTCATGTCATTGGACCTAGAAAGCCTTTGGAATTACACCACAATTATAAAAAAATGATTTTGACTTATTAAGGTAAAACCAAAAACCGTATTAATTGTATTTA…
S19	C03	516374	.	<DEL>	60	PASS	PRECISE;CT=3to5;CIPOS=-10,10;CIEND=-10,10;SOMATIC;CONSENSUS=TTAAATTCATGTCATTGGACCTAGAAAGCCTTTGGAATTACACCACAATTATAAAAAAATGATTTTGACTTATTGAGGTAAAACCAAAAACCGTATTAATTGTATTTAGAGCATTTCTATAGCTTATGTAATATACATATCGTTTGATCAAAAAAGAAATGTAATATACATATCATGTCGTAGTGGCCTTAGCTACAAACCGGATTCAGTTTGTATAGTTTGATACGGGGCATAGGCTATTTATTAAAGCTTTCTATTAAAAAAAATTCTACAGATTTGAGG;SVTYPE=DEL;CHR2=chrC03;END=516508;SVLEN=-134
S19	C03	518128	.	<DEL>	21	PASS	PRECISE;CT=5to3;CIPOS=-10,10;CIEND=-10,10;SOMATIC;CONSENSUS=TGACTCCCAGGTGACACATTTGTTCCTTCTTCTTGAATATTAGTGACTTAGTAGTATGATGATGATAAGCTAAATCAACTGAAATGAGGATTTTTTTTTTAAAATCTTTGATGCAGTTGTAATATCGGGGAAGATGGAGTAGCTCTAGCTGAAGCAGTTCACGGTTCTGCACCAGATATCGCTGGAAAGGTAAAATAATTTGTATATCATCATCATATTATCACTGCTACAAAAGCTGATCAAGTTGGTAGCATAGTCTCATGATGAACTTGATTTCAAGATGGCGTTAGTATACAATGTATTTGGTTTGTACTTGTTGTTCTGATTGTTTGATGTATT…
S19	C03	518247	.	<TRA>	34.5	PASS	PRECISE;CT=3to5;CIPOS=-10,10;CIEND=-10,10;SOMATIC;CONSENSUS=GTTCTGCACCAGATATCGCTGGAAAGGTAAAATAATTTGTATATCATCATCATATTATCACTGCTACAAAAGCTGATCAAGTTGGTAGCATAGTCTCATGATGAACTTGATTTCAAGATGGCGTTAGTATACAATGTATTTGGTTTGTACTTGTTGTTCTGATTGTTTGATGTATTACAGAACTTAGCGAACCCAACAGCGTTGCTACTGAGTGG;SVTYPE=TRA;CHR2=chrA03;END=353900;SVLEN=0
S19	C03	519834	.	<TRA>	0	PASS	PRECISE;CT=3to5;CIPOS=-10,10;CIEND=-10,10;SOMATIC;CONSENSUS=CGGAATGGGTAACCCACTCCTCGATATCTCTGCCGTCGTCGACGAGGATTTCCTCACCAAGTATAAAAAAATCTCAGATCCATCATTTTCAATCCTTTCTAGTTGTTTCGTTTGAATCTTCTGGATTTGATTCTAATATTTGTGTGTGTTTCTGGTTTGCGTTTTCAGATACGACGTCAAGTTGAACAATGCGATACTCGCAGAGGAGAAACACTTGCCC;SVTYPE=TRA;CHR2=chrA03;END=354935;SVLEN=0
S3	C03	524042	.	<DUP>	34	PASS	PRECISE;CT=5to3;CIPOS=-10,10;CIEND=-10,10;SOMATIC;CONSENSUS=GTGTAGGTGTGCCTCCAAACTCCGTAGATGACGAAATTCCACCTCCGTCTCTACCTCGGCCATTGCCACTAAGAATTTTACTTCCTACTCAGCCATCGCAACCACCTACAGAGGCATACCAACTATTCTATATGCGTTTCACTATAAGTTATTTGGATGAAACTGAATACTAGCATTGCATGTTGAATTTTTAAGGATTCCAAACGACATGATTAAAGAAGACAT;SVTYPE=DUP;CHR2=chrC03;END=524143;SVLEN=101
S19	C03	526024	.	<TRA>	0	PASS	PRECISE;CT=5to5;CIPOS=-10,10;CIEND=-10,10;SOMATIC;CONSENSUS=AAACTCCCACTTAAGTGACTTAACATTCATAGCTTTTAATACCACCATAGCTTATAATTCTTATATAGTGATACTAGGGTCGGCCCGCCCTACGGGCGGGATATATTTTACTTGTGATCAAAGTTATTATTTTTTGTATAATTTTGTGGTTTGTGTTTTAGATTTGCATTTCAAGAAACTGACGCGGACGTATAACGGAGTACGAACATAAACCAAATTGTTTCGTGCTAAGAGCATCTCTAAAAGCAATTTCAAAATTTCAAATATGAAGTTTTACATGCTCTAAAAGCAAGTTCAAAATTTTAAATTTCTAATTTTTGTACAGTGAAACTTCATATT…
S19	C03	527053	.	<TRA>	20.5	PASS	PRECISE;CT=3to3;CIPOS=-10,10;CIEND=-10,10;SOMATIC;CONSENSUS=TTTAAAGCCCAATCCAGAATGACATGGCATAATGGTTGGTTCTGATTATTTTGTCCATGTGGCATGGTTTAGGAAGCTAGGATTTAGCTCCTTTTATATAGTAGGATTTTTTCTGATTACGAACCGAATTAAAGTTGAACCAATGCATTTACATGTAAAATTGTTTCTTATGTCTTTTATCTTCCATTGATAGTCATGAATAGTCATGGTTTTCTGTTCACTGGCAATATTTTCGGCTTTTTACCAAATCCCAAGGAGATCAATGTGTAGTTAAGAAGCATTTAAATTAGCATGCAAATGCAATAGTAGTAGTT;SVTYPE=TRA;CHR2=chrA04;E…
S19	C03	530074	.	<TRA>	13	PASS	PRECISE;CT=5to3;CIPOS=-10,10;CIEND=-10,10;SOMATIC;CONSENSUS=GTTCAATGTTAACAAATTTAAATTAAAAAAAAACTCGACCAAAGGGTTCAATGTTAACAAATTTAAATTAAAAAAAACTCGACATTTTGGTCTTGTGAAAGCAATTGTAATTTTTAAATCTCATTAAAATTCTCACTTTACGACTGTTTGCTCTCACCATAAATGCTTACTTCAAAACTCAAATAAATAAATTGAGAAGCAAAATAAGCTGACAAAAAAAAAAAGGTATCGTGAAAGAGAGAAATAACATCGCAATAATATCACATAACAAGCCCGAAGGAGTGTTCTCTGTATCACT;SVTYPE=TRA;CHR2=chrA03;END=367103;SVLEN=0
S19	C03	535670	.	<TRA>	32.5	PASS	PRECISE;CT=3to5;CIPOS=-10,10;CIEND=-10,10;SOMATIC;CONSENSUS=ACAGAGATTATAACTGGCTAAAAAACGGTTGGAACAATCGTAAATTACTCCTATTTAACAACAAAATAAAATCAATAAACTCATTAGTTTTTTTTTTCTTAAACTAAACTGATTAGTTAATGCGTGAGTCTACAAGGTGGAAACATGGTTGCACGTGTGGATGCGCGACCAAGTAATTTTGGAAAAGTCAGATTGTCCTTAAAATATTCAAAATAAGCTTTGATTAGCAATACAAGGTGTTTATATTTCTTTTCAAGACTGTTGACATGGTAATATCAGTTTGGGTTTGAGTTTCCCTTGTATCTCATTTGTAAC;SVTYPE=TRA;CHR2=chrA03;…
S3	C03	535759	.	<DEL>	60	PASS	PRECISE;CT=3to5;CIPOS=-10,10;CIEND=-10,10;SOMATIC;CONSENSUS=AGCCTACAAGGTGGAACATGGTTGCACGTGTGGATGCGCGACCAAGTAATTTTGGAAAAGTCAGATTGTCCATAAAATATACAAAATTAGCTTGATTAGCAATACAAGCTGTTATATTATTTCTTTTCAAGATTGTTGACATGGTAACTAATATCAGTTTGGGTTAAAATATACAAAATTAGCTTGATTAGCAATACAAGCTGTTATATTTCTTTTCAAGATTGTTGACATGGTAACTAATATCAGTTTGGGTTTGAGTTTCCCTTATATCTCATTTGTGACCCGGCTTAAGAGCTACATAATGCATATACTTGGTGTTAATATTCCAGTTGATCGTAA…
S3	C03	536039	.	<TRA>	60	PASS	PRECISE;CT=3to5;CIPOS=-10,10;CIEND=-10,10;SOMATIC;CONSENSUS=AGCCTACAAGGTGGAACATGGTTGCACGTGTGGATGCGCGACCAAGTAATTTTGGAAAAGTCAGATTGTCCATAAAATATACAAAATTAGCTTGATTAGCAATACAAGCTGTTATATTATTTCTTTTCAAGATTGTTGACATGGTAACTAATATCAGTTTGGGTTAAAATATACAAAATTAGCTTGATTAGCAATACAAGCTGTTATATTTCTTTTCAAGATTGTTGACATGGTAACTAATATCAGTTTGGGTTTGAGTTTCCCTTATATCTCATTTGTGACCCGGCTTAAGAGCTACATAATGCATATACTTGGTGTTAATATTCCAGTTGATCGTAA…
S19	C03	543321	.	<TRA>	60	PASS	PRECISE;CT=3to5;CIPOS=-10,10;CIEND=-10,10;SOMATIC;CONSENSUS=TTCTTCCTTTTTCTGTAGTATTCACAAATTGAAACTAAACGTTAAGCAAACAGAAACATAGAGGATGAGAGGAAGGAGGATAGTAACTGATCACTGACCTCACCCATCGTAGTAGATAGAAGAATCAATGTTTTGAAAATTTCCCCTTTGAATATACTCTGGAACAAATCCTAGAGAATACTTTTTGTTTTGAAGAGAAAGGAGAAAGAGGAGGAGGAAGAATATATAGACCATGTATAGTTAATGTCTCGATGATGATGTTGATGATATAAAACATTATTATTTTATATGATGATGATGATGTTGTAATGTATGTAAGCGCATACATACACAAAAGGT…
S3	C03	545913	.	<TRA>	34	PASS	PRECISE;CT=5to3;CIPOS=-10,10;CIEND=-10,10;SOMATIC;CONSENSUS=ACATAGTTGTGCCTTGTAAATTCAAACAAAGTTGGGGTCAAATCTTTGAATCAAGTCTCTAGAATGCAACATAACCATCAACTGCTGCGGTTTCTTTATAAGTGTATCCTATTCTCTCCGGTTGCTTCCTCTCAG;SVTYPE=TRA;CHR2=chrA03;END=383343;SVLEN=0
S19	C03	546820	.	<DEL>	16	PASS	PRECISE;CT=5to3;CIPOS=-10,10;CIEND=-10,10;SOMATIC;CONSENSUS=ATGATGCAGTAGTTCAGTAATTCCTTCCGGTAACTGAGCCATCTGAAAAGACAAAAGCAATCAACTTGGTATGAAACAATATACGCAACAACAAGGTATGGATAAACCATTGGAAAACCGACTCTGATGCTACAAATTTTTAGCTATTCTGTCTGAAGACAGATAAATCCATTAAAAAGGTTATTCTCAGGATTGAACTCACTTCATTCCTGTCACCTGTGCACTGCTCGCTGATAAGATGCCTAAGGTATTCCTCAAACTCTTCATCAGGCGCCTGGATAAACAGACTTTATTAGCTTCTTACATTATAACTGAGTGGTGATTTCACTTACTGACACT…
S19	C03	552911	.	<TRA>	10	PASS	PRECISE;CT=5to5;CIPOS=-10,10;CIEND=-10,10;SOMATIC;CONSENSUS=AATTTTGGATCAAGTCATATTTTTCACCAAATTTTTTTAAATATAATCACTGAAAATTCAACGTTCAGAACAAAAAATATTTACAAACTACAAAGTCCGAGAGTAATTCTATGGTACCTACATAATGAACTAGGGATTAATCCGGGCTACGCCCGAGATTTTTATTTTTTTCTAATTTAAGTTGTTAAATTATTTATATTTAGGTTATGATATATATTT;SVTYPE=TRA;CHR2=chrCnn_random;END=41238642;SVLEN=0
S3	C03	556300	.	<TRA>	0	PASS	PRECISE;CT=5to5;CIPOS=-10,10;CIEND=-10,10;SOMATIC;CONSENSUS=ACATTAAACATATGTAAGATTACCATTTTATAAAATCCTTAGTAATAAAAAGGACCTTTTGAGGCTCCATAGAG;SVTYPE=TRA;CHR2=chrA04;END=903033;SVLEN=0
S19	C03	556300	.	<TRA>	0	PASS	PRECISE;CT=3to3;CIPOS=-10,10;CIEND=-10,10;SOMATIC;CONSENSUS=TAAACATATGTAAGATTACCATTTTATAAAATCCTTACTAATAAAAGAGACCTTTTGAGGCTCCATAGAGCGTCCAAATCAGCAAAAAAACTTCTCCCGAAAGATGCCACGTGGCATAAAATATAGTTTTACATTTTAATATTACTAATTTTTTTAAAGTGAAAAACGGTAATTTT;SVTYPE=TRA;CHR2=chrA05_random;END=1481603;SVLEN=0
S19	C03	556455	.	<TRA>	2	PASS	PRECISE;CT=5to5;CIPOS=-10,10;CIEND=-10,10;SOMATIC;CONSENSUS=AAAAAAAAATATTATATATAATTTCAAAAATAATAAATTCTATACTAATAAAAGGGACCTTTTGAGGCTCCGCAGAGCGTCCACATCAGCGAAAAAAACTTCTCCCGAAAGATGACACGTTGCATAAAATATAGTTTTACATTTTAATATTA;SVTYPE=TRA;CHR2=chrC02;END=26992545;SVLEN=0
S3	C03	556523	.	<TRA>	1	PASS	PRECISE;CT=5to3;CIPOS=-10,10;CIEND=-10,10;SOMATIC;CONSENSUS=AATAAGTCTTTTTTTAGTGAAAAATGGTAATTTTACATATGTTTAATGTAGTTTTTCCATTTTTTATGTTGTATATTTACATAATATTTTTAAAAAATAAAAATGTGAAATGGTAATCTTACATATATTTTTTTAGTGAAAAATGGTAATCTTAAATTGTAATGTTACATTATGGAGATAAGCCGTTTTTTTAGTGAAAAATGATAATCTTACATATGTTTAATGTAGTTTTT;SVTYPE=TRA;CHR2=chrC06;END=12152848;SVLEN=0
S19	C03	556652	.	<TRA>	0	PASS	PRECISE;CT=3to5;CIPOS=-10,10;CIEND=-10,10;SOMATIC;CONSENSUS=ATGTAACATTACAATTTAAGATTACCATTTTTCACTAAAAAAATATATGTAAGATTACCATTTTTCACTAAAAAAACATTATATATAATTTCGAAAATAATAAATAAAATGCAAACATACAACATAAAAAATGGAAATACTACATTAAACATATGT;SVTYPE=TRA;CHR2=chrA02;END=9550902;SVLEN=0
S19	C03	556690	.	<TRA>	0	PASS	PRECISE;CT=5to5;CIPOS=-10,10;CIEND=-10,10;SOMATIC;CONSENSUS=GCTTATTCTCCTTTTAGTATAGGTTAGATAATAATTTTCGAAAATTATTAATATTAAAATGTAAAACTATATTTTATGCCACGTGTCATTTTTCGGGAGAAGTTTTTTTTGCTGATGTGGACACTCTATGGAGCCTCAAAAGGTCAATTTTATTAGTATCTTTTTTA;SVTYPE=TRA;CHR2=chrA03;END=20302251;SVLEN=0
S19	C03	556788	.	<TRA>	0	PASS	PRECISE;CT=3to3;CIPOS=-10,10;CIEND=-10,10;SOMATIC;CONSENSUS=AGAAAATACACAATTTAAAAAATTGAAAAAGTACATTAGTATTTAAACATCTATCTTAAAATGTAAATTTATATAGAGCGTCCACATCAGCAAAAAAAACTTCTTCTGAAAAATGACACATGGCATAAAATATAGTTTTGCATTTTAATATTACT;SVTYPE=TRA;CHR2=chrCnn_random;END=38164236;SVLEN=0
S19	C03	556800	.	<TRA>	0	PASS	PRECISE;CT=3to5;CIPOS=-10,10;CIEND=-10,10;SOMATIC;CONSENSUS=TCCGTTTTTATGCTGTATGTTTACATATTATTTATAGTTTTCGAAAATTAGTAATATTAAAATGTAAAACTATATTTAATGCCACGTGTCATTTTTCGGGAGAAGTTTTTTTTGCTGATGTGGACGCTCTATGGAGCCTCAAAATGTCCCGTTGTATGTTTACATATTATTTATTATTTTCAAAGAGCCTCAAAAGGTCCCGTTGTATGTTTACGTTTACATATTATTT;SVTYPE=TRA;CHR2=chrCnn_random;END=75560933;SVLEN=0
S19	C03	556817	.	<TRA>	0	PASS	PRECISE;CT=3to3;CIPOS=-10,10;CIEND=-10,10;SOMATIC;CONSENSUS=GTCCACATCAGTGAAAAAAATTTCTCCCAAAAGATGACACGTGGCATAAAATATAGTTTTACATTTTAATATTATTTACTTTCGAAATTCTTACTAATAAAAGTGACTTTTTGAGGCTCCATAGAGGGTCCACATCAGCAAAAAAAACTTCT;SVTYPE=TRA;CHR2=chrAnn_random;END=2062191;SVLEN=0
S3	C03	556819	.	<TRA>	0	PASS	PRECISE;CT=3to5;CIPOS=-10,10;CIEND=-10,10;SOMATIC;CONSENSUS=GTGGACGCTCTATGGAGCCTCAAAAAGTTCCTTTTATTAGTATAAATTGTTGTATGTTTACATATTATTTTTTAAAAATAAAAATGTAAAATGATAATCTTACATATGTTTAATGTAGTAT;SVTYPE=TRA;CHR2=chrCnn_random;END=59320267;SVLEN=0
S19	C03	556821	.	<TRA>	5	PASS	PRECISE;CT=3to3;CIPOS=-10,10;CIEND=-10,10;SOMATIC;CONSENSUS=TTTTTTATGCCGTATGTTTTCATATTATTTATAATTTTCGAAAATTAGTAATATTAAAATGTAAAACTATTTTTTATGCCACGTGTCATCTTTCGGAAGAAGTTTTTTTTGCTGATGTGGACGCTTTATGGAGCCTCAAAAGATCCATTTTATTAGTATAGACTAGGAGTTAATCCGCGCTACGCGCGAGACTATTTTTATTTTC;SVTYPE=TRA;CHR2=chrC08;END=35774151;SVLEN=0
S19	C03	556822	.	<TRA>	4	PASS	PRECISE;CT=3to5;CIPOS=-10,10;CIEND=-10,10;SOMATIC;CONSENSUS=TTTTTCCGCTGATGTGGACGCTCTATGGAGCCTCAAAAAGTACATTTTATTAGTATAGATGTTGATGGTGGAGCCATTGTTTTTTTTTGCTGGAGTTTCGTTGAAGTCTCCTTTAATCGGTGTCGATGTTGCTAAGATATTGAGTTTTATAGCAATGTATTTTTTAGGATATTCGTATAAAAATATATTTAAATTAAAAAATGTAAATTTATACATTTTATATAAATGTTTAATGTAATATTTCTATTTTTTATATTTTATATTAATTTAAAAATGTATAATGCCAAGTGTCTTCTTCTAGGAGAATTTTATTTCGCTGATGGAGACGCTCTATGGAGC…
S19	C03	557451	.	<DEL>	0.5	PASS	PRECISE;CT=5to3;CIPOS=-10,10;CIEND=-10,10;SOMATIC;CONSENSUS=GATAAGAAAAAAATAATAATTAAGAATGGTTGAAAAAAATTATTTGAACTTGGATTCAATGAGCCAAAAGAAAAAAAAAAGAATTGGATCTGATTTCTTAATCGGCCCAAAAGGCCCAAGAGAGATCTGATGTGGACAGTGGGCTGGATCCGAAAAAAATGGCCCAATATAGATGTGTTATTAATATTACTTGATTGCCCTTAATGAAACATGCAATGTTAATAAAGAAATGGTAGACTAAGGTAAAAAGGACAATAGGATTCTGCTTTAATAGTATAGATGTGTGTTCTCTTACCCAAGCGTGCTAGAAGATATAATTTTACACACAAATTGTTCAAA…
S19	C03	557455	.	<DEL>	15.5	PASS	PRECISE;CT=3to5;CIPOS=-10,10;CIEND=-10,10;SOMATIC;CONSENSUS=GCAATGTTAATAAAGAAATGGTAGACTAAGGTAAAAAGGACAATAGGATTCTGCTTTAATAGTATAGATGTGTGTTCTCTTACCCAAGCGTGCTAGAAGATATAATTTTACACACAAATTGTTCAAAGAGAGGAAGCTTAAGAAACAGTGGGAAGCCATAAATTTTTTATTTAGAAAATTTTTTTGTACACTTTT;SVTYPE=DEL;CHR2=chrC03;END=46397514;SVLEN=-45840059
S19	C03	558148	.	<TRA>	8	PASS	PRECISE;CT=5to3;CIPOS=-10,10;CIEND=-10,10;SOMATIC;CONSENSUS=TTAATAATTTTGTAGCATTTAATCAATTAGGTCATAGAGTTATTCGCATAAGAGGGTGAGGTGTGTAGAAAATGATAACGTCTCCTTTGCATGATTTATTTATGTTTCTGTCACTCATCTACGTTATTTTCTTAACAAAAAGTCAAAAACGAGAGTGGATCAACGAAATTTATGTATATAATTATATAAGGTTATCATGTTTCCTTTACTAAATCATCATATATATATATATATATATATATATTTGTATGAAAATATTTCTTACAAAGAAGATTT;SVTYPE=TRA;CHR2=chrA06;END=12915881;SVLEN=0
S19	C03	558680	.	<DEL>	0	PASS	PRECISE;CT=3to5;CIPOS=-10,10;CIEND=-10,10;SOMATIC;CONSENSUS=TAGGGCACTCTATTTTCTTATCGCCAACCAAGAAACACATGCAAGTATTAATTTAGAAGATACTTACTTCGATCTGAAGTTTTGTATTTCTGCCATGTCCCGATCAAATAAGACTTGAGAAGAGCTTTCTAGGTTAGTGATATATCTTAGGGCACTCTATTTTCTTATCGCCAACCAAGAAACACATGCAAGTATTAATTTAGAAGATACTTACTTTGATCTGAAGTTTTGTATTTCTGCCATGTCCTGATCAAATAAGACTTGAGAAGAGCTT;SVTYPE=DEL;CHR2=chrC03;END=558827;SVLEN=-147
S19	C03	562363	.	<TRA>	40	PASS	PRECISE;CT=5to3;CIPOS=-10,10;CIEND=-10,10;SOMATIC;CONSENSUS=GAGTGAAAATGACGATGATTTCAAGGATCAATCGTTACATATGAGTTTGAGATAAACTTAATTATCTTGAAAAAATATAAAGTCTTATACGGCATTTATATACATCATTTACGAAAAGAGAAGACACGTTCAATGTTTGAATTCGTATCGATAATAATACTATAGTGGATAATTAAAAGGATTGAGACACTCTAAATAAGT;SVTYPE=TRA;CHR2=chrA03;END=394685;SVLEN=0
S19	C03	584798	.	<TRA>	26	PASS	PRECISE;CT=3to5;CIPOS=-10,10;CIEND=-10,10;SOMATIC;CONSENSUS=TTGATCAGGGGTTATTTTTCCTACTTAAACTACACAATCTGAAATATATTTATACGAATAAAACCCACTGGTATTGAAGAACATATATACGATGATTTTTTTTGATCAAAATGTATACGAGAATTTAATCAACACGTTCTTCGGGCCGATAGTCTTTGAGGACCAAACGTAAAATTGCAAAAAAATGTCTTCAACCTCGCGCATACAGATTAACGTTAGTCTAGTTGTTACAATATACTATAAATATCAAACTATTATGTATCATGCTGAATTCATTTGTCTATATTTTTTCCATTAATTTGAATTGGGGGGGTAACGAGCTGCGTTCTAAATATAGAA…
S19	C03	587081	.	<TRA>	31.5	PASS	PRECISE;CT=3to5;CIPOS=-10,10;CIEND=-10,10;SOMATIC;CONSENSUS=TAGTATATTTAATTAAAATTTTCACAAAAAGGCATTAATATATGCTTGTCCAAACTATTATATTTTTTATCACAATTGCATAGTAAATCAGACACAACAAATATGATAAATTGGCCAGGTTGCGGTCGATTCACATCAACTAGAAGGCTGAGTGGCTTTACTATATAAACCACAAAGACATTAGTTAGAATACATTCCAGTTTCATTTCTCAAACTTTCTTCCACTTCATCTTTCTCCTCTCCTCTCTCTTTCTCTTTTTTTTTTTTTTTTTTTGACGACAATCTTGAAAGTGGGTTCTTTTATCAAACTCTTTTTTTGCCCCTTTGCAGGTTTATTTT…
S19	C03	587297	.	<TRA>	0.5	PASS	PRECISE;CT=3to5;CIPOS=-10,10;CIEND=-10,10;SOMATIC;CONSENSUS=GCAAACGCAACAATTTTCAAGCGTTGTACTAGTCATACAAAACGCTTAATAACGCTTGAAACCGCAACCACACGCATCCGCAACTGCAACCGCAACGGCTGCGTTTAAACTAGTCGGGCCCTAAATATTGGTATGTGCAATAAATATAAGTTAAGCGTCCAACTTTTCAGGAGCTCGTCAAGGGTCAAATTCAATTAAATATTTTTAAAAGTCTCTCTCTCTCTCTCTCTCTCTCTCTCCCTCTCTCTCTCTCTCTCTCTCCTCTCCTCTCCTCTCCTCTCTTCTCCTCTCCTCTATTGGCTCATCAG;SVTYPE=TRA;CHR2=chrA01;END=150…
S19	C03	587542	.	<TRA>	17	PASS	PRECISE;CT=3to3;CIPOS=-10,10;CIEND=-10,10;SOMATIC;CONSENSUS=CTTCAACGGACTCTGAAACGTCGTGCTACCTGGATTAGCTCCTTTGTTATTGAAGACGGTCAAGAAAGCGTTGTAGAGATCAAGAATGATGAAACTCGATTGCTTGGTTTCGTGTATTGAGCTTTGCCACGGCTTGTTGGAGTAAGCTGTTGTGAAGTCTCACTAAAGCGTTTTGTGACTCGTTACAACGCTGGAACGAGGAGGCAATGGTGATGCCAGGGAGACAACCGAGCGGCTGCAGCGACGGTACTGCTATTTTCTTGACTCCCAAGGCATGGATGCACCTCAAGCTCACTTCTGTTTGATCCACCACTTGCTTTATGAATGCTGGAAAGTCCT…
S19	C03	587545	.	<TRA>	16	PASS	PRECISE;CT=3to3;CIPOS=-10,10;CIEND=-10,10;SOMATIC;CONSENSUS=AACCGGGCGGCTGCAGCGACGGTACTGCTATTTTCTTGACTCCCAAGGCATGGATGCACCTCAAGCTCACTTCTGTTTGATCCACCACTTGCTTTATGAATGCTGGAAAGTCCTGTGACATGCAATGAAGATAATATAAATGAACAAGCGATGATTCTTGTCCGAGCCCTCAACTCCATTAATTTCCGCTGGACTTTGAAGTTTTTTAAAAAATCAATTAAAATCTTAGGGGCATGTTGGTCTCAGAGAATCCATTGGAATGGGAGC;SVTYPE=TRA;CHR2=chrC02;END=1402358;SVLEN=0
S19	C03	590824	.	<TRA>	6	PASS	PRECISE;CT=5to3;CIPOS=-10,10;CIEND=-10,10;SOMATIC;CONSENSUS=AGGAGGAAGAAACAGACACTTTCTTAGGGCTCTTCCTCTAAAGCTCAGTTGTTTGTTCTTTCTCTGGTTTTTTCAGTAACTATCTCTTCATTCATTTGTGTTTCTATGTTCTGTGTTAAAAAAAATTGCCACTAATAAAACTATTAAAGTGTTGATTTTTAGTATTAATTAGCATCCTTTTTAGTTTCATTAAGAAGAACAACAACAAAGATTGAAGAGGATTCAACAAAAAAAATATTGTCGTGAACTAAATAGTTTCAAATTTATTTCTCAAATCAAAATAATCCCAACAAACCAATAAC;SVTYPE=TRA;CHR2=chrA03;END=416902;SV…
S19	C03	591828	.	<DEL>	16.5	PASS	PRECISE;CT=5to3;CIPOS=-10,10;CIEND=-10,10;SOMATIC;CONSENSUS=TCACCTCAGTGACCTGCATCATAAAGCAAAAGAGCGGTTACTATTACTATTTTTGAATCAGCAGACAGAGAAAATCATAAGAAGCTACTTGCTTACCTCTCCATCTGCGTTGGTGCTGAAACCAGCAGCAACGGTGCCTTTAACAATGTTGATTCCTTTGTTGGCGTAGTAACCCTCGTAGAAGGAAGCAATCCCCGCGGTGAAGAGCCGAGGCACTGACAACAACAAAAGGAAAAGATGTTAGTTAAAGCAAAATTGGAGAGAAGAGAGGAAAGTGGTTTTGGATTAAA;SVTYPE=DEL;CHR2=chrC03;END=592217;SVLEN=389
S19	C03	595677	.	<TRA>	30.5	PASS	PRECISE;CT=5to5;CIPOS=-10,10;CIEND=-10,10;SOMATIC;CONSENSUS=CCTTTGTATTGTTTATGAATGTAAAACGAAGATATTATTCAGTCAAAACCCTTATTGTGTTTCTCATATTCACAGAATCCACATGGTTAAGGCATTAAGATCATATAAACGAAAAGCAAAAACCTAAACTTTAAGTAAAGAAGTGGTTGAATGACCTGCAAGGCTACGGCGATGAGGATATGAGGCCGGTTCCGGCGTTGAAGAAGGTTTCTGAAAGGGT;SVTYPE=TRA;CHR2=chrA06_random;END=1602332;SVLEN=0
S19	C03	596211	.	<TRA>	2	PASS	PRECISE;CT=3to5;CIPOS=-10,10;CIEND=-10,10;SOMATIC;CONSENSUS=TACTTGTATGAGCATTTCCCTATTTATCATATTGATCAATGGACAAACATTCATTAATATTAGTATTAGTAGAAACAGTCTACTCCACGGAGAAGATGAAGATAACAAACAAAAGGCTGATTTGGCTAATCCATCAGCAACACTATTATCTAAGTTGTGACAGTACCGCCGTGCCGCAATTGTATATGTTTATCAAAATATGAATTCATGTAGGCTGCAACTGGATTGATTATTTTTG;SVTYPE=TRA;CHR2=chrA03;END=420908;SVLEN=0
S19	C03	596930	.	<DEL>	60	PASS	PRECISE;CT=5to3;CIPOS=-10,10;CIEND=-10,10;SOMATIC;CONSENSUS=TCATTTGCAAATAAAGGAGGCAATTTTATAGTTCAATCGTCATTATCGTATTATGATTTAATTGCGACTTATATAAAATATAGTTTTAAACAGAAACGCGAAAAAGGATCCAATGAAGAAAACTGCAACATCATTGAGCGTCGAATGATCGCGACTTGGAGGTCATGTAAAAACTACTTCTGCAAAAATTAACAACAAAAACAAATTTCATTTGCAAATAAAGGAGGCAATTTTATAGTTCAATCGTCATTATCGTATTATGATTTAATTGCGACTTATATAAAATATAGTTTTAAACAGAAACGCGAAAAAGGATCCAATGAAGAAAACTGCAACATC…
S19	C03	597328	.	<DEL>	60	PASS	PRECISE;CT=5to3;CIPOS=-10,10;CIEND=-10,10;SOMATIC;CONSENSUS=CCATTTTGATTTTGTAATATTCGTGAATCGATGTTATTGTCTCCTCTTCTCGTGTCTTAAGTACATTTGTAATAAAGCTGATTTTATAATGGGTTACTTTTATAACTGTACTTACAAATAACTTAAAGTTTAAGTTATTTAATTAGATAGTACATTTGTAATAACGCTGATTTTATTTAATATCAATGCTGGTTTAAAATTAAATTTATAACCTTGGTAATTTTAGATTATAGAATTAAGAGATAAATAAAAATTGAGCATCGTAGGAAAAGGACATACCGACAAATGAATAACAATATAAGGAGGGGTTAGTGGGAGTAGAATTTTTATAGAGTTGGT…
S3	C03	597729	.	<TRA>	19	PASS	PRECISE;CT=3to5;CIPOS=-10,10;CIEND=-10,10;SOMATIC;CONSENSUS=ACCTAAAGGTTCACCCTAGGGGGTGAACCCAAGAAAAAGTCCAAAATGAAAGATAATTTTCAAATAAATATGAACTGCAATTTATGATAACACATTCGACTAATCCAACGAGTTATAATAGAGACTTTTGGCTTAAATGGAAAAAAGAAGAGGGAAACAACATTTGCTATCTCAAAACTTCTATATGTTCATCAAACATTTACTATTTAACTTATTGGAAAACGCCAAGTGATTGTCTAACGCATCATGT;SVTYPE=TRA;CHR2=chrA10;END=15435953;SVLEN=0
S3	C03	597730	.	<TRA>	0	PASS	PRECISE;CT=3to3;CIPOS=-10,10;CIEND=-10,10;SOMATIC;CONSENSUS=ATACTAGATCTAAAATGACAACTTTCTATTGGTTGGTGAACCTAAAGGTTCACCCTAGGGGGTGAACCCAAGAAAAAGTCCTATTTTAATCTTGTCTTTTTCATGCCACTGAGAATTAAATTAAACTACCTATTTTAATGCTTGCCTT;SVTYPE=TRA;CHR2=chrC06;END=32012104;SVLEN=0
S19	C03	597730	.	<TRA>	30	PASS	PRECISE;CT=5to5;CIPOS=-10,10;CIEND=-10,10;SOMATIC;CONSENSUS=CCATTTTGATTTTGTAATATTCGTGAATCGATGTTATTGTCTCCTCTTCTCGTGTCTTAAGTACATTTGTAATAAAGCTGATTTTATAATGGGTTACTTTTATAACTGTACTTACAAATAACTTAAAGTTTAAGTTATTTAATTAGATAGTACATTTGTAATAACGCTGATTTTATTTAATATCAATGCTGGTTTAAAATTAAATTTATAACCTTGGTAATTTTAGATTATAGAATTAAGAGATAAATAAAAATTGAGCATCGTAGGAAAAGGACATACCGACAAATGAATAACAATATAAGGAGGGGTTAGTGGGAGTAGAATTTTTATAGAGTTGGT…
S19	C03	597734	.	<TRA>	0	PASS	PRECISE;CT=3to3;CIPOS=-10,10;CIEND=-10,10;SOMATIC;CONSENSUS=TGACAACTGACAGACAACGCAAGCTTATTCTACGGTGTATAAAGATCCAAAACTAATCCAACGGTTCATACTCGTTGAAGCTAAACTACAGTGTTTTTGACGTTCACCACGTAAAACGACTTTTTCTTGGGTTCACCCCCTAGGGTGAACCTTTAGGTTCACCAACCA;SVTYPE=TRA;CHR2=chrA03;END=8107856;SVLEN=0
S19	C03	597736	.	<TRA>	0	PASS	PRECISE;CT=3to3;CIPOS=-10,10;CIEND=-10,10;SOMATIC;CONSENSUS=TAAAAGCATAATATAATTTGGCAAGTTATTTTGTTTCCTTAATTAAAAGATACTAGATCTAAAATGATAACTTTCTATTGGTTGGTGAACCTAAAGGTTCACCCTAGGGGGTGAACCCAAGAAAAAGTCCCTTTATATTGCCTATCGGGCATCCTCAGATTTCGTT;SVTYPE=TRA;CHR2=chrA06;END=21590522;SVLEN=0
S19	C03	597945	.	<TRA>	7	PASS	PRECISE;CT=3to3;CIPOS=-10,10;CIEND=-10,10;SOMATIC;CONSENSUS=AATCTTGCATATTTCCTCTAGATTCTTAAAATCCTTGAATTAGAATATTTTCATAAACTTTTAAAATATGAAATACTCTTTATAACTCTTTACAAATTTAACAAATCTCTTGACTTTTAGAATCAACCAACTCTATAAAAATTCTACTCCCACTAACCCCTCCTTATATTGTTATTCATTTGTCGGTATGTCCTTTTCCTACGATGCTCAATTTTTATTTATCTCTTAATTCTATAA;SVTYPE=TRA;CHR2=chrA02;END=16912329;SVLEN=0
S19	C03	597949	.	<TRA>	30	PASS	PRECISE;CT=3to3;CIPOS=-10,10;CIEND=-10,10;SOMATIC;CONSENSUS=TCATTTGCAAATAAAGGAGGCAATTTTATAGTTCAATCGTCATTATCGTATTATGATTTAATTGCGACTTATATAAAATATAGTTTTAAACAGAAACGCGAAAAAGGATCCAATGAAGAAAACTGCAACATCATTGAGCGTCGAATGATCGCGACTTGGAGGTCATGTAAAAACTACTTCTGCAAAAATTAACAACAAAAACAAATTTCATTTGCAAATAAAGGAGGCAATTTTATAGTTCAATCGTCATTATCGTATTATGATTTAATTGCGACTTATATAAAATATAGTTTTAAACAGAAACGCGAAAAAGGATCCAATGAAGAAAACTGCAACATC…
S19	C03	603607	.	<TRA>	8	PASS	PRECISE;CT=5to3;CIPOS=-10,10;CIEND=-10,10;SOMATIC;CONSENSUS=CTTAACGCATTGTTATAAATTGGATGTCCATAACCGGTCCGGTATGAACGGTCCGGTCCATACCGGCCCGGTTCATAATCGGCCCAATGTTAGAGAGAGTCTCGGCCGTGAGGAGAGAGATAGAGAGAAAATCAACATCTTGCATTTTCCTTATTAGATTATGATTTGTACTCTTTCCATATTTGTATTTCATTTCTTTAGTCTTTCTATTATTT;SVTYPE=TRA;CHR2=chrC08;END=25420223;SVLEN=0
S19	C03	604715	.	<DEL>	60	PASS	PRECISE;CT=3to5;CIPOS=-10,10;CIEND=-10,10;SOMATIC;CONSENSUS=AAAACTTGAAACTCTTAGCTCATAATGCCATATGAGAGATGGGCATAGCTTTTAACGATCTATGTGTCAAATAATTATACAAACTGTTTACAACTAGTGGTCTTTCTACTGAAGTTCTAAGATGTCCCAATCATAGAAATGTCGTTGTCAATGGCAGTTAACCACAGTAATAAGGATTTCTTTTTGTTGAATAAAGTTATGAATGTTTCTCTATAGTTTATGTAAGCGTAAATTAACATACAAGTATATAGCTTTTAAATACATATAAATATCATATAATTGTTCCCATTTTCACTAATCATTCATGTT;SVTYPE=DEL;CHR2=chrC03;END=60…
S19	C03	604917	.	<DEL>	1	PASS	PRECISE;CT=3to5;CIPOS=-10,10;CIEND=-10,10;SOMATIC;CONSENSUS=CACAGTAATAAGGATTTCTTTTTGTTGAATAAAGTTATGAATGTTTCTCTATAGTTTATGTAAGCGTAAATTAACATACAAGTATATAGCTTTTAAATACATATAAATATCATATAATTGTTCCCATTTTCACTAATCATTCATGTTTGATTATCATATAAATCATAGAAAATTGTTGTGATCGTGACCCAGTCTAAAAGTTAATAATCACGCAAAAAAAAAGAAGCAGTCACTGAGGTTAACATTTTATTTATTTATTTTGTTCGTGAGTTGTAACAAGAAAGTGACGTATATTTCTTCAATATATACTCCCAATTAACGTAATATATATTTACATAT…
S19	C03	605486	.	<DEL>	10	PASS	PRECISE;CT=3to5;CIPOS=-10,10;CIEND=-10,10;SOMATIC;CONSENSUS=ATAGAAAATTGTTGTGATCGTGACCCAGTCTAAAAGTTAATAATCACGCAAAAAAAAAGAAGCAGTCACTGAGGTTAACATTTTATTTATTTATTTTGTTCGTGAGTTGTAACAAGAAAGTGACGTATATTTCTTCAATATATACTCCCAATTAACGTAATATATATTTACATATTTCTACTGTCGTTCGCTATTACTTGAGATTATGGGTCAATTATTGATATCATTTTTACTCTTAGTAATCAATAGTCTTGTATGGTACGTAATCATATGTTAAAAGTTAAAGCCTAATTAATTATTTGCTATAAGAATGTGTTACAATTTTCACTTTAATACAAA…
S19	C03	605574	.	<DEL>	9.5	PASS	PRECISE;CT=5to3;CIPOS=-10,10;CIEND=-10,10;SOMATIC;CONSENSUS=TAATATATATTTACATATTTCTACTGTCGTTCGCTATTACTTGAGATTATGGGTCAATTATTGATATCATTTTTACTCTTAGTAATCAATAGTCTTGTATGGTACGTAATCATATGTTAAAAGTTAAAGCCTACTTAATTATTTGCTATAAGAATGTGTTACAATTTTCACTTTAATACAAACTCTACAGAATTTACATAACATGATAAAAGTAATCACGTGTACCTAATCTTCTGATTTCATACTAAATGTATTACAAACTTAACAAGAACGATACTAGCCTA;SVTYPE=DEL;CHR2=chrC03;END=605719;SVLEN=145
S19	C03	605589	.	<DEL>	10	PASS	PRECISE;CT=5to3;CIPOS=-10,10;CIEND=-10,10;SOMATIC;CONSENSUS=ATAGAAAATTGTTGTGATCGTGACCCAGTCTAAAAGTTAATAATCACGCAAAAAAAAAGAAGCAGTCACTGAGGTTAACATTTTATTTATTTATTTTGTTCGTGAGTTGTAACAAGAAAGTGACGTATATTTCTTCAATATATACTCCCAATTAACGTAATATATATTTACATATTTCTACTGTCGTTCGCTATTACTTGAGATTATGGGTCAATTATTGATATCATTTTTACTCTTAGTAATCAATAGTCTTGTATGGTACGTAATCATATGTTAAAAGTTAAAGCCTAATTAATTATTTGCTATAAGAATGTGTTACAATTTTCACTTTAATACAAA…
S19	C03	607360	.	<TRA>	30	PASS	PRECISE;CT=3to5;CIPOS=-10,10;CIEND=-10,10;SOMATIC;CONSENSUS=GCTTTGCCTTTGGAGGGGAAAAAAAAAGAGTTTCAGGGAAATGTGAAAAACAAAAACAACTATTGGATGCTATTTCATACCCAGAAAGAACTATCTGAAGCTATTATTGAAACAAACGCTAACTAGATTTTTGTTCCTAGTTTTATATAAAACATATGGAGATGAAACATAAAAAGGTTAATTCATCAAAGTTCAAATTGGAGAACATTGTCAAAAAATATAAAAAGGAGAATAACCAGAGGTGAAATAAACTGCGGGCATGAAAATAATTAATAGC;SVTYPE=TRA;CHR2=chrA03;END=431159;SVLEN=0
S3	C03	607666	.	<DEL>	0	PASS	PRECISE;CT=3to5;CIPOS=-10,10;CIEND=-10,10;SOMATIC;CONSENSUS=;SVTYPE=DEL;CHR2=chrC03;END=22014064;SVLEN=-21406398
S19	C03	614868	.	<TRA>	12	PASS	PRECISE;CT=5to3;CIPOS=-10,10;CIEND=-10,10;SOMATIC;CONSENSUS=ATTTAAACCAAGCAGAAGCAAATTATGTTTTTGTTGGGGCCGTTTTACTATAACTAAAAAACTAGTTTCGATTGGTAACATTATGTTTGAACGAAGAAAATGAACAAAAATCCATTTAAGAAATTGAATAAATAATAAAATAATATTTTTTGTTTAAGAGGAGGGGGTATTCAATTTGGAGTTTAAGTTGATTTGTATTAAAATGACAAATTTATTGTTATTCAAACATTGATTTTTTAAAAATACTTTGAAATCCGGTCTTTATTGAACAAAATTTATATTAGAGATTTTAAAGTGTTTCTAGAGTGTATGAGAAGAGTTCTTTTAGTTATAAAAATA…
S19	C03	616777	.	<TRA>	30	PASS	PRECISE;CT=5to5;CIPOS=-10,10;CIEND=-10,10;SOMATIC;CONSENSUS=GATTTCATTTTCCGTCGGAATGTCCGTCAGAATACCGCTGTTTTCTTGTAGTGGTATGCCGACTGCAAAGCTGGGGTATGTAACCGAATCAAATATTATAACAAAAAAAACAAAATTAAATTTTGTCACATCATATACATCGAACTTATAAATATATCTTCTATTAATATATGTGTAGGTACCATCTAAAGTGAAATTATCGGACGTGACTTTCAAGAACATTAAAGGCACATCAGCGACAAAGATTGCGGTGAAATTAATCTGCAGCGTAGGCACACCTTGCACTAATGTTGCTCTTGCTGACA;SVTYPE=TRA;CHR2=chrA05;END=207532…
S19	C03	620346	.	<DEL>	0	PASS	PRECISE;CT=3to5;CIPOS=-10,10;CIEND=-10,10;SOMATIC;CONSENSUS=;SVTYPE=DEL;CHR2=chrC03;END=620451;SVLEN=-105
S3	C03	620763	.	<INV>	20.5	PASS	PRECISE;CT=3to3;CIPOS=-10,10;CIEND=-10,10;SOMATIC;CONSENSUS=ATACGTGGCTACAAAAAGAAGTTGTAATGTTTCAGAAATAATATATAGGGATACAATTAATAAAATATATAGTAGTCTTTAATCTGTCAGTTTTATAGTCTGGCCGTCCCGTGATAAGCGCGATATTGTATATCCATGTGG;SVTYPE=INV;CHR2=chrC03;END=986635;SVLEN=365871
S3	C03	622881	.	<DUP>	60	PASS	PRECISE;CT=5to3;CIPOS=-10,10;CIEND=-10,10;SOMATIC;CONSENSUS=ACTGTGAATGATGCAACTGTGCACGATAAATATAATATAAATGATATCTAGTGCAGATAGTCTAAATTTTGATAGTAAATTAAAGTAAATGTTTTTATACATATTTACATTTTAATCTCGTAGGCTAAGCGAATTTATCATGCATCTAATGTTTATGGATGCATCTTTTTTACTCTTTATGCATTGAATGATGCAATTGTGAATAATGCAACTATGCATGATAAATATAATAGAAATGATATCTAGTGCAGATAGTCTAAATTTGATAGTAAATTAAAGTAACTGTTTTTATACATATTTACATTTTAATCTCGTAGGCTAAGCGAATTTATCATGCAT…
S3	C03	623096	.	<DEL>	60	PASS	PRECISE;CT=3to5;CIPOS=-10,10;CIEND=-10,10;SOMATIC;CONSENSUS=GTTCTTTTTTTTTGTGTATGAAAACTAATGTTTTATCAATGGTTTAGTACGTTATATATGAAACTAGTTTTTGGGATATTTTTGTAATGTAACATATAGGCCCTCATTTTTTATTTTGTTTCAAGCCCCAAAATTTTAGGACCGGCCCTGGATACAATTTGGTGTTTTCCAGCTATGAAATTATTTTAAACAGAATTATTGATAAGGGATTTAAAAACTCAGTGAACATTCGGATTGAAGCAATAAAAGAGCCAAAAGGAACAATAAAGCCAAATGAATGATATCTAAGTTTTTTTCGGGTATAATCACAGTTATTCTTTATAAAGTATAACTGAAAAA…
S19	C03	623096	.	<DEL>	60	PASS	PRECISE;CT=5to3;CIPOS=-10,10;CIEND=-10,10;SOMATIC;CONSENSUS=GGGATATTTTTGTAATGTAACATATAGGCCCTCATTTTTTATTTTGTTTCAAGCCCCAAAATTTTAGGACCGGCCCTGGATACAATTTGGTGTTTTCCAGCTATGAAATTATTTTAAACAGAATTATTGATAAGGGATTTAAAAACTCAGTGAACATTCGGATTGAAGCAATAAAAGAGCCAAAAGGAACAATAAAGCCAAATGAATGATATCTAAGTTTTTTTCGGGTATAATCACAGTTATTCTTTATAAAGTATAACTGAAAAAACTTAGAATTCAAGATAAGTAATATAAAAACCTGTGAGGGAAAATTT;SVTYPE=DEL;CHR2=chrC03;E…
S19	C03	623173	.	<DEL>	46.5	PASS	PRECISE;CT=3to5;CIPOS=-10,10;CIEND=-10,10;SOMATIC;CONSENSUS=CTCGTAGCTAAGCGAATTTATCATGCATCTAATGTTTATGGATGCATCTTTTTTACTCTTTATCTTTGAAGCAAGCTAGGATCCAATTTGGTGTTTTCCAGCTATGAAATGATTTTTGAAAACAGAATTATTGATAAGGGATTAAAAAACTCGGTGAACATTAGGATTGAAGCAATAAAAGTGCCAAAAGGAACAATGAAGCCAAATGGTTAGGGATAAGACAGGTTGAAATGTTGGTGAGCAAT;SVTYPE=DEL;CHR2=chrC03;END=624403;SVLEN=-1230
S3	C03	623200	.	<TRA>	1	PASS	PRECISE;CT=5to5;CIPOS=-10,10;CIEND=-10,10;SOMATIC;CONSENSUS=CTCATATAAAACTTTTTTATAATAAAAAAAAATCTGTGCGTTTAAGCGCGGATCAAAATCTAGTGTTACTTTACTCTATAATAATGTTAAACTTTCACAATTAAGTTTAGAAGCTAAACCAAAGTAGCCTAAAGAAAAATTTATGGAAAGTATCGTTCACTCATTTAAGAGTCGGAAATAGGCATTGAGGTTTTGGTTA;SVTYPE=TRA;CHR2=chrC07;END=32992846;SVLEN=0
S19	C03	623200	.	<TRA>	19	PASS	PRECISE;CT=5to5;CIPOS=-10,10;CIEND=-10,10;SOMATIC;CONSENSUS=TCTCAAAACATTAACTCATATAAAACTTTTTTATAATAAAAAAAAATCTGTGCGTTTAAGCGCGGATCAAAATCTAGTGTTACTTTACTCTATAATAATGTTAAACTTTCACAATTAAGTTTAGAAGCTAAACCAAAGTAGCCTAAAGAAAAATTTATGGAAAGTATCGTTCACTCATTTAAGAGTCGGAAATAGGCATTGAGGTTTTGGTTACTAGTTAATTTATTTGTAGACGTCGTTTTTGGATGAATGTACTATGAT;SVTYPE=TRA;CHR2=chrC07;END=32992846;SVLEN=0
S19	C03	628673	.	<TRA>	60	PASS	PRECISE;CT=5to5;CIPOS=-10,10;CIEND=-10,10;SOMATIC;CONSENSUS=ACACAAAATAACTACGATTTTTTCCTTATTCAAGTGTCAACATCTATATCCAGACTAAACATTTAATAAAGTTTGACAAGAAGAATTATCAAATCTAGTAGTAGGAATGGTCTTGTGTGGAACCCATAAACTGAACAAGCACTTAAATGAGAATAGAGACAATTCAGAATTAATCAACATTGTCAATAATGTTTACGTACCAAAGATTATATTGACTCGTGCTCGTGTCTCACTGTCCTCTATAGGGAGTAGGGACAAAACGATAAGAGTGAGATCATGGAGAGAGATAAAGGCAAATGGTCACTTTCTCTCTGACCATCAACACACTGAATCGACCAG…
S19	C03	631127	.	<TRA>	15	PASS	PRECISE;CT=3to5;CIPOS=-10,10;CIEND=-10,10;SOMATIC;CONSENSUS=TCAAATGCAAGATATCTTTTTGGAGTGGAAAGTACCTGAGCCGGATTCAAATTACCCCATGGTTGCTGCAACGTAGCAAGCTCCCACAAGATGACCCCGAAGCTGTACACGTCTGATTTCTCATTAGATTGCTCATCCCGCAGGACTTCTGGTGCCATCCACTCGGGCTGATAAATCAAAGCCAAGCGGTTTATTTATCTTTTACTGAGAAAAAGATAGAGATAAGTTGTTCAGCTTGTTCTTTAGCTTCAAACAAACTGAACTTACGGTTCCAGCTGCCGTTTTTGACGAAAGAAACGTGCTAGCCTTTAACCTCGAGAGACCAAAATCACAAACCTG…
S19	C03	631868	.	<DEL>	24	PASS	PRECISE;CT=5to3;CIPOS=-10,10;CIEND=-10,10;SOMATIC;CONSENSUS=AATATCATTAGAACACCAAGTCCGTTACCCCCCAAAAAAAACGAGAAAATTTTCAGCTGTGCACCTCTCTCAGGAACTCATTGACACGCTCAGCATGGAAGTCTTGCTCCATGAGAATTTTCACAGCAACATCCTGAAAGTGGTGGAGAACAATTATGAATATTCACAATTATAGTTCTTCTCGTGATAGTATTGGAAGATATGTTTTTGCTATAAAGACAAAAAAAAAAAATCTGGGAAGACCTATTTAGTCCAAGTGTAAGCAGATACAGATACTTTTAGAGCCAAGAAATGCAGCCATACAAAATTCAGAGAAA;SVTYPE=DEL;CHR2=chrC0…
S3	C03	641489	.	<DUP>	12	PASS	PRECISE;CT=5to3;CIPOS=-10,10;CIEND=-10,10;SOMATIC;CONSENSUS=GACTAAACCGAAACCCTATTGGGACCCCGAATACCCAGGCCTATTACCGAACCAAAAACCAAAAATAACCCAACTGAAACCAAATCAAACTTCGTAAATACCTGAACGATTCCTAAATTTTTAGAACCTAAATTTCAAAAACCAAAAATACATGAACCAAAAACTAATCCTGATAACTAATAGTGCATATACATTTAAATGGTGCGAAGAAAGCAATCTATTTTTACAAATGAATTAGCTCTTTTTAGTGT;SVTYPE=DUP;CHR2=chrC03;END=28196229;SVLEN=27554740
S19	C03	642984	.	<DEL>	10	PASS	PRECISE;CT=5to3;CIPOS=-10,10;CIEND=-10,10;SOMATIC;CONSENSUS=ACGAAAAATCTGCTTACTCGAAGATGATACTTCAAAAAACTGTGTTAATACTATATACGTCTGTTGGACAATTTATATTTACTAACGCTTGCAAACATACCAAATACAAAGAACCAAAAACATTAAATATGTGATTAGTAAGGATATTGCCCGTATTATATGCCTCCTAGATCCTTCAGAAATATTTTTAATTTTAATATTCGACAAAACTATTTGTAATTTATAGTTGAAGAAAGGGGTTCCACATTTTAAAGCTAGAGCACAAAGTAACCACGAACAAAATCGACATGTCAACATCAACATTTGCTAGGTAGGTTTACATGCGACCTAACAATGTAA…
S19	C03	643680	.	<TRA>	10.5	PASS	PRECISE;CT=5to3;CIPOS=-10,10;CIEND=-10,10;SOMATIC;CONSENSUS=TGTGACAACCAAAAAAAGAGGGCCAAAACAACCAAATCAAAACTATGACCCTGGAATAAAAAAATGTTAAAATAATAACCAGAATTTAAAAGAATTACCGAATTTCCAGCGAGCTTGAACTAAAGCAAGCTTAGGGTTATGGAGAAGAAACGGTACGGTTCTCCAGAGATAATCCGGTTCAGGCTGAAAATCAGCGTCGAAGATTGCAACGTAATCACAGCTTTTGACGTAACTCTTCTTCATACCTTCTTTCAGAGCTCCAGCTTTGTACCCGTTTCTGTTGTCTCTGATCTCATACTTTATGTTCACTCCTTTACTCGCCCATCTGCTACACTCCTT…
S19	C03	644033	.	<DEL>	0	PASS	PRECISE;CT=5to3;CIPOS=-10,10;CIEND=-10,10;SOMATIC;CONSENSUS=TCGCCCATCTGCTACACTCCTTCTCCACAAGATCCTGCCACAACAATAACAAGACAAATCTTGTAATGGTTCGAGTAAACATAAATTTAGTTACCAACTTTAAGGAGAGGAGCTTACTTTGATCATTGGATCAGTGGAATCATCAAGAACTTGAATGACGATTCGATCAGAGGGCCACGAGAGCCCACAAGCAGCTCCGATAGACAGCTGATAGACCTCTCGTTCGTTGTACATTGGGATCTGAACAAGAACCATAGGATAAACGGAGTTACCATGCTCGATGTCGTCTTTCATTGGTTCGTATTTGAAACGTTTCTCTGGCTTCCGACCAAAGAGTTT…
S19	C03	644135	.	<TRA>	0	PASS	PRECISE;CT=3to5;CIPOS=-10,10;CIEND=-10,10;SOMATIC;CONSENSUS=TCGCCCATCTGCTACACTCCTTCTCCACAAGATCCTGCCACAACAATAACAAGACAAATCTTGTAATGGTTCGAGTAAACATAAATTTAGTTACCAACTTTAAGGAGAGGAGCTTACTTTGATCATTGGATCAGTGGAATCATCAAGAACTTGAATGACGATTCGATCAGAGGGCCACGAGAGCCCACAAGCAGCTCCGATAGACAGCTGATAGACCTCTCGTTCGTTGTACATTGGGATCTGAACAAGAACCATAGGATAAACGGAGTTACCATGCTCGATGTCGTCTTTCATTGGTTCGTATTTGAAACGTTTCTCTGGCTTCCGACCAAAGAGTTT…
S19	C03	645402	.	<DEL>	39	PASS	PRECISE;CT=5to3;CIPOS=-10,10;CIEND=-10,10;SOMATIC;CONSENSUS=CTGTTTTTTTGACATCGTGTATATAATATACTCATACTGTTATTAAACTCAACGTTTTGGATGTTTATATATACATAGGTCAAAAGAGTTCGGCCTTAGATGTCATAGTTAGTAATTTAGTACATAACTATAGTAATTAAAAGCCAAATAACATTTTGTGTGAGGTTCGATACTAAATGAAGAAATAATGCATGATGTACACTACTGTTCTACAAATCACATAACTCGTATTACCACGTCTATAGTACAACGTATTCCAATAAGAAAAGGAAACCATGTCTCGTATTGTTGTCGTCTCGTTACAGTACAACGTAAAACTCACGATTATAGAATCATCAA…
S19	C03	652028	.	<TRA>	0	PASS	PRECISE;CT=3to3;CIPOS=-10,10;CIEND=-10,10;SOMATIC;CONSENSUS=ATTACAAAATACTGTTTTTTTATTGGTTAAACTAGTTTTATTTAATGATTTTTTTATGTAATCAATGTAAAATGTATAAACATTTGTATTTTTTAATCCATGTGCAAAAACCTTAAAAACCATTTATATTGATACAGAGGGAGAGAGTATAAATTAACCGTTAACAAAAAAAAAATAAACTAACCATTGTAGTATTGAATATT;SVTYPE=TRA;CHR2=chrCnn_random;END=69487767;SVLEN=0
S19	C03	652161	.	<TRA>	0	PASS	PRECISE;CT=5to3;CIPOS=-10,10;CIEND=-10,10;SOMATIC;CONSENSUS=CTTAATAACTAATGGGTAATAAAGTATGAAATCGTCTACATAATATATTAAAATGATTCCTGAAAAGTCCCAAAGAACAATAACAACGGAAATTAGTTGTTCTCTGAACGGGTTGGTTTCTCCTCGAAGCCTTTTTCTTCTCTTTTTCTAGTGCATGCATGAGACAATTAAGTTTTTGCGCAGATATTATTTAATTTCCATGACCGTATTTTTCTATACTACAATGTTCCTTTGTCTCTTTTTGTTTTGTTCTTCGAAGGCTGTAATATGATTGTTTACGTCGAAATCGTTTATCATGAACTCAATTGACTAAGCTAAAATGATAAAGATTTCATAATA…
S19	C03	652240	.	<TRA>	8	PASS	PRECISE;CT=3to5;CIPOS=-10,10;CIEND=-10,10;SOMATIC;CONSENSUS=ATCTTAATAACTAATGGGTAATAAAGTATGAAATCGTCTACATAATATATTAAAATGATTCCTGAAAAGTCCCAAAGAACAATAACAACGGAAATTAGTTGTTCTCTGAACGGGTTGGTTTCTCCTCGAAGCCTTTTTCTTCTCTTTTTCTAGTGCATGCATGAGACAATTAAGTTTTTGCGCAGATATTATTTAATTTCCATGACCGTATTTTTCTATACTACAATGTTCCTTTGTCTCTTTTTGTTTTGTTCTTCGAAGGCTGTAATATGATTGTTTACGTCGAAATCGTTTATCATGAACTCAATTGACTAAGCTAAAATGATAAAGATTTCATAA…
S3	C03	652395	.	<TRA>	1	PASS	PRECISE;CT=5to5;CIPOS=-10,10;CIEND=-10,10;SOMATIC;CONSENSUS=CTTTGCGGGTTGAGCGGGTCGAAATTTTGACTAAAAAAAAAGAAACGATCCGCGGGTTGGCGGGTCGTGCGGGGCGGGTTGACCAGCGAACTCAGGCCTATTTTCCCACCAAAACCGTAAAAACAAGTTTTTCCGCCAAAACCGCAAAAACGAGTTTTTCCGCCAAAACCAGAAAGATTATTTTTCCCACAAACCG;SVTYPE=TRA;CHR2=chrC05;END=33783020;SVLEN=0
S19	C03	652395	.	<TRA>	0	PASS	PRECISE;CT=5to3;CIPOS=-10,10;CIEND=-10,10;SOMATIC;CONSENSUS=ATGTCCGGATGAGCTTGTTCGTAGAATCAGAGTGTCGGTAGGCCTGGGTTCGCGGGTCAACCCGCCCCGCACGACCCGCCAACCCGCGGATCGTTTCTTTTTTTTTAGTTAAAATTTCGACCCGCTCAACCCGCAAAGAAATAAACTAATACCCGC;SVTYPE=TRA;CHR2=chrC04;END=2626940;SVLEN=0
S19	C03	652636	.	<TRA>	0	PASS	PRECISE;CT=3to5;CIPOS=-10,10;CIEND=-10,10;SOMATIC;CONSENSUS=CCCACTTTATTTTGCGGGTTACGGGACCCGCGGATTATATTTTTAATTAAAAAAATAATAATTTAATTAGTTTTTCTATAAAATAATATATTTATAAGTAATTTTTTATATTATTTTTAATTAAGAGTAAAAGAGATGGAGTAAAGAAGGATTTATTTTCTTAATCTGAATGTAAAACA;SVTYPE=TRA;CHR2=chrC09;END=6610931;SVLEN=0
S19	C03	653142	.	<TRA>	0	PASS	PRECISE;CT=3to5;CIPOS=-10,10;CIEND=-10,10;SOMATIC;CONSENSUS=ATTGTATTTTTTTAAAAGTATAATTTTTCAATAATTAATGTATTGAAAATATAAAAAATGTATCTTTTTGAAACAATTTTTTTTTCTAAAACATGGATCTTTTAGGAACGGAGAGAATATTTTTTTTGTCAGTCAAGAAAATGAAAAACAACTTGCTGTAAAGTAAT;SVTYPE=TRA;CHR2=chrC09;END=10619143;SVLEN=0
S19	C03	656677	.	<TRA>	0	PASS	PRECISE;CT=3to5;CIPOS=-10,10;CIEND=-10,10;SOMATIC;CONSENSUS=AAAAATCACACATGAATCAATGTTGTGACTTCTGTTTTAATATATAAGATATTTTTCGATATCTTTTAAATTAAAATATAAATATCTATATTTAAAAATTCTAACAAATCATTTGAAAAATATTATAACAATATATTAATTGTCAAAATTG;SVTYPE=TRA;CHR2=chrCnn_random;END=52281831;SVLEN=0
S19	C03	662632	.	<TRA>	0	PASS	PRECISE;CT=5to3;CIPOS=-10,10;CIEND=-10,10;SOMATIC;CONSENSUS=TCTCTCAATTCTTTTATGAGAAGAAGATGATAAAGAAGGAAGAAGAAGAAGAAGAAGAAGAAGAAGAAGAAGAAGAAGTTTTTTCTTACATATATATTTAATGTACTTTTATGCTTTCGGTTTTAGCAGCAGAAGAGAATTTAAAGATGGTGAATTGTAGAATAACATTT;SVTYPE=TRA;CHR2=chrC08_random;END=3647618;SVLEN=0
S19	C03	662899	.	<TRA>	0	PASS	PRECISE;CT=3to5;CIPOS=-10,10;CIEND=-10,10;SOMATIC;CONSENSUS=CACCCCGTCCAACAAATTATTAACCACAAGCCCAGCCCATTGTTAAGTAGCCCTATATTATGTCAATAGTCTTTCCAAGTGATTTTTTTTTTAATTATACAGAGATATCCTGGCTCCACAGAAGTGGTCCAGACTAGTCACGTGTTGTCACGTGTCGGTCCTCTGTCCCTGGCGATACCGAAATGTTAATTCCCCAGTGGCCGGGATTCGAACCCAGGTGGCGGAACTCACAGCTGTGAGCCCTTTACCACTAC;SVTYPE=TRA;CHR2=chrA06;END=5169248;SVLEN=0
S19	C03	662913	.	<TRA>	30	PASS	PRECISE;CT=3to3;CIPOS=-10,10;CIEND=-10,10;SOMATIC;CONSENSUS=AAAAGACATGCAAAGATGGAGAAACAAGAAAGGAATAATTTAAAATTCCTAAGCAATTTCCCTAACCTGAACAGATTCCACTTTAGTCGATAAAGCTGATGCTGGCAAGGACACTTCCTTCGCCGCCTGCGGAGCTGGTGCCGGTGCCGGGACCGGAGGCAGAGATGGAGAAGAAGGAAAAAGAGGAGAAGAAATATGAGTAGTGGACAAAGAGGTTAAGAAGGATGTTGGACTTTTAGGACCAATATTTACAAAGACGAAACAAGAAACGAGAACGAGAGGAACCATGAAGAGAAAGAGTTTGGCTGAGGAACATGCAGACATGATTCTACACTTCCC…
S3	C03	663071	.	<TRA>	30	PASS	PRECISE;CT=3to3;CIPOS=-10,10;CIEND=-10,10;SOMATIC;CONSENSUS=TTCTATCTCTTTCCACCCCCTCCCAACAAATTATTAACCACATGCCCAACCCATTGTTAAGTAGCCCAATATTATGTCATATTTCTTTCCAAGTGATTTCATATTATACATGTGTGTTATTTTTCACCTCTTGTAACCAAGGCTGCGGTGAAGAGTTACACGTTCCCATCTATGAAATATATATCAAATCCCTTAGCTTATTGAAGACTACTAAAAGCTTTTCCTTCTCTTAACATTTATGCATAACAAAGTTCTGTGAGATAACAAACTAAGTCCCACATTGGAGAATTAAACAA;SVTYPE=TRA;CHR2=chrA06_random;END=207823;S…
S19	C03	663071	.	<TRA>	30	PASS	PRECISE;CT=3to5;CIPOS=-10,10;CIEND=-10,10;SOMATIC;CONSENSUS=GCAGATCAAGAGAAATTTAAGATGGTGAATTGTAGAATAACATTTGGTAATAAGTGGTTGCTTCCTCGTGCCAAGCGTCGTCTTTCCACTCTCTCTTTACTTCTCACATGCAAACTTTTCTCTATTTCCTTTGTGTACCCCAAACCTTTTAATTCTATCTCTTTCCACCCCCTCCCAACAAATTATTAACCACATGCCCAACCCATTGTTAAGTAGCCCAATATTATGTCATATTTCTTTCCAAGTGATTTCATATTATACATGTGTGTTATTTTTCACCTCTTGTAACCAAGGCTGCGGTGAAGAGTTACACGTTCCCATCTATGAAATATATATCAA…
S19	C03	663074	.	<TRA>	0	PASS	PRECISE;CT=5to5;CIPOS=-10,10;CIEND=-10,10;SOMATIC;CONSENSUS=ACCTTATTGATACAAAATGGAATTAGCTCTATGGAGCTTGTTGGGATTGTTAAAGTCCATGTCTAACTCTATATTCTCCGATTAGTACGATATTGTCCACTTTGGGCCTAATTGGCAAGCCCGTATGGATTTACTTTTGGTTTCCATCCCAAAAGGCCTCGTACTATTAGAGTTGGACATCTCTTTATATATTAGACACTCTTTGTC;SVTYPE=TRA;CHR2=chrA03;END=24505676;SVLEN=0
S19	C03	663348	.	<TRA>	6	PASS	PRECISE;CT=5to3;CIPOS=-10,10;CIEND=-10,10;SOMATIC;CONSENSUS=AAACCTTCTTTATATTGTAATGGAGAAATTTATTTCAGGTGTCCATATTGTTGGAGGCTTACAAATATTGACATTTACTATAAACATTTGACTAAAGATGCTTGTCAAACAAACTTTCTGCAGTGATTATGGAAGCATAGTTTAGTAGAACACTATAGTTTTGTATTTTTCTTAAATGAGATGGTAAATACATTGAATGCGGATGACTAAAACAAGCAGGCAAGCATAGAACCCTATATTTTGTATTTTTCTTACATGAGATGGTAAATACATTGAA;SVTYPE=TRA;CHR2=chrA03;END=478435;SVLEN=0
S19	C03	666949	.	<TRA>	0	PASS	PRECISE;CT=5to3;CIPOS=-10,10;CIEND=-10,10;SOMATIC;CONSENSUS=TATATATATATAAGTTTCATAGTAGAAAACCCGGTTCGACCGGTTGAACCAGTTCAACCAGTCAACCAGTAACTACACCGAGTCGGTATCCGATCCGGTTTTCAAAACATTAGTCGAGAGGAAACAGAGATTGGGCTTTTGGATGGAATATTATATGC;SVTYPE=TRA;CHR2=chrC08;END=33326326;SVLEN=0
S19	C03	667062	.	<DEL>	1	PASS	PRECISE;CT=5to3;CIPOS=-10,10;CIEND=-10,10;SOMATIC;CONSENSUS=GTGGTAACTTAGTTTATATCAAATATCAAATTCAAATAGGTTTACACCATGGCCCAAAAATTACCATGAGATTACCACCACTTGGTATCAATTTTTTTTTTTAAATCTGATTAATAAATATAAAATTTGCATTGGTCTTTAGAGCATGTTTATTCAAGAATACTATAGAGTTTTTAGCGTGTGGGTTCCGCGTAGGATCCACTTTTTTTTTAAGAAACTGGTTATCAGAACTACCAAATACTAGTTGGTCCTTAAGAGTTTCTTATGTTGTTCGCGGATTCCACTGACACGTGGCGGCCTGCAATTGGTTCATTTTTATTTTTTTTTCTTTTAAATTCG…
S3	C03	670538	.	<TRA>	31.5	PASS	PRECISE;CT=3to3;CIPOS=-10,10;CIEND=-10,10;SOMATIC;CONSENSUS=GGTGTATGATTGTCAGATTGTTGTGGTATGAGTGTATTTGTTGATGTATTTGCTGTGTCTGTGTCCGAGTTCATCTATAAAACTGCCGTAGACAAAGACATTGTGCGACAGAGATTGATCAGAACTAGTCATTGTCTTCCTCAGAAACTGGTAGGTTTAGTTTTGAAATGAAATCCACGTCCATCGTTAACCCCAGTCTCTTAACTGAGGTTCATAGCTTCAGATAAGAGACAGTTATTAGTTTTTATTAGATTTTAACTAAGAAAAGCTAAGAACCGTCTCTTAAATAAGAGATATAAGAGCCGTTTCTTAGCCGAAAAATCTTAAAAAAAAACAAAA…
S19	C03	670558	.	<TRA>	38	PASS	PRECISE;CT=3to3;CIPOS=-10,10;CIEND=-10,10;SOMATIC;CONSENSUS=GCGGGTGCTCTTACACCACCTCCAATATAGGTTATTCCATTGGAGCTCTTAAAATACGTATTATATATATATATATATATATATATATATATATATATATATATATATATATGTATATACATAATATGGGAAGAACCCCCATTGAAAGTGCTCTTAGCTTCTCGAAAACCATAAATTAT;SVTYPE=TRA;CHR2=chrC07;END=18928823;SVLEN=0
S3	C03	670573	.	<TRA>	33.5	PASS	PRECISE;CT=5to3;CIPOS=-10,10;CIEND=-10,10;SOMATIC;CONSENSUS=ATGTAGATATAAATGGTTGGACCAGCTAAGTTTCTTTGGCAATATCTTTTTGTGCATGAAGATTAAGTTGTCTCACCATGTCCAACGCAGGGTTGAGGAGGAGTTTTTTACTCATTTAAATAATGAAAAAATTAATAAAAAGTGAGAAGAAAGAAATAGTTTCTAAGACCATTTTCAATGGGGTTCTTTCCATTGGAGTTACTAAAATATGTATTATATATATATATAT;SVTYPE=TRA;CHR2=chrC07;END=21457030;SVLEN=0
S19	C03	670628	.	<TRA>	38	PASS	PRECISE;CT=3to3;CIPOS=-10,10;CIEND=-10,10;SOMATIC;CONSENSUS=GCGGGTGCTCTTACACCACCTCCAATATAGGTTATTCCATTGGAGCTCTTAAAATACGTATTATATATATATATATATATATATATATATATATATATATATATATATATATGTATATACATAATATGGGAAGAACCCCCATTGAAAGTGCTCTTAGCTTCTCGAAAACCATAAATTAT;SVTYPE=TRA;CHR2=chrC07;END=18928823;SVLEN=0
S3	C03	671274	.	<TRA>	0	PASS	PRECISE;CT=5to3;CIPOS=-10,10;CIEND=-10,10;SOMATIC;CONSENSUS=TAAAAGTTAAGAAACAATTTTTTAACTTTCGATAGGAACTCTATCGTAAGAATCCCGGGTTAATCATGCCCTTAGTTTCTAAAGTCTTGAAAACAATAATTGCATGCATGAGATCTGTTACGACACATGTGTAGGTATCCTTATCCATTCTAGCTCTTAAACTATATATACTTATGAT;SVTYPE=TRA;CHR2=chrC05;END=22044215;SVLEN=0
S19	C03	671911	.	<TRA>	0	PASS	PRECISE;CT=3to5;CIPOS=-10,10;CIEND=-10,10;SOMATIC;CONSENSUS=TTTTGGAACACCTTATCTAAACAAATCGTCACCCTTCATCATCTGATGAACGAAGATAATTATATTATTTAGTATTTTATTCATAATCAAGAATCCAAACTATATAGTAATCTAACAACCTCCAAATTATATAGTAATAGTTAGGGGTGGGCACGGATCGGATAGTACCATATTTTTTGGTATCTGTAATTTGTTTCGTATCTTACGAAAATCTGATTTTCCGATTTGTTTTGCTTCGGAGAAAAACGGATATTCGGTTTTACGGATATTCAGAACTTTTTTAAATATTTGCGAATATTTGCGAATATT;SVTYPE=TRA;CHR2=chrC05_random…
S3	C03	672103	.	<TRA>	0	PASS	PRECISE;CT=3to5;CIPOS=-10,10;CIEND=-10,10;SOMATIC;CONSENSUS=GTAATAGTTTGCTAGATTTGTTGATATGGTAGCGAATATAATTGTAGAGAAGTAGTTGCTATGGGTTGAGGATAAGTGTAACAGTACTTGTGATATAACAAACTAAGTCCCACATTGGAGAATTAGACAAGGAGTGTCTAATATATAAATAGATGTCCAACTCTAATAGTACGAGGCCTTTTGG;SVTYPE=TRA;CHR2=chrA01;END=7958582;SVLEN=0
S3	C03	672359	.	<TRA>	0	PASS	PRECISE;CT=5to3;CIPOS=-10,10;CIEND=-10,10;SOMATIC;CONSENSUS=ATATAAAACCATAATTAATTTTTTTTTAAAGCATTTTATGATTCTAATTTTGTAATTGCGTTGTCACCGCTACTTGATTTTTTTTTCTTTGCAAAATAACCGCTACTTGATTTGATCAGTTGAAATTATACGTCCCTTATACCATGCACGCTACTTAGGCATAATAGTGACATAATACCCAATAAAACTAAGAAAATACGATATTGAAAGAAAACTATTGTACTAGGACCTTGGATAAATTCACTACATATACCCATTTTCAAAATATACACA;SVTYPE=TRA;CHR2=chrA03;END=513845;SVLEN=0
S19	C03	672437	.	<TRA>	0	PASS	PRECISE;CT=5to3;CIPOS=-10,10;CIEND=-10,10;SOMATIC;CONSENSUS=TGAAAGTAATTTATCCCACTTGCATCCCGTCAAGCGTCAACATGGGCTATCATCCATGCCGCAGTACTACTATGCACCCAATGACCTAAAATGGCCAATCCATTTTAATATTTCTTTTCTTTATTTGAACATCGGATGTAGATGTAGATTAATCTGTACGTGGAATTAGTAGAAACTTTACATATATATAAAAGCATTTTTATGATTCTAATTTTGTAATATCGTTGTCAACGCTACTTGATTTGATCAGTTGAAATTATACGTCCCTTATAGGCTTATACCATGCACGTTGCTTAGGGATAATAGTGACATAATACCTAATAAAACTAAGAAAATACG…
S19	C03	672522	.	<DEL>	0	PASS	PRECISE;CT=5to3;CIPOS=-10,10;CIEND=-10,10;SOMATIC;CONSENSUS=CAACGCTACTTGATTTGATCAGTTGAAATTATACGTCCCTTATAGGCTTATACCATGCACGTTGCTTAGGGATAATAGTGACATAATACCTAATAAAACTAAGAAAATACGACATTGGAAGAAAACTATTGTACTAGGACCTTCGATAAATTCACTACATACACTTTTTCAAAAGATACACAAAATTGCACTACGAATATATACATTTTCAAAATATCAAACACAGCATATATATGAGAAAAGAATCAAATATCCGGATCGCCGAGAGAGAAGAAGCGTCCAATTTTAGGCGGTCGTCAAACTCTTGTCAGTTTGACCAGAACTATAAAAAATTTGTCC…
S19	C03	674743	.	<TRA>	0	PASS	PRECISE;CT=3to3;CIPOS=-10,10;CIEND=-10,10;SOMATIC;CONSENSUS=TTTCTATTGGTTGAATTGTGGTTAGGTAAATAATTAATGATGTTTTTGTTTAGAAAATATAAGAAATTAATGGTTTTCTTAATCTACGTTCATAGCTGTAAAACGACTTATATTAAAAAACGGAGGGAGTATTAGTTATAAATGTCTTAATACAACACGAGAGAGAGCGCTTTCCCCTAAAGTGTCTCTCTCTCCCAAGTTGGAAA;SVTYPE=TRA;CHR2=chrA03;END=13921762;SVLEN=0
S3	C03	674745	.	<TRA>	0	PASS	PRECISE;CT=3to3;CIPOS=-10,10;CIEND=-10,10;SOMATIC;CONSENSUS=GAATTGTGGTTAGGTAAATAATTAATGATGTTTTTGTTTAGAAAATATAAGAAATTAATGGTTTTCTTAATCTACGTTCATAGCTGTAAAACGACTTATATTAAAAAACGGAGGGAGTATTAGTTATAAATGTCTTAATACAACACGAGAGA;SVTYPE=TRA;CHR2=chrA03;END=13921762;SVLEN=0
S19	C03	676001	.	<TRA>	20.5	PASS	PRECISE;CT=5to3;CIPOS=-10,10;CIEND=-10,10;SOMATIC;CONSENSUS=CAATATACTAAATGGTGACAAAAAAAAGATTTAAAAATGTCCTTCATGAAAAAAAAATTAAACATAATTTCAAGGAATATGTGGTCTTTATTTTAGTGAATATTATCTAACTAAGACATCTAATTTAAATAACGGCTTTTGTTTTAACTATAACTAGATCTCGATCCGCGCAACCGCACGGATTTATG;SVTYPE=TRA;CHR2=chrC09;END=37496246;SVLEN=0
S19	C03	679938	.	<DEL>	55.5	PASS	PRECISE;CT=3to5;CIPOS=-10,10;CIEND=-10,10;SOMATIC;CONSENSUS=AGATTTCACCGGGTGAGCTTCATGTTGTGCTGAAGCGTCTTGGAAATAATAAGTCAATGGAGGAATGTGCTCTCATGGTTGATGCTTTTGATGCAGACAAAGATGGTCATGTTGGCTTTGAAGAATTCAAGACTATGATGAATTCTGACAAGAAGTTATAATGATTTTACCTATATTTTCTTTAGTTTATGCTTTTGTTTTCTGTTTATAATTTTGTTTTATTAACTACATAATTATGGTGCACATGAATGATTAGTTTGGATTTGAATCTATCTCTTTCTAACCTAAAAAAAAAGTTTTTAAATATTTAATCTTTTCGGTACGTATTAATATTTGATT…
S19	C03	679941	.	<DEL>	18.5	PASS	PRECISE;CT=3to5;CIPOS=-10,10;CIEND=-10,10;SOMATIC;CONSENSUS=TTTGAATCTATCTCTTTCTAACCTAAAAAAAAAGTTTTTAAATATTTAATCTTTACGGTACGTATTAATATTTGATTAAATAAAAATAAAAATATACATTATCAAATTAAACCTTGACCTAAAGTTTAAAGATATAATGAGACAATGATATAGAAAACATTTATTTTATACCAACATAAAACGTCTGAAAGAAAAAGCAAACACAAAACAAAAGCACAAGCTCATATCTCAAACTCTCTCTTTCTTTCCATCCTTTAGAGCAT;SVTYPE=DEL;CHR2=chrC03;END=680081;SVLEN=-140
S19	C03	680081	.	<DEL>	51	PASS	PRECISE;CT=5to3;CIPOS=-10,10;CIEND=-10,10;SOMATIC;CONSENSUS=AGATTTCACCGGGTGAGCTTCATGTTGTGCTGAAGCGTCTTGGAAATAATAAGTCAATGGAGGAATGTGCTCTCATGGTTGATGCTTTTGATGCAGACAAAGATGGTCATGTTGGCTTTGAAGAATTCAAGACTATGATGAATTCTGACAAGAAGTTATAATGATTTTACCTATATTTTCTTTAGTTTATGCTTTTGTTTTCTGTTTATAATTTTGTTTTATTAACTACATAATTATGGTGCACATGAATGATTAGTTTGGATTTGAATCTATCTCTTTCTAACCTAAAAAAAAAGTTTTTAAATATTTAATCTTTTCGGTACGTATTAATATTTGATT…
S19	C03	680197	.	<TRA>	24	PASS	PRECISE;CT=3to5;CIPOS=-10,10;CIEND=-10,10;SOMATIC;CONSENSUS=TATCAAGCTCTCTCTTTCCTTCAATCTTTTAGAGCCTAGACACATTGGTTGGGTATTGAGCTATGATATGATCATATTGTAAGAAAATCATCAAGCTCTTCTGCAGTACACTGCTTTGTAAACATCTTGGAAGCTTCCTTATACATTCCTCTCTTAAACTTATCTCTCCCCAC;SVTYPE=TRA;CHR2=chrAnn_random;END=615401;SVLEN=0
S19	C03	682880	.	<DEL>	19	PASS	PRECISE;CT=3to5;CIPOS=-10,10;CIEND=-10,10;SOMATIC;CONSENSUS=GACCGTTAACGCTTTCCAATCTTTAGCTATGCTCATATGATTTTTATATTGAAAATTTTGACCAAAAAAAAATAATAATTGAAATTATAATAGTTGACCACCCTTTTGTTTATCAATAGTATGGTTGGGAAGTTGGGACTATAGCCACTTAATAGAAAATATTTAAACAATAATCTAATTAAATTTATATTGTTGAAAATATCAAGAATTTGGTAAATGTAAAGATGCAAATAAATTATGTGGAACAATATTAGAGAGGGACAATATATTAAGGGTA;SVTYPE=DEL;CHR2=chrC03;END=682981;SVLEN=-101
S19	C03	685221	.	<DEL>	12	PASS	PRECISE;CT=5to3;CIPOS=-10,10;CIEND=-10,10;SOMATIC;CONSENSUS=TCTAAGATTTTCAAGAGTTCATGAGCAAAAGAAACTTATATTTACATAGATGTCTTCTTGAACCACATTATGAATTTCAAGGACATTATGAATTTGAAGGACATAACAGGGAAAGACGACAACTACTTTCAATGATGGCTTTGATGGGAAGAATAAACCAAAAAAAAAGGAGAGTAAAATCATTAGGAGAAAGAAGGCAAACCATGTAGGGAAACTGTTGTTTGCCACCCATCTGGTTAACCAATGGGCGGAAATTGGGACTCCCTCTTGGGCAAGGATAGTAGAGAATATCAAGATCCAACACTGTAACCATTTCCCTGACCTGCAAAATTCTCCACA…
S19	C03	685514	.	<TRA>	38	PASS	PRECISE;CT=5to3;CIPOS=-10,10;CIEND=-10,10;SOMATIC;CONSENSUS=TCATAACACAAAGGGGCTCAGACAAAAGAGGAAAACATAAAAATGATTGGCAGGCAAGATTCAGCAACTTGTTTTCATGGTATCAAGCAAAGCTCTTAAGCAAGACGAAATCTTCAGAATCTTAGGGTAATTGCAAAAAGGTCTTAAGACAATAGCATTGATTTAAGTAGAAGAAGAAGAAGAGAGTGTTGGTGTTACCTTCCGGCAAAAGGGACAGCTTATTCGAATACCGGAAACAGATGAAAAAGAAAACATTCATCAAACCTCATGAGAGATAATATGAAACCAAAACAGTCTAGATTAATAAATACATTCATCAAAAGAGCATATACATATCCT…
S3	C03	688831	.	<TRA>	33.5	PASS	PRECISE;CT=5to3;CIPOS=-10,10;CIEND=-10,10;SOMATIC;CONSENSUS=AAAAAAAAAAACTAATAGAAAAAAAAAAAAAAAATTTAAAAAAAAAAAAAAAAAAAATAAATTAAATTAAAAAAAAAAAAAAAAGGGTCAGACTTGATGGCCCCATTTATACATAAACCTAAGGGCACTGGTTGGATTATGACGCATACAGCCATACTCCGTCGTCTTGCAC;SVTYPE=TRA;CHR2=chrC04;END=47858192;SVLEN=0
S19	C03	688841	.	<TRA>	33.5	PASS	PRECISE;CT=3to5;CIPOS=-10,10;CIEND=-10,10;SOMATIC;CONSENSUS=TTTTATTATAGACTTTTATGTAATAACATCTCTTGGTAAATAATGACAACATTTTTAGTAAAAGAAAAATAAATATATGCGTCAGACTTGCAAAATATAAGGATAGTAGAGAATATCAAGATCCAACACTATTTATAAATTATTCTTATATGAATACTTTTCAATTTATATATAGTTATTTTAAAATGATACAATTCAAAAAAATATTTTGAATATATACATCATTTCAAAACATTTTAATTTCAAAAATAAATTTATTATAGAAAGGCACCTTATATATTTTAAAAATCTATTTTTTTTTCTTTACAATAGAAAAACATGACTCTATACAC;SVTYPE…
S19	C03	689336	.	<DEL>	1	PASS	PRECISE;CT=5to3;CIPOS=-10,10;CIEND=-10,10;SOMATIC;CONSENSUS=GCGAAAGGGCTCTTTGTACTTTTCAAAAGAGAATGAAAAAGGAATTTCTGATCCTTTTAGTAAAATGTTTTTTTTTTTTTTTGAGAGAGGGCATGCTTGCTTAAAGTTTTACATTAATAATTCCATCCATTGAGAATGCGTAAACAATTTTTTTTCCTGCCATCACCACTATTAGAGAGGAAACGTACTCGATGCCCTCAGCGAAATTCAATGGCATATTTATCTTTTTCTAGTTTTTTTTAACGTTACGACTCGATTGATTGTGACTATCCAATTCTGTATATACAATTTGACTATCCATATCATTAACATTAATTATGAAAAAAACCTTAAATATGC…
S3	C03	691882	.	<TRA>	8	PASS	PRECISE;CT=5to5;CIPOS=-10,10;CIEND=-10,10;SOMATIC;CONSENSUS=CGGACGGAAGAGTAAAAAGTAAAAAAAAAAAAAAAAAAAAAAAAAAAAAAAAAAAAAACAAAAAAAAAAAAAAAAAAAAAAAAAAAAAAAAAAAAAAAAAAAAAAGAAGCTGTCGTGACTCGTGATCTGCCATATCTCGGCAGTGTCCGAGCTTGCGTCAGCGTCACCATTATCTCTCTCTCTTATCTC;SVTYPE=TRA;CHR2=chrC05;END=7872511;SVLEN=0
S3	C03	695827	.	<TRA>	0	PASS	PRECISE;CT=3to5;CIPOS=-10,10;CIEND=-10,10;SOMATIC;CONSENSUS=ATATTTATTTGATCAATATCCGCTTCCAACTTTGCATAAGTATCTTAAAATCAGATCAATCTATACTATTAAAAAGGAAGAAATTTTGAAAAATCTACTTATGCAAGGTTACTGCACCCTTTCATTTAACTAATCTATTATATTATGATGGCCTGTCTTATATTTCGCGTAACAATAGTCACCATAAATTACTCTAACAATATGTCAATATGTTTGTTTACTAGACTCACGTCTTTTGGCACCCGATAATTTTATATCCTTGCTTTTATGGCCTGCTTCATCCT;SVTYPE=TRA;CHR2=chrC08;END=26651386;SVLEN=0
S19	C03	695947	.	<DEL>	0	PASS	PRECISE;CT=5to3;CIPOS=-10,10;CIEND=-10,10;SOMATIC;CONSENSUS=GTTATTTCCGTTACAGAGATGACCGAAAAACTTACATAAACACGTCTTGAATCCCTCCAAAATTAAAGGAAAAAACATTGAAGCAGATGAGAAAATAGAATGGAAAAAATAACAATCGTTTTCGTCGTTCTTCTTCTAATTTCTTCATGTAAGTTTTCCAAAACTTCGTCATTTCTTTACGTGTGTTTAGTAATTTAATTATATATATAGATGTGTGTGTGTGTTTGTATAATTTTAGTTGC;SVTYPE=DEL;CHR2=chrC03;END=696063;SVLEN=116
S19	C03	696392	.	<DUP>	0	PASS	PRECISE;CT=3to5;CIPOS=-10,10;CIEND=-10,10;SOMATIC;CONSENSUS=ATTCACAAAGACAAACCGAACGGAATGACAATCATCTGGTTTAGTCTGACTTGGTTTGATTTGAAGTTGATATTGGTTTTGGTTTATACACACATGCATGATAATGAAGAGTGAAGGTGGATATCAATATAACAAACCTGAAGACTGTGATCCTCGTGGTTGCAGAGGATATACACATTGAGTATGTAAAAACCGCAGGTGTACTTGTGGCCAGGGTGCTCTTATTGGCAACATATGTACAGGAGTCCGTCACTGTGTTCGTAATGGATGCCCACCAAACAATCACGTTTTTTGCAATCGTTATGCTGGCCTTTCTGAGGGC;SVTYPE=DUP;CHR2=…
S3	C03	696760	.	<DEL>	60	PASS	PRECISE;CT=3to5;CIPOS=-10,10;CIEND=-10,10;SOMATIC;CONSENSUS=ATAAAATCTTAGAGGGACAAATCCAATTTCTAAGTGTCCCATTTTTCTAATTTTCTCTTAGATATAATAGGATTTATTTGTCCGGTACCTAATGATACGATGGTTTTAATTTTAAATGTATGTATTAATTATATAGGAAGAAGTCCAACATCATTCAAAATCCATCAATGCATGTGAGATGTAACATCTGTGGACGTCAGTGTTAAAATAATTTTCTTTTGCCTTTAGAGAGGGTTAATTGTTTTCTTCATTCTTCTTCTAGTTTCTTCATGTAAGTTTTCCAAAAATTTGTCATTTCGTTTTAAGCGCTAAATAATTAATTACTAGGTGTTTTGCTCG…
S19	C03	696760	.	<DEL>	60	PASS	PRECISE;CT=5to3;CIPOS=-10,10;CIEND=-10,10;SOMATIC;CONSENSUS=CAAAAAATCTAGATAAAATCTTAGAGGGACAAATCCAATTTCTAAGTGTCCCATTTTTCTAATTTTCTCTTAGATATAATAGGATTTATTTGTCCGGTACCTAATGATACGATGGTTTTAATTTTAAATGTATGTATTAATTATATAGGAAGAAGTCCAACATCATTCAAAATCCATCAATGCATGTGAGATGTAACATCTGTGGACGTCAGTGTTAAAATAATTTTCTTTTGCCTTTAGAGAGGGTTAATTGTTTTCTTCATTCTTCTTCTAGTTTCTTCATGTAAGTTTTCCAAAAATTTGTCATTTCGTTTTAAGCGCTAAATAATTAATTACTAG…
S19	C03	696937	.	<DEL>	60	PASS	PRECISE;CT=3to5;CIPOS=-10,10;CIEND=-10,10;SOMATIC;CONSENSUS=TTAAGTATAGAGGAAGAAGTCCAACATCATTCAAAATCCATCAATGCATGTGAGATGTAACATCTGTGGACGTCAGTGTTAAAATAATTTTCTTTTGCCTTTAGAGAGGGTTAATTGTTTTCTTCATTCTTCTTCTAGTTTCTTCATGTAAGTTTTCCAAAAGTTTGTCATTTCGTTTTCAGCGCTAAATAATTAATTCCTAGGTGTCTTGCTCTCGAGGCAGACTTAAACATGTTAGTCATTTTTGTAAA;SVTYPE=DEL;CHR2=chrC03;END=698371;SVLEN=-1434
S19	C03	696943	.	<DEL>	60	PASS	PRECISE;CT=3to5;CIPOS=-10,10;CIEND=-10,10;SOMATIC;CONSENSUS=ATTTGTCCGGTACCTAATGGTACGATGGTTTTAATTTTAAATGTATGTATTAATTATATAGGAAGAAGTCCAACATCATTCAAAATCCATCAATGCATGTGAGATGTAACATCTGTGGACGTCAGTGTTAAAATAATTTTCTTTTGCCTTTAGAGAGGGTTAATTGTTTTCTTCATTCTTCTTCTAGTTTCTTCATGTAAGTTTTCCAAAAATTTGTCATTTCGTTTGAAGCGCTAAATAATGAATTACTAGGTGTTTTGCGCGCGATGCGGACTTAGACA;SVTYPE=DEL;CHR2=chrC03;END=698371;SVLEN=-1428
S19	C03	698452	.	<TRA>	30	PASS	PRECISE;CT=3to3;CIPOS=-10,10;CIEND=-10,10;SOMATIC;CONSENSUS=CAAAAAATCTAGATAAAATCTTAGAGGGACAAATCCAATTTCTAAGTGTCCCATTTTTCTAATTTTCTCTTAGATATAATAGGATTTATTTGTCCGGTACCTAATGATACGATGGTTTTAATTTTAAATGTATGTATTAATTATATAGGAAGAAGTCCAACATCATTCAAAATCCATCAATGCATGTGAGATGTAACATCTGTGGACGTCAGTGTTAAAATAATTTTCTTTTGCCTTTAGAGAGGGTTAATTGTTTTCTTCATTCTTCTTCTAGTTTCTTCATGTAAGTTTTCCAAAAATTTGTCATTTCGTTTTAAGCGCTAAATAATTAATTACTAG…
S3	C03	698876	.	<TRA>	7	PASS	PRECISE;CT=3to3;CIPOS=-10,10;CIEND=-10,10;SOMATIC;CONSENSUS=AATTAAAATATAGTATGAGTTTCTATGAATAGGTTCATTAGGTCCATTTTAAAAAAAATCACACATGAATCAAAGTTGTGACTTCTGTTTTAATATATAAGATAAACGTAAAATATATTAAGGAAAATTTATATTTAGATTAAAGATAAAAGTGAGT;SVTYPE=TRA;CHR2=chrA06_random;END=1214930;SVLEN=0
S19	C03	698876	.	<TRA>	0	PASS	PRECISE;CT=3to3;CIPOS=-10,10;CIEND=-10,10;SOMATIC;CONSENSUS=TTTCTATGAATAGGTTCATTAGGTCCATTTTAAAAAAAATCACACATGAATCAAAGTTGTGACTTCTGTTTTAATATATAAGATAAACGTAAAATATATTAAGGAAAATTTATATTTAGATTAAAGATAAAAGTGAGTTTTTCTATCAACGGATA;SVTYPE=TRA;CHR2=chrA06;END=4704665;SVLEN=0
S19	C03	699583	.	<TRA>	13	PASS	PRECISE;CT=3to5;CIPOS=-10,10;CIEND=-10,10;SOMATIC;CONSENSUS=CAATTGTACCTTCCATAAGTTGCACCATATCAAAGGTTTTGGGGAGATTATGAATTTAACTTCCAGTACGGTCTTGAAGGGAAGAAATTCAACTTCGGTGAATGCATCTTTGTCTCTACAATGGACCATTAGTTTTTGGTTAGCTCCAAGTTTATTTATAATTTCAATGTTAAAATGCCTAAGGAGTAGGATATAGTCTATTTGGATTGAGATGAAGAAGATCAGGAAACTTACCGTTAATGGACCAAGTGATAGGCTTAAAGGACCTGTTCCATCT;SVTYPE=TRA;CHR2=chrA03;END=542517;SVLEN=0
S3	C03	699678	.	<TRA>	30	PASS	PRECISE;CT=5to3;CIPOS=-10,10;CIEND=-10,10;SOMATIC;CONSENSUS=ATCATATAGTTTTGAAAGTTTAAAATGAAACTAAAATGAAAGCGAGAGAGAGACTAGAGCTAACTCTCTATCACCGAACTATTTGGATTGGCCGCGACCTTCTCAGCCTTGTTCTCCAACTGTAGTCCATTCCTTTTGAAATCCTTCTTAACATTAATTCATTTTGACGGGATGAGTCAGCTCTAGTGGTTAGAGC;SVTYPE=TRA;CHR2=chrCnn_random;END=62195637;SVLEN=0
S19	C03	699678	.	<TRA>	0	PASS	PRECISE;CT=5to5;CIPOS=-10,10;CIEND=-10,10;SOMATIC;CONSENSUS=AAAAAAAAAAAAAAAATAAAAAAAAAAATTCAAAAGAAAAAAAAAAAAAAAAAAAAAAAAAAAAAGAAAAAAGAAAAAAAAACAATATTTTGACGGGATGAGTCAGCTCTACTGGTTAGAGCCTTGGAGGCCAATTGTCATGCTTCCGGGTTCGACGCCAGCCGGAGGCGAACTGCTCATCCATGTC;SVTYPE=TRA;CHR2=chrA03;END=19266804;SVLEN=0
S19	C03	699685	.	<TRA>	0	PASS	PRECISE;CT=5to3;CIPOS=-10,10;CIEND=-10,10;SOMATIC;CONSENSUS=TTCTAATTAGGTGAAAGTCTTACAGTCACAACCCGTAATAGGATGGGATGAGTCAGCTCTACTGGTTAGAGCCTTGGGGGCCAATTGTCATGCTTCCGGGTTCGACGCCAGCCGGAGGCGAACTGCTCATCCCTGTCACTAAAGTGGGTACTGGGCCTTCGGGCTCA;SVTYPE=TRA;CHR2=chrC04;END=30645365;SVLEN=0
S19	C03	699902	.	<TRA>	30	PASS	PRECISE;CT=3to5;CIPOS=-10,10;CIEND=-10,10;SOMATIC;CONSENSUS=TGACCCGCTGCCTGACCGGGCCCAGGGAATGACCCGCGAAGCGGGGAACCCTGAATTATCAAAAAAAAAAAATTAACAGTTTTGTCAACAAATAAACATTTGTATGGACATGTAGTGGCTAAAAGAAATTAATGTTTTATTTGAGTTTCAGCAAGAAATAGATGAAGAACGACAAATTACTAGGGAATACAAAAAATTCGCCCTAAAAAAGTTAACTATATAATTAATATAGATGTTAACATTATCTAATACGACTATTTTATATAAAAAAAATCGACCAGCACGTCTAGTTTCATTAACTATATAACTAGTTTTCTTTCGTCAAAAAGTATTTTATCT…
S19	C03	700315	.	<DEL>	60	PASS	PRECISE;CT=3to5;CIPOS=-10,10;CIEND=-10,10;SOMATIC;CONSENSUS=CATTAAGGATATAAAGGATATTAATCGCTCTAACTTTTAACGTGAGAACTCGATTCCGAAAATTTACTTCGCAAATAATAGTATAGATTTCAATCAGATAGATTTGAAATTCGTTTTTATTTTTTGACTAATTTATATAATTATTCATTAAGAGTATAAACAATATTAACCGCTCTAATTTTTAACGTGAGAGCTCCGTTGCAAAATTTTACTCGCAAATAATAATATAGATTTGGCTACCATTACTATCTTTTGATACAATATAAAAGTAATTACTTTTTCCAAACAATTTTGTTCGACAACTTAATCCACACAGGTTATCTCTAATCACGGTTCCAG…
S3	C03	700579	.	<DEL>	60	PASS	PRECISE;CT=3to5;CIPOS=-10,10;CIEND=-10,10;SOMATIC;CONSENSUS=GTTACGCAATATCTTACGTATAATACTGCAAACAGACATCAGAGCCGAACAAACGGCCAACAAATCTTCAAACAGACATCAAAGCCCAAAAGTAAGTGTTTGTTCTCTTCTCCAGATTTTTATCATATCAGAGCTTATATAATAAAAAGAAGTATCCTCAACAAAATGTTTTATATCATAATCCCGAACACAGCTCCGTTTTGTGTGTTTCCACTTGTAAACTGAACGAGTCAACACAAAGTGAGGAGCTGTCCTCAACCATATGCGTAGGCTCAAGAGAAGCGCCGAGAGAGCAGCTTCCTCTCATCACGGTTTGGCTTCAAGCCTTCAAC;SVTYPE…
S19	C03	700579	.	<DEL>	60	PASS	PRECISE;CT=5to3;CIPOS=-10,10;CIEND=-10,10;SOMATIC;CONSENSUS=AGAAGCAAGTTAATGTGTTACGCAATATCTTACGTATAATACTGCAAACAGACATCAGAGCCGAACAAACGGCCAACAAATCTTCAAACAGACATCATAGCCCAAAAGTAAGTGTTTGTTCTCTTCTCCAGATTTTTATCATATCAGAGCTTATATAATAAAAAGAAGTATCCTCAACAAAATGTTTTATATCATAATCCCGAACACAGCTCCGTTTTGTGTGTTTCCACTTGTAAACTGAACGAGTCAACACAAAGTGAGGAGCTGTCCTCACCC;SVTYPE=DEL;CHR2=chrC03;END=700957;SVLEN=378
S3	C03	701552	.	<DUP>	56	PASS	PRECISE;CT=5to3;CIPOS=-10,10;CIEND=-10,10;SOMATIC;CONSENSUS=TCGTTCGGAGTCTTGATGTCGACATTGCATTGACCAGAGGATTTAGTAGCAGCCCCAGTTCTCCAGCTGCAAACACTTCAAGCATAACAGTTACTGAAGGTGATTTTCTACAGCCTGCGAGAACGAGCAATGGTATAGTGTTGAACGTTGTTAGAAGAGAGAATTTGGAAATGTCTATAGGGAACCAGAGAAGGAGATGGATAATTGCTCTGAATCAGAACATGAAGTAGATCAAGAAGATGATGATGAAGAATATCAACATAACCGCTCGGTTCCAGTTACTGTTACTTCAGACGATTTCGGTTTACAAGAACCGATGTCTGGTAGTGTTATAAACTG…
S19	C03	701552	.	<DEL>	35.5	PASS	PRECISE;CT=3to5;CIPOS=-10,10;CIEND=-10,10;SOMATIC;CONSENSUS=;SVTYPE=DEL;CHR2=chrC03;END=701826;SVLEN=-274
S3	C03	701584	.	<TRA>	30	PASS	PRECISE;CT=5to3;CIPOS=-10,10;CIEND=-10,10;SOMATIC;CONSENSUS=ATTTTTTCTGATAACAACAGATATTTAGAATATCTCAAGCATATATTCAGGCCAAGAAATCGTATCGTCTACTTTGCAAAATGGGTATTCTTAATATTTTCACATATTGGAGAATTATATAATTAAGCTAGTGACTGTCAAGTGCCAAAGCTTCATTTAGATTGTATGAATGGTTAATGAGTTCATTATATGTGGTAAGTTAGTGTCAAGCTTGTATATAATCCAGAAGATTGAAGATATACGTGTATTCACCAATTCCTTAGAGCATCCGCACACAGTTTTTGAAAAAAAAAAATATTAAAATAAACAAAAGCAATGAACCTGTCTCTTGGGAGTTCA…
S19	C03	701637	.	<TRA>	5	PASS	PRECISE;CT=5to5;CIPOS=-10,10;CIEND=-10,10;SOMATIC;CONSENSUS=GTGTTGTACTATTTTGGAGTAAAAAATGGAGTAATACATTGGAGATGCTCTTAGGAGTTCACTGCACTGAACCCAGATTCATCACTATAACGCGGGCCCCACGACACATGACGGTCCACGATTAGTCTGATTAATTAATTATTTTTTTTTTAAAAACAAAAATCAAACAGAAAAAATAAAAATAAAAAAATACTTTGTGAAC;SVTYPE=TRA;CHR2=chrAnn_random;END=43197827;SVLEN=0
S19	C03	706041	.	<TRA>	0	PASS	PRECISE;CT=5to3;CIPOS=-10,10;CIEND=-10,10;SOMATIC;CONSENSUS=CTAAATCGATGGAATAACCACTATAAAATTATTATTTTTTGGTAAAAGGAGACGACAAAGGCTCCAAACCTCTTTTAACATCATCATATGTTAGTCCAGGATGCAACTAGGCATTGAAACAAGGGGAAATTTTACTTATACACTTTTCATGATACCACT;SVTYPE=TRA;CHR2=chrA01;END=22525203;SVLEN=0
S3	C03	706047	.	<TRA>	0	PASS	PRECISE;CT=5to5;CIPOS=-10,10;CIEND=-10,10;SOMATIC;CONSENSUS=GTGCAGGAAAACACCTAGTATTAAACTATAAGACATGTCATCAATTTGAGTAGCCATGTCATATTTATTTGGTGAAATTACTTAGGGGAAATTTTACTTATACACTTTTTATGATACCACTTTTCAACTTTACCATCAATCAAAAGGCATTTTCAAAAATACCACATTCATTAATGTGTAAAACCCAATAT;SVTYPE=TRA;CHR2=chrC02;END=3463784;SVLEN=0
S19	C03	709858	.	<TRA>	23	PASS	PRECISE;CT=3to5;CIPOS=-10,10;CIEND=-10,10;SOMATIC;CONSENSUS=GTATTAATGAAAAGTGGTACATTGAAAGTGGTATTTGTGGCAATTTGGGGAATTGCCACTAATACCACTTTCCTAATACCACTTTTCAACTTTACACTTTTCAATTTTACCATTAAAATTTTAAATGGCAAAGTACTTTTATACCCCTAACT;SVTYPE=TRA;CHR2=chrA01;END=10309449;SVLEN=0
S3	C03	709861	.	<TRA>	31.5	PASS	PRECISE;CT=3to5;CIPOS=-10,10;CIEND=-10,10;SOMATIC;CONSENSUS=GGTTAAGGTATTAATGAAAAGTGGTACATTGAAAGTGGTATTTGTGGCAATTTCCCTTATTATTTTATAAAGACAGTCGAGCATTAACTTAAAAACATTGGTGAATGGAAGTACAAAAGCGGTTCCTCCACTTGACGTGTATCGCCCGCTTAATATTCACCTTCCATTTAAACTCTAATTCAC;SVTYPE=TRA;CHR2=chrA06;END=21307698;SVLEN=0
S19	C03	709861	.	<TRA>	4.5	PASS	PRECISE;CT=3to3;CIPOS=-10,10;CIEND=-10,10;SOMATIC;CONSENSUS=ATTTTATATAACTGAATATATTAATGTATAATAATATTTTAAACTAATTTCGAAATTAGTGAAAATATTTAAATATAATTTCGAAAATGAAGATCTTGTGAAAATCTTTTTAACAGATTTGTTAGAATTTTAAAGGGAAATTGCCACAAATACCACTTTCAATGTACCACTTTTCATTAATACCTTAACCAACTTTACCATTAAAATTT;SVTYPE=TRA;CHR2=chrA07;END=20027314;SVLEN=0
S3	C03	709863	.	<TRA>	6	PASS	PRECISE;CT=3to3;CIPOS=-10,10;CIEND=-10,10;SOMATIC;CONSENSUS=GGGGTATAATTGTATTTTGTCTATTAAATTTTTAATGGTAAAGTTGGTTAAGGTATTAATGAAAAGTGGTACATTGAAAGTGGTATTTGTGGCAATTTCCCAAAATTAATTGTAAAAAAGATATGTGGCAAAATCACTTCGCAAATATAGTCTAGGGGACTAGAATATAGCATG;SVTYPE=TRA;CHR2=chrC01;END=32341183;SVLEN=0
S19	C03	710372	.	<TRA>	13.5	PASS	PRECISE;CT=3to5;CIPOS=-10,10;CIEND=-10,10;SOMATIC;CONSENSUS=ACCAACAAGAAGCAATTTAACGGTGTAACGTAGTATCTTACGTATAACAATACTGCAAACAGACATCAAAGCGTAGTTACAAAGGGCCCACGAAATCGGTTATTACACATAGGCACACATAACTATATATGTTCTCACTTGTATAATGTATCAGTCAACATTTAAGTATGTTTCTTAATGTAGTAATATGAAAGACAGAAGCTAATACCTTGGGGCTAAGGTATAGGAGCGATTTTC;SVTYPE=TRA;CHR2=chrA03;END=559458;SVLEN=0
S19	C03	713199	.	<DEL>	0	PASS	PRECISE;CT=3to5;CIPOS=-10,10;CIEND=-10,10;SOMATIC;CONSENSUS=TTTTAACACCCAATCTTAATCTGTTTATAATCATAACACAAGTTATAATCTTTTAGAAATGTACAAGAAAATTATTTATCTCATGTGCCACACAGCAAAAGCTAAATTAAAACTATTATAAATATCAAACGCATTAGGGATGCTTTGGTTTAGTTTGGATTACAATTCAAATGGTTCTTATTAAGATCGTATTTTACCAATCGTATTCGTGCCTATGCGAGGTCTACGCAAGAGGCAATGTCATTTGAAGAGATCATCG;SVTYPE=DEL;CHR2=chrC03;END=713368;SVLEN=-169
S19	C03	713253	.	<DEL>	0	PASS	PRECISE;CT=5to3;CIPOS=-10,10;CIEND=-10,10;SOMATIC;CONSENSUS=TTTTAACACCCAATCTTAATCTGTTTATAATCATAACACAAGTTATAATCTTTTAGAAATGTACAAGAAAATTATTTATCTCATGTGCCACACAGCAAAAGCTAAATTAAAACTATTATAAATATCAAACGCATTAGGGATGCTTTGGTTTAGTTTGGATTACAATTCAAATGGTTCTTATTAAGATCGTATTTTACCAATCGTATTCGTGCCTATGCGAGGTCTACGCAAGAGGCAATGTCATTTGAAGAGATCATCG;SVTYPE=DEL;CHR2=chrC03;END=713368;SVLEN=115
S19	C03	713757	.	<DEL>	5	PASS	PRECISE;CT=3to5;CIPOS=-10,10;CIEND=-10,10;SOMATIC;CONSENSUS=TCAAGCTTCAAGAAGTTTCATCGTTTTTTGCAAAAAATAAATATAAGCATATGAAATTTAGGTAATTATGATGACTAACTTAATTTCTACATAAAATTTTACATTTTTTAAAAACTTAGTTACATGTTTTTTTCTAAATATCTAATAAGCTTAACTTTTTTTAAAAAACCTTTTGAATAAAGACTAACCTTAAGTTTTCGTTGTGTAGTAAGGACGCCTCAAATCCAAGATACGACCAAGAAACTCGCTTAGGTAGAGACGTGATTGCTCCTCTTCGCCGCCTTGCATGTTGAGCTGCTATTTAAACATAAAGTCTGAGGTTTAGTAAAATAATAATTA…
S19	C03	714786	.	<DEL>	0	PASS	PRECISE;CT=5to3;CIPOS=-10,10;CIEND=-10,10;SOMATIC;CONSENSUS=TATAGACTACGATCAGAAATCTTACAAAAGATATTTGAAGTTTACTCATATTGATGGTGATTATGAAGATATGGTATATAGATGTATTCAATTGGTTTTTGTATATTAAAGTTTAGGCCAAGTTTTTTTGTTCCATCGCGGGATAGAATTTCTGTAAC;SVTYPE=DEL;CHR2=chrC03;END=715147;SVLEN=361
S3	C03	714981	.	<DUP>	0	PASS	PRECISE;CT=5to3;CIPOS=-10,10;CIEND=-10,10;SOMATIC;CONSENSUS=ACCGGTATATTAAAGTTTAGGCCAAGTTTTTATGTTTCATAGCGGGATAGAATCAGTCTAATGGTCGGCTTTCCCATCAAAATTTGGAATGATGAATGAAACAGAAGGACTGCGAGATCATAAATCTATCAAACGATATTTGAGGTTTGCTCGCATTGATGATAACTGATCATG;SVTYPE=DUP;CHR2=chrC03;END=715632;SVLEN=651
S19	C03	715147	.	<TRA>	0.5	PASS	PRECISE;CT=3to5;CIPOS=-10,10;CIEND=-10,10;SOMATIC;CONSENSUS=CACGATGAAAGTTTTCTTTGAATTGCGATGGAACAGATGGATTACGATTTAGTTTATTTTAATGACAATTAATTTGGATATTTAATCCTAGGATCATTGAAATCTAGGGAAACTATTAGCATATATCGCTAAAGAACAATTAGCAGTTTGATTCGATTTAGAAAAGAAAAATTAGAATTAGAAAAATGGACTATTACTATGTACGTTTTATGGTGAAAGTTTGCTTTGAATCGCGATGAAACAGATAGACTACGATCAGAAAAACATATAGACTACGATCAGAAATCTTACAAAAGATATTTGAAGTTTACTCATATTGATGGTGATTATGAAGATATG…
S19	C03	715351	.	<TRA>	0.5	PASS	PRECISE;CT=3to5;CIPOS=-10,10;CIEND=-10,10;SOMATIC;CONSENSUS=CACGATGAAAGTTTTCTTTGAATTGCGATGGAACAGATGGATTACGATTTAGTTTATTTTAATGACAATTAATTTGGATATTTAATCCTAGGATCATTGAAATCTAGGGAAACTATTAGCATATATCGCTAAAGAACAATTAGCAGTTTGATTCGATTTAGAAAAGAAAAATTAGAATTAGAAAAATGGACTATTACTATGTACGTTTTATGGTGAAAGTTTGCTTTGAATCGCGATGAAACAGATAGACTACGATCAGAAAAACATATAGACTACGATCAGAAATCTTACAAAAGATATTTGAAGTTTACTCATATTGATGGTGATTATGAAGATATG…
S19	C03	716110	.	<DEL>	60	PASS	PRECISE;CT=3to5;CIPOS=-10,10;CIEND=-10,10;SOMATIC;CONSENSUS=TAATGACAATTAAAATAATGTCTTTTAAGATTTAGTTTAATGCAAGTTCAGACATTGAAATTGATGCACAAAGAAGAGAAAAGGGATCTAAGAATATAAAGGTTCCAAATGAAACATATTCAAGATTGTTTCTTGAGTGAAACAAGGCAACAAGGTTCATGAAGAAGAAAACAGCTACCTATTTAGAATTTGAAAAGAAAAGAAAAAAAAAACACATTTTGGATTGGTGGATATGCCAAGGATTTCTTTTTGAAAAAAAAAATCCTAT;SVTYPE=DEL;CHR2=chrC03;END=716216;SVLEN=-106
S19	C03	717282	.	<TRA>	0	PASS	PRECISE;CT=3to5;CIPOS=-10,10;CIEND=-10,10;SOMATIC;CONSENSUS=AGTTGATCCTGGATTAGCACAAGAACAAGAGTCTGGTCTCCCTTCGCCGATCTTTTTGTGGTGAACTTTCTTCTTTAGGCTATATGTTGGCCAAACACCAGTTCCAAGCCACCTAAGAGTGTCGGAATCTCCGGGACTACCATAAAACTTTCCCTTCTTGGTAGGTGCAATCCAAACCGGAATTTCAGCCTGGAAACCAGGACCGATTGGGATAGCTGGTTTGGTTTTGTTAGAGCCAGGGGTCTTGACGCCAACGTCTTTACGGTTTGGTCGGTTTGAAGCAGCAGCAGCAACAGTTTGTCGTGAAGAAGAGCAGGGAAGTAAGGATGGAACAACTTT…
S19	C03	717935	.	<DEL>	13	PASS	PRECISE;CT=5to3;CIPOS=-10,10;CIEND=-10,10;SOMATIC;CONSENSUS=GTTCCAGAAGAGATCTTGGTCAGTTTCTTAGGAATGGTGGGCGACGTTGATACACTTCCTGATCCACTCCCTTTACCTGCCCTCTTGAAAGCCAAAGCACTCTAGAAAGAGAAAGAGTCGCCAGGTATATATTTTCATGAGAAAGTAACTGAAAATACAGCAATATCAATAGGTATTTTTACCAATATCATACCTTGTAAGCGCTAAAGGATTTGTAGTAAATGCTCTCGAATACATCTGGATGCAATTCAAAATACTCCGTTAGGTACTCTTGGACTGATTTGTCAACAATTTCCCTGATTTTTGGGTTTCGTAATCTCGTCTTTTCCAGATAGTTAT…
S19	C03	719632	.	<DEL>	39	PASS	PRECISE;CT=3to5;CIPOS=-10,10;CIEND=-10,10;SOMATIC;CONSENSUS=CATGGAGAAACTATGTACAAAAACAAAACCGTAACCAATTCAACCCAAGGACGAAGCAAAAACTTTTATTTCACAGTGTTTTTTTTCCTCATTGTTTGAAAGAAAGATTCAAAATCTATTATATTATTACAGTGTTTTTACTCTTATACCCAGCGGTAATTAGTAGATATACTCTTTTTTAAAGTTTTTTTTTGGTCAGATTAGATATACTTCATCTTCTCCAATTAATGAATTTATGAGAAAAAAATCTTTAAAAATAGGAAACAAATTATGAATATATCCGTGAATATTTTTAAGATCTAGTCTACCTTTTAGAGTGGGATGGGTTGTTTGTGGTGG…
S19	C03	720325	.	<TRA>	0	PASS	PRECISE;CT=3to5;CIPOS=-10,10;CIEND=-10,10;SOMATIC;CONSENSUS=TATATTTACATACTAAAATAATATTAAACCATATTATTGAACCAAGTTTGACCCGGTCGAACCATATTGAACCGTGACCCAAAATATTTCCGGTTCATCTTCCGGTCCGGTTTTAAAAACACTGATCTTTAGCTTTGTGAGCACATGTAGAGCACATGTAGAGATTTAATTCCCATTACCAAA;SVTYPE=TRA;CHR2=chrC06;END=18309603;SVLEN=0
S3	C03	723658	.	<DUP>	19	PASS	PRECISE;CT=5to3;CIPOS=-10,10;CIEND=-10,10;SOMATIC;CONSENSUS=CCCTGACTTGGGCTGAATTTAGTATGGGCTTTCAGAGCCCATAATCATTTAAACATTCCAACAGTGATTTGGGCCATGACAATATTGCAAGATTCTTTTGTGTTAAAACAGGTTGCTAGTTTGGAGTAGATATTGTCTGAGAGAGGAGCTTGTGGAGTTGGGTTTATAGCTAACTTAGATACATCCCTTCACATGGAGTCGTCAAGTATGCTCTTATTGCTCTCGGGTGAAGATGCAGCCTGCTGAGATGAT;SVTYPE=DUP;CHR2=chrC03;END=723767;SVLEN=109
S19	C03	723946	.	<TRA>	23	PASS	PRECISE;CT=3to3;CIPOS=-10,10;CIEND=-10,10;SOMATIC;CONSENSUS=ATACTGTAGTACACATCAATAAAGTATTCAGCCTCCTTTCATACATGATACATGGTAGGGCAAAATGGAGAAACATTACATTCATAAATCAATGTGCTGGGCAGTATTATCATTTTCATGTGATATATAACTGTACAGTATTCAGTTAAATAACTGCATTCAACTGCCACAAAATTCTCGTAAGGTCGCATCATTGAATAATGTTTCCGAGTCAAGTAGTATCATTAATCTAACACGCAGAAAGAAAAATATAACAGGAAAACGTTA;SVTYPE=TRA;CHR2=chrA01;END=16375069;SVLEN=0
S19	C03	724031	.	<DEL>	60	PASS	PRECISE;CT=3to5;CIPOS=-10,10;CIEND=-10,10;SOMATIC;CONSENSUS=CATAAAGTCGCATCATTGAATAAAGTTTATTGAGTGTCATTAATTTAACACGCAGAAAGAAAAGTATAACAAGAAAACGTTACAGAAGAGTACAATTCTAAAATATGATAGTCTACAACATCGAAGATTCAGTCCTTGAAACTCTCATCTCTCATTATGATTGGTGTAATCCGGATAGCATACCGTCGAGTTCCTCCAATCTCACTCTACAGTCTCCTCTCATCTGCGCAAAGAACAAAACAAAAGACAACAAGATATCAGTTTTTGATTAGATTCTCTTAAACTTCATGTACTTCAAGTAACAAGAACATCAAGT;SVTYPE=DEL;CHR2=chrC03…
S19	C03	724608	.	<TRA>	37	PASS	PRECISE;CT=3to3;CIPOS=-10,10;CIEND=-10,10;SOMATIC;CONSENSUS=AAAAGCTCTTCTTTCCTCCTAGACAAACCTTGAAGTTCTTGTTTCTGTTCCGGTATATACTTCACTACTCCCACTACGGTCTTTGGAACGCTCAACTTTTTCTGCATATAGACAATCACCGGGTTTTGTATTTTTTTTTTAATATTTTTTAGATATTATAAAACAATTTTGTTACTAAAACTTGGACTAGTCTTAAACCAAACCAGAATAAAACAACCAATAAAATAAATAAATCACAATTCTAACCAGTCTTATAGTTTATATCCATTACAAGATTGTAAAACCTAATTATCTTGATGGGTTTTATTATAGAACTTAGAAACAAAATCTCTTAAGAAC…
S19	C03	724808	.	<TRA>	0	PASS	PRECISE;CT=3to3;CIPOS=-10,10;CIEND=-10,10;SOMATIC;CONSENSUS=TGACTTTGAGCATTGAGTGCTACTTTGAGAACAAAAACTTGGTTTGATGCTATTCTAGTCTTTTACTCAATGTTTTAACTTTTTATAAATAAATTTATTTATCTCAATTAGTATTGGTTAAATAAACATACTTATTACAGCTATAATCAAATTTTAATCA;SVTYPE=TRA;CHR2=chrA08;END=8389768;SVLEN=0
S19	C03	724812	.	<TRA>	0	PASS	PRECISE;CT=5to5;CIPOS=-10,10;CIEND=-10,10;SOMATIC;CONSENSUS=GTTACACAAAATGTTAGTTTAAAATTTCAATATAATTTATATACACTCTAAAGTTAAAATTAATTACAAAATGTTTTAGGGCAATTGTCAATAATAGCACCTTTTGAAGTTTATGTCTTAAAAATGGTACTAGAAGGAGAAAATCACAAAAATGACATTCATTAAAGGGTAAAATA;SVTYPE=TRA;CHR2=chrA03;END=8793745;SVLEN=0
S19	C03	724813	.	<TRA>	30	PASS	PRECISE;CT=3to3;CIPOS=-10,10;CIEND=-10,10;SOMATIC;CONSENSUS=TCTGGACAGCTATCTCTGTGTTGGTGATCCAATTTGCAGCGATCTTTTGTGAAGAAGAATCTATTGACCCCATCATTAATGCTCTATTTCTCAGTTGTTCTTGTTGATGATTCAAAGTCGCTGTCTTATTGGAGATTCTCTCCATAAGCTCTTCTTTCCTCCTAGACAAACGTTGAAGTTCTTGCTTCTGCTCCGGTAGATACTTCACCACTCCCGCTACAGTTTTTGGAATGCTCAACTTTCTCTGCATAAATAATAAATAATCATCGATCAAAAGAGGGTTTTGTTTAGTTAGTCATTTTAGTATATATTCCTTCAGTTTTATGAAGTTTCACTTTG…
S19	C03	725420	.	<DEL>	24	PASS	PRECISE;CT=5to3;CIPOS=-10,10;CIEND=-10,10;SOMATIC;CONSENSUS=TATTGTGGTCTCAATTATTTGAAGGAATAACTACAAAGAGAAAGTAGATCAGTGAGAGAGAGAGAGAGAGAGACTGAGATGATGATTGAGGAAGGTGATAAGACCGAATTTAAGATGGGAATCTATATCGATGTAGCTAGTTATGTCTCCAAGTAGGTGGTATTTATAGCTCTCCATGTTTTATGGAAGTTTTTTAAAGCTTTATGTTATGTCGTACACTCCCACACGCA;SVTYPE=DEL;CHR2=chrC03;END=725527;SVLEN=107
S19	C03	725451	.	<DEL>	60	PASS	PRECISE;CT=3to5;CIPOS=-10,10;CIEND=-10,10;SOMATIC;CONSENSUS=GGCCGAAGTCGAGATGGAATATATCGATGTAGCTAGTTATGTCTCCAAGTATTTGGTACTTATAGCTCCATGTCTGAAGGAAGTTTTTTAAGCTTATTTAAGTTGTCTTACAAGTCCACACGCAGTCTCGTGCCGGAACGAGTAGGGCACGAGGTTTTTTCGTACAACCTTATCTATTATCCTATCTTCCCCTTGATAACTATATAATTATATATATAACTCGATAATCGAGGCTTTATTTCAAAACTATAAATTGGTAATTTTTTAGTCTGTTGCTAATCTCGGTTTTGTGTCATTTGACTATGGCTAATCAATTCTGAATTAAAATAACATTTTATT…
S3	C03	725809	.	<DEL>	11	PASS	PRECISE;CT=3to5;CIPOS=-10,10;CIEND=-10,10;SOMATIC;CONSENSUS=ACCTTATCTATTATCCTATCTTCCCCTTGATAACTATATAATTATATATATAACTCGATAATCGAGGCTTTATTTCAAAACTATAAATTGGTAATTTTTTAGTCTGTTGCTAATCTCGGTTTTGTGTCATTTGACTATGGCTAATCAATTCTGAATTAAAATAACATTTTATTTTAACATTTAGATCCTAAAAACCATAACATTATAAATAAATTTAGATTATTAGATTAAATTTAACCTACTTTGATACATATATAATCCAATTATTCAGTTATATTCTAGAACATGTGAACGCAGTTTAAGGGTACATATCACAAAATTAATGTATTCATAAATGTA…
S19	C03	725981	.	<DEL>	1	PASS	PRECISE;CT=5to3;CIPOS=-10,10;CIEND=-10,10;SOMATIC;CONSENSUS=GTGAACGCAATATAGTTAAGGGTATCTGGATTTGATCCTTTTCACTTGATCAGTTCAGTATATCACCAAGCTAATGTATTAAGACATGTATGCATACATCATAGGAATTATTTTATTAATGTCATCGATGTATAAGTTTTGTTGATTTCCCTCATGAAGTTTTTTTGCACGGTGTATAATAATCCATCATTCTTCCAAATATAATAGACAGAGGTTTAAAAGAACAGTCAGAGATCAACAAAACAAAATAAAAATCACAATCAGGGTTCATTATGTTAAAACAAATAATAGAAGTGTTTAGTTTTTTATTAAGGAATACTTAAAACTTTTCAAGTTATT…
S19	C03	726087	.	<DEL>	37	PASS	PRECISE;CT=3to5;CIPOS=-10,10;CIEND=-10,10;SOMATIC;CONSENSUS=AATTTCTTTTAGAGTTTCTTGATGTATTAATTTTGTAATTTTCCCACATGAAAATTTTCTACATGGTGTTTGATAATCCATCATTCGTACAAACAAAATAAACAAAGGTTAAAAAGAACCATTAGAGATTAACAAACAAACAAAAACACAGTAAGTTTTTTTTTTGACATCAAAAAAAAAACACAGTATGTTATGTTAAAACAAATTAACATAATTATTTACTGATTAGTAAGTATTCGAACAGCATCTACATCCGTTAATAAGACGAGCTATCCATCACAATATCATTTTGTTTTTAGTTTTATTCACTTTTATGTCTTCTTTCCGGTATTATTTTTC…
S19	C03	726295	.	<DEL>	17	PASS	PRECISE;CT=3to5;CIPOS=-10,10;CIEND=-10,10;SOMATIC;CONSENSUS=TATTCTATTTTTGCTTTCTTTCCTGTATAGTTATTATCATCGCAATACTCTTTTTCTGTCATCGCATGTTCTATATACGATATACCTTTGTTTCTAGAAGTTATTTTATTATTAAAATAGTGAATTAACAAAAAAAAGAAGTTAGAAGTGATATTGAATTAACAAAAAAAAAAAGCAAAGCTAGAAGAAATGACACTGTATGATCTAATCGATGACGTTTAACATTTCTATTGTGATCATCACATACATTATTTCATTGAATTTATAAAGAAAGGTACAGAAAATACTGTCATATGCATTAAAACTTTAGAACTCGATCCATAAACTCTTGATCTAACT…
S19	C03	728614	.	<TRA>	0	PASS	PRECISE;CT=5to3;CIPOS=-10,10;CIEND=-10,10;SOMATIC;CONSENSUS=TATTTATGTCGGGTTCAGATCGGTTCGGATTCATTTTTATCGGATCGAGTTCGGTTCGGATTTTCGGGTTCGGTTTATTTGCCCAGCCCTACTTCTTATATATTGTGTTTTCTCTCTCTTCTGAAATAGTTGCAGATTGTTGAGTCGGTAAAATCCTTTGGAAAGTTTAAATTTTAAGAAGAGG;SVTYPE=TRA;CHR2=chrA03;END=20972054;SVLEN=0
S19	C03	730397	.	<DEL>	0	PASS	PRECISE;CT=5to3;CIPOS=-10,10;CIEND=-10,10;SOMATIC;CONSENSUS=ACTATAAGACCATCTTCCCCAAAAAAGAAAGCAGAAGAGAAAAGAAAGTTAATTTGTTGATAGTTGTTAGCACGTCAGAGACAAGCCAGAACATATATTCCTAGGCATAAAAAGTAGATGGACGCTAAACTTTTGATACTATTCTTGTCAACTGTTAAGCCGTCCATTTATTTAAGGTTCTATATAATCCGTATATATAATTATAAGCTACTTTAATAAAACATGATTAGTAAGTGTTCTAGAAAGTTTT;SVTYPE=DEL;CHR2=chrC03;END=730498;SVLEN=101
S19	C03	730498	.	<TRA>	42	PASS	PRECISE;CT=3to3;CIPOS=-10,10;CIEND=-10,10;SOMATIC;CONSENSUS=CTTTAATCTACTTAAGTTAATTCATAGAAATATGCAACAACATAACAAAAATGTTATGAGACGACCTTTTCTTATTAAAAGAACAACTTGCTAAATGAAGTATAGATAATAATTGATTTTCGATTTCTTCATTTAGTTTTCTCTAGTAATTCAATATTATTTGATTCTGTTATCTTTTAAACCACGCATGATTGTTTTCTTATAAGATACTTATTTAAAACTATAATTAAGACTAGTTGACTAAAAACAAAAATAAAACTATAAGACCATCTTCCCCAAAAAAGAAAGCAGAAGAGAAAAGAAAGTTAATTTGTTGATAGTTGTTAGCACGTCAGAGAC…
S19	C03	730516	.	<TRA>	21.5	PASS	PRECISE;CT=5to5;CIPOS=-10,10;CIEND=-10,10;SOMATIC;CONSENSUS=TTTTCATTATATTTGTGTTCACGATATGTAAAATAAATATATTATAGTACTCAAGCGTAAGCATAAACGTAATTATACTGCAAATGATTGAAAAACTTTCTAGAACACTTACTAATCATGTTTTATTAAAGTAGCTTATAATTATATATACGGATTATATAGAACCTTAAATAAATGGACGGCTTAACAGTT;SVTYPE=TRA;CHR2=chrAnn_random;END=43853957;SVLEN=0
S19	C03	730562	.	<TRA>	21.5	PASS	PRECISE;CT=5to5;CIPOS=-10,10;CIEND=-10,10;SOMATIC;CONSENSUS=TTTTCATTATATTTGTGTTCACGATATGTAAAATAAATATATTATAGTACTCAAGCGTAAGCATAAACGTAATTATACTGCAAATGATTGAAAAACTTTCTAGAACACTTACTAATCATGTTTTATTAAAGTAGCTTATAATTATATATACGGATTATATAGAACCTTAAATAAATGGACGGCTTAACAGTT;SVTYPE=TRA;CHR2=chrAnn_random;END=43853957;SVLEN=0
S19	C03	732673	.	<DEL>	0	PASS	PRECISE;CT=5to3;CIPOS=-10,10;CIEND=-10,10;SOMATIC;CONSENSUS=GAGGTAGAACAAAAAGCTCTTACCCCACTGGCAATAACGACAGGGACGAGAGCACCAGAGGTCTTAAAGCCTCTTACTTGATTTGTCGGTTAGATCTCCCAGTTCCAATGGCATGATTTGTTAATAACTTCAAAAACAGAGTCCTAAAAGCATCTACCTTTGTCTGAAACAGAGCTTTTAAGGTCAATTCACATTCTCTTCCTCGATATCTTTCGCAAAGTGTTTACCTTTCCGTTTTCTAAACCGAACTCCAGAAAGCCTCTAACTTGATTTGTCGGTTAGATCCAGTCCCAGTGGCATAGTTTGTAAATAATTCAAAAACAGAGTCCTAAAGTATCT…
S3	C03	733743	.	<TRA>	11	PASS	PRECISE;CT=3to5;CIPOS=-10,10;CIEND=-10,10;SOMATIC;CONSENSUS=GGATCGAGTTAAGTGGGTTTTCTGCGCTGTACGCGGGCCCAGTGGCGGATGTAGAACTATTATTAATCGGGGGCACAAAATTCTAATCAACTTATATAAAATATAAAAAAAAGTTTCATTACTAAAAAATTCCTTATAAAATTATCTTAGGAAATTTCATATTTTGGATATCCATTTATTCTTTTTTTATTTCCTGAATCACTAGATAAACTCTTTAAATCATCTCTAAAGTCT;SVTYPE=TRA;CHR2=chrC07;END=28038201;SVLEN=0
S3	C03	733869	.	<TRA>	4	PASS	PRECISE;CT=5to3;CIPOS=-10,10;CIEND=-10,10;SOMATIC;CONSENSUS=TTATAGAGTTAAACCATTGGAGCAAATTCAACTCTATAAAGGATTTACTCTATTTTAGAGTGAAATATAGAGATAATTTTTGTGTACCATTAGAGCATCTCCAAAAATAAACTATATTTTGATTTTCTAAAACTCTATAGTTGAAATTTTAATGTGTTATTCTCCAAAAGCAAAAC;SVTYPE=TRA;CHR2=chrC04;END=33221584;SVLEN=0
S19	C03	736836	.	<TRA>	5	PASS	PRECISE;CT=3to3;CIPOS=-10,10;CIEND=-10,10;SOMATIC;CONSENSUS=GGGCGGGTCCGTCCCCGGAGCAAAACCAGACGGAATCAGAGAAGCGAATGGGCTTCCATAAGATCCCTGAGGAGGATAACCATAACCTCCATGCCCTGAAGATGCTGGACGAGGTGGTGGAGCACCGTACCCTTGCGGTGGAGCAGCGCCGTAACTCCCGTAATCTGAAGGTCCGTGCTTCGGCGGAGGAGGTCCGTAACCAGGACGCGGCGGCGCAGCACCGTAACTCCCGTAATCTGAAGGTCCAGGCTGCGGCGGTGGAGCTCCGTAGCCTCCTCCGTAAGGTTTCTCCTTTGGCGGCTTGTAGTCTCCTGATGAAGCAGGCGCGTACGGTGCGGA…
S19	C03	745156	.	<DEL>	60	PASS	PRECISE;CT=5to3;CIPOS=-10,10;CIEND=-10,10;SOMATIC;CONSENSUS=GATTCGAGGCTCAGTAATAATCCTAGTCGGATCTCTGTTGTTTCTCAAGAGTGGCCTCACCAAGGTTTCATTTTTCAATACGTTCTTTTTAGGATCTGTATATATGCAATCACCCTCATCAGTGAAGGCTTATGATCTCTGCAGGGCAGGAAAATCAAGGGGAAGCTATTGATATTTCTCGTGAAAGTGACAGTCTTTATAAACATAACGGTGACATGGAGGATAAGAATGTTGCAAGGATAGGGAACCAAGGAGAGCAAAGTTGTCCAGCTCGTGATGATGATGACTCAGATTGTTCTGTGGAAATAGAGGAAGAATCTTGGTCATTGGATTCTGAGG…
S19	C03	748169	.	<DEL>	0	PASS	PRECISE;CT=3to5;CIPOS=-10,10;CIEND=-10,10;SOMATIC;CONSENSUS=TGGTTTCTGGAGTGTGTTGATTGGTTTTGGTATAATAAACTTTTAGCCTCCAATAAATTTGTGTTCGAACTTCTATATGCTGCTCCAACCAATTCATATGTATACTATCCTTTTACTTAAATGATATATGATATATACTATTTTGTTTTGATTATGTACTCAGATAAACTAATACTATAGTTCCGCTTATATATGCTGCTCCAACCAATTCATATGTATACTATCCTTTTACTTAAACGATATATGATATATACTATTTTGTTTTGATTATGTACTCAGATAAACTAATACTATAGTTCCGCCTCTATACTTCTACAAGATTAACTCCTTTCCAGTTGA…
S19	C03	749380	.	<TRA>	0	PASS	PRECISE;CT=3to5;CIPOS=-10,10;CIEND=-10,10;SOMATIC;CONSENSUS=AAACTGTGCCAAGTATTCGATTTGTGTTTCTTGATCAACGCATCACCGATAAGGACCCCGATGATTTGAATGGGGACTAAAAGAGTATCATATCCTGGAAATGCGGTTCAAATATTGCATACCTTCATATCCATTCTTTTTATTTTTAAAGAGTGTTAAATTAATTCAAACAAAAAAACTGTTTTACACTTTGTGTTGAGTTTTTCATAAAATCAAAACAGGATTCAAACCCTATCGAGTGGCAAAATAGTTTCAATACAGAAAAGCTAAGATCAAATACAAAATAGTTTCCATTTCATTTGCAATTAGCGCCCTAATC;SVTYPE=TRA;CHR2=chr…
S19	C03	750298	.	<TRA>	21	PASS	PRECISE;CT=3to5;CIPOS=-10,10;CIEND=-10,10;SOMATIC;CONSENSUS=ATTTTGTTTTTAGACCATAAGAAATTAACAAAAATAATCATTTTAGAGGAAAATATATTAAAAAAAGTAAACATAATTCCGTAAAAAAATATGCGATGATTGTTGAAGAACGATTCGTTCTGAACGAAGCATATAGGTGGAAGATATAAAATTAATATC;SVTYPE=TRA;CHR2=chrAnn_random;END=34160893;SVLEN=0
S19	C03	753312	.	<DEL>	46	PASS	PRECISE;CT=3to5;CIPOS=-10,10;CIEND=-10,10;SOMATIC;CONSENSUS=AAAAGTGATATACTATATGATTTAATCAATCTTCAAAAGAATTACACAACAGTACTGTAAGAATTTATAACAATAACCATTCATAAGTGTATAGAAGTATATAAGTTTTGTTCCTTGTGTCTTACTAAATATTTATGTTTGGATAAAGTGTTGAGCAGTAATATAATTACTCGTACAATGCTAAACATTATATTCAGTAAATTGTCAATTTGTGTGTTGTTTCACATTAAACATGCGATTAATTGTTGATTTTTTTGGTATTTAATAAAATCTCAATGCACTTTGATAACATATAGTCATGATCGGTTCAACAGAAATTTTATATATCTAAATTATTAC…
S19	C03	753448	.	<DEL>	51	PASS	PRECISE;CT=3to5;CIPOS=-10,10;CIEND=-10,10;SOMATIC;CONSENSUS=AAAAGTGATATACTATATGATTTAATCAATCTTCAAAAGAATTACACAACAGTACTGTAAGAATTTATAACAATAACCATTCATAAGTGTATAGAAGTATATAAGTTTTGTTCCTTGTGTCTTACTAAATATTTATGTTTGGATAAAGTGTTGAGCAGTAATATAATTACTCGTACAATGCTAAACATTATATTCAGTAAATTGTCAATTTGTGTGTTGTTTCACATTAAACATGCGATTAATTGTTGATTTTTTTGGTATTTAATAAAATCTCAATGCACTTTGATAACATATAGTCATGATCGGTTCAACAGAAATTTTATATATCTAAATTATTAC…
S19	C03	753541	.	<DEL>	51	PASS	PRECISE;CT=5to3;CIPOS=-10,10;CIEND=-10,10;SOMATIC;CONSENSUS=AAAAGTGATATACTATATGATTTAATCAATCTTCAAAAGAATTACACAACAGTACTGTAAGAATTTATAACAATAACCATTCATAAGTGTATAGAAGTATATAAGTTTTGTTCCTTGTGTCTTACTAAATATTTATGTTTGGATAAAGTGTTGAGCAGTAATATAATTACTCGTACAATGCTAAACATTATATTCAGTAAATTGTCAATTTGTGTGTTGTTTCACATTAAACATGCGATTAATTGTTGATTTTTTTGGTATTTAATAAAATCTCAATGCACTTTGATAACATATAGTCATGATCGGTTCAACAGAAATTTTATATATCTAAATTATTAC…
S19	C03	753620	.	<DEL>	60	PASS	PRECISE;CT=5to3;CIPOS=-10,10;CIEND=-10,10;SOMATIC;CONSENSUS=TATTAATTGCTTAATTTATAAATAACTTAAAAAAAAAAAACATTATATACAACTTTGCAAAAAATGATATACAATATGATTTAATCAATTTATAAAAGAATTACATAACACTGTAAGAATTTATAACAATAAATCATTCATAAGTTTAGACTGCTATACGTTTTGTTACTTGTGCCTTACTAAATATTTATATGTTTGGATAAAGTGCTGAGCTATAATATAATTAATTACTCGTACAATGATAAAAACTATATGCAGTAAATTATCAATTTGTGTGCTGTTTTTTTTTTTGAAAAACAATATATGTGTTGTTTCATATTAAACATGCGATTTATTGTG…
S3	C03	753624	.	<DUP>	60	PASS	PRECISE;CT=5to3;CIPOS=-10,10;CIEND=-10,10;SOMATIC;CONSENSUS=GTATAATAAAACCCCAAAGCACTTTGATAACATATAGTCAGGCCCGGTTCAACATAAATTTTTATATCTAAAATATTACAAAACCTAAAAATATAACTAATATTAATTTTAGTAAAACATATAGTATAATAGAAATAAATATCTTAAGTATTTAGTATTCTTTGTAAGTAAGATATACAAAATGGTTAGAAATACTCAATTTTTTATCAGCTATCCGTTTCACTATAACAAGTTCTGATTCAATGAGATAATTCTCCGGACAAAATTGAATCGTTCTTATCTATATGAAAAATAGAATGCTTCTGATTTTAGTTTTTTTTTCTAAAG;SVTYPE=DUP;…
S19	C03	753624	.	<DEL>	56	PASS	PRECISE;CT=3to5;CIPOS=-10,10;CIEND=-10,10;SOMATIC;CONSENSUS=ACATAAATTTTTATATCTAAAATATTACAAAACCTAAAAATATAACTAATATTAATTTTAGTAAAACATATAGTATAATAGAAATAAATATCTTAAGTATTTAGTATTCTTTGTAAGTAAGATATACAAAATGGTTAGAAATACTCAATTTTTTATCAGCTATCCGTTTCACTATAACAAGTTCTGATTCAATGAGATAATTCTCCGGACAAAATTGAATCGTTCTTATCTATATGAAAAATAGAATGCTTCTGATTTTAGTTTTTTTTTCTAAAGAATCCGCCTGGGCAATTTTTTTTTTAAAAGAAACATTTAACAGTTGTCAATACAAAAGAACTT…
S19	C03	753695	.	<DEL>	40	PASS	PRECISE;CT=3to5;CIPOS=-10,10;CIEND=-10,10;SOMATIC;CONSENSUS=AAAAGTGATATACTATATGATTTAATCAATCTTCAAAAGAATTACACAACAGTACTGTAAGAATTTATAACAATAACCATTCATAAGTGTATAGAAGTATATAAGTTTTGTTCCTTGTGTCTTACTAAATATTTATGTTTGGATAAAGTGTTGAGCAGTAATATAATTACTCGTACAATGCTAAACATTATATTCAGTAAATTGTCAATTTGTGTGTTGTTTCACATTAAACATGCGATTAATTGTTGATTTTTTTGGTATTTAATAAAATCTCAATGCACTTTGATAACATATAGTCATGATCGGTTCAACAGAAATTTTATATATCTAAATTATTAC…
S19	C03	753958	.	<DEL>	42.5	PASS	PRECISE;CT=3to5;CIPOS=-10,10;CIEND=-10,10;SOMATIC;CONSENSUS=TTATATTAAGAGAGAATAGTTTATAAAATTATTAGATTTGGTGAATGACCTAGGACGGTCGCACCACTTGCACTCCATAGTTAGCCGGGCTTACATATAGTATAATCAAATTAAGTTTTTCATTGTCTTCTATATGCACCACCAGTTTTTTAAAAGAAACTCAGAATATGATGCATCTATGATCCATGTTCAAACTCCAGCATTTAGTATTCTTTGTAAGTAAGATATATAAAATTGTTAAAAATACTCAACTTAAGAAAAAACATTTAATAGTGTCAATAGAAAAGACCTTTGCAGGCAATTATTTTGTTATCTACTCATATCATGGCAGACAACCTG…
S19	C03	753960	.	<DEL>	60	PASS	PRECISE;CT=5to3;CIPOS=-10,10;CIEND=-10,10;SOMATIC;CONSENSUS=ATCTATGCTCCATGTTCAAACTCCAGCATTTAGTATTCTTTGTAAGTAAGATATATAAAATTGTTAAAAATACTCAACTTAAGAAAAAACATTTAATAGTGTCAATAGAAAAGACCTTTGCAGGCAATTATTTTGTTATCTACTCATATCATGTCAGACAACCTGGTACATTTCCATCGGTCCACGTTTTCATAGGTTATATTTGGGTTTATATTCCATGCTCAATATTTTCTGCTAGCAATTTCTCTTAGCACAAATTTA;SVTYPE=DEL;CHR2=chrC03;END=754117;SVLEN=157
S19	C03	754335	.	<DEL>	26	PASS	PRECISE;CT=3to5;CIPOS=-10,10;CIEND=-10,10;SOMATIC;CONSENSUS=TATGAGAGCAATTTCACATTTAAATGCTATTATAGAGGTCAAAATACCAATAGGGTGGAGATGCTATATCTAGATACGACTTTATGACATTAAATGGTCTATTAATTAGGTCAAGAGTCTTGACTCAAAACTCGATCAAGAGAAATCACAGTGTGAAAGTACATATATAAGTGTGTATATATATCTCTTTTTCAATTTGCTGGAATCCCTCGAAATGTACAAAAGAATATTGTGTTTGGTTAAACAAATGTAAGTTTTATGCACCACTCGGTATATTATACACTAATCCAAGTTGGTACTGAGATAGTATATAGTTTTATTTATTTATGATCTATAAAA…
S19	C03	754490	.	<TRA>	18	PASS	PRECISE;CT=5to3;CIPOS=-10,10;CIEND=-10,10;SOMATIC;CONSENSUS=AAACTCATCCAACTCATAGTCTTTTTGTACTTTTAAGCCTTTGTGGTTTGGAGGCAAAGACATAGTTCTTTAAGCCTTGTGGTTCAGACTCTTTGTTTTAAGACATGTTGGTCGTTTTATCCAATCCAACGAGTCTTATTTAAGCCATTAGTCATTGTTTCATCATGATATCTTGCATATTTGCATTGTTTTATC;SVTYPE=TRA;CHR2=chrC09;END=17810521;SVLEN=0
S19	C03	754887	.	<TRA>	0	PASS	PRECISE;CT=5to3;CIPOS=-10,10;CIEND=-10,10;SOMATIC;CONSENSUS=CAAGCCACAGCCCGGAGCGACCTCTCAGAGCGACCCACTGAGGTCGCCCCCGAAGTCCGGAGCGACTTGTTGGAGCGACACACCAAGGTCGCTCGCGTCCTCTCGTCCGGAGACACCAAAGTCGAGCATCCTGGAGCGACCCCTCAGAGCGACCTACCAAGGTCGCTCCCGATCCAGAGCGACCCGTTGGAGCGACACACCAAAGTCGCTCGCGACCTCTCACCCGGAGA;SVTYPE=TRA;CHR2=chrC04;END=31427497;SVLEN=0
S3	C03	755006	.	<DEL>	0	PASS	PRECISE;CT=3to5;CIPOS=-10,10;CIEND=-10,10;SOMATIC;CONSENSUS=TCCAAAATAAATTGCAAAAATTTCCTCGCGAAATCATGATTTTCGGCAGCAAAGTAACGCGGAGCGACTTGCAGGTGTCGACTTGCAGGTGTCGCTCCGGGAAGTCGCTCCGCGTTACTTTGCTGCCGAAAATCATGATTTCGCGAGGAAATATTTGCAATTTATTTTGGACGTTTTGCACTTGGAAAAACCTATGTTTTAAACACCTTTTGTAGCCACCAGGCACAATATCTT;SVTYPE=DEL;CHR2=chrC03;END=46422913;SVLEN=-45667907
S19	C03	759635	.	<TRA>	15	PASS	PRECISE;CT=5to5;CIPOS=-10,10;CIEND=-10,10;SOMATIC;CONSENSUS=AAAAAAAAAAAAAAAAAAAAAAAGAAAGAAAAAGGGGGCTAGCAAAGTTGTTAGGAGCTAAGAAATGATTTGAGGTTGTGAAAAATCCCTTGTAGATTTCAAAGAGAAAGAGTTGATGTTCTTAGGATCTTTTGGTGAGAGGTGTGAGTTGGTTTTGACATTGGGAAATGATTGTGTGATTTTTATGTTTGGGAAAAGGG;SVTYPE=TRA;CHR2=chrC07;END=5937260;SVLEN=0
S3	C03	759637	.	<TRA>	2.5	PASS	PRECISE;CT=5to5;CIPOS=-10,10;CIEND=-10,10;SOMATIC;CONSENSUS=CCCAAAATAAAAAAAAAAAAAAAAAAAAAAAAAAGGGCTAGCAAAGTTGTTAGGAGCTAAGAAATGTTTTGAGGTTGTGAAAAATCCCTTGTAGATTTCAAAGAGAAAGAGTTGATGTTCTTAGGATCTTTTGG;SVTYPE=TRA;CHR2=chrA06;END=13533902;SVLEN=0
S19	C03	759657	.	<TRA>	14.5	PASS	PRECISE;CT=5to5;CIPOS=-10,10;CIEND=-10,10;SOMATIC;CONSENSUS=TTCGACAATCATTTATACTACAACATTTGTCATGTGTTGACCTGAGGAGTTGAGGTAGAGGGATTAGATTGCTGTTAGCTAAGAAATGATTTGAGGTTGTGAAAAATCCCTTGTAGATTTCAAAGAGAAAGAGTTGATGTTCTTAGGATCTTTTGGTGAGAGGTGTGAGTTGGTTTTGACATTGGGAAATGATTGTGTGATTTGTATGTATGGGAAAAGGGTAGAACAATGGAGATTGAGCATTGT;SVTYPE=TRA;CHR2=chrCnn_random;END=69353974;SVLEN=0
S3	C03	759875	.	<DUP>	2	PASS	PRECISE;CT=5to3;CIPOS=-10,10;CIEND=-10,10;SOMATIC;CONSENSUS=CACTTAGATTGAGATAAATGGCTTGCATTCTTAGTGCTTAGAATCACTAGAGATTGGATTGACATCTTAAGTACTACAACACTTAAGGATTAAACTTATCCTTTATCAGCCTTCCCCTACCCAACCAAATGATTTAGACCAATTGACCATTTGCAAGAATCCACCTGATGTTTTGTGCTTAATGAATGTGAGAGTTGGTTGATTTGAATGTGTGGATGCTTGATGAC;SVTYPE=DUP;CHR2=chrC03;END=52977717;SVLEN=52217842
S19	C03	759875	.	<INV>	0	PASS	PRECISE;CT=3to3;CIPOS=-10,10;CIEND=-10,10;SOMATIC;CONSENSUS=TCAATTGGTCTAAATCATTTGGTTGGGTAGGGGAAGGCTGATAAAGGATAAGTTTAATCCTTAAGTGTTGTAGTACTTAAGATGTCAATCCAATCTCTAGTGATTCTAAGCACTAAGAATGCAAGCCATTTATCTCAATCTAAGTGCAATCAAATGATGTTTGTTTGTAACAAGTAATAGTGCGAAATAACTTGAGT;SVTYPE=INV;CHR2=chrC03;END=10618429;SVLEN=9858553
S3	C03	760173	.	<DUP>	0	PASS	PRECISE;CT=5to3;CIPOS=-10,10;CIEND=-10,10;SOMATIC;CONSENSUS=AAGCTAGAGTGTAATAAGAGAGTGTGCTCATGTTGGATTAGATGTTGAATTGAGTGCTAGTTGTGTTTCTTTTGGCCAAGAGCTCCCATCTTCAAACCTCTCTCCCTATGAGTTCTAGAAAGTTCACTTGTGGACAAGTAAATGAAGTCGCTCGCGTTCTCGTTACTCCGAATCGTCTTAGATGACCCTGGAGCGACCAGCCCAGAGTGACTATCTCAAGTCACTCCAGCCAGAGCGACCTACCGGAGCGACGCAATGAACTCGTTCGCCCTATACGCTTCGGAGCGACCTC;SVTYPE=DUP;CHR2=chrC03;END=21128983;SVLEN=2036…
S19	C03	760173	.	<TRA>	10.5	PASS	PRECISE;CT=3to3;CIPOS=-10,10;CIEND=-10,10;SOMATIC;CONSENSUS=GATTGAGATAAATGGCTTGCATTCTTAGTGCTTAGAATCACTAGAGATTGGATTGACATCTTAAGTACTACAACACTTAAGGATTAAACTTATCCTTTATCAGCCTTCCCCTACCCAACCAAATGATTTAGACCAATTGACCATTTGCAAGAATCCACCTGATGTTTTGTGCTTAATGAATGTGAGAGTTGGTTGATTTGAATGTGTGGATGCTTGATGACGAATGTAAGGGCAAAAAGAGTTGAGATAGGCCTAGAGAAGCTAGAGTGTAATAAGAGAGTGTGCTCATGTTGGATTAGATGTTGAATTGAGTGCTAGTTGTGTTTCTTTTGGCCAAGA…
S19	C03	760190	.	<TRA>	0	PASS	PRECISE;CT=5to3;CIPOS=-10,10;CIEND=-10,10;SOMATIC;CONSENSUS=CATCTGCTTGAAAGGCAAGAAAGAGCTATCAGAGCGTTTCCTGCCTCCCTCTTTCTCGCTATGATCAGTTGATATCTTGCATATTTGCATCGTTTTATCCATTCATTCATAAACATTTTCATCATAGAGATTAGGATTTAGACATGTTTAGGTTGCATTTTGCATACATGAGTCTCTATTAGGTACTGGAGTGCCACATGGAGTTCTTGGGG;SVTYPE=TRA;CHR2=chrUnn_random;END=5955103;SVLEN=0
S19	C03	761682	.	<DEL>	60	PASS	PRECISE;CT=5to3;CIPOS=-10,10;CIEND=-10,10;SOMATIC;CONSENSUS=ATATATAAGTGTGTATATATATCTCTTTTTCAATTTGCTGGAATCCCTCGAAATGTACAAAAGAATATTGTGTTTGGTTAAACAAATGTAAGTTTTATGCACCACTCGGTATATTATACACTAATCCAAGTTGGTACTGAGATAGTATATAGTTTTCGTTTATTTGTTCTATAAAACTCTTTTCTCGAATCTTGACAGCAAAATTAGTAATTCTAAAGCAAACTTTATTTAAAAGATTTTAGTTTTGTAGATGTGCGAATGAGAAAACAAGAACCATAAACAATCATCACCCATATCTATCTACAACCGCAACCTATTCCT;SVTYPE=DEL;CHR2=c…
S3	C03	761831	.	<DUP>	60	PASS	PRECISE;CT=5to3;CIPOS=-10,10;CIEND=-10,10;SOMATIC;CONSENSUS=TTTTATGCACCAGTCGGAACTATGCATTAATCCAAGTTGGTACTGAGATAGTATATAGTTTTCGTTTATTTGTTCTATAAAACTCTTTTCTCGAATCTTGACAGCAAAATTAGTAATTCTAAAGCAAACTTTATTTAAAAGATTTTAGTTTTGTAGATGTGCGAATGAGAAAACAAGAACCATAAACAATCATCACCCATATCTATCTACAACCGCAACCTATTCCTTTGACGATAACTAACCTTACAATTAAACCAAATATTTCAATTTCTAGCCAAAATTGTATTTCCATTAAAACAACT;SVTYPE=DUP;CHR2=chrC03;END=762079;SV…
S19	C03	761831	.	<DEL>	60	PASS	PRECISE;CT=3to5;CIPOS=-10,10;CIEND=-10,10;SOMATIC;CONSENSUS=ATATATCTTTTCCAATTTGCTGGAACCCCTCGAAATTTACAAAATAATATTGCGTTTGGTTAAACAAATGTAAGTTTTATGCACCAGTCGGAACTATGCATTAATCCAAGTTGGTACTGAGATAGTATATAGTTTTCGTTTATTTGTTCTATAAAACTCTTTTCTCGAATCTTGACAGCAAAATTAGTAATTCTAAAGCAAACTTTATTTAAAAGATTTTAGTTTTGTAGATGTGCGAATGAGAAAACAAGAACCATAAACAATCATCACCCATATCTATCTACAACCGCAACCTATTCCTTTGACGATAACTAACCTTACAATTAAACCAAATATTTC…
S3	C03	762492	.	<TRA>	30	PASS	PRECISE;CT=3to5;CIPOS=-10,10;CIEND=-10,10;SOMATIC;CONSENSUS=ATCTACAACCGCAACCTATTCCTTTGACGATAACTAACCTTACAATTAAACCAAATATTTCAATTTCTAGCCAAAATTGTATTTCCATTAAAACAACTCTTGAAATTTGAAGTTCTAAAATAATTTATGTGAGTATAAACTTATTTTCCTTTTCGAGTGAAATTTTTATTAGGCCATACAAATTTGTATACTACGAATATTCCTTGTTTATTTTCCCATCTTGCTTAATCAGTGACTTTAGATCAATTACATGTGTCCACATGGGAACATGAATGCTTATAACTAAATCAAATGATTATTATTTTTAAACTTCGTAACCTGTCTGGAAGGGCATCGTTT…
S19	C03	762498	.	<TRA>	0	PASS	PRECISE;CT=3to3;CIPOS=-10,10;CIEND=-10,10;SOMATIC;CONSENSUS=CGATGAACGTCATTTGCCGACGCTCAAACTCCGACCAATTATTGATTGTCGGAAACGTCTCGGAAATCATGAACTCCGACGAATTTCCAATAAATTTTGCTGTCGGCATAGAGACTTTTTCTTGTAGTGTAAGCATCACTTTGCTGGTAAAAGTATATTACAATTTGTCAAGGTCTTGCATAGGTAGTAATAATATAGATAAAACGATGCCGTTCCAGA;SVTYPE=TRA;CHR2=chrAnn_random;END=4065420;SVLEN=0
S19	C03	762512	.	<TRA>	0	PASS	PRECISE;CT=5to5;CIPOS=-10,10;CIEND=-10,10;SOMATIC;CONSENSUS=GAAGCTCCAGATTTTATGGAGAAAATTAGAAATACCATGAGTCCATTACGTACGGGTAAACACTATGATAATATAACACTACAAGAAAACAATGCCAACTCCGACAAAAGTTTCTGAGAAAGTGAATTATCAGAAGATTTGCTTGGTCTTTGTGAGAAATTACCGAGAAAATATCAA;SVTYPE=TRA;CHR2=chrAnn_random;END=4064000;SVLEN=0
S19	C03	762635	.	<TRA>	0	PASS	PRECISE;CT=3to5;CIPOS=-10,10;CIEND=-10,10;SOMATIC;CONSENSUS=TTTCTCCATAAAATCTGGAGCTTCCGGTGTACTGAATAACAATGCTATGTAAAAGATGAACAATACTATTGAACAATACTATGCAGTCTGGAATTTGTTGCTGGCGCGGGTTCGAATGGCTTACCCATCTACCTTACAACAAATTGTTCACTGGTTGTTAAATGTCACAGTAAGACCTCGGGGTAGAGCTA;SVTYPE=TRA;CHR2=chrA03;END=561520;SVLEN=0
S19	C03	791424	.	<DUP>	30	PASS	PRECISE;CT=5to3;CIPOS=-10,10;CIEND=-10,10;SOMATIC;CONSENSUS=GGGGGAGTGTTACGAAAGACAAAAGAAAAGATGAGCCGCTTTCGTTGAAAATATAAAAAGATGTGGGGCCCGCTGTACTATTTGCACAGTAAATTTCCTTCTATATATACGAACGTTTGCGTTCGTTTGTAAACACACCATCATTCTCCTTCAATAACACATCTTTTCTTCTTATCAGTATTATCTTCTTCGTACGGGTATAAAATTTTGCTTTATTTAAAATCCTGCGATATAATAAAATTTCAGTTTTTTTTATAACAGTATACTATATTAAACAATAATTTGGGGAAAGTCGGCAAGAAAAAAGTGTATAAAAGGAAAACCGAAAATGTATAACGT…
S19	C03	791652	.	<DEL>	60	PASS	PRECISE;CT=3to5;CIPOS=-10,10;CIEND=-10,10;SOMATIC;CONSENSUS=GTGGTTAATGACCCTCGGTTTGGGTTCCTCACTCCAGCTGATAGTCGATACCGTTTCTACTCTCAGCTTTGTCATGGGTATCTGAGCGTATTAATACCTTCGGGAAAGGTGTGTATGAGTCGTGGTGCTGGTGCGGAGACATATTTTGAAGGTTTTGACAATCTTGTCAAAAATCTGGAGGAAGGAATGGACATGATTATGGTAGATTTACATACTTGGGAGTATTTTGCCAATATGGAAGATCAAGAATTGATACTATCAGTTGGACATGTTTCGATGATGATGAACCCGGTGGTGTCTCAGTCTGCTCCAGTGCAAGACGCAAACCAAAAGAGACTA…
S19	C03	793671	.	<TRA>	17	PASS	PRECISE;CT=5to3;CIPOS=-10,10;CIEND=-10,10;SOMATIC;CONSENSUS=GATTAGACCAGATAATTAACTAGTAGCACTATTATATTGGTAACCATACTTATATTCGTATGATTACATATTGCATATTTATGATCATGTAAATTTAGCATCATACAAATATTTGTATTTTATTGTAGATACTATAAAGTATATATTAATGGTATAAAAGCTATATTAATGGTATAAATTATAAAAGCATGCTGACTTTTGAGATTTGGACTTCGAACCTAGAAAAAAAGAACTAATCTCCAGTTGGCCAACTATGCAATTAGATATGATGCATTCATAAAACTTGTAAAATCACAACTTTCTGC;SVTYPE=TRA;CHR2=chrA03;END=622091…
S19	C03	794151	.	<DEL>	1	PASS	PRECISE;CT=3to5;CIPOS=-10,10;CIEND=-10,10;SOMATIC;CONSENSUS=ATACAACGCATCATCATCCTACTACAAACAAATCAGAATTTGCAATCCAAGAAGCAGAATAGAGAAGGAGAGATATAAGATAAACAAACGCTCAGATCATAATACCTCTCGTGGTAATCGAGCAATGTTACAGCTTTTCGTCCTCGGGTTTGGTTCCAGCTGTGCATTGGATCATTGGGCGTGCCCACGGTTTGGTTTCCCGGGGGGTGAGATCCAGTGCCGGTTTAGGCCAAAGAAGTGGGAAACATGTAGGCTTAGC;SVTYPE=DEL;CHR2=chrC03;END=794319;SVLEN=-168
S19	C03	801320	.	<TRA>	0	PASS	PRECISE;CT=5to3;CIPOS=-10,10;CIEND=-10,10;SOMATIC;CONSENSUS=ACTCATCACTGCGCTTTCTTCTTGTTTGGACTTTCACAGCACCACTCACTCACCGTCCCTTCTTTCTCTCTCCCAGACTCTAAAATTCTTTGCCTCAGTTACTATTATTTTTTTTGGGTCAAATGTCTCAGTTATTTGATCACTTGGATTAAATATACAAACATTTTCAAAATCGATTAATCGACTACTCGCGTGTCCATTTTAATACAGTTGGAAATTTCTGACAAGTAAATTAAATTTACAAACAAGTCAAACACGTTTATTCGAGTTTTCTTTGAAGTATATATACAATGATGGTGTTGAAATTCTGTTTAGAGCTTACACATATGAGGCTAGTTA…
S19	C03	806657	.	<TRA>	17	PASS	PRECISE;CT=5to3;CIPOS=-10,10;CIEND=-10,10;SOMATIC;CONSENSUS=TGGGCCCGCTTGAACTTGGGCTCCTCGTCGACGTTCGGCCATATCCGGCGTCCCGAGCGGAGGACCCGAGCTCCGTCCGCGGCTTTAACAACCCCGAAGATTCTCGTGGTGCGTCTCATTCCCACCGAAGGCATCTATACGACAGCGTTTCACTCAACGAATCCCGATTCAAATCGAACAGATCTACGGAGATCGAAGAAAGATCGAGAACCTCGATTGAGAGG;SVTYPE=TRA;CHR2=chrA03;END=627978;SVLEN=0
S19	C03	819824	.	<TRA>	19.5	PASS	PRECISE;CT=5to5;CIPOS=-10,10;CIEND=-10,10;SOMATIC;CONSENSUS=AGTGTTTATTTGAATTAATAAACAAAATTTATGTGTTTGCACCATATACATAATAGTTACTGAATTTTTAGTTATCAATATACATGTATAATTTACTAATATGTAAAAGAAAATATAATAAGTAAAACTAATTTATTTATAATATTTATTCCGCGCAAGGCGTGGATCTTAACCTAGTTTAGGTTAAAGCTTAAATGTCATATTCTAGTGGTTCTTGTTTTTCCCAGTGATGGTTAAAAACGATTTATAGCATGAAAACAATGTACTCCCTCCGTTTCATATTAAGTGTCGTTTTAGAGAATTT;SVTYPE=TRA;CHR2=chrA06;END=2378232…
S19	C03	819825	.	<TRA>	0	PASS	PRECISE;CT=5to5;CIPOS=-10,10;CIEND=-10,10;SOMATIC;CONSENSUS=TTTTTCATAGAATATAGAAACTGTCTCAAGAAATACTACAATAAACTAGGTTAAGATATGTGCCTTGCACGGGATAAATATTATATAAATTAGTTTTACGTATTACATGTTCTTTTACATATTATTAAATAATACATATATATTGATAATTAAAAACTCG;SVTYPE=TRA;CHR2=chrAnn_random;END=45200062;SVLEN=0
S19	C03	823529	.	<DEL>	60	PASS	PRECISE;CT=3to5;CIPOS=-10,10;CIEND=-10,10;SOMATIC;CONSENSUS=TATAACTAAACGAAAAGATCGTGCTGGACATTTTCAATTCCTTTGATATATTTGGTTTGTCAAATTCCTTGACATTTTCACATAATTTTTTCTGCGACGTTCCCAGGGGCAGAGCCAGAGGTCATTTAGTCATAGAGGGGTCAGGCTGTAATATAAACTACCTTTTGCGCCCTGGTGCATATTTAAGTTCCAACAAGAGACAAAAGTATTGTTCAAATACATAAAACAATACAGGCCAAAATACCTTGTTG;SVTYPE=DEL;CHR2=chrC03;END=823637;SVLEN=-108
S19	C03	825421	.	<TRA>	9	PASS	PRECISE;CT=5to5;CIPOS=-10,10;CIEND=-10,10;SOMATIC;CONSENSUS=ATGATGATTTTTATATATTGTGTTGCTATCTTAAAATAATATTTTACTATTATAAAAGTAAAAAATTAAGGAAGTGATTTTAAAAAAAAATATAATATTGTAAAAAATCACTTCGTTTAATTTTTTTACTTTTATAATAGTAAAATATTATTTT;SVTYPE=TRA;CHR2=chrC05;END=18728602;SVLEN=0
S19	C03	825472	.	<TRA>	1	PASS	PRECISE;CT=5to5;CIPOS=-10,10;CIEND=-10,10;SOMATIC;CONSENSUS=TACTTAAATATTATTTTTATCTTAAAATTTAACTTTCATAATAGTAAAATATTATTTCAAGATAACAATACAATATATAAGAATCATCATAATTATTTTTTAAAAAATATATAATTTTTTAATATAAAATTCATTTTATTACAAAAAAATAGTTTCAGCTAGTAAGGTACTTTTTTATAACTAAAACCAAATAATTGCTAACTA;SVTYPE=TRA;CHR2=chrCnn_random;END=11255490;SVLEN=0
S3	C03	825581	.	<TRA>	20.5	PASS	PRECISE;CT=3to5;CIPOS=-10,10;CIEND=-10,10;SOMATIC;CONSENSUS=AGATAACAATACAATATATAAGAATCATCATAATTATTTTTTAAAAAATATATAATCTTTTAATATAAAATTCATTTTATTACAAAAAAATAGTTTCAGCTAGTAAGGTACTTTTTTATAACTAAAACCAAATAATTGCTAACTAAATTAATTCATGTGACTAATATGGTCACACACTTACAACCTGCATTACCTCTCTCCTCTCTCCTCTCTCTATCTGATCATCACTATGTTTTTTTTTTCTTTTGGGAAATATGTTTGACTTCTTCATTTTTTCCGTGTAACCTACATTTGTTTTTG;SVTYPE=TRA;CHR2=chrA05;END=17840473;SV…
S19	C03	826528	.	<TRA>	30	PASS	PRECISE;CT=5to3;CIPOS=-10,10;CIEND=-10,10;SOMATIC;CONSENSUS=CAGCAAATCCCTCAAATCCTCAATCCCGAAATATTTGGAAATTTCCTTTTTTATCTCTGTCGCTGGAGCAGACTCTTACGCTGCTCCGGTTGACTGTTCTGCGCGAACGACTTCAATTTCATACTTTTTCTCATCTTTCCTCTAGCTGGTCCCTTTCTCATCCAATGCAACTCTAGACCTATTATGACTCGAAAAGAACTAAAAACACTCGATAAAACCTTGAAAACTATTAGTAAGAAATACATATAACTAGATTAAGACCCGCGCCTTGCGCGGGA;SVTYPE=TRA;CHR2=chrC01;END=25217366;SVLEN=0
S3	C03	827561	.	<TRA>	0	PASS	PRECISE;CT=3to3;CIPOS=-10,10;CIEND=-10,10;SOMATIC;CONSENSUS=TTCTATAATAATTCTAAGAATCATCCTAGTGATGACACGTGGCTACAAAAAGAAGTTGTAATGTTTCACAAATAATATATAGGGGATGTCACATTTTTAAAAGTAGAATTATATGAAACAAATAACCAACACACATTTAGCAATAAGTTCTCATTGGGCTCTACTCTCATTTTTTTGTTTTGCTAAATTATAA;SVTYPE=TRA;CHR2=chrC06;END=2504781;SVLEN=0
S19	C03	827561	.	<TRA>	0	PASS	PRECISE;CT=3to5;CIPOS=-10,10;CIEND=-10,10;SOMATIC;CONSENSUS=TAATAAAAAGCTTATTATATAATTAGATGGACCAACCTATTTCTCTAATAATTCTAAGAATCATCCTAATGATGACACGTGGATACAAAAAGAAGTTGTAATGTTTCACGAATAAAATATTGGGGATGGGCTTTCAGTATGGGCATTGTCAATGGGTCAGTTTTGATATTAT;SVTYPE=TRA;CHR2=chrC04;END=45717428;SVLEN=0
S19	C03	827562	.	<TRA>	30	PASS	PRECISE;CT=3to5;CIPOS=-10,10;CIEND=-10,10;SOMATIC;CONSENSUS=CTAAGAATCATCCTATTGATGACACGTGGCTACAAAAAGAAGTTGTAATGTTTCACAAATAATATATAGGGGATTTAACAAACATTATTATATTTCTATCATAAATGCGATTATTTTGTGATTATCCGTTTCCGATAAAGTAAACCAACATCAATTTGATAAAATCAAATTAGCTTTTTTAAAATCTACAGTTTACTAATATTTTTACTATATAGTACAAAACCTATTTTAAAAAATAATATATATTTATGAAACAATTTTTTTCAAAAAATATTAATCAACTTTTTTTTTTTTTTCTTTATTGTGACCCAGCTTGGAATGGGAAGTGCAGTGGGTGCA…
S19	C03	827563	.	<TRA>	0	PASS	PRECISE;CT=3to5;CIPOS=-10,10;CIEND=-10,10;SOMATIC;CONSENSUS=ATTTATGGTTAGTTTAATAAAAAACTTATTATATAATTAGATGGACCAACCTATTTCTCTAATAATTCTAAGAATCATCCTAGTGATGACACGTGGCTACAAAAAGAAGTTGTAATGTTTCACAAATAATATATAGGGGATTAATCTCTACTATATAAAAGAAACTAAATTAAAGTAATTCTAGGGGTGCCACATAGGACAAAATATTTCTAACCACTC;SVTYPE=TRA;CHR2=chrC09;END=5893886;SVLEN=0
S3	C03	827564	.	<TRA>	30	PASS	PRECISE;CT=3to3;CIPOS=-10,10;CIEND=-10,10;SOMATIC;CONSENSUS=TTTTGATATTCGTTTTCCTGTTTTTTTTTCTGTTTTATTAAAAAGTTTTCATTTTGTTTTGACCGTGAAAACAAATTTTTTAATCAATTTAGCATTGAACTTTGATGTCAAATAAATTCGTGTGTTCACCATTAGCAAAGCTTATGAAAATAATCCCCTATATATTATTTGTGAAACATTACAACTTCTTTTTGTAGCCACGTGTCATCACTAGGATGATTCTTAGAATTAT;SVTYPE=TRA;CHR2=chrC08;END=16290932;SVLEN=0
S19	C03	828426	.	<TRA>	4	PASS	PRECISE;CT=3to5;CIPOS=-10,10;CIEND=-10,10;SOMATIC;CONSENSUS=TTGGGAGGGAGGTTCGTCCATTTACGGGCTTCTTGGATCAGTGTTTTGAAGGTGGAGCTGTTACCCGTAGAGACAACATCTTTCCAAGGTCCCGCCTTCCATACATCCTCTGCAAACTCGCAGTGAAATAGGATGTGGTCTAATGTTTCTGGCTCTCCGCATCTGGAGCAGGCTGTGTCAGCAAAGAGGCCTCTTTTCCGTAGATTCTCTCCTGTCGGTAAAGAATTTGATAACCACTAGTTATCTGCTAGAATTAGCCACGAAAACTCAGAGGTCATATACCTTTCAATGTTTTCTTGTTCAAATCACTAATAT;SVTYPE=TRA;CHR2=chrC01;…
S19	C03	830133	.	<DEL>	57	PASS	PRECISE;CT=3to5;CIPOS=-10,10;CIEND=-10,10;SOMATIC;CONSENSUS=AATTTTTAAGGTAAATGATTAATTTTAACACAAAACAAAATTAGATAAAAATAGCATACAAATATTTTTTTAAAAATAATATTAATTTAATAAAAAATACTAAATTACTTTAATCTTTAAACCCTTATCTTAACCCCACCTCCTACTAAAATCCCAATGCAAACCCAAGTATAAAATTAAAAGTTTTTTAAAAAGTTTTAATTAATGTTATTTTGAATTTTTCCTTCTTATATCATTTTTTTGAAATAAAGTGTGTTTTAGTACT;SVTYPE=DEL;CHR2=chrC03;END=830268;SVLEN=-135
S19	C03	832677	.	<DEL>	58	PASS	PRECISE;CT=3to5;CIPOS=-10,10;CIEND=-10,10;SOMATIC;CONSENSUS=CCAAAAGTTGCCCAACAAAACATAAGAAAATCAGATCACAAATATTAAACTCTAAACACATGAACCGTATACTCTTTACATTTACTGAGTTCCTGCGTGCTTATACACATGCAAGTCCATTGTAGTCAAAATCAACAGATCCAAGAACACAATAGATCAGATCCAAAAACAATAAGACTATAAACAAGATACTGACCGGATAAGGTGGAGTGGAGGCATCAGTGCTGTTAATCGAAGCATATACACGGTTTCTCATACTGCATACCAGATCAAACAAGGACGTTAAGATTAGCAGATCTCAGATGAATCATACGAACTAACGATATCACAAACACACAC…
S19	C03	832793	.	<DEL>	35	PASS	PRECISE;CT=3to5;CIPOS=-10,10;CIEND=-10,10;SOMATIC;CONSENSUS=TATACCGCACATCAAATCAAACAAGGACGTGAAGATGTATAGCAGATCTCAGATCAATCATACGAACTAACGATACCACAAACACACACAAGAATCTGCGATTAGTTGTTTCTCGATTCTCTTAAGCTCGAGATTCATAACGACGAATCTAGATAATAGTTCCACCTACCGAATCGGAATCGATCGCATGCTGAGCAAATGTTTCACTAGATTCGAACTTAGAGTAGCTTTAATATAAA;SVTYPE=DEL;CHR2=chrC03;END=832918;SVLEN=-125
S3	C03	838733	.	<DEL>	25	PASS	PRECISE;CT=3to5;CIPOS=-10,10;CIEND=-10,10;SOMATIC;CONSENSUS=TCAAGGATTTATAGTTATACAAGACATATGCATGTCTCCAAATATGATCTTTTAAGCTACTTTATATGCGATCTGGAGGGAACGGAACCAGCATAAACATAGAGAAAGACCGATGCCACCGCGACAGCTGATCAAACTGGTTGACAAAAATGTACGAAATCGGCTATTTTCCATCCGTGATAGGACGCACATGGGAGGTCTGTGGAAACCAAGATTCACACCGACGATTTTAATGAATAAAAACGGAGGAAAACCAA;SVTYPE=DEL;CHR2=chrC03;END=838844;SVLEN=-111
S19	C03	844729	.	<TRA>	0	PASS	PRECISE;CT=5to5;CIPOS=-10,10;CIEND=-10,10;SOMATIC;CONSENSUS=ACGATTGATAAAGATTGATGTTTAAATGTCGCAATCTTCTTTATCGGATAGGTGTAATTTAATATAAACTAGAGCTTGACTCGCGCATCCGCGCAGGTGTTAGTTTTTTGATAAATGAATATTTATTTGTATAAGTGATAATATATATTTTAAAATTTACCCGTTTAATTTTTTTTTAATATGA;SVTYPE=TRA;CHR2=chrA03;END=4527256;SVLEN=0
S19	C03	845599	.	<TRA>	30	PASS	PRECISE;CT=3to5;CIPOS=-10,10;CIEND=-10,10;SOMATIC;CONSENSUS=AAAAATTTGAAAATAAAAAATTTTAAAAATAGTTTCAAAAATATTTTCGAATTACAAAAAGAATATTTGAAAAAAAAAATTAAAAAATTCGAAAAAAAAAATTAATTTTTTTTTTTAAAAAAAGTTCGAATTTGAAAACATATAATCTAAAACTATAAAAAAAATTATTTTTTTTTAAATTTTTTAATTTAAATTTTATTTTTTATATATCTAGGGTATTATG;SVTYPE=TRA;CHR2=chrC08;END=35249156;SVLEN=0
S3	C03	845794	.	<INV>	0	PASS	PRECISE;CT=3to3;CIPOS=-10,10;CIEND=-10,10;SOMATIC;CONSENSUS=AATCAATGGTTGAAAATTAATCAATCAAAAACTGTTTTTTATTTTATAGTTATTTTAGAAATTATAATTTTATGGACAATTATCCTAAATAGATCATTTTTAAGTTTTTGTCACAAAAGTAGATCACAAGGATAAAAATGACCAAAATGTTTTATTT;SVTYPE=INV;CHR2=chrC03;END=42347783;SVLEN=41501988
S19	C03	847544	.	<DEL>	40	PASS	PRECISE;CT=5to3;CIPOS=-10,10;CIEND=-10,10;SOMATIC;CONSENSUS=AAAAACTGCAAGAGGGAAAATAGCAAGAAGGATGAGACTCGAGACTTTTAATTAGATTCACATTAAAGAGGAAAGCTATTGGCAACTTGCAAATACCTTTCATTACATGATGTCTAAATCTTTGTCCCCAAGTTGGTCTTTTTTTTGGTCTTATTCAACGTTCCTAATCATACAATATGGATTCGCAGATCAACAACGACATCAATTGATTTCTAATTAAGCAAATTGAAGATAAAATAAGATAAAAAAAATCCATACTTTACTTCATAACAATATATCTATTAACGCTCTGACTTTAACTGATAACCTAATTGATTATCTTAACATAATACAAGAAAT…
S19	C03	847658	.	<TRA>	40	PASS	PRECISE;CT=3to5;CIPOS=-10,10;CIEND=-10,10;SOMATIC;CONSENSUS=AGGGAAAATAGCAAGAAGGATGAGACTCGAGACTTTTAATTAGATTCACATTAAAGAGGAAAGCTATTGGCAACTTGCAAATACCTTTCATTACATGATGTCTAAATCTTTGTCCCCAAGTTGGTCTTTTTTTTGGTCTTATTCAACGTTCCTAATCATACAATATGGATTCGCAGATCAACAACGACATCAATTGATTTCTAATTAAGCAAATTGAAGATAAAATAAGATAAAAAAAATCCATACTTTACTTCATAACAATATATCTATTAACGCTCTGACTTTAACTGATAACCTAATTGATTATCTTAACATAATACAAGAAATTATACCCACTCG…
S19	C03	847746	.	<TRA>	0.5	PASS	PRECISE;CT=3to5;CIPOS=-10,10;CIEND=-10,10;SOMATIC;CONSENSUS=TTAGCATAATACAAGAAATTACACTCCCTTGAATTGTTTTTTTTTGGGACCAAAGTAGCCTAAATTTTTGTTTACGTGGTAGATCTTTGTTCTTTCAAGAAACAAAGTCGTTGAACTAAAGAAAAGACAACTCTAATATTACATTTATAGGTATAAATGGTAATCAGAAAACGACGAAAGATAATGCATTCTCTAACGTTCATAAAAAAAATATTATCTTTCACAAAAAATAATTTTTTTTGTCATTTTTTATAATTCTTTTTTTT;SVTYPE=TRA;CHR2=chrC01;END=1826979;SVLEN=0
S19	C03	851317	.	<TRA>	36	PASS	PRECISE;CT=3to5;CIPOS=-10,10;CIEND=-10,10;SOMATIC;CONSENSUS=ATGAGTAGCTAGCATCATGCCTCTGCGACCCATCTCCATAAACCGACCGACTAATGGGAAGCTAACCGACCGACTAATGAAAACCTTGGATAACCCAATACAGGTAACTTCATTAGATATTGTGTCAATCTTCATTATATATAACAGACTGGTCATATTCTGCTGGTTCAAGTATAGGTCCAAGGCCAGGTTCGTCACACTTGGACTGGAAGTAGCGTAAGGATAAAGGATTTAGTAACGGTTTCTATGTTTGAGAAAAAGGACTGATCGTTTTTGGATTTGTATATAGAGAAGTATCCAACTTTCTGGTTGGGATTCTAATGTTGTAGTATAATGTTA…
S19	C03	851777	.	<DEL>	23	PASS	PRECISE;CT=5to3;CIPOS=-10,10;CIEND=-10,10;SOMATIC;CONSENSUS=AGATATGATGTGAGATTGAGTCTTTTTTTGCATAAAGATAGTTCCATCGTCATAGTAGTCAACAATGGAGTGAGATGATATACCTTGGAGAGCGAATAAAATGCTGATTTGATTTGCTTCACCCTGAAAAGCAAGCCAAGGACATAGAACATTGAAATTTCAAAAGCAGAGTAAATTAAGAATATGGACATGTTATTATTAATTGGGAAGAGTAGTACAGACATACCCTTGAGCATGTGTTAAAGGGTCCTCAAACGAAGC;SVTYPE=DEL;CHR2=chrC03;END=851932;SVLEN=155
S19	C03	855027	.	<DEL>	3	PASS	PRECISE;CT=5to3;CIPOS=-10,10;CIEND=-10,10;SOMATIC;CONSENSUS=AAAACTCATAAGTTTCTACCAACCCCAACAAGCAGCAGCAGGCATAATAAAGTGGATTTCTTATTAAAAAGAAGTGTTAGAAGAGAGTTACCGCCCATGAGGTCATCTTCGTCAATGTCATCAGGAACATTGTAGCTCCGACCAAGTGTCTCTTGAATTTCAGAACTCACATCCATCAAGTCCATCATCTCATCTTGTAAATTCTGTTGTGGTAATAAACAAATCCATAGTAAATAAAAGAATAGCATCTAGGAAGCGAATAACAAGAGAGCTTGAATTTAACCAAAAAGAAAAACTTAAAAACGTACATCAATATCTTGAATCTTGACGGTTTTCATC…
S19	C03	855361	.	<TRA>	10	PASS	PRECISE;CT=5to5;CIPOS=-10,10;CIEND=-10,10;SOMATIC;CONSENSUS=TTCATGGTCGAACCCGGTCTAACCATCGGGTCGGTCCGGTTTTAAAAACACTGCGTTTTATGTATTGCAACACGGTTGTTTTATTAGGTGGAGCCAAAATCAATATGGGATATATATATATATATATATATATGGCAATTTTCTCAGATAACACTTTTTAAGTTTTTGTCACAAAAATAGCCTTAAAAAAAAGACAAAAA;SVTYPE=TRA;CHR2=chrC09_random;END=1933878;SVLEN=0
S3	C03	855370	.	<INV>	11	PASS	PRECISE;CT=3to3;CIPOS=-10,10;CIEND=-10,10;SOMATIC;CONSENSUS=GTTCATGGTCGAACCCGGTCCAACCATCGGGTCGGTCCGGTTTTAAAAACACTGCTCTAAATGGAAAAATATAGTCCTTTTTAACTATTGTTTAATTCAAAATCTGTTGACTATAGTGATGGATAATACAATTTATATGGGATTTGAATTTATGTATTAGATGTAAAAATTGAAAAAGAAAACATATTATATAC;SVTYPE=INV;CHR2=chrC03;END=20179420;SVLEN=19324049
S19	C03	855372	.	<TRA>	4	PASS	PRECISE;CT=5to3;CIPOS=-10,10;CIEND=-10,10;SOMATIC;CONSENSUS=GCATATTCAGGTTTACTATAACGACATTTATTTTACATAAAAGAAAAGAAAATAAGTTTTTTTCAGTGTTTTTAAAACCGGACCGACCCGATGGTTGGACCGGGTTCGACCATGAACCGATCATATAGCCGGGTTGGTCTAGTAATTGGTTCGACCATGAACCGGCCACATAGCCGGATTATATTTCAAAGTTATTAAGC;SVTYPE=TRA;CHR2=chrC02;END=9177919;SVLEN=0
S19	C03	858579	.	<TRA>	24	PASS	PRECISE;CT=3to5;CIPOS=-10,10;CIEND=-10,10;SOMATIC;CONSENSUS=ATGTACACAATCACTCCAGCACTCCACACATCAGCTTCAGGACCATACTGCTTCCTCAAAACTTCAGGAGCTACATAGTACGGACTACCAACAACATCTGTAAACACATCATCTGCCAAAGAGGAAGGATCAAAGATTAAAAATCTCAGCTCAACTGGAACGAACCCTGACCATTGTGTCAGAGGTCTCGCTGGGACGAAACTAATATAACAATGAATCCAAACCTGGTTTAAAG;SVTYPE=TRA;CHR2=chrA03;END=672952;SVLEN=0
S19	C03	859367	.	<TRA>	1	PASS	PRECISE;CT=5to5;CIPOS=-10,10;CIEND=-10,10;SOMATIC;CONSENSUS=ACTCTGTTTCCGCTGCTATGTGGCGGCCTCGAGATGCAGCAGATGATTCCGTTTCCCAGAGCAATGGAGACTGTGCAAGTGAAGCTGCTGTTTCAGGAGAGCTTCGATCAGCTCCATCATCATCTGATCAAGTCATGAACAAACCTCCTGAACAGCTCACAATGCCAAAGCCAGTGGAAACGAAGCTGGAAACGCAAGAGGAGACAAAACCAGAGGA;SVTYPE=TRA;CHR2=chrC09;END=48262067;SVLEN=0
S19	C03	859430	.	<TRA>	2	PASS	PRECISE;CT=5to5;CIPOS=-10,10;CIEND=-10,10;SOMATIC;CONSENSUS=TGCATCTCGATGCCGCCTCATAGCAGCGGAGACAGAGTTAAGGAAACCATTTCTGGTTGGTCCAACACAAGTGTTACCCATCACTACTCTTTATTCCAAAAATAGCAATCAAGATCTGATCACAAAACGCTCAAAAACAATCTAAATCTCATGAAAGTCAAAGCCTTTCAATGCTAAGACCATCAAACAT;SVTYPE=TRA;CHR2=chrC09;END=48261948;SVLEN=0
S19	C03	859526	.	<TRA>	13	PASS	PRECISE;CT=3to3;CIPOS=-10,10;CIEND=-10,10;SOMATIC;CONSENSUS=TGTCTGGGGGGTTAGGCTCATTGCATCCTTCTCTGTTTTTCGTTTCAAGTTCACAAAACTTTCCAATACCCTTTTGATCTCACTTGCTGTTTCTCACCTCTGGATAAGCTCTCTAACTTGTTTCCCTTTATAATCTCTTGGTCGCATCCATGACATAAGTATGTTTTATCAGTTCAATCTGAAAGGTTTTGATTTGATTCGTGAACTTTGATGTTTGATGGTCTTAGCATTGAAAGGCTTTGACTTTCATGAGATTTAGATTGTTTTTGAGCGTTTTGTGATCAGATCTTGATTGCTATTTTTGGAATAAAGAGTAGTGATGGGTAACACTTGTGTTGG…
S19	C03	859593	.	<TRA>	53	PASS	PRECISE;CT=5to3;CIPOS=-10,10;CIEND=-10,10;SOMATIC;CONSENSUS=GTTACCCATCTAAACACTTTGTCTTAATCTCAACAATCAAGATCTGATTACAAAACGGTCAAAAACAATCTAATCTCATTGAAAGTCAAATCCTTTCGATGCTAAGACCATCAAGAGGTGCAAAAAACAGCAAGTAAGATCAAAAGGGTAATGGAAAGTTTGTGAATTGAAACGAACCCAGAACAGAGAAGTATGTAATGAACTAAACCCAGATAGTAGAAATCTCTCTCAGACAAGAACAAACAAAAAAAAAACAGAGAGATCTGGGGGAGTAAATGAAAAATAGATTGGGTATGGGTAGGAAAATGAGGGGAAATATACTAGAAGGGTAGTTTAATA…
S19	C03	859634	.	<DEL>	38	PASS	PRECISE;CT=5to3;CIPOS=-10,10;CIEND=-10,10;SOMATIC;CONSENSUS=GTTACCCATCTAAACACTTTGTCTTAATCTCAACAATCAAGATCTGATTACAAAACGGTCAAAAACAATCTAATCTCATTGAAAGTCAAATCCTTTCGATGCTAAGACCATCAAGAGGTGCAAAAAACAGCAAGTAAGATCAAAAGGGTAATGGAAAGTTTGTGAATTGAAACGAACCCAGAACAGAGAAGTATGTAATGAACTAAACCCAGATAGTAGAAATCTCTCTCAGACAAGAACAAACAAAAAAAAAACAGAGAGATCTGGGGGAGTAAATGAAAAATAGATTGGGTATGGGTAGGAAAATGAGGGGAAATATACTAGAAGGGTAGTTTAATA…
S19	C03	859796	.	<TRA>	27.5	PASS	PRECISE;CT=5to3;CIPOS=-10,10;CIEND=-10,10;SOMATIC;CONSENSUS=GTTACCCATCTAAACACTTTGTCTTAATCTCAACAATCAAGATCTGATTACAAAACGGTCAAAAACAATCTAATCTCATTGAAAGTCAAATCCTTTCGATGCTAAGACCATCAAGAGGTGCAAAAAACAGCAAGTAAGATCAAAAGGGTAATGGAAAGTTTGTGAATTGAAACGAACCCAGAACAGAGAAGTATGTAATGAACTAAACCCAGATAGTAGAAATCTCTCTCAGACAAGAACAAACAAAAAAAAAACAGAGAGATCTGGGGGAGTAAATGAAAAATAGATTGGGTATGGGTAGGAAAATGAGGGGAAATATACTAGAAGGGTAGTTTAATA…
S3	C03	862948	.	<TRA>	9	PASS	PRECISE;CT=5to3;CIPOS=-10,10;CIEND=-10,10;SOMATIC;CONSENSUS=CTTTGTAACGTTCTGAAGAGGATCAACATCCAGACTTGAATCAATTTTCATCCAGTGTGTTAGCTAAAAACTATGCTCCAAGAAATTGCTAAAACTATTTAACATTTTTTTGTGCACAAACTATTTAACATTTAATATTTGATCTTTATTATATCAAATAAAGATCAAATATTAAATGTTAAATATTTGATATTTCATCTTTCTTAAATGTTTGATATTTGATATTAAATGTTTTAATATTGGACCTTTCTTATAAAAAAAATATGTGATCTTTCTTACGTGTGTTGAAGCTAGGTAGAATTTGCAATCAAGGCATACACGATATTTTTTCGGTAAGAA…
S3	C03	866588	.	<TRA>	4	PASS	PRECISE;CT=5to3;CIPOS=-10,10;CIEND=-10,10;SOMATIC;CONSENSUS=TTTCCTTCGATTTGATCATACCGTCGTCTTTCTTTTCGTCACTCATGATATGTGTTGATCACGATTTATATATTTTTTTTTTCTTTTGAATCGTTCCTAATGCTCTGATACCAAATGTAGAAACACGATCTCAAGAACACAGTCAAGAATTCTCTTAATAAGAATCACTCTCTTATTAATATCTTAAGGAAACTCACTCAAAACCTTAAGCCCTCAATCACAAATTATTTCTTATATTATGTCACACTTTGACATCTCCATATATATAAGAATATAAAATCCTAAACTCACAAGATAATGATGTTTTAGAT;SVTYPE=TRA;CHR2=chrUnn_rand…
S3	C03	871329	.	<TRA>	60	PASS	PRECISE;CT=3to3;CIPOS=-10,10;CIEND=-10,10;SOMATIC;CONSENSUS=GATCATCTCTATATTTCTTTGTGGACACTGATCATGTATCATCAACACTAATTAACAAAATGTAAATAAATACCTCTACATTTTGTTATTCACCCAAGTCAACCAAGTTTTTTAATAATAAAAATAAAAAATCACAACTTTCGAGTAGACCATAGGCTTTCGAGAAAAACTTCA;SVTYPE=TRA;CHR2=chrUnn_random;END=7584192;SVLEN=0
S19	C03	871329	.	<TRA>	60	PASS	PRECISE;CT=5to5;CIPOS=-10,10;CIEND=-10,10;SOMATIC;CONSENSUS=TACATTGAAAATGTTATTATATAATGGCACAATATATACAAGATATTCAAAACCTTTTGGTTGTGTCACCAATGCACTATGAAAGAAGTTCAAAATAAAAGAAACATAAAATTAACTAATCAAACTTCTTATCTAATATATTAATATAATCCAATCATTTTATTTAGTTGATTTTGTAAATGAATCTAAAAAAAGAAACCTAATCCGCAAGTTGTATTCTACTAGTTTAAGTATGATTTTAACAGATGAAAATTAGTTTTTAAGTATTTTTGGAGATCCCAAAAAAGTATACCTGAAGATGAGGTTGGGGGGGGAGGAGAGAGAGAGCCAATGAATGAT…
S3	C03	874976	.	<TRA>	17	PASS	PRECISE;CT=5to5;CIPOS=-10,10;CIEND=-10,10;SOMATIC;CONSENSUS=AGTCAATATGAGTCTGTAATGTTGTCGATAAAAAAAAAATATACAAATTTATAAATAAATGGTTATTTATGCTGAGATTTTTCAGAAGTACAGTATATTGTTTTTATTAATTAAATTGAAATACTT;SVTYPE=TRA;CHR2=chrCnn_random;END=898033;SVLEN=0
S19	C03	874980	.	<INV>	0	PASS	PRECISE;CT=5to5;CIPOS=-10,10;CIEND=-10,10;SOMATIC;CONSENSUS=TTTATAGTCACAATATTTCTCAAACTCCTTTCAGATCTAATAATACTAATAATTTTTTTTTTTTGTCAACAACATTACAGACTCCTATGGACTCTGTAAACCGCACCAGGAGATATTGATCCATGTGAACGATGAAAGACAGTTGTTTCCTAACACTGCGTGCTAGATTATCCGCCTTTGTATTTTGCGCCCTTGGTACATTTATAATCTCTGATCGTGCGAAGCTCTCTTTCAGACTCTTGATATCTTCCAAATAACTTGCAAAAGCTG;SVTYPE=INV;CHR2=chrC03;END=32056180;SVLEN=31181201
S19	C03	875059	.	<TRA>	0	PASS	PRECISE;CT=5to3;CIPOS=-10,10;CIEND=-10,10;SOMATIC;CONSENSUS=AACAATGTGTATATTTTATTTTTCTAATTTTTTTTAGGAAAGACGTTTGTTTCCTGACACTGCGTGCTAGGTTATCCGCCTTTGTATTTTGCGTTCTTGGTACATGTATAATCTCTGATCGTGTGAAGCTCTCTTTCAGACTCTTGATATCTTC;SVTYPE=TRA;CHR2=chrC01;END=17177752;SVLEN=0
S3	C03	876109	.	<TRA>	0	PASS	PRECISE;CT=3to3;CIPOS=-10,10;CIEND=-10,10;SOMATIC;CONSENSUS=ACCTAAGTATGTATCTCTTTAATAATTTTGAATCTTAAACATTTTCTAAATTTCATACGATATTTCTTAAATAATTTTTATATAAATTTACCCTGCGCAAGGTGCAGGTTTTATAAGAGTTTTTACTATTA;SVTYPE=TRA;CHR2=chrC08;END=5661726;SVLEN=0
S3	C03	876155	.	<TRA>	0	PASS	PRECISE;CT=3to3;CIPOS=-10,10;CIEND=-10,10;SOMATIC;CONSENSUS=ACCTAAGTATGTATCTCTTTAATAATTTTGAATCTTAAACATTTTCTAAATTTCATACGATATTTCTTAAATAATTTTTATATAAATTTACCCTGCGCAAGGTGCAGGTTTTATAAGAGTTTTTACTATTA;SVTYPE=TRA;CHR2=chrC08;END=5661726;SVLEN=0
S3	C03	876997	.	<TRA>	13.5	PASS	PRECISE;CT=5to3;CIPOS=-10,10;CIEND=-10,10;SOMATIC;CONSENSUS=TACACAATCCGCGCGAAGCGCGGAAAAAATCTCTAGTTTTAATAATAACTAATTAAACAAAAATGA;SVTYPE=TRA;CHR2=chrA03;END=14620519;SVLEN=0
S19	C03	883462	.	<DEL>	41	PASS	PRECISE;CT=3to5;CIPOS=-10,10;CIEND=-10,10;SOMATIC;CONSENSUS=GTTGGGAGATATTCTTCACTTTCTTTATGGCGGTCATTGTCTACCAGATCATGATACCTATCTCTCTCTACATATCCATGGAGCTTGTCCGTATTGGTCAAGCGTACTTCATGACCAGAGATGATCTGATGTATGATGAGTCTTCGAATTCGAGTTTCCAATGCAGAGCTTTGAATATTAACGAAGATTTAGGGCAGATTAAGTATTTGTTCTCTGATAAGACTGGTACTCTCACTGACAACAAGATGGAGTTTCAGTGTGCCTGCATAGGAGGTGTAGATTACTCTGACAGGGAACCTCCTGAGAGTGAGCAAGCTGGATACTCCGTTGAAGGTAAAG…
S19	C03	883577	.	<TRA>	0	PASS	PRECISE;CT=3to3;CIPOS=-10,10;CIEND=-10,10;SOMATIC;CONSENSUS=GGTTAACCAAAATTTTGAAAACAATGCCAAAATTAACCGAGTTACATTTCAGTTCGGTTATCGATTAATTTTAGTTTTTACTTTTATTTTCGAAAATAACCATTTTTTTTGTTTTCGCTTAATTTCAGTATAATATTCTTAAAAATGGGATGTTTTGGTTAAATTCGATTCAGTTTTTAGTTTATTAACTGTTTTTTTAAAAAAATCAAAAACCAAA;SVTYPE=TRA;CHR2=chrA01;END=17382176;SVLEN=0
S19	C03	889897	.	<TRA>	30	PASS	PRECISE;CT=5to5;CIPOS=-10,10;CIEND=-10,10;SOMATIC;CONSENSUS=TATGAAGTTAAATTAGAGCATTCTTTATTCCATATTCACTTTTACTCTATTTTAGAGAAAAAAAATAGAGTGGGGATGGAGATGCTCTAAACCGAAAATGAAGAGAGAGATTTTTCATAGGTTGATCAAAATGTTTTCCAATCTTTATTTATTTCTTCTTTTAATATACAAATTATGATATTTTTTTATTTGAGGAAGAAATAACATAGCCCTTTTTTATTCTGTATATAGCGAAATTTTTTATAAGAATACACTGGATCAAATTCTAAATCTATTGTGGAGTTACTTTATTTTTATAAAATAATAAAATTATAAATAGTCTAAAATCATATTATTTTT…
S19	C03	889898	.	<DEL>	0	PASS	PRECISE;CT=3to5;CIPOS=-10,10;CIEND=-10,10;SOMATIC;CONSENSUS=AACATTGTATTTATTTTGGTCATTCTATAATATGTCTTTCATTTTTCTCTGATTAAGGCCATCTCCAGCCCTACTCCATTTTTTTCTCTAAAATAGAGTAAAAGTGATTATGGAGTAAAGAATGCTCCAACTCAATCTCATATCTCACTTCATAGGTAAGTTTACTCCATTTTTCATCACGCCAAGAGAGGAGGAGGAATGGAGTAGTATTGGAGCAGGTTGACTCCAGTTTTACTTTTACTCCATTTTAGAGGAAAA;SVTYPE=DEL;CHR2=chrC03;END=890008;SVLEN=-110
S19	C03	889938	.	<TRA>	0	PASS	PRECISE;CT=5to5;CIPOS=-10,10;CIEND=-10,10;SOMATIC;CONSENSUS=TTCCTCGTAGGCTGGCACAGAACTGTCTGGCAGATTAGGTGAGTGCTCACCATTAAGGGTGCTCTAAGGTCATCTCCATCTAAAAGTGATTATGGAGTAAAGAATGCTCCAACCCAACCTCATATCTCACTCCATAATGAAGTTTACTCCATAAATGGAG;SVTYPE=TRA;CHR2=chrAnn_random;END=36869678;SVLEN=0
S3	C03	890054	.	<INV>	41	PASS	PRECISE;CT=3to3;CIPOS=-10,10;CIEND=-10,10;SOMATIC;CONSENSUS=GTGCAGGGTTCGAACTCCAGCTTCTGAATATCATAAAAATTTTGACCTTTTTGTAAGAAAATGTTTATAGGGCCAAAATTTTTTTTACTTGCTTCTAATCTAACAAATGTCCGGCACGGCTCTGCACAAACCATATGTTTATATTCGCAATAGTACTCAAATTCTGATTTTGATCTCGAGTGATTTTATTTTTCATTCTTTATGCCATAGAATCATAGAT;SVTYPE=INV;CHR2=chrC03;END=13677727;SVLEN=12787672
S19	C03	890054	.	<INV>	54	PASS	PRECISE;CT=5to5;CIPOS=-10,10;CIEND=-10,10;SOMATIC;CONSENSUS=AATTTGAGTACTATTGCGAATATAAACATATGGTTTGTGCAGAGCCGTGCCGGACATTTGTTAGATTAGAAGCAAGTAAAAAAAATTTTGGCCCTATAAACATTTTCTTACAAAAAGGTCAAAATTTTTATGATATTCAGAAGCTGGAGTTCGAACCCTGCACCTTGCATATTCTACCCTTACATGTTTTACCACCTAAGCTAATTGATTCTTAATGAATTTGGCCCTAAATGTTTTTTAACTAGACCGGCCCGCAAGCTAGTGCTTGATCAGCCTCCATTGAGGCACGGCGCTGGGTTTGTGTAACATGGAATCATCGCAAGTATAATACTTTCAGTT…
S19	C03	890305	.	<INV>	54	PASS	PRECISE;CT=5to5;CIPOS=-10,10;CIEND=-10,10;SOMATIC;CONSENSUS=AATTTGAGTACTATTGCGAATATAAACATATGGTTTGTGCAGAGCCGTGCCGGACATTTGTTAGATTAGAAGCAAGTAAAAAAAATTTTGGCCCTATAAACATTTTCTTACAAAAAGGTCAAAATTTTTATGATATTCAGAAGCTGGAGTTCGAACCCTGCACCTTGCATATTCTACCCTTACATGTTTTACCACCTAAGCTAATTGATTCTTAATGAATTTGGCCCTAAATGTTTTTTAACTAGACCGGCCCGCAAGCTAGTGCTTGATCAGCCTCCATTGAGGCACGGCGCTGGGTTTGTGTAACATGGAATCATCGCAAGTATAATACTTTCAGTT…
S3	C03	890307	.	<INV>	43	PASS	PRECISE;CT=3to3;CIPOS=-10,10;CIEND=-10,10;SOMATIC;CONSENSUS=TATTACTTTTTTAATTTTCTTGACAGTCCTGTGTTTTAAAAAAAAAAAATAAGTTCCAGTCATTCGATTCGTAATTTTAAAACTGAAAGTATTATACTTGCGATGATTCCATGTTACACAAACCCAGCGCCGTGCCTCAATGGAGGCTGATCAAGCACTAGCTTGCGGGCCGGTCTAGTTAAAAAACATTTAGGGCCAAATTCATTAAGAATCAATTAGCTTAGGTGGTAAAACATGTAAGGGTAGAATATGCAAGGTGCAGGGTTCG;SVTYPE=INV;CHR2=chrC03;END=13677731;SVLEN=12787423
S19	C03	890307	.	<INV>	33	PASS	PRECISE;CT=3to3;CIPOS=-10,10;CIEND=-10,10;SOMATIC;CONSENSUS=AGTCATTCGATTCGTAATTTTAAAACTGAAAGTATTATACTTGCGATGATTCCATGTTACACAAACCCAGCGCCGTGCCTCAATGGAGGCTGATCAAGCACTAGCTTGCGGGCCGGTCTAGTTAAAAAACATTTAGGGCCAAATTCATTAAGAATCAATTA;SVTYPE=INV;CHR2=chrC03;END=13677734;SVLEN=12787426
S19	C03	890308	.	<INV>	30	PASS	PRECISE;CT=3to3;CIPOS=-10,10;CIEND=-10,10;SOMATIC;CONSENSUS=CTCCTTTGTTTCCCGGGTCAAAAGGTAAGAACTTATTACTTTTTTAATTTTCTTGACAGTCCTGTGTTTTAAAAAAAAAAAATAAGTTCCAGTCATTCGATTCGTAATTTTAAAACTGAAAGTATTATACTTGCGATGATTCCATGTTACACAAACCCAGCGCCGTGCCTCAATGGAGGCTGATCAAGCACTAGCTTGCGGGCCGGTCTAGTTAAAAAACATTTA;SVTYPE=INV;CHR2=chrC03;END=13677731;SVLEN=12787422
S19	C03	890312	.	<TRA>	0	PASS	PRECISE;CT=3to3;CIPOS=-10,10;CIEND=-10,10;SOMATIC;CONSENSUS=CAAATTAGCCCCTAAATTTTTTTTAACTAGACCGGCCCTCAAGCTAATGCTTGATCAGCCTTCACTTAGGCACGGCCCTGCCACTAAGTACCCTGGAGCCATTGCTGTGTTTGGAGCTGTGTATGGTATCACTCACAGATTCCAAACCTACCCTGCTCGT;SVTYPE=TRA;CHR2=chrCnn_random;END=79525310;SVLEN=0
S19	C03	903375	.	<TRA>	0	PASS	PRECISE;CT=3to5;CIPOS=-10,10;CIEND=-10,10;SOMATIC;CONSENSUS=AATGATTAAATGCAAACATACAATAATTATTCATCTTCATCATTACCAAACTTGTTCCAAATATTTTCTACCAAATCATTTTTCAATCGTTCATGTAACTGCCTATCACGAAGATGAGTCCGTATAAGAAGCATATTAGCGAGATTTGGAGGCATCTCGGAAGTATTGGGTGCATCCACATTCGAACTTCTGGTCGAGGTTCCTTCTTCAAATTCTTCAAATTCAGATATTGGTATATCCTCCTTTGGTGTCCATTTCTTCCTCTCTTTGACAGTACACTCATCGGAACATTGG;SVTYPE=TRA;CHR2=chrC02;END=9387360;SVLEN=0
S19	C03	904594	.	<TRA>	0	PASS	PRECISE;CT=3to3;CIPOS=-10,10;CIEND=-10,10;SOMATIC;CONSENSUS=ATCTTTTCTTAAATCTACAAAAGAAAGTTTGTTAAAACCAAAACCATAGTTGTGCGTACGAATAGTTGGACCATTATATCAACCTTATATATCAGAATCATCTAATTCTAGGTTGTCAATCATGAACAAATACGAATTGTTGGACCATTATATCAACCTTATATATCAGAAT;SVTYPE=TRA;CHR2=chrC09;END=47775550;SVLEN=0
S19	C03	905280	.	<TRA>	0	PASS	PRECISE;CT=3to3;CIPOS=-10,10;CIEND=-10,10;SOMATIC;CONSENSUS=AGTTAGAGCTAACAATCATCACATCATTTCAGACATAAGTTTCATTTTCAGAGCTAATTCCATGTCATCTAGTGGCTCAGTCTTTGCAAGTAAACTCTCTAGCACATTCTGTTTAGAGATTTGTTTTTTGAGCGCCAATAGTCCTTCTATCTTTTCCAATTCTTCTTCTTTTCCACCTTTCTTCTTCTTGCTACCAGCCTTAGCTGCCTTAACTCCTAGTAGAAACGCAGAAGATTAAATAGGGATCTTTAGTTCAACTCTATTTAAT;SVTYPE=TRA;CHR2=chrC07;END=36861509;SVLEN=0
S3	C03	905894	.	<TRA>	0	PASS	PRECISE;CT=5to3;CIPOS=-10,10;CIEND=-10,10;SOMATIC;CONSENSUS=TGTTTTTTGAGCGCCAACAGTCCTTCTATCTTTTCCAATTCTTCTTCTTTTCCACCTTTCTTCTTCTTGCTACCAGCCTTAGCTGCCTTAACTCCTAGTAGAAACGCAGAAGATTAAATAGGGATCTTTAGTTCAACTCTATTTAATCCTAGTAGGAAACTGTCCTATCATAACAGCTAGAGAGTGAGTTAATGAAGTTTTCGTTTGAAA;SVTYPE=TRA;CHR2=chrC02;END=13160160;SVLEN=0
S19	C03	910353	.	<TRA>	6.5	PASS	PRECISE;CT=5to3;CIPOS=-10,10;CIEND=-10,10;SOMATIC;CONSENSUS=GTAATCTGGTTTATTATTAAAAAATAACAATATAGAAATGTTAGAACATTGTATCTGATTCGTATCATATCACATGTTAGTCGACATGCATAAAAGGAAAGGAAAATCATCATTGAGAGGAGATAGATATCAAAATTCTCTTACAAATAAACCAACAAAATTAAAACAAAGAAGATGTCTATAATTCATAAAGCAAATACGTAATGATCAATTAGAATGAAGTTAAAATGAGTACATGTGAGATGATGCGGAGCTTCAGGGTGAAGGAAAGACGC;SVTYPE=TRA;CHR2=chrAnn_random;END=38678590;SVLEN=0
S19	C03	910557	.	<TRA>	0	PASS	PRECISE;CT=3to5;CIPOS=-10,10;CIEND=-10,10;SOMATIC;CONSENSUS=TTCTCTTACAAATAAACCAACAAAATTAAAACAAAGCAGATGTCTATAATTCATAAAGCAAATACGTAATGATCAATTAGAATGAAGTTAAAATGAGTACATGTGAGATGATGCGGAGCTTCAGGGTGAAGGAAAGACGCGTTTAAAGTTTTTGAA;SVTYPE=TRA;CHR2=chrAnn_random;END=38678590;SVLEN=0
S19	C03	914690	.	<TRA>	8	PASS	PRECISE;CT=5to3;CIPOS=-10,10;CIEND=-10,10;SOMATIC;CONSENSUS=ACTAACAGGTACTGCAATTCAAACCATCAAATGCACGAATCATGAAGCAGGATGCAAGACTGAGTGCTGTATCAAGTCACTATCTCCATTAGACAGTTTATTCTGAGCAACTACAGCCTAAAACTATATTGTTACTGAATGGTTCAGAGGCTTACTTTGAATGCAAAGATTAATGGAATCAGTCGTTTTCCTCTTCCGTTTGGGTTTGGACCTTCCACTAGTTTCTTGTCA;SVTYPE=TRA;CHR2=chrA03_random;END=151808;SVLEN=0
S19	C03	916105	.	<DEL>	0	PASS	PRECISE;CT=3to5;CIPOS=-10,10;CIEND=-10,10;SOMATIC;CONSENSUS=CTGCTGAATACCGATCCATTCACGAGACATTTGCAAAGCTGCCATGGAACACAACAAACAAGTCCTACATTGGTTGAAAGCAAAGAGAATATTACAAAGAGCAGAACTTGGCATAATCACACATAAAGTAAATAACTTTTTGTAGTAACAACACAAACCCTTGAAACCAGTTCACTCTTTCTAGATCTCTTTATAGGACTATCAACAATCTCATTGCTTCAGAAAGCATCACTGATCATACCAAAGAACTAATACACTTGATTAAGTTTCACTAAAATAATCAGGATTCAAAATCCTGAACTGGGTCAACAGGTGATGGATCAAATGAGCATACTTTGT…
S3	C03	919724	.	<TRA>	30	PASS	PRECISE;CT=5to3;CIPOS=-10,10;CIEND=-10,10;SOMATIC;CONSENSUS=CATCTATACCGAAATACCCGAAAATCCGAAATACCCGATCCGAACCCGAACGGGTACCCGAACGCCCACCCCTAGCTTCTAGACAGCCAACAAAACAAAGTTTTATCTTTCCAGCACTTCCTCTTTTTTTTCTATTATTGTTTCATCCTAAATTTATTTTCATTTGAAAAATTACCGATTATCTTGGAAACTATTAGAGGACTACAAAACTTGTTAGAGAGAGAGAGACAGACAAAAACTGCAGAGGATTGGTT;SVTYPE=TRA;CHR2=chrA04_random;END=324463;SVLEN=0
S19	C03	920347	.	<DEL>	34	PASS	PRECISE;CT=3to5;CIPOS=-10,10;CIEND=-10,10;SOMATIC;CONSENSUS=TTCTTCCCTTTTTATTCAAATGCTCTTCTTTTACCTCCAACCTCTTAAAGATGTTGGATTCATAATCTTTCTTCTAGTTTTTTTTTTAAAAAAAACCTGAAACGGTCTTTTACAATGCCAAAGATTATGTGAATAATGATATTTGATTCTGCTTTTGTTGCATCAGAGATTTTTCTGTGGTGGGAGGCTAATCTTTGGCCCTGATGTATCATCTCTGTACCTAACCTCCTTCTTGATTGGAGCTCCTGCCCTTACATTCTGCATAAGGATGCTCGTCTGGATCCGAAGAGGCGACC;SVTYPE=DEL;CHR2=chrC03;END=920470;SVLEN=-1…
S19	C03	920470	.	<TRA>	60	PASS	PRECISE;CT=3to3;CIPOS=-10,10;CIEND=-10,10;SOMATIC;CONSENSUS=ACCCATGATTTTTTCCCTTTAATTTGGTTGATACCAAATAAAAAATAGAAAATTTATGAAAACGCAGTTCAAATTTTAGAATCTCTTAGAAAAAATTTCTTTTTGAAAATAGGCTTCATGTGTGGGTTTGTGAGAGAAGGGGTAAACAGAAAATGCAGAGGGAGATAATGAGCAAGAAGAAGAGTAGTCAGGTTCATTGTCTTCCCTCTGGTGATCTCATGACGGCTTCTACTTCAAAACGCATTCCTGAGATCAGATTGTACAAAGCCTGGAAGGGTAACAACGTAATAATTTACATATTCTTTCTTCCCTTTATTTCAAATGTTCTTATTTTACCTC…
S19	C03	920471	.	<TRA>	60	PASS	PRECISE;CT=3to3;CIPOS=-10,10;CIEND=-10,10;SOMATIC;CONSENSUS=AGGAGCTCTCTGAGCCATCTTCAAGATTCATTGATGTTTTGTTCCTTGGGATGATTCCTGGATCCCTAGCTGATGTCAACAATAGAAACATAAAGTCCTGCAGACCATAGGATGCAAAGATATCAGCATTAAGGAAGGAAGATGGTTGAATAAGTTGAAGAGAAAGGAGTTCAAACCAAGAGGGTGAGGATAAATCCTGAAGTCAGAACGGTGTAGTTGAAGAAAGGGTCGCCTCTTCGGATCCAGACGAGCATCCTTATGCAGAATGTAAGGGCAGGAGCTCCAATCAAGAAGGAGGTTAGGTACAGAGATGATACATCAGGGCCAAAGATTAGCCTC…
S19	C03	923536	.	<TRA>	48	PASS	PRECISE;CT=5to3;CIPOS=-10,10;CIEND=-10,10;SOMATIC;CONSENSUS=TAATTATTAATTTAAATTATTTTTTCTTGCAGGTTTCACTGGTGGAAGAAGAGAGTATTTTGGCAATATTATAGGAAAGACACATAATGAATTTGTGTATTAGGGAAATTGGTCATCCAGTAAATTATATTTTTTTTTAGTGTCATACAGCCCAATTTCCCTTTTTAAAAAAAAACTATTGTTAAATATCTAACTAAAAATTATTAAAACTAGTTAAAAATTATAGTAAAAAGTGTGCTTTTGTTGTATCCAATGAAACAATTCTTATTTATAGAGGTATACTTTGACCAAAATCTTGAAAGTTAACCCATAGATTTAGTACAATTTAAAAGTCATAAC…
S19	C03	926179	.	<DEL>	0	PASS	PRECISE;CT=3to5;CIPOS=-10,10;CIEND=-10,10;SOMATIC;CONSENSUS=GAAAGAAAGGAAGAAATAGAGATTTAGAATCTTGAGGTAATGAAAAAATAGCAAAATAAATGTGTGACCTAGGTGAAGTATCGGAAGGAAGATTTGTTGGTTTGAGTCCTTGAATAACGTGTGGTTTGAAGACTACAAATTTAATATGGTAGTTACCAACCTTATATTAAAAATGGCCTACCGTTCAAGTAAGACTTCATGGTAGTTGGTCAATTAAGAAGAAAGAAAGGCAAATAACGTGCTTACTAATATAAACAGACTAGTCTCTAATGAAATTATTACCTTGTGACTTGTGAGACCAATGTCAAGAATTATAAGAAACTAACCAAAATATATAAA…
S3	C03	926318	.	<TRA>	0	PASS	PRECISE;CT=5to3;CIPOS=-10,10;CIEND=-10,10;SOMATIC;CONSENSUS=AATATTGAAATAACATAAAACATATGATTAAAATAAGTACCTCTATAGAAATAAACTAAAATCCCTTATATATTAATTGAGGAACATTTGAAAAGATGTAACCTCAATTTTGTATTAATTAAAAGAGGCCCCAATGCATAGGTGGCAATCAATTAGGTAGTCAATTACATTCAATTGAAAAATAAGTAGGTCCACATTCGATTTTTATATGTTGTTAGATACATAAGTTGGTCAAACTATATGATATAATGATA;SVTYPE=TRA;CHR2=chrC08;END=33649278;SVLEN=0
S19	C03	926318	.	<TRA>	1.5	PASS	PRECISE;CT=5to3;CIPOS=-10,10;CIEND=-10,10;SOMATIC;CONSENSUS=GACATGAAGCACTGCATAGGCTAATGAACAGAGCTTCTCTTGTATTTTGGATTTTAACTTGCTCACATTCCAGGAGCTAGAGATTTGAGTCCTGCTGCTCATTGTTTTTCTTTTTTTTTTGGCTTAACATTTTGATGAACAACTAATTCTAGAAGTTGTATAATTTTAGGGGGAGGAAACTTGTTAATTGTTAGATTCTTTCATTTAAAAGTACAGTGTTTTGGTTACACATGTAAAAAAAAAAAGCTGAATACTAAAAGTTATGGTTAAAATCCCTTATATATTAATTGAGGAACATTTGAAA;SVTYPE=TRA;CHR2=chrA08;END=1428407…
S19	C03	928588	.	<DEL>	24	PASS	PRECISE;CT=5to3;CIPOS=-10,10;CIEND=-10,10;SOMATIC;CONSENSUS=TGCATTTTGAATGATGTCTTAATGCATGCAATCTATAGTTCTGTGTTTTATTTATAACTTTAACGCTGGTTGTATACCAAATTGCAAAATTTTGAAAGTTAATACCCAAAAGAATGTCAGATTACAAAAAAAAATGTTTCTCACATCAGGATTGAAAAACATAAGCCCAAAGACAAGGGGCGAACCAGTTACAGAGCTCATCTTCCGATCTTGATTTTTTTTCTTGGATATTCAGGTTATATGCATCATGTAGTAAATAGATTTGGACTTTTGGTTAAGCAAATTTCTC;SVTYPE=DEL;CHR2=chrC03;END=928691;SVLEN=103
S19	C03	928589	.	<TRA>	30	PASS	PRECISE;CT=3to3;CIPOS=-10,10;CIEND=-10,10;SOMATIC;CONSENSUS=AACCATAGGGATCTAAGGATTACTTTAAACATTAGTACTGTATCCCGGCCCAGTGGTTTTTGCAACCCTAATTGTAGTAAGCCTCATGCATACATTTTACATAATACTTGCATACTAGGATAAGACCCGCGCCTTGCGCGGGATTAAGTTATTATTTTTATTATATTTTGGAGAATGAA;SVTYPE=TRA;CHR2=chrA02;END=3858470;SVLEN=0
S19	C03	929873	.	<TRA>	9	PASS	PRECISE;CT=5to3;CIPOS=-10,10;CIEND=-10,10;SOMATIC;CONSENSUS=TGATCTCATGTGGATAACTTGCTATTTATAGATTTATAGCCGGAGACTTTCTATTTTGAGTGTTTTTGAGTTACAATGAGAGAGGAAGATTCCGACTGGTTTGCCAAATGCGAAGAAGAGCTTCCGTCGCCGGAGGAGCTCATACCGTTATCTCAGTCACTCATCACTCCCCATCTCGCCATGGCCTTCGATCTCCGAAGCTCAAACCACGGAAACTCCGGCCAGCCTCTGCCTCAGATCACTCCTCC;SVTYPE=TRA;CHR2=chrA03_random;END=168233;SVLEN=0
S19	C03	930489	.	<TRA>	16	PASS	PRECISE;CT=5to3;CIPOS=-10,10;CIEND=-10,10;SOMATIC;CONSENSUS=GGGTTAACCAGGGAGAACGTGGCTAGCCATCTGCAGAAGTACCGACTTTCCCTCAAGAGGATGCAGTCCGGAGGTGGGGGGGGAGGAAACGTCGGTGAGTCCGATCGTCTCTTCGCGAGCTCGCCTGTTCCTTCACACTTCTTATACCCGGCAGGCAGACAGAGCTCCGACCATTTCGTACCGTCTTTTGTCCCAATGACGGCGACTCTTTCGCATCAGCATCATCAGTTCCTCCACCGGCAAACATCCACCGTGAATTTTAACTCTTCGTCGTTGTTCTTGGCTAGGCGGAGTCAGCAGCAACATGTTCGCATCAGACCATCCTCG;SVTYPE=TRA;…
S19	C03	930886	.	<TRA>	10	PASS	PRECISE;CT=3to5;CIPOS=-10,10;CIEND=-10,10;SOMATIC;CONSENSUS=GACAACAAGACTTCTGTGACTGGATCTTTTATGGTTATGAATTTATGTTTCAAAAGTATCTTTCATGTAACTTTGGATGAAAAGATTCACTTGCTTGGGTTTTGATCATACAAAGGTACTTTACTTTGTTTCTTTCTTTTGTTTGTGTGTGTTTTTGATTATGTTTTTAGATTGTTTCTTAAAAGTTGATTGTAGCTTTGGACTGAGCATATCATAATAGCATTTGCAGCTGCTACATCTCTTTCTTCTT;SVTYPE=TRA;CHR2=chrA03_random;END=169091;SVLEN=0
S19	C03	936809	.	<TRA>	40	PASS	PRECISE;CT=5to3;CIPOS=-10,10;CIEND=-10,10;SOMATIC;CONSENSUS=AACACATGCTAGAGAAACCTCTTGGAAATTTTATGTATATGTGTCATTATATGGATGGTTTATTTTTCTAAAAATAATTAAACTTTTAATGTAAATCTAAACTGTACTAAAATAATAATGATTTAGTGGTAAGAACCTAAAAAGAAGAAGATGGAGTAACGTAACGTAAGATTCTTCTTTTAAAAGAGA;SVTYPE=TRA;CHR2=chrC02_random;END=2858930;SVLEN=0
S19	C03	937015	.	<DEL>	25	PASS	PRECISE;CT=5to3;CIPOS=-10,10;CIEND=-10,10;SOMATIC;CONSENSUS=AACAATTTAATGTTTCTTTTATGTATATAATAAAATCTGGATACTGTGAACAAAGCTAAAAGCGAATATCAAGAAAAGAAAAAAAAAAATCCACAGATATTAAAAACTGTTTGACTAAAAAACTAAACAACTAAAACATTTAAGAAAATAAAAGTATGTACTATGAATTGTTCAAGAAAAGTAGGCCACTAGTTTTGTCTTTAGAAGTCCAATACCAATAGGAAAATAACAAAACTCTATATATATATTATGATTTTTTAAAGAAAAACAAACTCGAACAAAAAGTAATTAACCATCCCTCGTTA;SVTYPE=DEL;CHR2=chrC03;END=937130…
S19	C03	938362	.	<TRA>	60	PASS	PRECISE;CT=3to5;CIPOS=-10,10;CIEND=-10,10;SOMATIC;CONSENSUS=TTTGAAGTTTGCAGGAATTAGATTGCAGGATGGTACTCACTATGGTATAGCAGCTTGGATAAGTGTGCATGACTTAAACATTAGTAGAGACCAAGCTTCATTTGCTAACATGTATGTTGGCAATCGAGTTAACAACAAAGAAAATTTTATTCAAGTTGGTTGGATGGTAATTCTTAAATTTTTAATGATATTTTATGTCTTTATAAAAATAATTATTTTGTGCTAAAAATTATTTTGTTTATAGTATATAAATAATTTTAAAAATGTATATTTTTCACAGATAAATCCAAGTGTACTTGGAGATGGACGACCGTGGAGTTATGGATTTTGGAGGGTACA…
S3	C03	940720	.	<TRA>	0	PASS	PRECISE;CT=3to5;CIPOS=-10,10;CIEND=-10,10;SOMATIC;CONSENSUS=ACCGCAATGCGTCGATCCCGTTTTATGTTTCGATGGAGTGTTAATATAATTACTAGATTTTGACCCGCGCTTTGAAAGCGCGGGTTTATTATTATTATTTTTTCAATTGACAAATATTTAGTAAATGTCACATTTTCA;SVTYPE=TRA;CHR2=chrA07;END=13843991;SVLEN=0
S19	C03	942697	.	<TRA>	30	PASS	PRECISE;CT=3to5;CIPOS=-10,10;CIEND=-10,10;SOMATIC;CONSENSUS=TCGTCTAGTTTGATTGTAAACTTTGTTGCTCTTTGAGCTTTTATAATACAAGTTGTGACAAAAAAAAAAGTAGGAAGCCGGAAAACCGAATTGGTTGTACTCTTTGTATTCTTAATTTCTTATGCATTTACATAGCAAACCCTTGATACAGTATTATTTTGGTAATCTAACCACATGTAGTTTCGTAGACAAGCAATGTACAAAACCTTTTTCTGTTCTCTTAAATGGTTTATTTCTCGAAGTAAACGAACCGACATAAGAGCATCTCCAATGTAAAACTCCATTTTTTCCTTCAAAATGGAGTAAAAGTGAAAATTGAGTAA;SVTYPE=TRA;CHR2…
S19	C03	946719	.	<DEL>	60	PASS	PRECISE;CT=5to3;CIPOS=-10,10;CIEND=-10,10;SOMATIC;CONSENSUS=TCAATAAAAAAAAAGAAAAACCAAAAAAGACCGACCAGGACAGTGGTTAAAAAAAAAAAAAAAAGACCGACCAGGTCAGAAGAAAGCCGTAAAGTAAATCCACCTTAAACAAATAAATAAATAAATCCAATTTAGTACCGAACATATACAGAGACTTCGGTAATAAAAAAAAAAAGATTCTAATTTCTCTCTCTTCAAAAGAAGGAGCTTTCTTGTAGAATTGAATTGTGCCGTGCCTGGTTAAAGCAATCGTGTTTTTTTTTTAGATCAG;SVTYPE=DEL;CHR2=chrC03;END=946871;SVLEN=152
S19	C03	946820	.	<DEL>	11	PASS	PRECISE;CT=3to5;CIPOS=-10,10;CIEND=-10,10;SOMATIC;CONSENSUS=GACATTTTCGAACGTAGTAGAGAACCTCATACTCCCATCAATAATTATGCGTTCAAGTACAACGCATGTGCAAGAAAAAAAAAAGATGAAACAAATATTTTTATTTATTCATTTAAAATAATGAAAAGCCAAAAAAGACCGACCAGGTCAGTTGTTAAAAAAAAAAAAAAAAGACCGACCAGGTCAGAAGAAAGCCGTAAAGTAAATCCACCTTAAACAAATAAATAAATAAATCCAATTTAGTACCGAACATATACAGAGACTTCGGTAATAAAAAAAAAAAGATTCTAATTTCTCTCTCTTCAAAAGAAGGAGCTTTCTTGTAGAATTGAATTGTGC…
S19	C03	946871	.	<DEL>	11	PASS	PRECISE;CT=5to3;CIPOS=-10,10;CIEND=-10,10;SOMATIC;CONSENSUS=GACATTTTCGAACGTAGTAGAGAACCTCATACTCCCATCAATAATTATGCGTTCAAGTACAACGCATGTGCAAGAAAAAAAAAAGATGAAACAAATATTTTTATTTATTCATTTAAAATAATGAAAAGCCAAAAAAGACCGACCAGGTCAGTTGTTAAAAAAAAAAAAAAAAGACCGACCAGGTCAGAAGAAAGCCGTAAAGTAAATCCACCTTAAACAAATAAATAAATAAATCCAATTTAGTACCGAACATATACAGAGACTTCGGTAATAAAAAAAAAAAGATTCTAATTTCTCTCTCTTCAAAAGAAGGAGCTTTCTTGTAGAATTGAATTGTGC…
S19	C03	948212	.	<TRA>	49	PASS	PRECISE;CT=5to3;CIPOS=-10,10;CIEND=-10,10;SOMATIC;CONSENSUS=ACCGAGAAGACCAAAGAAGACCACAGAAGAGAAGACATGAGGGAAGAACACAAATGAGGATACAGGATCCTCCTTTTAGATCTATAAAGCCACCATCATCAGCTGATGTGACTAGGAGACCTCTAAAGCAAAATACAGAACAAAGGTTGAGGAACGAAGTGGGATCTGTTCCCAAACCCATGATCCAGAGGAGTCAACCGCT;SVTYPE=TRA;CHR2=chrA03_random;END=197690;SVLEN=0
S3	C03	949333	.	<TRA>	21	PASS	PRECISE;CT=5to3;CIPOS=-10,10;CIEND=-10,10;SOMATIC;CONSENSUS=ATGTAAAGATCAACTTTGTTTGTAACTTTTGAATATGTTTGTTTTTATATTGACTGAAAATGTGAGAAGTTATGTAATCGATAATATATTCTGTGTTATTCATTCATGACCATAAGGTCTTGTTTATATACAAGCTAGAGAGTCCTAAACATATCGACAATAGGAAAGACTAAATACAATCGAGATAAGGATAAGCTAATAGATAAGTCTAAACTAGATATCCCTTATATATTAATTGAGGAACATTTCAAAAGATGTAACC;SVTYPE=TRA;CHR2=chrCnn_random;END=42276806;SVLEN=0
S19	C03	949509	.	<TRA>	4	PASS	PRECISE;CT=3to5;CIPOS=-10,10;CIEND=-10,10;SOMATIC;CONSENSUS=ATGAGGTCCCTAAACATATCGACAATAGGAAAACTAAATACAATCGAGATAAGGATAAGCTAATAGATAAGTCTAAGCTAGATATATCGAAGTATATCGTAATATTACATACTATTTTTTGTGTAAATCTAAGTGATGAAAGATATATGTAGTGAAAAAGTTGCGAAATATGCAATTT;SVTYPE=TRA;CHR2=chrCnn_random;END=35614843;SVLEN=0
S3	C03	954901	.	<TRA>	2	PASS	PRECISE;CT=5to3;CIPOS=-10,10;CIEND=-10,10;SOMATIC;CONSENSUS=AAAATGTCAAGTTCAATAACACTGGATTTTAAAGTATTTTTTAAAATCCACGTTTGAATAACAGTGAATTTGTCATTTTAATACAAATCAATTCAAACCCTTAGTTGAATACACCCCCCCTAAATACCCGTGCGGTCGCACGGGTTAAGAT;SVTYPE=TRA;CHR2=chrCnn_random;END=11363565;SVLEN=0
S19	C03	956359	.	<DEL>	32.5	PASS	PRECISE;CT=5to3;CIPOS=-10,10;CIEND=-10,10;SOMATIC;CONSENSUS=AGTCTAATGTCAAGTTACCTCCGGGATCCTCGGGCTTCCCCATTATCGGAGAGACGTTCCATTACTTTAAGCCTTATGGATTCTACGAGATCTCCCCGTTTCTCAAGAAGAAGATGTTAAGGTCAGATTTCAAACATTTATATGTGTATATGATATTTCATTTCCTTTTAGAGATGAAATCTTGTATGTTTGTGTGTTGTGTGAGTGTTTCAGGTATGGACCTTTGTTTCGGACTAGCATTCTTGGTGTAAACACCGTGATTTCTACAGATATGGATGTGAACTTGGATATTTTACGACACGAGAACACGTATTTTAATTTAAGTTATCCAGATGGTTT…
S3	C03	956401	.	<TRA>	0	PASS	PRECISE;CT=3to5;CIPOS=-10,10;CIEND=-10,10;SOMATIC;CONSENSUS=TAAGGATAACTGAAAATAGCCTCCGCCTAACAATATAATCTGGCAAATGGTTCTAATAGTCATTAGTTCCTAAACCTAATGTTTTAAAAGGAGTGAATCTGGCAAATGTTTTAATATTCATAGGTTGTCCAAGGAGTTTGGATGTTGTTGGTCCATCTTGTTTTTAATCTTTTTTTGCCAAGATGTGTCAAACTTAAGATCTTGTTTGTGTAAAATCTTTTCTTCATATATGATATTTACAATTTAGCAAAAAATAAAAGGAGTGAATCAAGGCTGACAAGACCAACAAAGACGAAGGTACGCCAAAACATTAAGAAAGATGAGAGAAATATAAAAAAC…
S19	C03	958051	.	<DEL>	60	PASS	PRECISE;CT=3to5;CIPOS=-10,10;CIEND=-10,10;SOMATIC;CONSENSUS=AAGTTGATTACTTCACTTTTGCTTTCATCTAAGGCTATATGGTACCGTATATTATCACATTCACATGGTGTGTTTTTTGTTTACACCCTCTAGGTTATCCATGAGTCACTTCGAATGACAAATTTGGCTCCTATGATGTTTAGAAAAGTGGTGAAAGATGTGGAAATTAAAGGCAAGTAGTTGCATATTACTGTTACTATTATAATTTAAGATTGTAGTAATTAAAGTACTGTAGACTAAAAGCTGGACATGATTGTTTCTTATTTGGGATATTTGTTTGTACCCACTTATGAAAAGTCATTTGA;SVTYPE=DEL;CHR2=chrC03;END=958180…
S3	C03	966811	.	<TRA>	0	PASS	PRECISE;CT=5to3;CIPOS=-10,10;CIEND=-10,10;SOMATIC;CONSENSUS=ACCCTAAATCCTTGGGTAAATCCTAAACCCTAAATCCTTGGGTAAACCCTAAATCCTTGGGTAAACCCCTAAACCCTTGGAAAAACACTAAACATGTTGTCAACAAAACACTAAACCCTAAACTCTAATCC;SVTYPE=TRA;CHR2=chrA10;END=14603003;SVLEN=0
S19	C03	967390	.	<TRA>	2	PASS	PRECISE;CT=3to3;CIPOS=-10,10;CIEND=-10,10;SOMATIC;CONSENSUS=TATACCGACGAGATGATACCGACGGACATATTTCGTCGGTATTCCATCGGTATGCTACTTTCCCGACGAGATTATGACGGATTTGTCCATCGGTATCAAGCAGTTTTCTTGTAGTGATTATGTCTTTAAAATAAAAAAATAAAAAATTAAATAAATAAAAA;SVTYPE=TRA;CHR2=chrC01;END=6586002;SVLEN=0
S3	C03	967509	.	<TRA>	0	PASS	PRECISE;CT=3to3;CIPOS=-10,10;CIEND=-10,10;SOMATIC;CONSENSUS=GCGTATATGAAAAATATGGTATACATGTAAAAATATGAGAAAAAGAAGGATTACAAATAGAAATATAAGTATGAAAACGAAGATGGGATGATGAAGAAAAAAATTACTATTTTATTAATTGTGGTCATATATACAGTTACGTGGACGTATAAGGAAAAGACTTTTTCTTGGGTTCACCCCCTAGGTGAACCTTTAGGTTCACCAACCAATAGAAAAT;SVTYPE=TRA;CHR2=chrC07;END=38151577;SVLEN=0
S19	C03	968231	.	<DEL>	12	PASS	PRECISE;CT=3to5;CIPOS=-10,10;CIEND=-10,10;SOMATIC;CONSENSUS=TCTTCATAAAGAAACCATCCTCTGTTTCTCCCCCGTTTCTTTTCCTCTGTGATCTGAGCGATCTCTCTCCTCTCTCATCCTAATCAAAATTCAGGTCAGTGGATTCTATGTCTTTATCTTTCCTTACGATATTCGAACTGAGATCTTATGATCTGAGTTTGCTAACTCAATTTATATGAGATCCATGTAGCTTTTTTCTGTATGGGTTCTTCATCTGATAACCAAAAGTTATTGACTTTTTGATTTCAAGTAATCAAAAACTCATAAAGTTCGAATTTTTACTTAGAAAAATGTTCTTGTCTTCCCTTTGTGTCACTTGTATATATGTTGGCGAAAATT…
S19	C03	970405	.	<DEL>	31	PASS	PRECISE;CT=3to5;CIPOS=-10,10;CIEND=-10,10;SOMATIC;CONSENSUS=CAACTAAAAATATGAAAAATAGAAACTAAGCAAAAATTTGAACCAGAAATAATATGATAAACAAAGTTGAACGAGTCTGGGTTTTTTATAATGCTTATTCCAATTCTATTTCGTCTTATAAATTTGTGCTTGGTCAAGCCATTTATTGTTTCATTGATTGAAAATAGTATAATAAGATCTGAACATATCATGATTAGTCATGTTCTGCATGACTTTGTTTCTAACTTATAAGATAATTAAAATGAAAAACAAAATCCAAATTTCAACTTCGAGAAAGTCGATTGCCTCTCTCTCTTTTTCTCATTGTGTAAACATATATGCTTGAGTGCGTAAAATATG…
S19	C03	970416	.	<DEL>	57	PASS	PRECISE;CT=3to5;CIPOS=-10,10;CIEND=-10,10;SOMATIC;CONSENSUS=TAAGCAAAAATTTGAACCAGAAATAATATGATCAACAAAGTTGAACGAGTCTGGGTTTTTTATAATGCTTATTCCAATTCTATTTCGTCTTATAAATTTGTGCTTGGTCAAGCCATTTATTGTTTCATTTATTTAAAATAGTATAATAAGCTCTGAACATAGCATGATCAGTCATGTTCTGAATGACTTTGTTTCTAACTTATAAGATAATTAAAATGAAAAACAAAATCCAAATTTCAACTTCGAGAAAGTCCATTGCCTCTCTCTCTTTTTCTCATTG;SVTYPE=DEL;CHR2=chrC03;END=970532;SVLEN=-116
S19	C03	971040	.	<TRA>	0	PASS	PRECISE;CT=5to3;CIPOS=-10,10;CIEND=-10,10;SOMATIC;CONSENSUS=ATGTAAACGGTACTTCTGTACATTTTCTTGCTTTGAACGTATTTGGTAGCTGTGTTCAAAAAAAAAAAGAACGTATTTGGTAGAAATTATGCTTGTCTATTGAAGAAATAATTAGATCAAAGACAAATAGTCTTTGATAACTAACAAATAAACCAAATGTGTAACTGAAGACCTGGACTTATAATTAAAGATAACAAATCAAATGTGTATTTTTAGAAATGAGAAGTCACACTCCACTAATATATAATAAGAATACATTTGAAAATATAATTTGACTTTTTAAATAAAATAGTTTCTTGTTCACGCCTTGAAGTTTGATAAATAAAACATTAACAAGAA…
S19	C03	976843	.	<DEL>	39	PASS	PRECISE;CT=5to3;CIPOS=-10,10;CIEND=-10,10;SOMATIC;CONSENSUS=TAATCCACCAGACACTCTTGTAGACTGCACCCAGTCACCAAAAGAAATCGTTTAAGCTCACAGGATGTGCTCTTTTTCATATAAACAAGAGCTGTGAACGATTCACTTTGGGTTCCAAACAAACAGTTACCTTAGAGATATCAGTTAGCCACTCTCCTCCGACCCCAACAAACGCCTGAACGCCTTGGACAAGGCGCAACGCACCACGTGGACCTGTGTTAATCGATGTCTGAACTATATCCTCCACCAGCTTGGGTAAGTTCTCAATCCGGCCTGCATCAAAAGCCACGTGAGCAAGCACATGCCATCAATAAACTGTATCCAAAAAGGTTAACGTGC…
S19	C03	977479	.	<TRA>	7	PASS	PRECISE;CT=5to3;CIPOS=-10,10;CIEND=-10,10;SOMATIC;CONSENSUS=AAGAAGGCTAGAAAACTCCGATCAAGCAGTGGACAAGAAACGACACCGTTTTGAAATAGAATAGAGGAGTGAAGAGGAACAATCCACGTGGAGACGTATAAGTTAGTTAGTTTCCTTCCTCCACAACATATCCGTGCAACAACTTCCCGGTTCGATTCGATTTCCGGTTTAATTCAACTTAGATCTCGTTAAACCGAACCGGAGTTAAGACGCTGACTGATAACGCATTTACATAAACACCCTTATATAAATCGAGAAATGACAAAAACCATTCGAACCCTAAAAAATTCACGGAGCATCTTCTTCTTCTTCAATTTTCTCCATCGCCGTTGCTTACAC…
S3	C03	978022	.	<TRA>	2	PASS	PRECISE;CT=5to3;CIPOS=-10,10;CIEND=-10,10;SOMATIC;CONSENSUS=ACAATGATTAATACCTACTTTCTGTTTTATTTTGCTGCAGCTAGACAAGCAATGACTAAATCTCGTGGTACTGATGTAAGTCTCGATTGCATTGTTCTGATGTGTTATTAGCTTCTGAACTTGAGTATGACTCTTTTGATTGGTTTTGGCAAATTGTTATAGATGGCAAAGAAGAAGGAGAAAGTTGATTCTGAATCGTATATTAGCTGTGT;SVTYPE=TRA;CHR2=chrA03_random;END=218512;SVLEN=0
S19	C03	982997	.	<TRA>	48	PASS	PRECISE;CT=5to3;CIPOS=-10,10;CIEND=-10,10;SOMATIC;CONSENSUS=ATTATTGGGCCTATATCAAATTATAAATACCGCGTTGTTTCATTTGTTTATATCGATTGTATACTAGCTCTAGCATATGTGAATGAATAGAAAACTTCATAAATACGAACTCATATCTCGTTTTATTAAGACTTTTATTAAAGCAAACATACAAAGTCAGAGGGGAATAGAAATGAAAAAAAAAACGAAAACATTA;SVTYPE=TRA;CHR2=chrA03_random;END=220277;SVLEN=0
S19	C03	983977	.	<DEL>	1	PASS	PRECISE;CT=5to3;CIPOS=-10,10;CIEND=-10,10;SOMATIC;CONSENSUS=CACTGGGCTTGCCCTATCGTATGCGCTCCTGAACAAAAGAATAAATAAATTGTTTAATAGTGTGACTTACTTATTTGTTAATTAAATATCACTCTTTCTTGATTATTCTCCTGTTACCGATTTTTAGTAATGTTATTTGTAACCAACAATTAGTTGCATATATAATAATAATAATAATTAAGAAGTTGAGTTTATAGAGAGAAATGAAACGGACCGGAGAGAGCAACCATCTCTCTAGTGGTGAATCCAGCATTGCGGAAACTAGTAATAAGCTCGCTCAGACTCGAACTCGGCAATGGAATGCTACTACTCGCCGCAGCTTGACTCGCCGTTCTTGAA…
S3	C03	984173	.	<INV>	24	PASS	PRECISE;CT=3to3;CIPOS=-10,10;CIEND=-10,10;SOMATIC;CONSENSUS=AAAAAAAAATTTAAAAACCAAAAAAAAACTTGTTTTTTTTTTAAAAAAAAAAAAAAAAAAAAAAACTGCGTCTTCCCGTCGGCGCTGGCTACTCGTGGCGACGTCATCATCGACCTGTATCTCTCTACTCTCCTTTCGCTCCAGCTCTCGTGTTCTTTGCTGCTCAAGGTCACGTTATTTATCCATCGGGGCTCCGATGGTCTCCTCTAGGCCGA;SVTYPE=INV;CHR2=chrC03;END=4077640;SVLEN=3093466
S3	C03	984202	.	<INV>	24	PASS	PRECISE;CT=3to3;CIPOS=-10,10;CIEND=-10,10;SOMATIC;CONSENSUS=AAAAAAAAATTTAAAAACCAAAAAAAAACTTGTTTTTTTTTTAAAAAAAAAAAAAAAAAAAAAAACTGCGTCTTCCCGTCGGCGCTGGCTACTCGTGGCGACGTCATCATCGACCTGTATCTCTCTACTCTCCTTTCGCTCCAGCTCTCGTGTTCTTTGCTGCTCAAGGTCACGTTATTTATCCATCGGGGCTCCGATGGTCTCCTCTAGGCCGA;SVTYPE=INV;CHR2=chrC03;END=4077640;SVLEN=3093437
S19	C03	984807	.	<TRA>	0	PASS	PRECISE;CT=3to5;CIPOS=-10,10;CIEND=-10,10;SOMATIC;CONSENSUS=TCAAGCTAAAATAAACTTGCGGTTAACAAAGCAGTCGAGGTAGAACAGACGAAGCAGAGATGCACCCATTCTATGATTGACTGACGTAGCAAAGTTGACGGCTGTTCGGACGACGGAGTCAAGACCAGGGCAAGATTTTGAGTAGAAATCGGCTCGGAGCTGTGCTTGGACGACGGTATTGTTATTACCGTGCAGTAATAATGTAACGATAACAAAGAAGGCAATAAGTGGATTT;SVTYPE=TRA;CHR2=chrA03_random;END=224960;SVLEN=0
S3	C03	986635	.	<TRA>	21	PASS	PRECISE;CT=5to3;CIPOS=-10,10;CIEND=-10,10;SOMATIC;CONSENSUS=TGATAATACGTGGCTACAAAAAGAAGTTGTAATGTTTCAGAAATAATATATAGGGATACAATTAATAAAATATATAGTAGTCTTTAATCTGTCAGTTTTATAGTCTGGCCGTCCCGTGATAAGCGCGATATTGTATATCCATGTGGTGACATGATATATTACACTCTGAGCA;SVTYPE=TRA;CHR2=chrC06;END=28341033;SVLEN=0
S3	C03	986920	.	<DUP>	60	PASS	PRECISE;CT=5to3;CIPOS=-10,10;CIEND=-10,10;SOMATIC;CONSENSUS=AAAAATTTAATTGTCAACAGTTCCAACTCGTAATATCTAGACCACGTTTTGCGCGTGAGCATATAAAGACCACGTTGTGCGCAGGAGCATATAAATGAATTTTGTAAACACTTTAAAAGAAATACTGATCATAAATTAAACACACAAAAATTAAAGTATCTACATGGATGAGTCTTTTTAAAAATAGGCCGAAATATTCTGAAAGCTAAAATGATGACAATTAAAAATAAAAATAATTAAGTTGACCAAGTAGAAATCTTTTGGGTGATTAATAATTTGAACTATAAAATGACTTTATAAT;SVTYPE=DUP;CHR2=chrC03;END=987081;SVL…
S19	C03	986974	.	<DEL>	44	PASS	PRECISE;CT=5to3;CIPOS=-10,10;CIEND=-10,10;SOMATIC;CONSENSUS=AGAAATCGTTTACATATATTTCTGTAACTTTAAAAGAAATACATATTATAATTTTTAAGTTGCGTTTTGTATTTGTGTTTTTTCTTTTTTTTTTTTTGAATTTCAGTTATCTAATCTAAATGAATATTATCACCAGAAGAATCGGAAAAAAAATGAAAATACATTAAAAACTTAAGATAAGATTGATAGTCCAAATGATCCCTAAACCATATTGAGTACTCACAAATTAAAAAACTAGACATTAGCATAAATATTCGAATT;SVTYPE=DEL;CHR2=chrC03;END=987420;SVLEN=446
S3	C03	986975	.	<DUP>	44	PASS	PRECISE;CT=5to3;CIPOS=-10,10;CIEND=-10,10;SOMATIC;CONSENSUS=ATCATTATTAACGTGAAATAAAAATTTAATTGTCAACAGTTCCAACTCGTAATATCTAGACCACGTTTTGCGCGTGAGCATATAAAGACCACGTTGTGCGCAGGAGCATATAAATGAATTTTGTAAACAACACTTGGAAAACAGAAATCGTTTACATATATTTCTGTAACTTTAAAAGAAATACATATTATAATTTTTAAGTTGCGTTTTGTATTTGTGTTTTTTCTTTTTTTTTTTGAATTTCAGTTATCTAATCTAAATTAATATTATCTGCTGTAGAATAGG;SVTYPE=DUP;CHR2=chrC03;END=987420;SVLEN=445
S19	C03	986975	.	<DEL>	48.5	PASS	PRECISE;CT=5to3;CIPOS=-10,10;CIEND=-10,10;SOMATIC;CONSENSUS=CAACACTTGGAAAACAGAAATCGTTTACATATATTTCTGTAACTTTAAAAGAAATACATATTATAATTTTTAAGTTGCGTTTTGTATTTGTGTTTTTTCTTTTTTTTTTTGAATTTCAGTTATCTAATCTAAATGAATATTATCACCAGAAGAATCGGAAAAAAAATGAAAATACATTAAAAACTTAAGATAAGATTGATAGTCCAAATGAACCCTAAACCATATTGAGTACTCACAAATTAAAAAACTAGACATTAGCATAAATATTCGAATTTAGTAAAACACATAAAACGTAAAATTATGGTGATCGATCGCATTGACAGTTTTATTTTATGATGG…
S19	C03	986978	.	<DEL>	3	PASS	PRECISE;CT=3to5;CIPOS=-10,10;CIEND=-10,10;SOMATIC;CONSENSUS=TATATCCATGTGGTGACATGATATATTACACTCTGATCACGCATATTTCAGTTCTTAATATTGTATATATTCATACGTAAAATGATTGATCATTATTAACGTGAAATAAAAATTAAAAGGTCAACAGTTCCAACTCGTAATATCTAGATCACGTTTTGCGCGTGAGCATATAAAGACCACGTTGTGCGCAGGAGCATATAAATGAATTTTGTAAACAACACTTGGAAAACAGAAATCGTTTACATATATTTCTGTAACTTTAAAAGAAATACATATTATAATTTTTAAGTTGCGTTTTGTATTTGTGTTTTTTCTTTTTTTTTTTGAATTTCAGTTATC…
S3	C03	987500	.	<TRA>	31.5	PASS	PRECISE;CT=5to3;CIPOS=-10,10;CIEND=-10,10;SOMATIC;CONSENSUS=TTTTATATATATTTTTTAAACTTTAAAAAAAATATATATTTTAATTTTTATGTTTTTTTTTTTTTTTTTTTTTTTTTTTTTTTTTTTTGAATTTCAGTTATCTAATCTAAATGAATATTATCACCAGAAGAATCGGAAAAAAAATGAAAATACATTAAAAACTTAAGATAAGATTGATAG;SVTYPE=TRA;CHR2=chrC01;END=17685037;SVLEN=0
S19	C03	987500	.	<TRA>	30	PASS	PRECISE;CT=5to5;CIPOS=-10,10;CIEND=-10,10;SOMATIC;CONSENSUS=CAACACTTGGAAAACAGAAATCGTTTACATATATTTCTGTAACTTTAAAAGAAATACATATTATAATTTTTAAGTTGCGTTTTGTATTTGTGTTTTTTCTTTTTTTTTTTGAATTTCAGTTATCTAATCTAAATGAATATTATCACCAGAAGAATCGGAAAAAAAATGAAAATACATTAAAAACTTAAGATAAGATTGATAGTCCAAATGAACCCTAAACCATATTGAGTACTCACAAATTAAAAAACTAGACATTAGCATAAATATTCGAATTTAGTAAAACACATAAAACGTAAAATTATGGTGATCGATCGCATTGACAGTTTTATTTTATGATGG…
S19	C03	987703	.	<TRA>	1	PASS	PRECISE;CT=5to5;CIPOS=-10,10;CIEND=-10,10;SOMATIC;CONSENSUS=GAGACCACCGTCTCACGCAATCCTCCACGACCTGAGCAAGCGGAACCCGATTTGCCACTAAACCGCTAAATATGGGCACGGAGAACTGCAGTCCGCGGGTACTTAACCATTTATGTGGAGCCACAAGGCGAGTAGTGTAAGAAGATGAGACGAGTGGTGGCATCGCATTTGTCTGAGTTGATGCCATCATAAAATAAAACTGTCAATGCGATCGATCACCATAATTTTACGTTTTATG;SVTYPE=TRA;CHR2=chrA10;END=16239609;SVLEN=0
S3	C03	988190	.	<TRA>	51.5	PASS	PRECISE;CT=3to5;CIPOS=-10,10;CIEND=-10,10;SOMATIC;CONSENSUS=AACACAAGGTTCTCTAATGAATTATTAGAGCTTTAACACTTAGTGTCTGGATTTGATCACTGCTGCGTACTACTCTGTTTTCTTCTTCTCATTCAGGTTATAATGCAAGTGATTCAGATTCCAATGATAAGAAAGATTGATGACATTTTTCAATATTTTGTTATCCAGAAGCTTTGGTGTCATTTCAGTGGTAAAAGAATCGTCGGTTGTCAATGTTATTAC;SVTYPE=TRA;CHR2=chrA03_random;END=227578;SVLEN=0
S19	C03	991246	.	<TRA>	17.5	PASS	PRECISE;CT=5to5;CIPOS=-10,10;CIEND=-10,10;SOMATIC;CONSENSUS=GTTTTTGTGTCAAAATTACACTAAATTAGAGTTCTAGTGTTGGGTTGGAGATGGCCTACGACTTACCAAAAATGTATGATGTCGACTATTGATGACATGTTTCTTCTGAAAACTTATCTTTTGATTCCGAATCACCAAAATTTTATATCCGGCTAGATAAAAACGTATAATCTCTCAAAAATAACTAAGTCAATAAATAAAGCTTAACATGATGACCAATTTTCTATAATAATTTTATGAAGGAATGGTGAGGTTTGAAGTGAGAAGATTGGCTCTGATGTTAAGGTTCAAAATCTGAATATACCAAGGTGAGAGCATTTTTGTTCACTATAATTGTTT…
S3	C03	992841	.	<DEL>	1	PASS	PRECISE;CT=3to5;CIPOS=-10,10;CIEND=-10,10;SOMATIC;CONSENSUS=GATAGACCCTCTCCTGGACATTCAAATGAACCGAAAGCAATAGCTCATATCCGTGTGGCCAGCGGAGTTCGAACCAGGGTTCACCGTATTGAATTTATTCTCTCAAGCGCCACTAGACTACTACCACTAGTTAAAGTTTGCTGTAGTTATTATCTTCAAGAGATGTTTCTCAGGCA;SVTYPE=DEL;CHR2=chrC03;END=31820284;SVLEN=-30827443
S3	C03	992865	.	<TRA>	8	PASS	PRECISE;CT=5to5;CIPOS=-10,10;CIEND=-10,10;SOMATIC;CONSENSUS=AACCGGGTTAATTTAAAAAAAAAAGAAAAGATAATAACTACAACAAACTTTACTGACCAATTTGGCTGTATTCACTTACCATCTAAACTATTAAAACAGAAGTACAAATTTGAATTAACCCTGAGTTTTCCTAAATAATTACGC;SVTYPE=TRA;CHR2=chrC04;END=546266;SVLEN=0
S3	C03	993215	.	<TRA>	3	PASS	PRECISE;CT=3to3;CIPOS=-10,10;CIEND=-10,10;SOMATIC;CONSENSUS=ATATTATTTTTGATATATTATTAAACCATATTATTAGTAATAAATGAATGATAATTGATTTCTAACGAAGGTCTATTTTAAAAAAAAAAATTACACATGAATCTGTGACTGAAATGTTGTTGAATCGTGCGTCTTCGTATATTTATACTTTTAGATTATAATAATCTGAAA;SVTYPE=TRA;CHR2=chrA06;END=20202552;SVLEN=0
S19	C03	993888	.	<TRA>	3.5	PASS	PRECISE;CT=5to5;CIPOS=-10,10;CIEND=-10,10;SOMATIC;CONSENSUS=TTTTAAAAATATCACACATGAATCAAGGTTGTGACTTCTGTTTTAATATATAAGATGATATATTCATATTAAAAATGACAACTGAAATTAACCTTTTTCCAGAAAAAATATTTACCGGATCATATATAATTAAACCCTGTAGATTCTCAATCTGGATGGAAAATGAGGAATATACAATGGAATGTATTTATAGAAAATGTAGACGTCTAAAGATAAA;SVTYPE=TRA;CHR2=chrA09;END=13354549;SVLEN=0
S19	C03	996170	.	<DEL>	39	PASS	PRECISE;CT=5to3;CIPOS=-10,10;CIEND=-10,10;SOMATIC;CONSENSUS=ATATATATACATATTATTCTTTTTTTTTTGAACAAATATACATATTATTCAATTTCATAATACTTTGTAAACGTAGTAGCTTGTTCCATAATCAACTTATTGCTTTCCGCTGCAAGCACTCCAAATATTCTTTCTCTAGAAGTCTACAACGATTTAAATTATAAAATACTCACAAAATGGTCAAAAATCAATAACATAGAGCAACTATCTTAAACGTAGTTTCAGAAAGAAAAAAAGACTACTTAAACGCAATGGTTATCGGACTGTCGTCCATTTTCTTATAACCTAAATGATCTTGTTGTTCGTACAATCTAGACATGGAAACTAGCAAACATGTTA…
S19	C03	996200	.	<DEL>	38	PASS	PRECISE;CT=5to3;CIPOS=-10,10;CIEND=-10,10;SOMATIC;CONSENSUS=ATCAACTTATTGCTTTCCGCTGCAAGCACTCCAAAGATTCTTTCTCTAGAAGTCTACAACGATTTAAATTATAAAATACTCACAAAATGGTCAAAAATCAATAACATAGAGCAACTATCTTAAACGTAGTTTCAGAAAGAAAAAAAGACTACTTAAACGCAATGGTTATCGGACTGTCGTCCATTTTCTTATAACCTAAATGATCTTGTTGTTCGTACAATCTAGACAGGGAAACTAGCAAACAAGTTAC;SVTYPE=DEL;CHR2=chrC03;END=996310;SVLEN=110
S19	C03	996310	.	<DEL>	49	PASS	PRECISE;CT=5to3;CIPOS=-10,10;CIEND=-10,10;SOMATIC;CONSENSUS=ATCAACTTATTGCTTTCCGCTGCAAGCACTCCAAATATTCTTTCTCTAGAAGTCTACAACGATTTAAATTATAAAATACTCACAAAATGGTCAAAAATCAATAACATAGAGCAACTATCTTAAACGTAGTTTCAGAAAGAAAAAAAGACTACTTAAACGCAATGGTTATCGGACTGTCGTCCATTTTCTTATAACCTAAATGATCTTGTTGTTCGTACAATCTAGACATGGAAACTAGCAAACATGTTACATATGTACATACTTAAAATGTTTATCGAAGTGGTTAACAACGATATTTTTTTGTCGGGTAATGATATTAAGTGCCTAGAGTATTTTAAA…
S19	C03	996371	.	<DEL>	49	PASS	PRECISE;CT=3to5;CIPOS=-10,10;CIEND=-10,10;SOMATIC;CONSENSUS=ATCAACTTATTGCTTTCCGCTGCAAGCACTCCAAATATTCTTTCTCTAGAAGTCTACAACGATTTAAATTATAAAATACTCACAAAATGGTCAAAAATCAATAACATAGAGCAACTATCTTAAACGTAGTTTCAGAAAGAAAAAAAGACTACTTAAACGCAATGGTTATCGGACTGTCGTCCATTTTCTTATAACCTAAATGATCTTGTTGTTCGTACAATCTAGACATGGAAACTAGCAAACATGTTACATATGTACATACTTAAAATGTTTATCGAAGTGGTTAACAACGATATTTTTTTGTCGGGTAATGATATTAAGTGCCTAGAGTATTTTAAA…
S3	C03	997474	.	<DUP>	60	PASS	PRECISE;CT=5to3;CIPOS=-10,10;CIEND=-10,10;SOMATIC;CONSENSUS=ATAACCAACTTTTATTTTCCTACAATCTAGCCATGCAAATTAACAAACATACATACATATTGCAATGTTATAAATTTGGTGAAATTTAATGGAAATTTAAGGAATAAAATTTAACAAATTTGGTTTGTCTTGCTAGCTAATTTGTATATTCTATACTTATACATCTTCAATTTTACTTGTAAATTTTAAACGTTGTTTAAATAATTTTTTATATTTACATTTTTGAAAAAAAAAATTGATTAAGCATCACTTAGCC;SVTYPE=DUP;CHR2=chrC03;END=999369;SVLEN=1895
S19	C03	997474	.	<DEL>	60	PASS	PRECISE;CT=5to3;CIPOS=-10,10;CIEND=-10,10;SOMATIC;CONSENSUS=ATCCGCTCCATAACCAACTTTTATTTTCCTACAATCTAGCCATGCAAATTAACAAACATACATACATATTGCAATGTTATAAATTTGGTGAAATTTAATGGAAATTTAAGGAATAAAATTTAACAAATTTGGTTTGTCTTGCTAGCTAATTTGTATATTCTATACTTATACATCTTCAATTTTACTTGTAAATTTTAAACGTTGTTTAAATAATTTTTTATATTTACATTTTTGAAAAAAAAAATTGATTAAGCATCACTTAGCCAAACATTGAAGTCTGTAATCTTTAGAAATTTAT;SVTYPE=DEL;CHR2=chrC03;END=999369;SVLEN=…
S19	C03	999771	.	<DEL>	14	PASS	PRECISE;CT=5to3;CIPOS=-10,10;CIEND=-10,10;SOMATIC;CONSENSUS=TTTGTTAAAATAATTTTTATATTAACATTTTTCAAAGAAATTAATTGATTAAACATCACTTAGACAAACATTGAGATCTGTAATCTTTAGAAATTCTTTAAATTTTATATTGTTGTTTCTTATAAGCTGATTAAGCACTGTGACCATCAAACCTAATAACTATATAAAAACATCATCAAAATCAATTTTTGATGATTCTTTAATCCGCGCTCCGTAATCAATATTGATTTTCTACAAATCTAGTCATGCAAACTAGCAAACATACACACATATTGCTATACTTAAATTTTAATCAAAATTGTCAATAAAGACATGATTCAATTATCAATCAATCACTGT…
S19	C03	1000347	.	<DEL>	3.5	PASS	PRECISE;CT=3to5;CIPOS=-10,10;CIEND=-10,10;SOMATIC;CONSENSUS=TGTGACCATCAAACCTAATAACTATATAAAAACATCATCAAAATCAATTTTTGATGATTCTTTAATCCGCGCTCCGTAATCAATATTGATTTTCTACAAATCTAGTCATGCAAACTAGCAAACATACACACATATTGCTATACTTAAATTTTAATCAAAATTGTCAATAAAGACATGATTCAATTATCAATCAATCACTGTGACTATCAAACCTATTAACTATGTAAAACATCATATACATCAAAATCAATCTTTGATTCTTCTTTAATCCGCTCTATAATCAACTTTGATTTTTCTTCAAATCTAGTCATGCAG;SVTYPE=DEL;CHR2=chrC03;…
S19	C03	1000692	.	<DEL>	0	PASS	PRECISE;CT=5to3;CIPOS=-10,10;CIEND=-10,10;SOMATIC;CONSENSUS=GATCTGTAATCTTTAGAAATTCTTTAAATTTTATATTGTTGTTTCTTATAAGCTGATTAAGCACTGTGACCATCAAACCTAATAACTATATAAAAACATCATCAAAATCAATTTTTGATGATTCTTTAATCCGCGCTCCGTAATCAATATTGATTTTCTACAAATCTAGTCATGCAAACTAGCAAACATACACACATATTGCTATACTTAAATTTTAATCAAAATTGTCAATAAAGACATGATTCAATTATCAATCAATCACTGTGACTATCAAACCTATTAACTATGTAAAACATCATATACATCAAAATCAATCTTTGATTCTTCTTTAATCCGCTC…
S19	C03	1000804	.	<DEL>	0	PASS	PRECISE;CT=3to5;CIPOS=-10,10;CIEND=-10,10;SOMATIC;CONSENSUS=GATCTGTAATCTTTAGAAATTCTTTAAATTTTATATTGTTGTTTCTTATAAGCTGATTAAGCACTGTGACCATCAAACCTAATAACTATATAAAAACATCATCAAAATCAATTTTTGATGATTCTTTAATCCGCGCTCCGTAATCAATATTGATTTTCTACAAATCTAGTCATGCAAACTAGCAAACATACACACATATTGCTATACTTAAATTTTAATCAAAATTGTCAATAAAGACATGATTCAATTATCAATCAATCACTGTGACTATCAAACCTATTAACTATGTAAAACATCATATACATCAAAATCAATCTTTGATTCTTCTTTAATCCGCTC…
S19	C03	1000954	.	<DEL>	0	PASS	PRECISE;CT=5to3;CIPOS=-10,10;CIEND=-10,10;SOMATIC;CONSENSUS=GATCTGTAATCTTTAGAAATTCTTTAAATTTTATATTGTTGTTTCTTATAAGCTGATTAAGCACTGTGACCATCAAACCTAATAACTATATAAAAACATCATCAAAATCAATTTTTGATGATTCTTTAATCCGCGCTCCGTAATCAATATTGATTTTCTACAAATCTAGTCATGCAAACTAGCAAACATACACACATATTGCTATACTTAAATTTTAATCAAAATTGTCAATAAAGACATGATTCAATTATCAATCAATCACTGTGACTATCAAACCTATTAACTATGTAAAACATCATATACATCAAAATCAATCTTTGATTCTTCTTTAATCCGCTC…
S19	C03	1004094	.	<DEL>	0	PASS	PRECISE;CT=3to5;CIPOS=-10,10;CIEND=-10,10;SOMATIC;CONSENSUS=TTGTTCTTGAAGTATCTTTGAATCTAAGGTACTGGGGACTTTCATCACTGAATGGGACGAAGGAAAAGCTTTGTGCAAGGAGTTGTTGGCGACAAAGGAGTCTTCACAGATGTATGCAGAGCGCTTGGCTGAACTTGCTGCTGCTCTAGGCTTTGATGGGTGGCTGGTGAGATATTTTTTTTTGCTATATCTTTATTTGTTTTTGATGATACCAGTACGCACCTTAGAAAATATTGTTACTTGCAGATTAATATAGAGAACGTTATAGATCAAGTCCAGATCCCAAATTTGAAGACTTTTGTTAGTCATCTAACAAAAGTCATGCATTCATCTGTACCC…
S3	C03	1005000	.	<TRA>	0	PASS	PRECISE;CT=5to5;CIPOS=-10,10;CIEND=-10,10;SOMATIC;CONSENSUS=AAACATGGGAACCAAGTCCCTGGATAAATAAAACAAGAGAAGCTAGTTTCAAAACTTACTAAGAACATTGCATCTAGGCCTGGACAAAATAACCGGAACCGAAGAACCGAACCGGAACCGAACCGGAACCGAA;SVTYPE=TRA;CHR2=chrC02;END=3929330;SVLEN=0
S3	C03	1005983	.	<TRA>	0	PASS	PRECISE;CT=5to5;CIPOS=-10,10;CIEND=-10,10;SOMATIC;CONSENSUS=ACTTATAATATATTATTTATTTTAATTTAAAATTTGTGCCCCCGTCAAATGATTTGTCTGGATCCGCCACTGGAAGCACCCTGAGGAGGATTCGGTGTTTACAAGGTACAATGTGTATGGGGAGAAGCTGAATTCAAGTGATTACAAGTCAAGGAAGGTAATGGAAGAACCAAGAAGCGAGAAACTGTTTCTTGGGACGGCTCATGTTGATGCTTATTATG;SVTYPE=TRA;CHR2=chrC01;END=26391360;SVLEN=0
S3	C03	1008889	.	<TRA>	60	PASS	PRECISE;CT=5to3;CIPOS=-10,10;CIEND=-10,10;SOMATIC;CONSENSUS=GGTGAGGGCCTTGAGTCTAGTGAGCATTAGTATAAGTTGATTACGTGTCAAAATATAAGAGGGTCTAGTGATACTTTCGTCCCTGATGCGTAATTTTTTTTGGTTCCGGTTTATCTTTCCCGGTTTATATATTCATGAATCAGGAGGTCTTTGTCAAGAATAGTGAAT;SVTYPE=TRA;CHR2=chrA03;END=775819;SVLEN=0
S19	C03	1008925	.	<TRA>	40	PASS	PRECISE;CT=5to3;CIPOS=-10,10;CIEND=-10,10;SOMATIC;CONSENSUS=GGATAAAAACCAGAGCGTTTTACTTCTCCAGTCATCAACTACGTGTAGTTTTTCCATCATAAAATGGTGATGGCCTTTGAGTCGATAGTGACAGTGTGGGTCCAACCTGCGGTAACAGAATTCGATTTACTCTTATCTTACATGCGGTTAGTTATAAGTTTTTTTTTTCTTTTTTGACTAAAATTAGTTAGTTATAAGTTGCTTAAAAGGGTTCCTACTTCTTAGTGATACTTTCGTCCCTGATGCATAATTGTTTTGGTTCCGGTTTATATATTCATGAATCATGAGGGTGTCTGTTAAGCAGAGTGAATAGAGATTAAATAAACAATACTTTAGTAT…
S19	C03	1008987	.	<TRA>	40	PASS	PRECISE;CT=3to5;CIPOS=-10,10;CIEND=-10,10;SOMATIC;CONSENSUS=TTATAAGTTGCTTAAAAGGGTTCCTACTTCTTAGTGATACTTTCGTCCCTGATGCATAATTGTTTTGGTTCCGGTTTATATATTCATGAATCATGAGGGTGTCTGTTAAGCAGAGTGAATAGAGATTAAATAAACAATACTTTAGTATTTTTTATACCGTTGAAAGACGATGACAACCACGAAATAAGCTGCATTGCCTCCATCCATATCA;SVTYPE=TRA;CHR2=chrA03;END=775821;SVLEN=0
S19	C03	1009200	.	<INV>	0	PASS	PRECISE;CT=5to5;CIPOS=-10,10;CIEND=-10,10;SOMATIC;CONSENSUS=TATTACATTTTTCCAATAACATGGAGTATTACTTCTTTTGTAATTGTTAAGACAAATAATGAAATCAAATTTGACAAAATCATGAAAATAGTGTAAGTACAATCTGAAACAACATAATCAAATATCATTAAAATTTATAGGTTGATCTTGAATAGTTATTTATATGGGAACAAAAATTCATGTAAAACAAATTTCAAGAAAAACAACACAAAATGTGAATACAATCATTATTAAAAACAAAGAAATATTTTAATATACTAAAGGACA;SVTYPE=INV;CHR2=chrC03;END=1016157;SVLEN=6958
S19	C03	1009371	.	<INV>	0	PASS	PRECISE;CT=5to5;CIPOS=-10,10;CIEND=-10,10;SOMATIC;CONSENSUS=TATTACATTTTTCCAATAACATGGAGTATTACTTCTTTTGTAATTGTTAAGACAAATAATGAAATCAAATTTGACAAAATCATGAAAATAGTGTAAGTACAATCTGAAACAACATAATCAAATATCATTAAAATTTATAGGTTGATCTTGAATAGTTATTTATATGGGAACAAAAATTCATGTAAAACAAATTTCAAGAAAAACAACACAAAATGTGAATACAATCATTATTAAAAACAAAGAAATATTTTAATATACTAAAGGACA;SVTYPE=INV;CHR2=chrC03;END=1016097;SVLEN=6727
S3	C03	1010568	.	<DEL>	50.5	PASS	PRECISE;CT=3to5;CIPOS=-10,10;CIEND=-10,10;SOMATIC;CONSENSUS=CATTTAAACAGTCCGACAAAAGGAAATTAACAATATTTAAACCATATGTCCATCTTGAAAGTAAAATCAAGATGAATAACAAAATGTGGTCTTTTTTTCTTTTCAGGTTCAATAGACAACCACAACTGCACAATCTGAACCTTGGTTTTATAAAATTTACCTACCGATTAGAGTTTTAAAGGTTACTTATTATCTTATTTGTTACATTCACACTATTTCTATTAAAATTTTCTTTTTCATCTTTCACTCTGATTAAATATTCAACCATTTTCAATAGATATGTTCAAAAATGATAAAATCAAACTGAACTGAATTAATTTGTGTAATCAAAAGTTTGGA…
S19	C03	1012379	.	<TRA>	30	PASS	PRECISE;CT=5to3;CIPOS=-10,10;CIEND=-10,10;SOMATIC;CONSENSUS=AAACTGTTCTCTATGCATTTTAAATCGTCTCCATTATTCTATATGCATTTTTACTTTCTTTAAGTCATGTTTGAATCGTTGCATAAAAATTATATGGCTTGGCATAGATAAAGCTCAGAGTGACTAAATGTAATCAATAATTTTTTTATCATACTAATTTAGAATAAATTTAGTCGTTTTCAACTTCGTATGATTTTGAAATACTTAGAGATGTCAAACAGGTTTACCCATCCCGTACCGCGGCGGGTTAGTCGTCGAACGGGTCACAGCGGGTCACAGCGGGCCTGTCCCGCGCGGACTGCAGTCTTCAAAATGCCGGTCCAAACCCGTACCGCAGAA…
S3	C03	1012380	.	<TRA>	0	PASS	PRECISE;CT=5to5;CIPOS=-10,10;CIEND=-10,10;SOMATIC;CONSENSUS=CCTACATTATCCACCTAATCAATACTAATTAACATAAAACCCGTAAACCTATCTAAATTCCCTATACTAACCACCTAATCTATCCTAAACTAATCAAATTAGAGAGGAATTAGAGAGACTTGCTGATGTGCCGCAGTCCACGGATCATTACGTGGAACCAACTCAGCATGGAGTTCAGGACGTTCTGAACATTTCAACCGAGGTTCATGTTTTTCACCGTACCAGACTTGACTTGGATCATGCCAAACTTGAGAA;SVTYPE=TRA;CHR2=chrCnn_random;END=23655657;SVLEN=0
S3	C03	1012381	.	<TRA>	0	PASS	PRECISE;CT=5to3;CIPOS=-10,10;CIEND=-10,10;SOMATIC;CONSENSUS=CTTGCTACGGTCTTCGGGAGATAGCATTCGAAGGTTTTGACGAGAATGCAAGAACTGGTGTCGTATTGACGTTCGGAAAGGTTCAATCGCTACACAGCGACCGAACTTTGGCTCGAGCCCTGATGTGCCGCAGTCCACGGATCATTACATGGAACCAGCTCAGCATGGAGTTCAGGACGTTCTGAACATTTCAACCGAGGTTCATGTTTTTCACCGTACCAGAC;SVTYPE=TRA;CHR2=chrAnn_random;END=27996427;SVLEN=0
S19	C03	1012381	.	<TRA>	0	PASS	PRECISE;CT=5to5;CIPOS=-10,10;CIEND=-10,10;SOMATIC;CONSENSUS=TGTTCAGAACGTCCTGAACTCCATGCTGAGCTGGTTCCATGTAATGATCCATGGACTGCGGCACATCAGAAACCTTGTTACGACTTCTCCTTCCTCTAAATGATAAGGTTTAGTGGACTTCTCGCGACGTCGCAGACGGCGAACCACCCACGTCGCCGCGATCCGAACACTTCACCGGATCATTCAA;SVTYPE=TRA;CHR2=chrC05;END=30043920;SVLEN=0
S19	C03	1013213	.	<TRA>	0	PASS	PRECISE;CT=3to3;CIPOS=-10,10;CIEND=-10,10;SOMATIC;CONSENSUS=CCAATTCATCTTTGTGTGTTGATTGGTGGTTATCCAACACATTCGTTCTTTCTTTGGTGGTTAGCTTTAGATCGTGGGTATGTCAAGAGTCATTCCGCATCTCTTGACGATCCTTTCAATCCTTCTCAGTTCCAGAAGTGTCGTTTGCCTTCTCGGATCATATCCAACACCCAGCTAAAGTGATCCTCCCTATCTTAGGGTTCTTCACCCTTTGTGCAAACCCTGCAGGAACCCTGAGTCTATCACTCATCTTCTCTTTCATTGTCATCACGCACAAC;SVTYPE=TRA;CHR2=chrC02;END=19966552;SVLEN=0
S3	C03	1013214	.	<TRA>	0	PASS	PRECISE;CT=3to5;CIPOS=-10,10;CIEND=-10,10;SOMATIC;CONSENSUS=AAGTGATCCTCCCTATCTTAGGGTTCTTCAACATGTAGAAGCACGAGGTGGATCGACCAAGCACGAGGTGTCTCCGCGCATGCAACTAAAGCATGCGGCCAGCCATGTGTGATGCTGTGGTGCCTTGCATGAGTTCCAGTCATGCAGCCTGACATCTGGGAGTGGTGGCATCCTGCATGTGTCCTGGACATGCAGCCAGCCATGTGGAGCACGAGGTGTCACCGTGCATGCATCCGGAG;SVTYPE=TRA;CHR2=chrC07;END=14397;SVLEN=0
S3	C03	1015263	.	<DEL>	53	PASS	PRECISE;CT=3to5;CIPOS=-10,10;CIEND=-10,10;SOMATIC;CONSENSUS=ATCATTATATTCTTATCAAAATAAACTAGTAATAAAAATATATATGTTCAAAATGATAAGATCGAACTGATTTGTGTTATCAAAAAGGTTGGATATAAATATGATTCATTTATAAACTAGTCAAACCAATTAAACAAAAATAATCATTATCTTCTTATCAGAATAAACTATTAATAACTATAGATATGTTCAAAATGATAAAATCGAATTGAATTGAACTGATTTGTGTTATCAAAAAGGTTGAATATAGATATGATTCATTTATTAACCAATCAAACCAATTAAAAAAAATAATCATTATCTTCTTATCAAAATAAACTAGTAATAACAATATATATG…
S3	C03	1015799	.	<DUP>	60	PASS	PRECISE;CT=5to3;CIPOS=-10,10;CIEND=-10,10;SOMATIC;CONSENSUS=AAAATTTGTTAAAATGAAACATAAAGAATATTCAATTGAATGTTATAAATTTCGTTAAATTTTATGGTAAATTAAAGAATAAAATCAGAAAAAACTATGTTACACCAAGAGACAACCAAAACTCTATTCCTTATATACGCGCTATTAGAATAGATTAATAAGAAAAAGTCAAATTTTCTTTAAGAAAAAATAAAAAGAAGCTTTTAGTTTTTTTAGAGAATGGTTATTCAATCATTAATTTTAAATTTTTATATTTTATAATTTATAAAATTTGATATCAATTTTTATGAATTTATATGCGT;SVTYPE=DUP;CHR2=chrC03;END=1020788;S…
S19	C03	1021414	.	<DEL>	25	PASS	PRECISE;CT=3to5;CIPOS=-10,10;CIEND=-10,10;SOMATIC;CONSENSUS=TCTATTTTCTTTGTTAACATGAACCAAAAACTCTGTTTCCAAACTCGTTAACACATTTATTACCGAAGTACAAAATTAAACAGAAAGATGTCTTAGTGGGCCCAGTTTTTATTTTCTTAGGTGAGAAATATTATTATTTTTCCTTTCTTTCTTCCTTGACCCATTTATTTATTTTAGTTTTTGTTTTTTTAAAAAAAAACGCTAAGCTGATTTTCAGAGTTGCTCGAAGCATTTTGCACACAAGGTGTTTGATTAAATTCCTCAGTGAGCATCTCTCTTTCACTGAGAAAGTAAGTCATCATGTTCCTTTCTCCGTTATTTCTTCCATGGTTCTCTCAC…
S19	C03	1022046	.	<DEL>	17	PASS	PRECISE;CT=5to3;CIPOS=-10,10;CIEND=-10,10;SOMATIC;CONSENSUS=CGCGGCAGAGAGAGCACGAGCTCTTCATCCGAGACAACCAGTAAGAACCCCCGTTATCATCTTCTTCTTAACAGTTGATGATTATTTGCGTTTGTCTCTTTATTCTAGTAATGTATATGGAAGCTACTTTGATGAGTAACTTATATGTATGGCTAACTTTCTGATTGTATCTGTTCCTGACTATGACTACTTTTTTTTTAATTCGTTTGATGATAGTATAATCTGGACAAGCGGTTCACGCGTGCTCAAGAGGTTTACCTTGTCTTCTCCCATCATCAAGGTAACAAGTTGGACTCTTTTGTCCTCCAATGTTTCTTGTTCTTGACTGTTACTCGAGTA…
S19	C03	1026224	.	<DEL>	29	PASS	PRECISE;CT=5to3;CIPOS=-10,10;CIEND=-10,10;SOMATIC;CONSENSUS=ATATCCTCTTTTTTTCGTTCGCATGTTAGGTTCGACGTCTTTTGTGCTCTGCACGAGCTGTGGTAATTCAAACGGCGGCTAACCCTACTATATCTGATCAGGAGCAGCAACAGGTACCATTATATGTCAATATGCTTAATTCTTTTTTTTATTGTTTTATTTGATATCATTTGGTGGTACTAAAAATATGCTGGGAGAGAGAGTGTTAAAGTTTATGTTCCATTGATATGCCTTCAGATCACGTTTTGTAATTTAATATTCAAATTTAATCAGATA;SVTYPE=DEL;CHR2=chrC03;END=1026382;SVLEN=158
S19	C03	1026382	.	<TRA>	8	PASS	PRECISE;CT=5to5;CIPOS=-10,10;CIEND=-10,10;SOMATIC;CONSENSUS=AACACTCTCTCTCCCAGCATATTTTTAGTACCACCAAATGATATCAAATAAAACAATAAAAAAAAGAATTAAGCATATTGACATATAATGGTACCTGTTGCTGCTCCTGATCAGATATAGTAGGGTTAGCCGCCGTTTGAATTACCACAGCTCGTGCAGAGCAACAAAGACGTCG;SVTYPE=TRA;CHR2=chrC02;END=1016103;SVLEN=0
S19	C03	1032906	.	<DEL>	4	PASS	PRECISE;CT=3to5;CIPOS=-10,10;CIEND=-10,10;SOMATIC;CONSENSUS=GGCAGTACCTTTGTTACGATTGTTGTTACCAAGTACGCATATTACTGCAATTAGTGAGATAGATAGGGTCTTTTTTCCTTCAAATGTGACAATTGCATTGTGAAAAACTTGATTTTGGTTCTTCTAATTTTAATGGCTATTAAATTAGCACAGATTAATATTTACTCTTTTGAGCAATCAGAAAACATGAAAATTTAAAAGAGTTTAAATCTAACAATAGTTTATTGT;SVTYPE=DEL;CHR2=chrC03;END=1033041;SVLEN=-135
S19	C03	1033069	.	<DUP>	10	PASS	PRECISE;CT=5to3;CIPOS=-10,10;CIEND=-10,10;SOMATIC;CONSENSUS=TAACAAGATACAAGCAATTAATACTGCACAGACGGAACTGCAGTCATGTAGGAACGTATCTTGACCTGCTTTGTATTCAATAATGAAATTTTAAGAGTTTAAATCTGTTTGTCCAAAAAAAAGAGTTTAAATCTAACAATAGTTTATTGTTATTCAATTAATAATTAATAATTATAATTAAAAATCTAATGTTACTAAATTTATTATATTTGTAAACCATTGATTATATAATTTAAAGTATGGTGTTATTCAGTTAAGATTTCGAAATATTTATTTAACATCCAGTGTTATTCACTTTTAATCA;SVTYPE=DUP;CHR2=chrC03;END=1036757…
S19	C03	1033318	.	<TRA>	58	PASS	PRECISE;CT=3to3;CIPOS=-10,10;CIEND=-10,10;SOMATIC;CONSENSUS=TTATTTTTATTTTCTGTCAAATATTTTCCACTTGTCAAAATTAGATTTGTCAAGTGACTTGTGATTTAGTGTATAAAGGATTCTTTTCTCTGGAAGTCGTTGAAAATAAAACCAAACACTAACCCTTTTTGGCCACGCCTTATGCTCTTAACCACTCTCTTCACGCCTCTCTATAATGTGTGTGAATTTATGTGTGTGGATTCTAAAATCTCTATAAGATATCTTGGTTTT;SVTYPE=TRA;CHR2=chrA03;END=1096233;SVLEN=0
S3	C03	1034956	.	<TRA>	30	PASS	PRECISE;CT=5to3;CIPOS=-10,10;CIEND=-10,10;SOMATIC;CONSENSUS=AACCATGTAAAAGAAATACGAACTCATAATTAAGAAACCTAAAAAAAAACTCAGTTCAAAACTCTGTTACTCCTGAACGATCCATCTCATCGGCATATGTTCATAAACTTCAAACACAAGTGACGTTTCTATTTACTCTTGCATGATTCATCTTCAAAATTACTTTTTTTTTTTCTTGGTAACTTAAATTACTTTGAGTTTTCTGCTTGAAGTTCTTAAAAAC;SVTYPE=TRA;CHR2=chrA03;END=28906434;SVLEN=0
S3	C03	1035113	.	<DEL>	60	PASS	PRECISE;CT=3to5;CIPOS=-10,10;CIEND=-10,10;SOMATIC;CONSENSUS=CTTCAAACACAAGTGACGTTTCTATTTACTCTTGCATGATTCATCTTCAAAATTACGTTTTTTTGTTCTTGGTAACTTAAATTACATTGAGTTTTCTGCTTGAAGTTCTTAAACTATCTTGAAGGAACTTATCTTGAACTGCTTCAGTGCTTTGTATTCAATAATGAATTTTAGAAGAGTTTAAATCTAACAATAGTTTATTTT;SVTYPE=DEL;CHR2=chrC03;END=1036704;SVLEN=-1591
S19	C03	1035113	.	<DEL>	60	PASS	PRECISE;CT=5to3;CIPOS=-10,10;CIEND=-10,10;SOMATIC;CONSENSUS=GATTCATCTTCAAAATTACTTTTTTTTGTTCTTGGTAACTTAAATTACATTGAGTTTTCTGCTTGAAGTTCTTAAACTATCTTGAAGGAACTTATCTTGAACTGCTTCAGTGCTTTGTATTCAATAATGAATTTTAAAAGAGTTTAAATCTAACAATAGTTTATTTTTATTCAAATAATAATTCAAAATTATATTTTTAAAATCTAATGTTATGAAATTTATTCTATTTTTAAATCATTGGTTATATAATTTAAAATATGGTATTATTTAATTAAGATTTCAAAATATTTAATTAAAATCCAGTGTTATTCACTTTTAAAAATATTTTTACCATAATCA…
S3	C03	1035121	.	<DEL>	60	PASS	PRECISE;CT=3to5;CIPOS=-10,10;CIEND=-10,10;SOMATIC;CONSENSUS=AAAACAAAGCTGGAAATATTGTAGTCTCTGATTTCTTTTTAACTTTAAATTAGCACAAAAACAAAAAAAGAGTGCAAAATATGTAACTGGAGCTATGTTTGGTTCTTGTTAAAATCATTTATGACTATATGAGGTTGTGATCATATTTAACACACAAGTGTGACGTATCTGTTACTCCTGAACGATCCATCTCATCGGCATATGTTCATATACTTCAAACACAAGTGACGTTTCTATTTACTCTTGCATGATTCATCTTCAAAATTACTTTTTTTTGTTCTTGGTAACTTAAATTACATTGAGTTTTCTGCTTGAAGTTCTTAAACTATCTTGAAGGAA…
S19	C03	1035121	.	<DEL>	60	PASS	PRECISE;CT=3to5;CIPOS=-10,10;CIEND=-10,10;SOMATIC;CONSENSUS=AGCTTATTAAGTTCTTCTAATTCTTTCAGATGCACTAGGCATTTCCTTTGGTGTTGTTACTTTTATTGAATAATAAACCTTAAAACAAAGCTGGAAATATTGTAGTCTCTGATTTCTTTTTAACTTTAAATTAGCACAAAAACAAAAAAAGAGTGCAAAATATGTAACTGGAGCTATGTTTGGTTCTTGTTAAAATCATTTATGACTATATGAGGTTGTGATCATATTTAACACACAAGTGTGACGTATCTGTTACTCCTGAACGATCCATCTCATCGGCATATGTTCATATACTTCAAACACAAGTGACGTTTCTATTTACTCTTGCATGATTCATCT…
S3	C03	1036382	.	<TRA>	35.5	PASS	PRECISE;CT=3to5;CIPOS=-10,10;CIEND=-10,10;SOMATIC;CONSENSUS=GTCCTTAACTATTCAAATTAACAAAAAAAAAACAAAAAAAATACTATAATAATCTTAAGGATTCAAAGAGCAAGTCCACCATTGTGGATGCTCTTAGCTTTGATAAAGGTGAAGTGTTTTTTTATTTCTCTCGTTTTCCTCAAGTTCCATCATCACCAAGACAGCCACGTTTATTCTCCCTTTACAATATTTTCTCTTAAAATATTTTTTCACCG;SVTYPE=TRA;CHR2=chrA10;END=15160731;SVLEN=0
S19	C03	1036443	.	<TRA>	0	PASS	PRECISE;CT=3to5;CIPOS=-10,10;CIEND=-10,10;SOMATIC;CONSENSUS=AGTGTGGAGTCCTTAACTATTCAAATTAACAAAAAAAAAACAAAAAAAATACTATAATAATCTTAAGGATTCAAAGAGCAAGTCCACCATTGTGGATGCTCTTAGCTTTGATAAAGGTGAAGTGTTTTTTTATTTCTCTCGTTTTCCTCAAGTTCCATCATCACCA;SVTYPE=TRA;CHR2=chrA10;END=15160731;SVLEN=0
S3	C03	1036452	.	<TRA>	0	PASS	PRECISE;CT=3to5;CIPOS=-10,10;CIEND=-10,10;SOMATIC;CONSENSUS=GGATTAGGTCAACACAAAAAATACTATAATAATCTCAAGGACTCAGAGCAAGTCCACCATTGTGGATGCTCTTATATATCTACTTACCTGTGTTGAATGTCATTTTCCTAAGTCAAGGTCTTTAAAATAATATTTTCTTCTTTCCTTTTTGACTTGTCTACGTACTTTCTTCCTATGTAGATGTGATGATAAACTTTTATATTA;SVTYPE=TRA;CHR2=chrC01;END=30470651;SVLEN=0
S3	C03	1036455	.	<TRA>	35.5	PASS	PRECISE;CT=3to5;CIPOS=-10,10;CIEND=-10,10;SOMATIC;CONSENSUS=GTCCTTAACTATTCAAATTAACAAAAAAAAAACAAAAAAAATACTATAATAATCTTAAGGATTCAAAGAGCAAGTCCACCATTGTGGATGCTCTTAGCTTTGATAAAGGTGAAGTGTTTTTTTATTTCTCTCGTTTTCCTCAAGTTCCATCATCACCAAGACAGCCACGTTTATTCTCCCTTTACAATATTTTCTCTTAAAATATTTTTTCACCG;SVTYPE=TRA;CHR2=chrA10;END=15160731;SVLEN=0
S19	C03	1036455	.	<TRA>	35.5	PASS	PRECISE;CT=3to5;CIPOS=-10,10;CIEND=-10,10;SOMATIC;CONSENSUS=CAAATTAACAAAAAAAAAACAAAAAAAATACTATAATAATCTTAAGGATTCAAAGAGCAAGTCCACCATTGTGGATGCTCTTAGCTTTGATAAAGGTGAAGTGTTTTTTTATTTCTCTCGTTTTCCTCAAGTTCCATCATCACCAAGACAGCCACCTTTATTCTCCCTTTACAATATTTTCTCTTAAAATATTTTTTCACCGTATCTACACAGCATAACTAATTTCTTAATCCCATTCCCCGCTTATCTATA;SVTYPE=TRA;CHR2=chrA10;END=15160731;SVLEN=0
S19	C03	1036754	.	<TRA>	1.5	PASS	PRECISE;CT=5to3;CIPOS=-10,10;CIEND=-10,10;SOMATIC;CONSENSUS=TACTTGTTACATGATTTTTATAGGTTTATTTATCTTTGTATACAACTATTGGTTCAATGGCTGATCTTCTAGTCAAAAGCGATAGTAATGTGTGTGATTCACTTTCCATCTCAAGCCTCAAGGTAATTGATTTTACATTTTGTATAATTTGATTTGGGTTTCTATCATTGGATCTAATCTCTTATGATCACAGGTTGCTCTTGCTTACAACGAGGCGGTAACAAGTGGAAGATTGGCCTCTTCAGGTGGCTTTGTTCAATCAATCTTCCTAGCATCACTGGGAAAACGGTGTGAAGAGATACTGAATTGCTCAACCGAGCTGAAGATTAACTTGAGGAA…
S3	C03	1038626	.	<TRA>	60	PASS	PRECISE;CT=5to5;CIPOS=-10,10;CIEND=-10,10;SOMATIC;CONSENSUS=GGCTTGAGACCAATACCCTGCTGATATCTCCAGAGTCAAACTGAACATTTACTGCCTCTGGAAGAGGCTGCCTTGGATCGATGATAGTCCAGACTTTGGTTCTTGTTAAATCATTTAATTATGTTATGTCCATATGAGGTTGCGATCATACTTAACACATAAGTGACGTATCTATTACTCTTGAAAGATCCATCTCATCGGCATATAGTCATATAC;SVTYPE=TRA;CHR2=chrC08_random;END=3972644;SVLEN=0
S19	C03	1039541	.	<TRA>	43	PASS	PRECISE;CT=5to3;CIPOS=-10,10;CIEND=-10,10;SOMATIC;CONSENSUS=ATATTACTCTTGAACGATCCATCTCATCGGCGTTAATTAGTCATATACTTAAAACACAAGTGAAATATCTATTTACTCACCGGAACTAGTCAGCTCGTGGTAAACTTTAGAAAGACTATTTACAATGATTGGGTTTCTGATAAAGAGGTGAAAACAATTTTTTGTTTACCCAAAAAAAATATCTATCTACTCTTTGCATCATCGAATCACTTCTTTTTTGTTTTCTTGAGAGGATGAACTTGGTAGGGTTCTATGGTTTGTATTTATAGCGTTGTTTAGGTTCTATAGCTAGCGTCTCATCTAAGCAAAGTTAATTTCATTTCCCTTTTTTTTTCTTAT…
S3	C03	1041227	.	<DEL>	5	PASS	PRECISE;CT=3to5;CIPOS=-10,10;CIEND=-10,10;SOMATIC;CONSENSUS=GCATCAACCCGTCACTTGACATGTATTGTAACCTAAACTTGATATGTATTGTAACATTTTAGGTTAGACCATATGCACTGATGCTTCATTTTTCATTTCTACTTCATTTTGAAAAAAAATATTGTTTTAATGGCACTTCATTTTTTGTTTCAAAATAAAGAAGTGAATAGTGTTTCTTCAAATTTGTAAAAATATTGTTCGCATCTTCATTTTTTTAATAATAAACCTTTTAAATTATAAATTAGTCATTAACTTTTATTTTTTCTTATATTTTACCAAAATAAATTATATAAGTAATATTATCCAATCAATTTCTAATATTCAAATATTATTTTCATC…
S19	C03	1041227	.	<DEL>	5	PASS	PRECISE;CT=5to3;CIPOS=-10,10;CIEND=-10,10;SOMATIC;CONSENSUS=GTTCGCATCTTCATTTTTTTAATAATAAACCTTTTAAATTATAAATTAGTCATTAACTTTTATTTTTTCTTATATTTTACCAAAATAAATTATATAAGTAATATTATCCAATCAATTTCTAATATTCAAATATTATTTTCATCTAATAAGATGTTTATATCAAAAGTTATGGAAATATTCATTTCTAAAACAATTAGCTCAATTAAATGAATCACAGCTAAATGAACTTTCTTTTGCTTCAAAATAGTTTTTTAATCACTTATAGAAAAATATATATA;SVTYPE=DEL;CHR2=chrC03;END=1041335;SVLEN=108
S19	C03	1043906	.	<TRA>	37.5	PASS	PRECISE;CT=5to5;CIPOS=-10,10;CIEND=-10,10;SOMATIC;CONSENSUS=CCAAGCTCCTCTGCTCTACAAGACGACAAAACCAGCATAGGAGATGATCGTTGATGAAGATGAGCTTCTTCATTCATAATGGGCTGGGCCTTTACACTAACAAATAATTGGAAAAAGGAAAGAAATCATTATGTTTAGGAGATGAAGTTAAACAAATTATTTGTTCAAAAAGTCAAGAAAATTATTACTGTATATTATGATTAGTGATTCCCTCATGTACATGTATAATCTTTTTTGAAATAAATAATTTTATTTATATAACTAGAAAAAGAGAGGAACATGGCAAGGTGGCGATGGCGAAGCCATGATGCCATTGCAAGGAATGAAGTGGCAGCCATT…
S19	C03	1043956	.	<TRA>	23.5	PASS	PRECISE;CT=3to5;CIPOS=-10,10;CIEND=-10,10;SOMATIC;CONSENSUS=TGCGAGTGACACTCCAAGCATGCTTTCCATCTTGTTCTGTTTCAGAGTATTTCTTTATGACTTGTAGGTCGCTGAGTTCAACGTGCAAGAAGCTCAACAGGGAATTTGTTAGTGTAAAGGCCCAGCCCATTATGACTGAGGAAGCTCATCTTCATCAACGGTCATCTCCTATGCTGGCTTTGTTGTCTTGTAGAGCA;SVTYPE=TRA;CHR2=chrC06;END=23308549;SVLEN=0
S19	C03	1044084	.	<DEL>	30	PASS	PRECISE;CT=3to5;CIPOS=-10,10;CIEND=-10,10;SOMATIC;CONSENSUS=CCTCTCCTAACGCCTAGTATTGGCTAGCTAATATCTTTTCCTTTACAGCTGTTAGTCTTTGTATCTAGATCCTTCTTGAGTCCTTTATATTGACTCATGTCTTCTCCTTTGTAAATTAATGAGAGTAAAGTATTATTCAGAAAATCCTAAAGCTTGATAACATTCACAGAATTGTCTACATTAAGGCTGTTCTTTTTAGAAAACGCGCGGCGTCAGCGGCACCGATCAAAAACTGAACAAAAAGACGATGGAAAATTTAA;SVTYPE=DEL;CHR2=chrC03;END=1044197;SVLEN=-113
S19	C03	1044210	.	<TRA>	30	PASS	PRECISE;CT=3to5;CIPOS=-10,10;CIEND=-10,10;SOMATIC;CONSENSUS=TTCTTCTTCGAGCCACTACCGGAGCTTCTCTTCTTCTTTGATCCACCGCCAGAGCTTCTCTTTGTTAGAGTAAACCAAGAAAGAGCCCAGTCGAAGACAGTAATAAAGGCCCAAGACCAGATGAAGCCTCAACCTCACCAACCGTCTTCAATTCTGTCTGTTTTGTCGCCTTGTGGAGCAGAGGAGATCATTACGGTTTCGCCTGAGCTGAGTCACAACAACAATAGCTTTGCTCCACTCTTATTGTCTTGTGTTGGCTAGTTGGAGCCTTACCTTTACAGCTGTTAGTCGTTGTATCTAGATCTTTATATGAGCTCTTTATATGAGCTCTGCTTCATC…
S19	C03	1044272	.	<TRA>	30	PASS	PRECISE;CT=3to5;CIPOS=-10,10;CIEND=-10,10;SOMATIC;CONSENSUS=TTCTTCTTCGAGCCACTACCGGAGCTTCTCTTCTTCTTTGATCCACCGCCAGAGCTTCTCTTTGTTAGAGTAAACCAAGAAAGAGCCCAGTCGAAGACAGTAATAAAGGCCCAAGACCAGATGAAGCCTCAACCTCACCAACCGTCTTCAATTCTGTCTGTTTTGTCGCCTTGTGGAGCAGAGGAGATCATTACGGTTTCGCCTGAGCTGAGTCACAACAACAATAGCTTTGCTCCACTCTTATTGTCTTGTGTTGGCTAGTTGGAGCCTTACCTTTACAGCTGTTAGTCGTTGTATCTAGATCTTTATATGAGCTCTTTATATGAGCTCTGCTTCATC…
S19	C03	1045618	.	<TRA>	34	PASS	PRECISE;CT=5to5;CIPOS=-10,10;CIEND=-10,10;SOMATIC;CONSENSUS=TTCCTACGGGTCGGGAAGAGAGTCCTCTTGAACAGTTGCTAACGTCTCTATCTCACAGATTTTCTATGAAAGATATGGCAAGACCCCCATATTTCTTGGGTATAGAGATGGAGAAGCATTCAGAGGGTCTGCATTTGCATCAGCAAGCCTAGGTACAAGGGATACGTCATGCGGCATCAATGACTGACTGTAACCCAATGCCTACTCCTCTGCCACAGCGTATTGAAGCTCCTGATACGAGTCTCTTTCCTGAACCAACCTACTTTAGGAGTCTCGCC;SVTYPE=TRA;CHR2=chrC07;END=35540823;SVLEN=0
S19	C03	1045769	.	<TRA>	45.5	PASS	PRECISE;CT=3to3;CIPOS=-10,10;CIEND=-10,10;SOMATIC;CONSENSUS=ATCTCACAGATTCTCTATGAAAGATATGGGACGCCCTTCATATTTCTTGGGTATAGAGATGGAGACGCATTCAGAGGGTCTGTATTTGCATCAGCAAGCTTATGTAAAAGAGATACTTCATGTGGCATCAATGACAGACTGTAATCCAATGCCTACTCCTCTGCCACAACGTATTGAAGCTCCGGATACGAGTCTCTTTCCTGAACCAACCTACTTTAGGAGTCTCGCCGGTAAGCTTCAATACCTGACTATCACCAGGCCGGATATACAGTTTGCTGTGAATCTTGTGTGTC;SVTYPE=TRA;CHR2=chrC07;END=35540823;SVLEN=0
S19	C03	1045776	.	<TRA>	46	PASS	PRECISE;CT=3to3;CIPOS=-10,10;CIEND=-10,10;SOMATIC;CONSENSUS=ACAGATTTTCTATGAAAGCTATGGGAAGACCCTCATATTTCTTGGGTATAGAGATGGAGACGCATTCAGAGGGTCTGCATTTGCATCAGCAAGCCTATGTACAAGAGATACTTCATGCGGCATCAATGACTGACTGTAACCCAATGCCTACTCCTCTGCCACAGCGTATTGAAGCTCCTGATACGAGTCTCTTTCCTGTACCAACCTACTTTAGGAGTCTCGCCGGTAAGCTTCAATACCTGACTATCACCAGGCCGGATATACAGTTTGC;SVTYPE=TRA;CHR2=chrC07;END=35540823;SVLEN=0
S19	C03	1046136	.	<DEL>	51	PASS	PRECISE;CT=5to3;CIPOS=-10,10;CIEND=-10,10;SOMATIC;CONSENSUS=ATGGAGGGACTTGGTTATCGTTTGTGTTGCGTGAGCTCAACAGCTCGGAAGATTCAGCCACTTTGATGCTGTGTGAGAATCTCTCGGCGGTCTATCTAACCACAAATCCAGCTCTGCATAAGAAATCGAAGCACTTTGATCGAGACTGGCATTATATAAGAGAACAGGTTGCATTGGGCTTGATTGAAACGCAACATAGTCCGGCGGAACTTCAGATAGCCGATATATTCACCAAGGCGTTGCGAA;SVTYPE=DEL;CHR2=chrC03;END=1046245;SVLEN=109
S19	C03	1046288	.	<DEL>	12	PASS	PRECISE;CT=5to3;CIPOS=-10,10;CIEND=-10,10;SOMATIC;CONSENSUS=TGCATTGGGCTTGATTGAAACGCAACATATTCCGGCGGAACTTCAGATAGCCGATATACTCACCAAGGCGTTGCCAAGGAAAGCTTTTCTACACTTGAGAAGCAAACTTGGCGTCGAAGAAACTCCCACGCAAAGTTTGAGGGGGGATGTTAGTGTAAAGGCCCAGCCCATTATGACTGAGGAAGCTCATCTTCATCAACGGTCATCTCCTATGCTGGCTTTGTCGTCTTGTAGAGCAGAGGAGCTTGGTACGGCCTCACCACAGCA;SVTYPE=DEL;CHR2=chrC03;END=1046402;SVLEN=114
S19	C03	1049572	.	<TRA>	19	PASS	PRECISE;CT=5to5;CIPOS=-10,10;CIEND=-10,10;SOMATIC;CONSENSUS=CTATAATTGGCTGGCCACACAAGATTAGATCTGCGGCAACTATGTCCGCCTTATAATCCATTTGATAGAGACAGAGAAGAAAGTACAAGGATGCTGCAGACCAAAACCGGCGAAAATTTGATTGAGAAAGTGAAAATGTCAAAGATGTCCGCCTTATACTCCATTTGACGGAAGCAAGCAGAGTAATGATAGAGCAGTAGCAGTATGCTGCATAAGTTGTATGGTTTTGCTAAACAGTTTAATAGAAGGATTTTGT;SVTYPE=TRA;CHR2=chrA03;END=13586687;SVLEN=0
S19	C03	1049573	.	<TRA>	31.5	PASS	PRECISE;CT=3to3;CIPOS=-10,10;CIEND=-10,10;SOMATIC;CONSENSUS=ACTTTAAGAATAATCCGCGCTTCCCTCATTATTAGTGTAATGCTCAGCTTTGTACATTATTTGTAGCTTTTAAGTTTTACTACTTTTAAAACATCTTTTTGTAACACATTCTCAACGAAAATCTTAATACAATAATAATAATCTCACAAGACAAAAAAGATGATCAAGACCGGTAGACTTTGGTATGTAAAACCATAATTGGCTGGCCACACAAGATTAGATCTGCGGCAACTATGTCCGCCTTATAATCCATTTGATAGAGACAGAGAAGAAAGTACAAGGATGCTGCAGACCAAAACCGGCGAAAATTTGATTGAGAAAGTGAAAATGTCAAAGATG…
S19	C03	1049578	.	<TRA>	15	PASS	PRECISE;CT=3to5;CIPOS=-10,10;CIEND=-10,10;SOMATIC;CONSENSUS=AAATAACATATTCATACTGCTCTACCAATCATCCTATTAAACAATTTAGCAAAAACTTACAGGTTTTGCAGCATACTGCTACTGCTAATGCTCTACCAATCAAGGCCTTAATCACATTAAGATAATTCATGTCCAAATAAATATATATACATTAA;SVTYPE=TRA;CHR2=chrC02;END=9651670;SVLEN=0
S3	C03	1051597	.	<TRA>	0	PASS	PRECISE;CT=5to3;CIPOS=-10,10;CIEND=-10,10;SOMATIC;CONSENSUS=CACATACTATTACTGAATATCCTACAAACTGTAATTACATGATTTTTTTTGGTAAAACTTTAATTACATGTTTATACACTAAATATTTTTAAAGAAACAGATTATTCTC;SVTYPE=TRA;CHR2=chrA03;END=803831;SVLEN=0
S19	C03	1054937	.	<TRA>	9.5	PASS	PRECISE;CT=5to5;CIPOS=-10,10;CIEND=-10,10;SOMATIC;CONSENSUS=AAACCCCCAAACCCGAAACCAAAAACCCGAAACCCGAAACCCGAAATCCAAAACCCGAAACCCCAAAACCCGAAACCCCAAACCCCAAACCCGAAACTCGAAACCCGAAACCCCAAACCCATATTCCTTATTTTCTACTTCATATATTCCAAACCCCAAACCCGAAACCCGAAACCCGAAACCCGAAACCCGAAACCCCAACCCCGAAACCCGAACCCCGAAACCCCAAACCCGAAACCCCAACCCCTAAACCCGCAACTCCCAACCCCAACCCCGCAA;SVTYPE=TRA;CHR2=chrC05;END=6959018;SVLEN=0
S3	C03	1054938	.	<TRA>	8	PASS	PRECISE;CT=5to3;CIPOS=-10,10;CIEND=-10,10;SOMATIC;CONSENSUS=GGTTTTGGGTTTCGGGTTTGGGGTTTCGGGTTTCGGGTTTGGGGTTTGGAATATATGAAGTAGAAAATTAAAGATGGGGGTTTGGAATATATGAAGTAAAAAATAAGGAATATGGGTTTGGGGTTTCAGGTTTCAGGTTTGGGGTTTCGGGTTTCGGGTTTGGGGTTTGGAATATATGAAGTAGAAAATTAAAGATGGGGGTTTGGAATATATGAAGT;SVTYPE=TRA;CHR2=chrA02;END=10131050;SVLEN=0
S19	C03	1054988	.	<TRA>	9.5	PASS	PRECISE;CT=5to5;CIPOS=-10,10;CIEND=-10,10;SOMATIC;CONSENSUS=AAACCCCCAAACCCGAAACCAAAAACCCGAAACCCGAAACCCGAAATCCAAAACCCGAAACCCCAAAACCCGAAACCCCAAACCCCAAACCCGAAACTCGAAACCCGAAACCCCAAACCCATATTCCTTATTTTCTACTTCATATATTCCAAACCCCAAACCCGAAACCCGAAACCCGAAACCCGAAACCCGAAACCCCAACCCCGAAACCCGAACCCCGAAACCCCAAACCCGAAACCCCAACCCCTAAACCCGCAACTCCCAACCCCAACCCCGCAA;SVTYPE=TRA;CHR2=chrC05;END=6959018;SVLEN=0
S3	C03	1054990	.	<TRA>	7.5	PASS	PRECISE;CT=3to5;CIPOS=-10,10;CIEND=-10,10;SOMATIC;CONSENSUS=GAATATATGAAGTAAAAAATAAGGAATATGGGTTTGGGGTTTCAGGTTTCAGGTTTGGGGTTTCGGGTTTCGGGTTTGGGGTTTGGAATATATGAAGTAGAAAATTAAAGATGGGGGTTTGGAATATATGAAGTAGAAAATAAGGAAT;SVTYPE=TRA;CHR2=chrA02;END=10131050;SVLEN=0
S3	C03	1056915	.	<TRA>	2	PASS	PRECISE;CT=3to3;CIPOS=-10,10;CIEND=-10,10;SOMATIC;CONSENSUS=TGGATAAGGTGACGGGTAATCCGTCGGTAGACTGCTGGGTCAGCTGAGTCTGGATGTCCCGTCTCTTTGGCCTAAAAAACATTTAAGAAAG;SVTYPE=TRA;CHR2=chrC02;END=4691418;SVLEN=0
S3	C03	1058236	.	<TRA>	27	PASS	PRECISE;CT=5to5;CIPOS=-10,10;CIEND=-10,10;SOMATIC;CONSENSUS=GTCCTTGAACTAAGGCCTCAAGGCTTGTAAACATTTTCCTTTTTTGCTATTTAATATGAAAGCCCAGTTACAAAAAAAAAAAATGATTGTGTTATTTATGTGTATC;SVTYPE=TRA;CHR2=chrA05;END=22054714;SVLEN=0
S19	C03	1058236	.	<TRA>	44.5	PASS	PRECISE;CT=5to5;CIPOS=-10,10;CIEND=-10,10;SOMATIC;CONSENSUS=ACTCTCCTCCCCCTAATTGATCGTCAGCTGAGAAACAAGATCCAGACCCTCCGTCACTCACATCCATCTCTAGCTTCATCTGCGATGCAGTTTTGGTTCCGATCAGCATGATCGGTTTCACGTTTCTTTCCCTCCGTAATCTTTCTCCTTCCAGCAATCAACTACCTCCAAATTCTGGGCCGCAAAGGTTCTTTTACTATGAAAGGTTCTATTAATATGAGTGTTCTATAATGGTCTCGGTCCTTGAACTAAGGCCTCAAGGCTTGTAAACATTTTCCTTTTTTGCTATTTAATATGAAAGCCCAGTTACAAAAAAAAAAAATGATTGTGTTATTTATG…
S3	C03	1058278	.	<TRA>	27	PASS	PRECISE;CT=5to5;CIPOS=-10,10;CIEND=-10,10;SOMATIC;CONSENSUS=GTCCTTGAACTAAGGCCTCAAGGCTTGTAAACATTTTCCTTTTTTGCTATTTAATATGAAAGCCCAGTTACAAAAAAAAAAAATGATTGTGTTATTTATGTGTATC;SVTYPE=TRA;CHR2=chrA05;END=22054714;SVLEN=0
S19	C03	1064714	.	<DEL>	4	PASS	PRECISE;CT=5to3;CIPOS=-10,10;CIEND=-10,10;SOMATIC;CONSENSUS=ATCTTTCGATATGAGTTTCTTGAAACAGCTAATTATACATTAAACCATAGTGACGTAAAATCTGGAGCTCTCTCCCTCTATCTATCTAAGTTCCCAGATTTGCTTCCTGGATCCTTGCTTGGAGCACCTGTCCTGGATAGTATTCCTTCACTTTTTCAGCCAGAGTTGGTATATCATTGATCCTCTCGAATAGACTCTCCCTGCTCCAATGAATATATATCATACAATATATAAGTTCATAGACACAAAATCAGCTACATCTGCAGCGTTAAAAGAAACTTGAAACACACAGAAAACTATAACTAGATCTTCAAGTGAGTTCTTTTTTTTTTATCAGTT…
S19	C03	1064722	.	<DEL>	13	PASS	PRECISE;CT=5to3;CIPOS=-10,10;CIEND=-10,10;SOMATIC;CONSENSUS=CCAACCGTGCTGGTTGGTATCATTGCAGCGTAGGGTAAAAGCTTATTGAACACTACTAAATAAAAAAAGATTATTTATTTTTTTTAACTTCTCAATGCACATTGATTTTGTGAAACAATTGTTACAACTCTATATGGTTGAGGATTCAAGTACACATATATCTTGAAATATTTCGATATGAGTTTCTTGAAAAAGCTAATACATAAAACCATGTGACGTAAAATCTGGAGCTTCTCTCCCTCGCTCTATCTATCTAGCTTTCTAGATTTGCTTCCTGGATCCTTGATTGGAGTAACTGTCCTGGATAGTATTCCTTCACTTTTTCAGCAAGAGTTGGGA…
S19	C03	1065412	.	<TRA>	12	PASS	PRECISE;CT=5to3;CIPOS=-10,10;CIEND=-10,10;SOMATIC;CONSENSUS=TCCGTACAAACACATATTCCCCTTACCTAAGAGGGCACCCAGAAAATGCAAGGCAGAAGAAGTTCAACACAAGATACAAACAAGTTAACCTAACAAAGAGGAACTAATGTATAGAAGTTTTATGTTACCCGGGTTGCATAAGAAGTATAGAGTTGCAACATCTGGTAAACACAGATGCAAGAAAAGAAGAAAGATTAAAGGAAGGAAGGAAGAAAGAAAGAAAGAAAGAAAGAGCATAAAAACTAGGGTTTAGGATGGAGAAGACGTTTGCTTATACCTGTACCGAAAGCGCGAAGCAAACCGACGCGACGTAATCTATAATTTATGAAGATGTGTTCG…
S19	C03	1073975	.	<DEL>	0	PASS	PRECISE;CT=3to5;CIPOS=-10,10;CIEND=-10,10;SOMATIC;CONSENSUS=GAAAGCTCTTGAGAAACAACAAGTACTTGTCTACTATAACGAATCTCACGTTGATAAAATGTACAAGACCTAGTATGGGGATCAGCGTTCTTTGATTCAGAGATTTTTTGAATCTCATATAGAAAAACATCTACACTATTATCACATCTTCCCAGTCCATAAAACCAGTTGCTTCATTCCTTCAAGGTTACCTATGCTAGCAAGCGAATAGTTAAAAACAATAAAGATGGAATCCTTAGTCCTTACCACAAAACGCATCTGGAAGGTCCTGAACTAGTTGAGGATCAGGGTTCCATGACTCAGAGATCTTTCTCGGGATCTCCATAGGATCTTCAACGT…
S19	C03	1074703	.	<TRA>	2	PASS	PRECISE;CT=5to3;CIPOS=-10,10;CIEND=-10,10;SOMATIC;CONSENSUS=AAACCGGATGCCTAACCAAGTCTATCAGAAATACAGATTCGAAATGACCTGAAGAAAATTAACGAAACGAAGAGTAATGATTCACCTATTGAAGCTTCCGGAGAGACGGAGACGCATTTGATCGAACGGAAAGAAGGCGAGTAAGCCGAGCTTCTACCGGAATATCCTGTCACAGAAGAGGCGAGTCCGCGAGAAACCGCAGAGGGGACGAGACGGCGGGAGAAGCTCAGAGGCTTCATCGTCGCCACGTTCATCGAGGAAGACATCGTAACGGATGAGGAAAGCGGTTTGGTCACGGGCTCCGGCGGCCGGAATGTTGGAAGATTCAGAGGTGAGTGG…
S19	C03	1080489	.	<TRA>	22	PASS	PRECISE;CT=5to3;CIPOS=-10,10;CIEND=-10,10;SOMATIC;CONSENSUS=ACTACAATGTCTCTAGAATCATTGCAAGTTTCATTCATTACAAGCATCCTAACGCCTAACTACTCTGCGATTCATCAACAGTTTCAGTTGCAATCACTACAATGTCTGTGGGGTCATTTCAAGTTCCATTCATTACAAGACAGCTGTCGGAAACTATGTCTGAAT;SVTYPE=TRA;CHR2=chrA03;END=826305;SVLEN=0
S19	C03	1080657	.	<TRA>	54	PASS	PRECISE;CT=3to5;CIPOS=-10,10;CIEND=-10,10;SOMATIC;CONSENSUS=CGTTAGAATCCAAACATCCTACAGCCTAATTCCACTATACGAATTACGAAGAATGCGAAGATGAATCTGATACTGAAAGTCTGAAACGTACATTTAGCGAGCCTTGCTGTCTTCTGAGACGTTTCGTGGATACGCAGACCGATCTGGGAAGCCTTCTTGTTGAACTCGGATCTCGAAGATCCCGGCGGCGACCGTTTGGAGGATGTCGGATCACTTTCGGCTTGATGAACGGACGGAATCGCCGCTCCGATCTTCTTCAACGTTTGGGAGAGTGAACGAAACTCCGCCGTACGATCACGGAACGCTGATCCCATCGTAAATGGATCACCGGCCAAAGCT…
S19	C03	1081632	.	<TRA>	15.5	PASS	PRECISE;CT=3to5;CIPOS=-10,10;CIEND=-10,10;SOMATIC;CONSENSUS=TTAACCGTATCGCGTTTTTTTTTAATATGTGCAATCGAAAGGTGTGGTGTTTAAGATACGTAAGATATTGCCCAATCTAGCAAGACATAATAAGCCCATCAACTTATTACAAGCCCATCAGCTTATTACAAGCCCGGCCCATTAAAAGATAATAAACAAAGACTAGTGAGTAGAAGCTGAGTCGTAAGCAGTTCAAAGGGGTTTTCCTGGAGAAGAAGCAAACTTGAAGCAGATCGGAAAGTTCACTATATTTATCAAATCTTCACCGGAGAAAAAATCGAATTATAACTCCGAAGATGGATGTGATAAAGACGCAGCAGATATCAGCAAGGACCATCG…
S19	C03	1081661	.	<TRA>	15.5	PASS	PRECISE;CT=3to5;CIPOS=-10,10;CIEND=-10,10;SOMATIC;CONSENSUS=TTAACCGTATCGCGTTTTTTTTTAATATGTGCAATCGAAAGGTGTGGTGTTTAAGATACGTAAGATATTGCCCAATCTAGCAAGACATAATAAGCCCATCAACTTATTACAAGCCCATCAGCTTATTACAAGCCCGGCCCATTAAAAGATAATAAACAAAGACTAGTGAGTAGAAGCTGAGTCGTAAGCAGTTCAAAGGGGTTTTCCTGGAGAAGAAGCAAACTTGAAGCAGATCGGAAAGTTCACTATATTTATCAAATCTTCACCGGAGAAAAAATCGAATTATAACTCCGAAGATGGATGTGATAAAGACGCAGCAGATATCAGCAAGGACCATCG…
S19	C03	1081676	.	<TRA>	55	PASS	PRECISE;CT=3to5;CIPOS=-10,10;CIEND=-10,10;SOMATIC;CONSENSUS=ATTGGGTTTAACAAGATATAAAAACCCGATCATAGTACATGTTCGGCCCATAAAAGAGAGATATAAAGACAGAGAGAATAGAAGCAAGTAGTTTAGGTCAGAGGAGTTTTCGTGGAGAAGAAGCAAACTGGAAGCTCCGTCTTGAAAAAAGACCAGATCGGAAGTTCCCAGAAGAATCGAATTTACTAGTAGCGAGGCTAATTCTCCGAACATGGATGTG;SVTYPE=TRA;CHR2=chrA03;END=827436;SVLEN=0
S19	C03	1084510	.	<TRA>	31.5	PASS	PRECISE;CT=3to5;CIPOS=-10,10;CIEND=-10,10;SOMATIC;CONSENSUS=TTTATTACCAATAGACGAAATCACCATTATTTTTTATTGGCTATAGAATTTCTACAGCTTGATAACGATAATGGCTGCCGTTTCAAGAAAAAGAAACCAAGCGAGTGATTTGACCATACAAAGACTAGACTGTTCTCTCATTAGTAAAAAAAAAAAAAAAGAACTCTC;SVTYPE=TRA;CHR2=chrA03;END=830505;SVLEN=0
S19	C03	1084511	.	<TRA>	35.5	PASS	PRECISE;CT=3to5;CIPOS=-10,10;CIEND=-10,10;SOMATIC;CONSENSUS=GGTACGAAAATAACATTTTTTTTATTCCCACTAGAAGAAATCACCATTATTTTTCATTGGCTATAGAATTTCTACAGCTTGATAACGATAATGGCTGCCGTTTCAAGAAAAAGAAACCAAGCGAGTGATTTGACCATACAAAGACTAGACTGTTCTCTCATTAGTAAAAAAAAAAAAAAGAACTCTCTCTCGGCTCCTCTCTTTGAGCT;SVTYPE=TRA;CHR2=chrA03;END=830505;SVLEN=0
S3	C03	1088304	.	<TRA>	56	PASS	PRECISE;CT=5to5;CIPOS=-10,10;CIEND=-10,10;SOMATIC;CONSENSUS=GCCTGATGGCCCGTTAACACTAACCCTAATTCTAAGAATACGGAGAAATGTAGGGTTTGAATGGTAACCAAGGGAACGAAGAGGAACACTGCATTCTTTAATATTCCTCAAAAATGTTACCATTTGTGAGGAATATTTTTTACTCTTCATTCCTTCTCATTCTCTTTTTTGTAGAGAATTATAATGCAAATTTGTTCCTTGTTAATTTTGATAAGGAACTCTTGTTCCTCGTCGTTCCCAAAATTTTATTCCTATTCATTTTTTTCCTAATCATTCCTAATGTTCTTTGATGGTTACCAGTCACACCCGTAGATTTGTCTCTCCTCTTCGTTTTAGGGC…
S19	C03	1088304	.	<TRA>	44	PASS	PRECISE;CT=3to3;CIPOS=-10,10;CIEND=-10,10;SOMATIC;CONSENSUS=ACATTTTTGAGGAATATTAAAGAATGCAGTGTTCCTCTTCGTTCCCTTGGTTACCATTCAAACCCTACATTTCTCCGTATTCTTAGAATTAGGGTTAGTGTTAACGGGCCATCAGGCTGCACACACAATATGAAATCAGTAGCCCAATAACATCAAATATACGGTTAAAGGAAATAGGCCCATCAGGCTCAAGATTAAATGAAACGATGTGCTGCATTCGACTTGGACACGTGTCGATCTGTAAGAGCTTGACTTTGTAACCTGGATGCTGAGGTGGATTCACAATGAGAAAGATAACTCTCTTTTACAATAATAGATAGGTAGATTGGATGAAAACTT…
S3	C03	1089626	.	<DUP>	30	PASS	PRECISE;CT=5to3;CIPOS=-10,10;CIEND=-10,10;SOMATIC;CONSENSUS=TTGCAAAGCTTTAGAACTAGTTATAGGTACCACAATCATGAAGATAGTAAACATTAAGCATATAATAGATATGAGTTTTTTTTGTAGATGAGTTCATCATGATGATTTGTTAGTGTGTGCATACTCTTCTCACGAGCTCATAATTTATATATGTAATGAACTGCTAAATTCTAGCAAAAATAATTCAGATTTAGCTTATTTTGAACAAATTATATGAATCTCCTAGGTAAGACTAAATATCCACTTTTATGTAAGAGGTTCATTACTTATGGAATAAATACACAACATTCATTTTTATTCTTTCTATTCACAACGATTTTATCATTTTTTATTAAAATA…
S19	C03	1089792	.	<DEL>	60	PASS	PRECISE;CT=5to3;CIPOS=-10,10;CIEND=-10,10;SOMATIC;CONSENSUS=GTTAGTGTGTGCATACTCTTCTCACGAGCGCATAATTTATATATGTAATGAACTGCTAAATTCTAGCAAAAATAATTCAGATTTAGCTTATTTTGAACAAATTATATGAATCTCCTAGGTAAGACTAAATATCCACTTTTATGTAAGAGGATCATTACTTATGGAATAAATACACAACATTCATTTTTATTCTTTCTATTCACAACGATTTTATCATTTTTTATAAAAATAGTTTTCTGCTAGTTAATTATGATTTCCATTTTTTTATATTTTTAATTTGTTAATCACAAATTTGGCATCCTTTTTAAGTTTCACCATATTTTAATAAAT;SVTYPE=D…
S19	C03	1090110	.	<TRA>	60	PASS	PRECISE;CT=3to5;CIPOS=-10,10;CIEND=-10,10;SOMATIC;CONSENSUS=TATGTTGAAAGTTTAGACAAAATAATGTATAATATATAAAAATGTCCAACTTTGATCAGGTTGATTATTTTATGCTATCAAGTATCTTTAGCTTTAGTTTATATTTACAAGCATAAAAATCACCAATCATATTTTATGTAGTTTTTAAAGCAGAAATAAAAAAAATGGTTGCATGAGTTTTCTTTTCTAAAGTAGATAACTATTGATTTGTTTATCTGTTTATCATTTAGTTTTTGCAGCGATACAAAAACATTAAAAAT;SVTYPE=TRA;CHR2=chrA03;END=833824;SVLEN=0
S3	C03	1090302	.	<TRA>	10	PASS	PRECISE;CT=5to3;CIPOS=-10,10;CIEND=-10,10;SOMATIC;CONSENSUS=GATAAGATGTACTCATATGATCTTTGTACCAAGTGCCTTCCGAAAGGCTTTCTGAAATGTAGATGTGAACTTCGATTCCCAATCCGATACATTGTAATGACCCACCACTCCCCCCATCTCCACTTCTTT;SVTYPE=TRA;CHR2=chrCnn_random;END=79339222;SVLEN=0
S3	C03	1090304	.	<TRA>	30	PASS	PRECISE;CT=5to5;CIPOS=-10,10;CIEND=-10,10;SOMATIC;CONSENSUS=AGAAAGAAGTGGAGATGGTGGGAGTGGTGGGTCATTACAATTCTCCCCCACTTATAAGGAATTCGTCCCCGAATTCATGTCATAAGTTGACGTAACTGATACACACCTGAGCAATCCGTTCAACTGTGACATCATCATCCATATGTCGAACATCTGGCCGAAATCCTGTTAGCTAGAGAGCGGATGACGATGAGTAACTCATAGTCAATAAAA;SVTYPE=TRA;CHR2=chrCnn_random;END=29498350;SVLEN=0
S3	C03	1090306	.	<TRA>	0	PASS	PRECISE;CT=5to3;CIPOS=-10,10;CIEND=-10,10;SOMATIC;CONSENSUS=TCCCACAGCAGTCTTCACCATCCTAGACCATACTAGGTAGTTACTTCCCTTGAAAGTCACAGCAACCTTCATCTTGGAACCTGTAATGACCCACCACTCCCACCATCTCCACTTCTTTCTCCAACCCCACCACTTCCACC;SVTYPE=TRA;CHR2=chrC02;END=17769709;SVLEN=0
S19	C03	1090644	.	<TRA>	0	PASS	PRECISE;CT=3to5;CIPOS=-10,10;CIEND=-10,10;SOMATIC;CONSENSUS=AAAGCTCGTCACCACCATCATCCGCAACCAAAGACTACCATCGTGTTCCTCTTGTCGAGACGAATCCATAGCCACCAAAAACGCCTCAATCGGAGTCCGGACGAAGCCGCACGCGCCTCCGGAAGTTTCGCCTCTGCCACCGCCGGACCACCGTCCCCTGCCGCCGGAATATCCGCCGTCGC;SVTYPE=TRA;CHR2=chrC05;END=7828323;SVLEN=0
S19	C03	1090750	.	<TRA>	0	PASS	PRECISE;CT=3to5;CIPOS=-10,10;CIEND=-10,10;SOMATIC;CONSENSUS=AAAGCTCGTCACCACCATCATCCGCAACCAAAGACTACCATCGTGTTCCTCTTGTCGAGACGAATCCATAGCCACCAAAAACGCCTCAATCGGAGTCCGGACGAAGCCGCACGCGCCTCCGGAAGTTTCGCCTCTGCCACCGCCGGACCACCGTCCCCTGCCGCCGGAATATCCGCCGTCGC;SVTYPE=TRA;CHR2=chrC05;END=7828323;SVLEN=0
S19	C03	1090824	.	<TRA>	22	PASS	PRECISE;CT=3to5;CIPOS=-10,10;CIEND=-10,10;SOMATIC;CONSENSUS=CGCCGCCGGAAAACGTCGTCACCGCCGGACCACCGTCCCCCGCTGCCGGAATACCGCCGTTGCCGCCGACAACCGCCGCCGGAATACCGCCGTCGCCGCCGGTGACCGACACCGGTGGCTCGCCGGAGACTCGGTCAACTCGGCCGAGTCAACTCAGTGAGTCAACTCGGTTGACTCGGTTAACCGATCGGTTAGCCGGTTTAAATTGATTTCGGTT;SVTYPE=TRA;CHR2=chrC06;END=30086184;SVLEN=0
S19	C03	1090839	.	<TRA>	31	PASS	PRECISE;CT=3to5;CIPOS=-10,10;CIEND=-10,10;SOMATIC;CONSENSUS=AAAACGTCGCCACCGCCGGACCACCGTCCCCCGCCGCCGGAATACCGCCGTCGCCGCCGACAACCGCCGCCGGAATACCGCCGTCGCCGCCGGTGACCGACACCGGTGACTCGCCGGCGACTCGGTCAACTCGGCCGAGTCAACTCAGGGAGTCAACTCGGTTGACTCGGTTAACCGATCGGTTAGCCGGTTTAAATTGATTTCGGTTCGGT;SVTYPE=TRA;CHR2=chrC06;END=30086184;SVLEN=0
S3	C03	1097147	.	<TRA>	36.5	PASS	PRECISE;CT=5to3;CIPOS=-10,10;CIEND=-10,10;SOMATIC;CONSENSUS=CTGGTGGAGCTTCCTTCTTCCTCTATTCAGAATCTCAAGAAGTTGGCTTATTTGAGCATGGAAGATTGCACAAAGCTATGAGCTTTTGTACTAATGGGTATTGTTAATGAC;SVTYPE=TRA;CHR2=chrA03;END=12237549;SVLEN=0
S19	C03	1102376	.	<TRA>	0	PASS	PRECISE;CT=3to3;CIPOS=-10,10;CIEND=-10,10;SOMATIC;CONSENSUS=CATTTGGATAAATACCATCTGTGAGATAGTAAGCCAATCGGTACTCGTGTCCGTTGACAGTGTAGCTAACTTTCGGAGCTCGAGACAGAGACGACGAGGTTCGACAGAGAGACGACGAGGTTCGGGACTGAGACGACGAGGTTCGACAGAGAGACGACGAGGTTCGGG;SVTYPE=TRA;CHR2=chrC08_random;END=3316330;SVLEN=0
S19	C03	1106115	.	<TRA>	43	PASS	PRECISE;CT=3to3;CIPOS=-10,10;CIEND=-10,10;SOMATIC;CONSENSUS=ACGACGAGGCTCGACAGAGAGACGACGAGGCTCGGGACAGAGACGACGAGGTTCGCTTCAGAGTCGCCGAGATTCGAGAGAGAGAAGACGGAGAAGTCGAGATTTTCGAGAGAGAGACGAGCTTGCTTTGAGAGAGAGACGACGAGGCTCGACAGAGAGAGACGACGAGGCTCGGGACAGAAACGACGAGGCTCCAGACAGATGACGAGGTTTGCTTCAGAGTCGCCGAGATTCGAGAGAGAGAAGACGGAAAAGTCGAGAATGAATCGACTTTTCGCGAGTCGCGACGAAGGAGAGAGACCATTGATGGGCGGTCCAATGAGAAGACGCCACCACAGG…
S3	C03	1112320	.	<TRA>	0	PASS	PRECISE;CT=3to5;CIPOS=-10,10;CIEND=-10,10;SOMATIC;CONSENSUS=GTAAACCCTAAACCTTTGGTAAATCCAAAACACTTGGATAAATTCTAAATCCTAGAGTTTAGGATTTATCCAAGGGTTTAGGGTTTACCCTTGGGTTTAGGGTTTAGTATTTAGAGTTTAGGGTTTAGTGTTTAGTATTTAGAGTTTAGGGTTTAATGTTTTGCTGACTGTGTTAAAAATATATTTTGTTAAAAATCTAAAGATTTAGGATTTATCCAAGAATTTACCATGGATTTAGGGTTTATGATTTAGAGTTTAGGGTTTATTGTTTTGCTGACGGTATTTTAAATATAATTTTTTTTGCGACTACTATTATTT;SVTYPE=TRA;CHR2=chrC…
S3	C03	1112372	.	<TRA>	0	PASS	PRECISE;CT=3to5;CIPOS=-10,10;CIEND=-10,10;SOMATIC;CONSENSUS=GTAAACCCTAAACCTTTGGTAAATCCAAAACACTTGGATAAATTCTAAATCCTAGAGTTTAGGATTTATCCAAGGGTTTAGGGTTTACCCTTGGGTTTAGGGTTTAGTATTTAGAGTTTAGGGTTTAGTGTTTAGTATTTAGAGTTTAGGGTTTAATGTTTTGCTGACTGTGTTAAAAATATATTTTGTTAAAAATCTAAAGATTTAGGATTTATCCAAGAATTTACCATGGATTTAGGGTTTATGATTTAGAGTTTAGGGTTTATTGTTTTGCTGACGGTATTTTAAATATAATTTTTTTTGCGACTACTATTATTT;SVTYPE=TRA;CHR2=chrC…
S3	C03	1113010	.	<TRA>	0	PASS	PRECISE;CT=3to3;CIPOS=-10,10;CIEND=-10,10;SOMATIC;CONSENSUS=ACTAAACCCTAAGCCCTTGGGAAAACTCTGAACCCTTGGATAAATCATAAACTCTAAGGTTTAATTTTAAATATTTTTGATTTAGAACAATTAATTCCTCTTTCTCTCAGATTTCTTGCCTTGAGTCTTGCAAAATACTAAATCCTATACCCTAAATCCTAAACTCTAAACCCTAAATTATAAACCTTAAATCTAGGATAAACCGTAAACCATTGGAAAATTTTAAACCCTAAATCATACATTAAAAACTAAATCTTAATAACACTAAACCCTAAACC;SVTYPE=TRA;CHR2=chrC07;END=39570881;SVLEN=0
S3	C03	1122650	.	<TRA>	38	PASS	PRECISE;CT=3to3;CIPOS=-10,10;CIEND=-10,10;SOMATIC;CONSENSUS=CACACACACACACACACACACACACAGATCCACCACGATGGAGCATTCTCCCTTCTTTCTCCTCCTCTCCACCGTTCTCCTCCTCCTCACAGCATCTCCTCTGGCCCAATCTCAGCCAGCCGCCGCTCCGGCTCCACCAGGACCCACAAACGTCACCAAAATCCAGGACCGGCCCTGACCTAAAGCTGGGGAAAGAGGCGCCAAATTAGGTTAACAAATTAAGTGCATCACAATTGCCAAAAGTTGTATATAGTCT;SVTYPE=TRA;CHR2=chrA03;END=4022750;SVLEN=0
S19	C03	1132779	.	<TRA>	0	PASS	PRECISE;CT=5to3;CIPOS=-10,10;CIEND=-10,10;SOMATIC;CONSENSUS=CGGAAAAAGAGAACATGCAAGCTGGTAGTGGTGGGGCCGTCGTGTCGGGAGGGAGGAACAGAGAGGTGGCAGAGAAATGGGGAGAATCAGACGGCACGATGTGGTACGAAGTAAAAACGAAACAGCAAGCATTGTGTTGACTTTCGTTGGACTCCTACACTTCGTTATGTAAAGTAAATTTCTAAGCAAAATAAAAGTAAACAAAACGTCTGGGTGGTGTAGTCGGTTATCACGCTAGTCTCACACACTAGAGGTCCCCGGTTCGAACCCGGGCTCAGACACTATATAAAAAAATTTTTTTGTAACTATTGTACATGCAAGCGTGAGAACACCAAATCT…
S3	C03	1135535	.	<TRA>	12	PASS	PRECISE;CT=3to5;CIPOS=-10,10;CIEND=-10,10;SOMATIC;CONSENSUS=CATTACCTAGCTGCCAACTACAACACATTTTGATTCTATAAAATTTCTATGGATAACCATCTTGTTTTTACCATTTTATAGGATTTGCGTATATATCTGTGTTTTTTTTGTTTTCTTGGCTGATTTGCGGCTTCATTAGCTGTGCTAAAGGTTGATGATTGCTTGGTTCTCAACGTTGTTCCAGTCATTGGAACAAATACATTGACCGTGGATTCCTAGGAGTGGCAAAATTTGGTCCAGTATTATTTATCTGAATACCAAACAAATTGCGTTATAGAAAATGTTTCAAACCCTCTAACTTGTCCCAGTAATGTTCATCATGTATTCATGCTATATAAC…
S19	C03	1135535	.	<DEL>	17	PASS	PRECISE;CT=5to3;CIPOS=-10,10;CIEND=-10,10;SOMATIC;CONSENSUS=CCCAATGACTAAAGGCTAGGACCAACCAAATAGGTTGGTTCGAAGATTGTTCTGCCTGGAAAGGAACGTATAAACCATCTTTTGTCTCTCCATTGTCACGCACTCTCTCCTTCAGGAATCTCACTGTGCGTTTGTGAGTGAAGCGATTGGATCAAACACCGGTGGCGTTGTTCCTAATGGGCCTGGCCTGTGTATGTGCTCAGTCCCTTGGGGTCCGTTATAGTATCTTTTGACGAGTACATAATTTATTAGGCCTTCGATTGGTCTAAAAGGATTTATTGGAGAAACGTCACACGGTTT;SVTYPE=DEL;CHR2=chrC03;END=1135646;SVL…
S19	C03	1136882	.	<INV>	0	PASS	PRECISE;CT=5to5;CIPOS=-10,10;CIEND=-10,10;SOMATIC;CONSENSUS=TAGGAGCACAGTCACTTGGGACTTTGTCATCAAACTCATCAGTAGAGTCGAATATTCTTCTTTTAGCTGGGTCCATCAGAACCTCATACGCTTCCTGGATCAGCTTGAAGTGAGACTCAATCGCCTCCTTTTTGGCTTCCTTGGTTTCTTCACTCTCATCAGTAAGAAGGAGGGCAGCAGCGAGCTTATCAGGATGAAGCTTCAGAGCAGCGTCGCGATAGCTTTTCCTAATCTGATCCTCGGTCGCAAGATACCTTAAACTGCCCAAACCCAACAGCGCATAGTGATCATGCTGCTCCTTATCAGACTTCTTATTCTTCTCCCCTTTGCTGTTGCTGC…
S19	C03	1137324	.	<DEL>	26	PASS	PRECISE;CT=3to5;CIPOS=-10,10;CIEND=-10,10;SOMATIC;CONSENSUS=TTTTTGCCGTCCTTTGCACAGCCAAGCAGTTTGAGAGCAGCAGAGTGAAAGGCATGACCAGCAGGTTCACGGTTAAATGCCTTCACAGGGAGAGAATTGGAAGAAACATACAAAGGTTTCCCCTCCAAAAGCTCATCTGAATAAGTAAGTAGCTTAATAACAGTGTTAATAAGCCCCAAACTCTGCATCATGAAACACTCTGTAGTAGGAAGCTCCAAAATCAAACGTTTATCCCCTGTCACGAATATTTTAAAACAAAACCGCAAACTTCTTAAG;SVTYPE=DEL;CHR2=chrC03;END=1137455;SVLEN=-131
S19	C03	1138159	.	<DEL>	0	PASS	PRECISE;CT=5to3;CIPOS=-10,10;CIEND=-10,10;SOMATIC;CONSENSUS=ACATAAACAATAAACACATGAAAAACCCTAATCGATTCATCTGGTGACTCTATAAGAAAAAAGAAGCCAGCTTTTCTTACCGAAAACTTGAGCTCGCCGTCGCAGTTTCTCCTCCGAAGTTATCGCTGTCCGAGAGAAAGTTCAATTTTTTCAGGAGGAAACGGCGGCGGAAGCTCAATAGAAGAGGGAAAGAGAAGCCAGCTTTTCTTACCGAAAACTTGAGCTCGCCGTCGCAGTTTCTCCTCCGAAGTTATCGCTGTCCGAGAGAAAGT;SVTYPE=DEL;CHR2=chrC03;END=1138266;SVLEN=107
S3	C03	1138647	.	<TRA>	60	PASS	PRECISE;CT=3to3;CIPOS=-10,10;CIEND=-10,10;SOMATIC;CONSENSUS=CCTAAAACCCTTATTTGTTTATAAACCCGATATTGTTATGGGCTTTGGCCCATTAAAATAAGAACTACATATAGAGGTGGCTTAATCAGATTTCTCAAACCCATGAGAAATTAAATAATTTGCAATTTTTCTAATTGCCTGATTAGTTCTTGCACGTTACAAGAATCCAAAACATATAACCGTTTACAAGGGTTGTGATTTTTAACCGAACCGAACCGAAATTTTAGTTAGCTCGGTAGTGCGGTTGGTAACCAACTTTTGAACTGAATCAACCTAAAT;SVTYPE=TRA;CHR2=chrA03;END=864232;SVLEN=0
S19	C03	1138650	.	<TRA>	60	PASS	PRECISE;CT=3to3;CIPOS=-10,10;CIEND=-10,10;SOMATIC;CONSENSUS=TATATGTTAATAATAATACTCACAACACTGAGGGTTTGGACCTAAAACCCTTATTTGTTTATAAACCCGATATTGTTATGGGCTTTGGCCCATTAAAATAAGAACTACATATAGAGGTGGCTTAATCAGATTTCTCAAACCCATGAGAAATTAAATAATTTGCAATTTTTCTAATTGCCTGATTAGTTCTTGCACGTTACAAGAATCCAAAACATATAACCGTTTACAAGGGTTGTGATTTTTAACCGAACCGAACCGAAATTTTAGTTAGCTCGGTAGTGCGGTTGGTAACCAAATTTTGAACTGAATCAACCTAAATT;SVTYPE=TRA;CHR2=ch…
S19	C03	1138657	.	<TRA>	60	PASS	PRECISE;CT=3to3;CIPOS=-10,10;CIEND=-10,10;SOMATIC;CONSENSUS=AATTAAATAATTTGCAATTTTTCTAATTGCCTGATTAGTTCTTGCACGTTACAAGAATCCAAAACATATAACCGTTTACAAGGGTTGTGATTTTTAACCGAACCGAACCGAAATTTTAGTTAGCTCGGTAGTGCGGTTGGTAACCAAATTTTGAACTGAATCAACCTAAATT;SVTYPE=TRA;CHR2=chrA03;END=864232;SVLEN=0
S19	C03	1138658	.	<TRA>	45	PASS	PRECISE;CT=3to3;CIPOS=-10,10;CIEND=-10,10;SOMATIC;CONSENSUS=AATCAAGCAATTAGAAAATTTGCAAATTATTTAATATCTGGTAGTTTGTTTGGCTCGGTATTCGGGTAGTTTGGTTGTCGAAAAATTTATAGAGACTAACCGGAATTTTTGGTTCCAATTATATTTTGGTTAAAAATTCAAGTAAACTTGGTAAATAGGGATAATTAGTCCAGTTAAAAATTTTGGTTTATCCGATTAATTCAATTTGAATTTTGGGTAATTTCAATTAGTTCGGTCTAAAATTTAGGTTGATTCAGTTCAAAATTTGGTTACCAACCGCACTACCGAGCTAACTAAAATTTCGGTTCGGTTCGGTTAAAAATCACAACCCTTGTAAAC…
S19	C03	1139227	.	<DEL>	0	PASS	PRECISE;CT=5to3;CIPOS=-10,10;CIEND=-10,10;SOMATIC;CONSENSUS=GAGCTCAAGTTTTCGGTAAGAAAAGCTGGCTTCTCTTTCCCTCTTCTATTGAGCTTCCGCCGCCGTTTCCTCCTGAAAAAATTGAACTTTCTCTCGGACAGCGATAACTTCGGAGGAGAAACTGCGACGGCGAGCTCAAGTTTTCGGTAAGAAAAGCTGGCTTCTCTTTCCCTCTTCTATTGAGCTTCCGCCGCCGTTTCCTCCTGAAAAAGTTGAACTTTCTCTCGGACAGCGATAACTTCGGCGGAGAAACTGCGACGGCG;SVTYPE=DEL;CHR2=chrC03;END=1139332;SVLEN=105
S19	C03	1143297	.	<DUP>	0	PASS	PRECISE;CT=3to5;CIPOS=-10,10;CIEND=-10,10;SOMATIC;CONSENSUS=TAATGAGGTTTATGTAATTTCAACCATCTTTCTGGAATCCATTTTCCATCCTTTTAACTATGTTATCAAACCGTAATCCTCAATTCAATTTGGACATAAGATTGAGGAATCAAGCCGTCAGGAATTGCGAGATATATTGGGAATTCAGAATTTAGGAGGAATGGGTTCTTATTTAGGTCTGCCGGAAAGTTTAGGAGGATCCAAGGTTCAAGTGTTTGGTTTTGTACAAGATCGTCTGAATAATAGGGTGAATGGTTGGACCTTTAGATTTTTCACTAAAGGGGGAAAAGAGGTGATTATTAAGTCTGTGATAACTGCGCTACCAAACCATGTGATGTC…
S3	C03	1151103	.	<TRA>	0	PASS	PRECISE;CT=3to3;CIPOS=-10,10;CIEND=-10,10;SOMATIC;CONSENSUS=AATTAAAAATTTATTAAAGAGTAAACATACATCTATGCCATAAGGTTAAATAATCTAGAGTTAGAGTTTAGAGTTACTGGGTGGAGTTTTGAAGATATGATTTCAAATTATGAAAAATAAACACTACAAGAAAACACATGCTTAACGACGAAAATTAACGAGGAAAAACAATCCT;SVTYPE=TRA;CHR2=chrC08;END=37123909;SVLEN=0
S19	C03	1151103	.	<TRA>	0	PASS	PRECISE;CT=3to3;CIPOS=-10,10;CIEND=-10,10;SOMATIC;CONSENSUS=TAGAAAAGCTAAATTAAACATTTATTGGAATTAAAAATTTATTAAAGAGTAAACATACATCTATGCCATAAGGTTAAATAATCTAGAGTTAGAGTTTAGAGTTACTGGGTGGAGTTTTGAAGATATGATTTCAAATTATGAAAAATAAACACTACAAGAAAACACATGCTTAACGACGAAAATTAACGAGGAAAAACAATC;SVTYPE=TRA;CHR2=chrC08;END=37123909;SVLEN=0
S19	C03	1153764	.	<DUP>	57.5	PASS	PRECISE;CT=3to5;CIPOS=-10,10;CIEND=-10,10;SOMATIC;CONSENSUS=GGGATATAGGTGAAGAATTTGTTAGTTTAATATTTTGAAAAAATTATAACACGCCACCACATAACTCACTTGATTCGTTTGTGTAAAATGAGGCATCAGCAGTAACTTGTGTAAATGCATCAGACTTTTGGTATCAGCGGTAATGCTGTACGTTGCAAACGCATCAGACTTTTTCAGTGTTTTTTTTTTTTTTTTTTTTCTAATAGATATATTTAATTAAACCCGAGAACGGGAATTTTGGATCCGGTTACAAGCCCAAATTGA;SVTYPE=DUP;CHR2=chrC03;END=35311691;SVLEN=-34157927
S19	C03	1156962	.	<TRA>	10	PASS	PRECISE;CT=5to5;CIPOS=-10,10;CIEND=-10,10;SOMATIC;CONSENSUS=GATCACAAGTCCTTTTTCCGGAAAGGAGAAGTCGGGGACTGGAAGAATCATCTCACTCCGGAAATGGAGAGGAGAATCGACATGATCATTGAGGAGAAACTGAGAGGTTCAGGCTTGAGTTTCTAAGATTATTTATATCTATTGTTTATCGTATCTGTTGTTGTGTTTTATGTTATGAACGTAATAAGATTTTAACATTGTTACTCTGGTAGGTTTGAATGACCAACATCATCTGATTTTCTTCAGCTGCTGGATAACGTTTTTATTTTATGTTCCACAGAAATATAAAAAAATGTGACAGCTGTGGGATTTGAACCCACGCCCTTTCGGACCAGAGCC…
S3	C03	1165740	.	<TRA>	60	PASS	PRECISE;CT=3to5;CIPOS=-10,10;CIEND=-10,10;SOMATIC;CONSENSUS=AATAAGGTACATGGTCTCAAAACATTAATGTCTTGATTCACAATTCAATTTGTTCCTCATTTCCCACCATTTCAACAAATAAAAACCAGAAAAAAAAACAGCAGGCCAATCAATAAAACTAATACAACAAGTAATTCAACAGTGAAATCAGAAT;SVTYPE=TRA;CHR2=chrA03;END=878638;SVLEN=0
S19	C03	1165740	.	<TRA>	55.5	PASS	PRECISE;CT=3to5;CIPOS=-10,10;CIEND=-10,10;SOMATIC;CONSENSUS=ATAAGCAAAATAAGGTACATGGTCTCAAAACATTAATGTCTTGATTCACAATTCAATTTGTTCCTCATTTCCCACCATTTCAACAAATAAAAACCAGAAAAAAAAACAGCAGGCCAATCAATAAAACTAATACAACAAGTAATTCAACAGTGAAATCAGAATATCAATAAGCAAATAAGGTACATGGTACC;SVTYPE=TRA;CHR2=chrA03;END=878638;SVLEN=0
S19	C03	1166893	.	<DEL>	3	PASS	PRECISE;CT=3to5;CIPOS=-10,10;CIEND=-10,10;SOMATIC;CONSENSUS=AAATCTCATATACGGATAACATAACATTACAGCATACAATACAAAATATTTACTTCCCAAAACAGCTATTACCCAAAATCCAAAACAAATATTTCAGTTATTAGAAAGCTTTCCAATAATAGAATCAAATAAAAAATCACACACCCCTCTTCACCCTTGCATGAATACACAACCCACCATTCTCTAATCTCCTCATCACAAAACACAACCAAACAAGTTTGTGAGTCGACATGAATGATGATGCGGTGGTTCCAAAGACACAGTCCTCGTCGGAGCTCGGCGAACCATCCCCACTGAGAAAGATGATATCCGTGTCTTCGATCGCCGCCGGTGTACAGT…
S19	C03	1168101	.	<DEL>	0	PASS	PRECISE;CT=5to3;CIPOS=-10,10;CIEND=-10,10;SOMATIC;CONSENSUS=TCTCGCATTTACTCTTATAACATATCCATTCGTTAATTTATTTTGTTGGTAATTACTATAGGTTACGTTCAGTATTCCATTTGCATTAGCTTCCATAATCTCAAGCAGCTCTGGCGCTGGTCAAGGTACTTTTACTCTTTTTTGAAGTCTTTTGAATTATTGATAAGTGCCTAGGTGCTGCCTATGCCTATTTTTATCAAGCATTTTTTCATGAATTTTATTGAATCTAATGTAACAACTTATACGTACAGGGCTTTCACTGGGAGTTCTAAATTTGGCAATCGTGATACCACAAATGGTGGTGTCGCTTGGAGCCGGACAGTTCGATTCGTGGTTTGG…
S19	C03	1168204	.	<DEL>	0	PASS	PRECISE;CT=3to5;CIPOS=-10,10;CIEND=-10,10;SOMATIC;CONSENSUS=TCTCGCATTTACTCTTATAACATATCCATTCGTTAATTTATTTTGTTGGTAATTACTATAGGTTACGTTCAGTATTCCATTTGCATTAGCTTCCATAATCTCAAGCAGCTCTGGCGCTGGTCAAGGTACTTTTACTCTTTTTTGAAGTCTTTTGAATTATTGATAAGTGCCTAGGTGCTGCCTATGCCTATTTTTATCAAGCATTTTTTCATGAATTTTATTGAATCTAATGTAACAACTTATACGTACAGGGCTTTCACTGGGAGTTCTAAATTTGGCAATCGTGATACCACAAATGGTGGTGTCGCTTGGAGCCGGACAGTTCGATTCGTGGTTTGG…
S19	C03	1170142	.	<TRA>	7	PASS	PRECISE;CT=5to5;CIPOS=-10,10;CIEND=-10,10;SOMATIC;CONSENSUS=CTTTCAATTACAACAGAAACTGATTTTTTTATTTAATGCAATGATTTTTCACATTGAATAAGTAAATACTATAACACTAGCTTAAGAATTGCGCGGAATGAATGTTATATATAAAACTAATTTTTATCTATTATTATTTATTTGTATTCATTTACATATTATGTACATAATTAAATTAGATTAAAAACATAAATCAAAACAACACATCTT;SVTYPE=TRA;CHR2=chrC09;END=15158198;SVLEN=0
S19	C03	1172826	.	<TRA>	39	PASS	PRECISE;CT=3to5;CIPOS=-10,10;CIEND=-10,10;SOMATIC;CONSENSUS=TTTCTTTTTTTTTTACAAAAAAGAAGTGGGGTCAGCTGACCCCCCACCCACTAAGCTGCCTCCGCCCCTGCATGTAGTACTTGTCATAAGTCTGAGACACTTAAAGGAGAAAAGCAGATGGTACAAATTAGTAATTACATTTGAAATTAGACAAGAAAAAACCATTTGCTGTTAGTCTTTGTATCTGTAAATATTTCCTGTTTTTTCTCCTTCAACTCTATCATTAGTAGTAATCAAAATTATTTGTTTGATACATTATTATTAGATAAAATTATCATGATCAAAGCATGTTAAATGACCATGGCATATAGCCTACAAGTTTTCAATCAGTAGATGGTT…
S19	C03	1172828	.	<TRA>	0	PASS	PRECISE;CT=3to5;CIPOS=-10,10;CIEND=-10,10;SOMATIC;CONSENSUS=ATTTTTAAATGGGGTCAATACAAAAATTATACAAATTTTATCTAAAATTTCTTTTTTTTTTACAAAAAAGAAGTGGGGTCAGCTGACCCCCCACCCACTAAGCTGCCTCCGCCCCTGCATGTAGTACTTGTCATAAGTCTGAGACACTTAAAGGAGAAAAGCAGATGGTACAAATTAGTAATTACATTTGAA;SVTYPE=TRA;CHR2=chrC07;END=18428080;SVLEN=0
S19	C03	1174012	.	<DEL>	60	PASS	PRECISE;CT=5to3;CIPOS=-10,10;CIEND=-10,10;SOMATIC;CONSENSUS=AAAGACATATCTCAACGACAGCAAGAGCAATCAATTTTTACCGGATTTTTGATTTGCCTGAAAGAATACCGGGGTCCTTCGATATCAGGCCCCCCCCCCCCCCCTACCCCTAAGGTACACACAAAAAAAAAACAAATAACTGAAGAGCAAAAAAGATCCTAATTATAAGAAGAAGAAGATAACTTACTCTGCTCTCGGTCAAGTTTAGAACATCGACTTCTCTTTCTAGGTTTTCCATGGGCGGTGTTA;SVTYPE=DEL;CHR2=chrC03;END=1174137;SVLEN=125
S19	C03	1175186	.	<DUP>	2	PASS	PRECISE;CT=5to3;CIPOS=-10,10;CIEND=-10,10;SOMATIC;CONSENSUS=ATGATAATTAATACACAAATAATAGATTTTTGCAAATTTGGGAATCCTTCAAAAAGACTACATATCATGTAAAATGTCTAAAACTCATGTAATTTTATTAGATACTGTTCATATCAAACGTTACATACTTAAGAAATCAGAGTTTTCTCATATAATGCATGTGT;SVTYPE=DUP;CHR2=chrC03;END=1265950;SVLEN=90764
S19	C03	1177784	.	<TRA>	13.5	PASS	PRECISE;CT=3to3;CIPOS=-10,10;CIEND=-10,10;SOMATIC;CONSENSUS=TGACACATAAGCAAGAAGTCTTTTTGAATTATTACAAAAATTGAGGTTACATCTTTTCAAATGTTCCTCAATTAATATATAGGGGATGTTTATGGCCGATTTAGGGCTGTGTTAAAGAAGTAACTGATTTTGATAGGGTTTGACCCTATTAGATAAATTATGTTTTTTTGGGTAAATAACAATATTTGCTGTAGGGTTAGAACAGATAAATTATGTTTTTTTGGGTAAA;SVTYPE=TRA;CHR2=chrA09;END=10405164;SVLEN=0
S19	C03	1182464	.	<DUP>	33	PASS	PRECISE;CT=5to3;CIPOS=-10,10;CIEND=-10,10;SOMATIC;CONSENSUS=;SVTYPE=DUP;CHR2=chrC03;END=1367880;SVLEN=185416
S19	C03	1182573	.	<DEL>	60	PASS	PRECISE;CT=3to5;CIPOS=-10,10;CIEND=-10,10;SOMATIC;CONSENSUS=AGGGTAAATGCATGGAGACGATATAAAAACCTTATTCCGACCGCATCTTATCTACCAAACTATTAAACCTGATAGAAAAAACAACGCCGCTGTTCTCGGAAACCCTAGCAAAAGTCTTTTATCCTCTCGACTTAATCTAAGATGGAAGGATCCGGGATCGAAGTAAGTAATCATCTTCTTCTTCTTATCATAATGTTCTAATATATATGCTCTCAATGAATATATTTTCCTTTTTTTTTTCTTCTTGTACCTTAGGGACTGACATTGCAAGACAGTCATACTGTTCCAGTCGAATCAGAACAACAACGGTAAAATTCGATTGCCTTTTTTTTTTCTTGG…
S19	C03	1182779	.	<DEL>	60	PASS	PRECISE;CT=3to5;CIPOS=-10,10;CIEND=-10,10;SOMATIC;CONSENSUS=TGTTCTAATATATATGCTCTCAATGACTATATTTTCCTTTTTTTTCTTCTTGTACCTTAGGGACTGACATTGCAAGACAGCCATACTGTTCCAGTCGAACCAGAACAACAACGGTAAAATTCGATTGCCTTTTTTTTTTTCTTGGAATCTGTGAGATGTCTCGTTCATGTCACGTTGATACTAGTGTCCTTAATTATTGATCTGTTTGTGTGTCTGAGATTTGTGTCTGTTGGCTTTTAGTATCCGCGAGATGTCTTGTTCTATTGTCCTCAGTAAAGTTGGTTGCGTGGTGTGTGCGTTTGAAATTTTGATTGCTTTGTTTGGT;SVTYPE=DEL;CH…
S19	C03	1183617	.	<TRA>	36	PASS	PRECISE;CT=5to5;CIPOS=-10,10;CIEND=-10,10;SOMATIC;CONSENSUS=AAGATAGACCACGTGAAAAAACAGCTCATCAGGTATGTTTATTTTTTAAATGTTTTTTTCTACTTTTTCTTTTTGGGATATTTTTGAAACGAACACTTCTAATTAACTGATAAATTCATGGCAAGTCCTTGGGTTGTTGTCCTTATCGGAGAAGGGGCCAAAGAGAAAGCTTCACTTCTTGACGGAAGTGAAGTTGGAGGAAGGAAGCTAACTGTTTCGCCAGTTGAGCAGCCCACTGATGGGTTG;SVTYPE=TRA;CHR2=chrA06;END=18843020;SVLEN=0
S19	C03	1184572	.	<INV>	39	PASS	PRECISE;CT=5to5;CIPOS=-10,10;CIEND=-10,10;SOMATIC;CONSENSUS=TAGTAGTCTAAACCCTTTTCCTGTTTTTTTCTTTTCTTCAAGCGGTTACTTCCCGAACAAGTCAAATTGTATTAAAAAATGTCGTACTCTTTAGATTCTTCACAGCAACGTCTATGAACAATCAATCATCTGTTGAAAGCGATCGTATGTTCA;SVTYPE=INV;CHR2=chrC03;END=1195454;SVLEN=10883
S19	C03	1184575	.	<INV>	33	PASS	PRECISE;CT=3to3;CIPOS=-10,10;CIEND=-10,10;SOMATIC;CONSENSUS=GAAGAAACTAATGTATCTTCTGAGAACTGATTAGAAAACCTTAATAGTTAGTATTAAGTAATTCTATTTTGTGTATCAAAAAAAAAATTATATTTCGTACTTGACGCAAATTTAACCTTTGTCTAAATTAAAGAAGCAGTGCATGAACATACGATCGCTTTCAACAGATGATTGATTGTTCATAGACGTTGCTGTGAAGAATCTAAAGAGTACGACATTTTTTAATACAATTTGACTTGTTCGGGAAGTAACCGCTTGAAGAAAAGAAAAAAA;SVTYPE=INV;CHR2=chrC03;END=1195454;SVLEN=10878
S19	C03	1187150	.	<TRA>	3	PASS	PRECISE;CT=5to3;CIPOS=-10,10;CIEND=-10,10;SOMATIC;CONSENSUS=GGCAATCGTGATACCACAAATGGTGGTGTCGCTTGGAGCCGGACAGTTCGATTCGTGGTTTGGAGGTGGAAACCTACCAGGATTTGTGGTCGGAGCAATTGCAGCGGCGATCAGTGGTGTTGTGGCAATAACCGTTCTACCTTAATTAGTTACATCTATGTGTGTGTTTTTGTCACGGCCGGCTTTAATGTTTTAATACCCCTAGAGCAAGAGAGAGAGTTATTAGGCCAAGTTTGAATTATGTTTCTGTCTGTCAAAACCTTGTAATTTTACATATATTTGGTATGAACTATTGATTTTTTGATGTACTAAAGTGCTGGGTACTAAACTAAACACGTA…
S19	C03	1187924	.	<TRA>	34.5	PASS	PRECISE;CT=3to5;CIPOS=-10,10;CIEND=-10,10;SOMATIC;CONSENSUS=CTTTTGTTTTTGTTTCATGTTGGGCTTTGCCCCTTTGGGCTCAGTTCCATTAATAAAATTTCGAGTGAAAAAAAAAAAAAAAATGTAACAATGTTTTCATTGTCTCAAACACTAAATTTATGTGTTTGTTTATACAATTAACAAAGCAAAAAAAAACTATTTACATTTTAAAAATAAATACGATACAGGTGGCGCGATCTGATTGGGTACCGTCTGCAAAGAAGAAGTCCCTGGG;SVTYPE=TRA;CHR2=chrA03;END=883906;SVLEN=0
S19	C03	1195276	.	<TRA>	30	PASS	PRECISE;CT=5to3;CIPOS=-10,10;CIEND=-10,10;SOMATIC;CONSENSUS=AAAGTGATGTAGAAATAATGTACACTAAAAATTCTATAAATTAATAATTTTTTTGTTTCCGAATTAGTATGGCTCAAATATGATAAAAATTGATAATATAATAAAATAATATTTTAAAAATATTATGTAAATATATAATCTCGTTAAAATCATAAATTAATAATTTTGTACATATACATTTAATTTTGTATGTGCTAGATAAATTTATCATTGGATCATACCAGAATCTCTTTTTGGAAGCACATGGAAGTGGATAGCCGATCCAATCACCGATATTTATATATATATATATAATGAGAGGTAAAGATTGAAGAGCACTACTAACTCCAAGGAGAGAGA…
S3	C03	1195404	.	<TRA>	0	PASS	PRECISE;CT=3to3;CIPOS=-10,10;CIEND=-10,10;SOMATIC;CONSENSUS=AGGGTAAAGAGCCAACGGCGCCGGTACGCGCTCGGACGCGCCACCGGACGCCGTGGCTACCTTACACGCTTTCTCTTTCTCTTTCTCTCTCTCTCCTTGGAGTTAGTAGTGCTCTTCAATCTTTACCTCTCATTATATATATATATATAAATATCGGTGATTGGATCGGCTATCCACTTCCATGTG;SVTYPE=TRA;CHR2=chrA08;END=15182112;SVLEN=0
S3	C03	1195462	.	<TRA>	29.5	PASS	PRECISE;CT=3to3;CIPOS=-10,10;CIEND=-10,10;SOMATIC;CONSENSUS=TAGGGATGTAATTTTTGTGCAACTTTAAGGAGTAAGTATTATTTGTACTTCTGCCTTAATAGTTTAGATAATGAGAGGTAAAGATTGAAGAGCACTAAAAGAAGCAGTACATGAACATACGATCGCTTTCAACAGATGATTGACTGTTCATCTGACCTTAGGGCATCGTTATTGGTGTCCCTTAGGT;SVTYPE=TRA;CHR2=chrA10;END=4340979;SVLEN=0
S3	C03	1195464	.	<TRA>	30	PASS	PRECISE;CT=5to3;CIPOS=-10,10;CIEND=-10,10;SOMATIC;CONSENSUS=TATTTGATGTGGGCCTTGTAATTGTGATGGGCTTTGGGCCTTTATTAAATAAACTTTGTCGGAGAAAAAAAAAAGATTGAAGAGCACTAATTAGTACATGAAAAAAGAACAGGTTCTTGTAGGACTATCTCAATTGTATAGACTTCCTCCCTGAGATAAAATGCATAATTGTATGAATAGTCATACATAATATACATGACTTATTCATGCACTACTTCCAATTAAATGACAAAATATATTATAATCATTTGACTTGATTGATTTGATATTTAGTTAAAATATTGAATTGAAGTATTGAACCATGCCTTACATG;SVTYPE=TRA;CHR2=chrA06;EN…
S19	C03	1195464	.	<TRA>	0	PASS	PRECISE;CT=5to5;CIPOS=-10,10;CIEND=-10,10;SOMATIC;CONSENSUS=TTATCTCAGGGAGGAAGTCTATACAATTGAGATAGTCCTACAAGAACCTGTTCTTTTTTCATGTACTAATTAGTGCTCTTCAATCTTTTTTTTTTTTTTCCGACAAAGTTTATTTAATAAAGGCCCAAAGCCCATCACAATTACAAGGCCCACATCAAATACGGCCCACTAACAAACCACTAACAAACCGCAAGCCCAAGAACGGCCCTAGGCCCAAGAGAGCAAAATGAT;SVTYPE=TRA;CHR2=chrA08;END=15181197;SVLEN=0
S3	C03	1195765	.	<DUP>	60	PASS	PRECISE;CT=5to3;CIPOS=-10,10;CIEND=-10,10;SOMATIC;CONSENSUS=ACTTGCAAGAGAAACTATTTGATCAAAAAAAAAAGCAACTCCAATAAAAATAAATTATCATTTGGTTGGCCCACTTTTTCTATATTAATCTCATCAGTTTCCAATTCCATCTTTCACCAGAAGAAAAAAAATCATCATCAGACAAGTACAAGTATACACCATGATGCATGTG;SVTYPE=DUP;CHR2=chrC03;END=1196140;SVLEN=375
S19	C03	1195846	.	<DEL>	47	PASS	PRECISE;CT=5to3;CIPOS=-10,10;CIEND=-10,10;SOMATIC;CONSENSUS=ATTGAATTAAACCATGCCTTACATGTTTTGGTTTACTTGAAGAAAAACTATTGAAGAAGCTAGTGAAAGGTAGAAAAAAAACATAACTATAGTAACTCCAGGCCCCACTTTTTCTATATTAATCTCATCAGTTTCCAATTTCATCTTTCACCAGAAGTTAAAAAAAAGAAAGATCATCATCAGACAAGTACAAGTACACACCATGATGCATGTGTGTGAATACATTATCTGATCATCATCAGTCATCATGAGATGTATTCATTTTTTCTTAGAAGACTTTGGAAGTACAGGGACAAAGAAAAGAGTTTTCCTAAAATTCAGCG;SVTYPE=DEL;CHR2…
S3	C03	1195850	.	<DEL>	60	PASS	PRECISE;CT=3to5;CIPOS=-10,10;CIEND=-10,10;SOMATIC;CONSENSUS=ACTTGCAAGAGAAACTATTTGATCAAAAAAAAAAGCAACTCCAATAAAAATAAATTATCATTTGGTTGGCCCACTTTTTCTATATTAATCTCATCAGTTTCCAATTCCATCTTTCACCAGAAGAAAAAAAATCATCATCAGACAAGTACAAGTATACACCATGATGCATGTG;SVTYPE=DEL;CHR2=chrC03;END=1196140;SVLEN=-290
S19	C03	1195850	.	<DEL>	60	PASS	PRECISE;CT=3to5;CIPOS=-10,10;CIEND=-10,10;SOMATIC;CONSENSUS=TAAATTATCATTTGGTTGGCCCACTTTTTCTATATTAATCTCATCAGTTTCCAATTCCATCTTTCACCAGAAGAAAAAAAATCATCATCAGACAAGTACAAGTATACACCATGATGCATGTGTGTGAATACATCATCTGATCATCGTCATCAATCATCGTGAG;SVTYPE=DEL;CHR2=chrC03;END=1196140;SVLEN=-290
S19	C03	1196140	.	<DEL>	60	PASS	PRECISE;CT=5to3;CIPOS=-10,10;CIEND=-10,10;SOMATIC;CONSENSUS=TTATTAAATAAACTTTGTCGGAAAAAAAAAAAAAAGATTGAAGAGCACTAATTAGTACATGAAAAAAGAACAGGTTCTTGTAGGACTATCTCAATTGTATAGACTTCCTCCCTGAGATAAAATGCATAATTGTATGAATAGTCATACATAATATACATGACTTATTCATGCACTACTTCCAATTAAATGACAAAATATATTATAATCATTTGACTTGATTGATTTGATATTTAGTTAAAATATTGAATTGAAGTATTGAACCATGCCTTACATGTTTGGTTCACTTGCAAGAGAAACTATTTGATCAAAAAAAAAAAAGCAACTCCAATAAAAATAAAT…
S3	C03	1197574	.	<TRA>	30	PASS	PRECISE;CT=3to3;CIPOS=-10,10;CIEND=-10,10;SOMATIC;CONSENSUS=TTTTTAAAATTAATAAATGTTTTCTTTTTTAATATATATGTTATATGAAAAATTTTAAAAGGAAACTAAATAAAAAACAATGAAAACAATAATTGTATTTAAGTAATATTTATAATTCATTAAACGTACCAATGTAATCAATGAGAATAATGTGAACGCGACACATAAGAAACTGATTTCTCAAATAATATTATAGAGATTAATTGGACCAAAAAAAATTTATATGTGGATCTGATAATTACATGGCCGGTTCGGCCACCTAGTGACATCTAGGTAGTAGGTACAGTTGTTGACTTCTTGATCAGGAATCAGGCTGACTTGGTGTTAAAGTGGGAAAGG…
S19	C03	1207206	.	<TRA>	60	PASS	PRECISE;CT=3to5;CIPOS=-10,10;CIEND=-10,10;SOMATIC;CONSENSUS=ATCGATCAACTGCTGTTGAGAAGCTTAGTTTTCATCTACCAGGAAAACAAGTGGTCACTTTTAAAGGAAAGGACAAGCTGAAAGTAGTGATCAGTCGTAAGCTCATTGAAAAGACAATGTTCTTGGCATGGTTCGAGTTGAATAAAATCGATGAGTTTGCAAGAACACTAACTTATGCCCAGATTCCTATCTACTATATCTTTGACAAAAGGTCAAAGAAGTGGAAGAAGCGGAAA;SVTYPE=TRA;CHR2=chrC04;END=28155149;SVLEN=0
S19	C03	1207209	.	<TRA>	60	PASS	PRECISE;CT=3to5;CIPOS=-10,10;CIEND=-10,10;SOMATIC;CONSENSUS=TGTTGAGAAGCTTAGTTTTCATCTACCAGGAAAACAAGTGGTCACTTTTAAAGGAAAAGACAAGCTGAAAGTAGTGATCAGTCGTAAGCTCATTGAAAAGACAATGTTCTTGGCATGGTTCGAGTTGAATAAAATCAATGAGTTTGCAAGAACACTAACTTATGCCCAGATTCCTATCTACTATATCTTTGACAAAAGGTCTAAGAAGTGGAAGAAGCGGAAAAGGGGTTTCTGTTTAGGAAGAATAAATTATGCTCCTCGGATACAGGAAGCAGC;SVTYPE=TRA;CHR2=chrC04;END=28155149;SVLEN=0
S19	C03	1212602	.	<TRA>	9	PASS	PRECISE;CT=3to3;CIPOS=-10,10;CIEND=-10,10;SOMATIC;CONSENSUS=TTTGCCATTTGCAAACTCACGTTCTAGGTTTGTCTGCTTTTGTCTTTAATCAAACATGCAATTGCTGAGGACAAAAAATATTGTTATGGATTCTTTTGAATTAAATAAAAAATAAAATTAAAAGAACATGAAAAACAAGGGAATTTCAGGGTTGTTTGTATGAGTTTTTGGGGCCAAAGTAACTAAGGTGGGGCCAAATAAGAAGTTCTTGTCTGAACCATTCTTTCTTTCTTTCACTCATCTGAACTGCTATTCCAACAAGTACAAGGAATCTATGTAGTTTTTTTCTCTTCAGCTTTTCTGGAGATCAGGATTCAGGATCAAGCTACTACATCTTTC…
S19	C03	1212956	.	<TRA>	46	PASS	PRECISE;CT=5to5;CIPOS=-10,10;CIEND=-10,10;SOMATIC;CONSENSUS=AATCATAGCATTTTACATGTTGTATGCTCAGAAACACCTGATCTACCTATGTTTAGCGATTTAAAATGATTTTCTTTACATTTTATCACTTTTCTTCTCTGATAATTGTATTTGCCATTTGCAAACTCACGTTCTAGGTTTGTCTGCTTTTGTCTTTAATCAAACATGCAATTGCTGAGGACAAAAAATATTGTTATGGATTCTTTTGAATTAAATAAAAAATAAAATTAAAAGAACATGAAA;SVTYPE=TRA;CHR2=chrA02;END=21516989;SVLEN=0
S19	C03	1214086	.	<DEL>	60	PASS	PRECISE;CT=3to5;CIPOS=-10,10;CIEND=-10,10;SOMATIC;CONSENSUS=ACCGCTCAAAGAGGTATTTGGTCGCAGCGCAAAACTATTAGAAACGTTCTTATTCTATCGCATGCAATTGCACGTCCACAAATAGAAAGCATGCAAAATCTATCCCACTCTTGAATTAATGTATGGCCAATTACCTTTATTAGTTATAGACTTTCTGATTCTTAAGATATATATCAATGCATATCTAGCCTAATGAATTAGTTACAAATGTATTATTAATTTAGATAATTGTATCTCGACGTGATCACTCCACATCCGAAAGTGTTAATCCCACACA;SVTYPE=DEL;CHR2=chrC03;END=1214204;SVLEN=-118
S3	C03	1214196	.	<DEL>	46	PASS	PRECISE;CT=3to5;CIPOS=-10,10;CIEND=-10,10;SOMATIC;CONSENSUS=ATGTGGACCCCTTCGCAAATATGAGGTCCATCAAAGATATTTGAGGACCGCTCAAAGAGGTATTTGGTCACAGCGCAAAACTATTAGAAACGTTCTTATTCTATCGCATGCAATTGCACGTCCACAAATAGAAAGCATGCAAAATCTATCCCACTCTTGAATTAATATATGGCCAATTACCTTTATTAGTTATAGACTTTCTGATTCTTAAGATATATATCAACGCATATCTAG;SVTYPE=DEL;CHR2=chrC03;END=1214478;SVLEN=-282
S19	C03	1214199	.	<DEL>	60	PASS	PRECISE;CT=3to5;CIPOS=-10,10;CIEND=-10,10;SOMATIC;CONSENSUS=TATGTGAGTTACATGATGACGAGAGGAGACATGTGAGTGATGATGCGAAGATTAGATTGGCGTTTGGAGGGTGGAATACTAGATTTGATGTGGACCCCTTCGCAAATATGAGGTCCATCAAAGATATTTGAGGACCGCTCAAAGAGGTATTTGGTCACAGCGCAAAACTATTAGAAACGTTCTTATTCTATCGCATGCAATTGCACGTCCACAAATAGAAAGCATGCAAAATCTATCCCACTCTTGAATTAATATATGGCCAATTACCTTTATTAGTTATAGACTTTCTGATTCTTAAGATATATATCAATGCATATCTAGCCTAATTAATTAGTTACA…
S19	C03	1214203	.	<DEL>	40.5	PASS	PRECISE;CT=5to3;CIPOS=-10,10;CIEND=-10,10;SOMATIC;CONSENSUS=AAGCTATTTGTGGACCGCTCAAAGAGGTATTTGGTCACAGCGCAAAACTATTAGACACGTTCTTATTCTATCGCATGCACTTGCACGTCCACAAATAGAAAGCATGCAAAATCTATCCCACTCTTGAATTAATATATGGCCAATTACCTTTATTAATTATAGACTTTCTGATTCTTAAGATATATATCAATGCATATCTAGCCTAATTAATTAGTTACAAATGTATTATTAA;SVTYPE=DEL;CHR2=chrC03;END=1214478;SVLEN=275
S3	C03	1214204	.	<DEL>	52	PASS	PRECISE;CT=3to5;CIPOS=-10,10;CIEND=-10,10;SOMATIC;CONSENSUS=CATGCAATTGCACGTCCACAAATAGAAAGCATGCAAAATCTATCCCACTCTTGAATTAATATATGGCCAATTACCTTTATTAGTTATAGACTTTCTGATTCTTAAGATATATATCAATGCATATCTAGCCTAATTAATT;SVTYPE=DEL;CHR2=chrC03;END=1214478;SVLEN=-274
S19	C03	1214204	.	<DEL>	42	PASS	PRECISE;CT=5to3;CIPOS=-10,10;CIEND=-10,10;SOMATIC;CONSENSUS=ACCGCTCAAAGAGGTATTTGGTCGCAGCGCAAAACTATTAGAAACGTTCTTATTCTATCGCATGCAATTGCACGTCCACAAATAGAAAGCATGCAAAATCTATCCCACTCTTGAATTAATGTATGGCCAATTACCTTTATTAGTTATAGACTTTCTGATTCTTAAGATATATATCAATGCATATCTAGCCTAATGAATTAGTTACAAATGTATTATTAATTTAGATAATTGTATCTCGACGTGATCACTCCACATCCGAAAGTGTTAATCCCACACA;SVTYPE=DEL;CHR2=chrC03;END=1214478;SVLEN=274
S19	C03	1215092	.	<TRA>	12	PASS	PRECISE;CT=3to5;CIPOS=-10,10;CIEND=-10,10;SOMATIC;CONSENSUS=GAGTGGTTGAAATCTAATTATGCTATTCTTTATTGTGAGTGCAGTACACATTTAAACTGCAATAGTTTTCTTTGTATCTTCTATATTTTCTCTTTTTTTTTTTTGTAAACCGAGTATCCTGCCTCCACCGAAGTGGTCCAGACTAGAGACCGA;SVTYPE=TRA;CHR2=chrC02;END=30636;SVLEN=0
S19	C03	1216612	.	<DUP>	30	PASS	PRECISE;CT=5to3;CIPOS=-10,10;CIEND=-10,10;SOMATIC;CONSENSUS=CAATAGGATCCTGATTTAATAATATAGATTATTTCAATAAAGACAATCTTTTTGATAATTCTTTTATAATTTATAATTATTAGCTAATGGAAATTATATAAAAATGTCAAATTTTTATTTTAAAACATATGCTTAAAGCCTGAAACTATGAAATAATGTTTAGATGCAATTTGGCTCTAACTTACTTATATTTCTTACTCTAAAATGAATATTGTTATTTATTCTTCTATATTTATAAAAATAAATAACATTTTCTACCTTTTACTTTATATTTAATATAATATTATTTTAGGAAAATATATTAGAATACATTTTAGAGAAAAAGACAAAAATAGTACT…
S3	C03	1216613	.	<TRA>	0	PASS	PRECISE;CT=5to3;CIPOS=-10,10;CIEND=-10,10;SOMATIC;CONSENSUS=TTTACCATAAATAAATATATATATATGGAAAATTGACATTAATGATGATATATGAGTTATTTTTAGAAAAAAAGACAAAAATAGCACTAAATCAAGTTTTTGTTCTCAAACTAGCACTCAAGGTCAAAAGTCACAAAAATAACACTTAATG;SVTYPE=TRA;CHR2=chrC08;END=8959650;SVLEN=0
S3	C03	1216614	.	<TRA>	0	PASS	PRECISE;CT=5to3;CIPOS=-10,10;CIEND=-10,10;SOMATIC;CONSENSUS=TTTTAATATATATTAATTATTTCATAATATGTAAAAATATTTAATACATAAAATAATTTAGAGAAAAAGACAAAAATAGCACTAAATCAAGTTTTTGTTCTCAAACTAGCACTCAAGGTCAAAAGTCACAAAAATAGCACTTAAT;SVTYPE=TRA;CHR2=chrC07;END=35105813;SVLEN=0
S19	C03	1216618	.	<TRA>	0	PASS	PRECISE;CT=5to3;CIPOS=-10,10;CIEND=-10,10;SOMATIC;CONSENSUS=TGAATAATAGTTCTTGATTTAAAAAACTCGAGGTTGATTTATGAGAAAAAGACAAAAATAGCACTAAATCAAGTTTTTGTTCTCAAACTAGCACTCAAGGTCAAAAGTCACAAAAATAGCACTTAATGTTTTATCAAAAGTCACAAACTTAGGGTTTAGAGTTAAAGGGTGGGGTTTAGGATTTAGGGTTTAGGGTTTAGAGTTTAGGGTTTAGGGTTTAGAGTTTAG;SVTYPE=TRA;CHR2=chrCnn_random;END=13669472;SVLEN=0
S19	C03	1217278	.	<DEL>	56.5	PASS	PRECISE;CT=5to3;CIPOS=-10,10;CIEND=-10,10;SOMATIC;CONSENSUS=AAAAAACATGCATACCATGTTAAACATATGTTCCAAGTTTTGAACAAGAATTGAATTTAAATCTACAACAACCTAACATCAATTTCAGTTTCATATCTTCAAAGCTTTTTGAAATAAGCAGACCTGCGTCTAATTGGGCGGCTGGGCCTAATTCTACTTAGCAGCCCACATGCTCTGGAGAATTTCATGGGCTTTTGTTGATTCAACACTAACAAGCTGAAACAGTCTCTTCTTCCTTCCATTGTCTTACAAGCAACAGGTTGGTCAAGCTTACATTATAGGAACATGGATATGTCTTGGAGACTTTATGTAATAATAGACTTTGAAGAATTCAAGAAA…
S19	C03	1217294	.	<DEL>	55	PASS	PRECISE;CT=3to5;CIPOS=-10,10;CIEND=-10,10;SOMATIC;CONSENSUS=AAAAAACATGCATACCATGTTAAACATATGTTCCAAGTTTTGAACAAGAATTGAATTTAAATCTACAACAACCTAACATCAATTTCAGTTTCATATCTTCAAAGCTTTTTGAAATAAGCAGACCTGCGTCTAATTGGGCGGCTGGGCCTAATTCTACTTAGCAGCCCACATGCTCTGGAGAATTTCATGGGCTTTTGTTGATTCAACACTAACAAGCTGAAACAGTCTCTTCTTCCTTCCATTGTCTTACAAGCAACAGGTTGGTCAAGCTTACATTATAGGAACATGGATATGTCTTGGAGACTTTATGTAATAATAGACTTTGAAGAATTCAAGAAA…
S19	C03	1217391	.	<DEL>	60	PASS	PRECISE;CT=3to5;CIPOS=-10,10;CIEND=-10,10;SOMATIC;CONSENSUS=AAAAAACATGCATACCATGTTAAACATATGTTCCAAGTTTTGAACAAGAATTGAATTTAAATCTACAACAACCTAACATCAATTTCAGTTTCATATCTTCAAAGCTTTTTGAAATAAGCAGACCTGCGTCTAATTGGGCGGCTGGGCCTAATTCTACTTAGCAGCCCACATGCTCTGGAGAATTTCATGGGCTTTTGTTGATTCAACACTAACAAGCTGAAACAGTCTCTTCTTCCTTCCATTGTCTTACAAGCAACAGGTTGGTCAAGCTTACATTATAGGAACATGGATATGTCTTGGAGACTTTATGTAATAATAGACTTTGAAGAATTCAAGAAA…
S19	C03	1217471	.	<TRA>	0	PASS	PRECISE;CT=5to3;CIPOS=-10,10;CIEND=-10,10;SOMATIC;CONSENSUS=GGCCGAAACCCAAACTGGTCAATTAGTGATAATTTAGTTTGTGAAGAGAATCGAATCCAAAACTGATGTGGGTATACACCAAACCCCAAAAGATTACCACTAGACTACCATTACTTGTTTCTGAAGTAGAGTCTTCTTCCTTCCATCGTCTTTACAAGCAACACTACTAGTCAAGCT;SVTYPE=TRA;CHR2=chrC09;END=36076634;SVLEN=0
S19	C03	1227164	.	<TRA>	5	PASS	PRECISE;CT=3to5;CIPOS=-10,10;CIEND=-10,10;SOMATIC;CONSENSUS=TTATTGATTAATATATTTTTTGTGAAGTCTTGGATGCTGGAGATGAAATCCACGTCTCAGGATGGTATACCAGCTCGACATGTTGTTAAGAAAGTGAGGAAGACATGCAAAAAAGGTGGAGATATAGGACTTGATAAGAATAATTTGTTTGAGAATAAGGTTTTCAAAACCAAGATACAAGTCCCACATCTACTCGATACTGCCTCTGAGGAAACATGGTCTGATACAAAGCAGCGTGAAAAAATTAGAAAAGTTAGTGATCCTATCGTTTACTTCTATGACTTTTCTCTCTTTTTTCTTGTCAACACCAAATAGCCATCTAGTTTCTTGATATATCCA…
S19	C03	1230185	.	<TRA>	0	PASS	PRECISE;CT=3to5;CIPOS=-10,10;CIEND=-10,10;SOMATIC;CONSENSUS=CGATTTTAAATAAGTTCGTGGCAATGTAGAAATAAATCTATGGTTAATAAGTCTGTTGCTTCTTGTAACGTGAATCAAATAAATCTATCAAATGGTAAAATTGTAATTATTATTATTTTTAAAAAAAATTAAAAATTATATTAATGGCAGTTTTGTAATTAGCGTTTTACATAACAAAGAGTCTAAGGGCATTATAGATATCAAAACTAAACCAGTAATTAAAAAAATATTAGAACTAATCTAGTAATAAACTGATAAATTAGGGCTACATTAACTTTTTTCCCTAATTTTTATTCACTTTGTAGCTCAGTCTCTTTCCGGAATAAGGTGTACACATGA…
S19	C03	1232468	.	<TRA>	0	PASS	PRECISE;CT=3to5;CIPOS=-10,10;CIEND=-10,10;SOMATIC;CONSENSUS=TTAAGAAACCGGTTAAGAAAGTTGTTCAACCGAGAAGAGGTATGTTTTTGGGTATGTGTATAATGTTGCATTGATTGGATCATAGTTTTGGTAGATTAATCTAATGCTGATTCATTGAACTGAAGTAGTGTGTAGTTGTTTGATTGAACTTT;SVTYPE=TRA;CHR2=chrC08;END=18391925;SVLEN=0
S19	C03	1233314	.	<DEL>	7	PASS	PRECISE;CT=5to3;CIPOS=-10,10;CIEND=-10,10;SOMATIC;CONSENSUS=TGATTGAAGATTTGTCCTGTGGTGAATAGACAACAACGCTTCAGAAACCAATTTTCTCATGAATTGAGAAAGATGGTTTTTGAGTTCTTTTTTCTTTTTTTCTTAAATACATATTTTTGGGGGGTGTTTTATATTCAGTGTTGGAGTATGAATACTGTAATTAGATATATCAATCATTTTTTAATTAATTTGGTGGGGTATGAGAATGAGAGGACAATTAACAAAAGGGGAACCAAAAAAGAGAACATAAACCTTTTC;SVTYPE=DEL;CHR2=chrC03;END=1233428;SVLEN=114
S19	C03	1234351	.	<DEL>	18	PASS	PRECISE;CT=3to5;CIPOS=-10,10;CIEND=-10,10;SOMATIC;CONSENSUS=AATCATCTGCTTCTGCTATGGCCTCTCTGAGTTCCATCATCTGACATCATTTGTAAATACATAAGTGAATTTGCGCCTCCTTTGCGGAAACACAAAAACTTTGGATCACTGAGAACTAATCTCTTATGAGTAAGTCCATTTACCTCCATTAACAACGTTGGATCTGTTACAGTTTCTTCTTCATTGACATTTTTGCCATTGAGCTTCATCTACCAAACGAAACAACCATCAATATTAATCAGACTC;SVTYPE=DEL;CHR2=chrC03;END=1234571;SVLEN=-220
S19	C03	1235833	.	<DEL>	19	PASS	PRECISE;CT=5to3;CIPOS=-10,10;CIEND=-10,10;SOMATIC;CONSENSUS=AATCTGAAAAAAAAAAGTTAAGCACCTGTCATCGAACCAAACCAAATCGGTTAGGTCTAAACTGTAAAAAAATTGGATTTCCTGTTAATATTAAATGTATTCCAGTATAGAGTATTATTTGGTTTGGACAAGCACTAACTGGAGTAGCTTTGATTATGAATTTTGCAACAAGTTTACAAAAAAATCCACAAAAACTTTAGCATGAATCATGCATATATGAAATAGATGATTTCCGAGTAAAAACAATCCTTCTCTCCTATGTTCCCACACACTCTTGTAGTACAATGAGCTTTTATTCAGAGTCATAATCTGAAAGAAAAAAAGCCTAAATTACATTTT…
S19	C03	1245830	.	<TRA>	49	PASS	PRECISE;CT=3to5;CIPOS=-10,10;CIEND=-10,10;SOMATIC;CONSENSUS=TGTATTCCCTTTGGTTGGTTAATGACAAGTTGAAGTTGAGTTAAAAAAAAAAAAAAAAAAAAGATCCACTGCACTAGCCATGGCCTAGTTAGGCATTGAAGGTGAAACATTTGTTTTCTGCATCAACTCCCTTTTCATTTTTTTTTTTGAAACTCCCTTTTCATTTATTTAGAATATTATAGGTAATACTTGATATATGTAAATTCAAATGTGTTTGAGTTTACTACATCAAAAT;SVTYPE=TRA;CHR2=chrA03_random;END=273560;SVLEN=0
S3	C03	1248343	.	<TRA>	25	PASS	PRECISE;CT=5to5;CIPOS=-10,10;CIEND=-10,10;SOMATIC;CONSENSUS=GTCTAAGACCAATGTTTCGTTAGGTTTTGCCCAGGACCGGCCCTGGTATAAGTAATGAAGTCATGCATCAATGAACTTCTATATATTTTAATATTTATATGCACAACGAAAATATATCCGTTACGTCTAAAGAAAATTTAAAATATGATGTTA;SVTYPE=TRA;CHR2=chrC04;END=14787099;SVLEN=0
S19	C03	1249681	.	<DEL>	16	PASS	PRECISE;CT=3to5;CIPOS=-10,10;CIEND=-10,10;SOMATIC;CONSENSUS=ATTCCATCTTCACACTCACTTCTTTCTTAAATAATGAAATCTTAAAAGAACTCAATTTTTAAAAGAATTTATTTACTAAACAAACAGTGAAAAAAAGATTTTGTTCAACCAATATATAAATAATCGATATCAGAAAATACCTCAATGTTTTGTCTCTAGTGACAAAAGTCGACGCTCCAAGATACACAAAACGTCGTTCTCCTCTTTGGTTAGACTGCCACTTGATAACATATAAAAAATTGCTTGCATCAGCTGTTTTGTAATTAAGTGAAACTTTCCAATTTGACACAGTATTAGACCTAAACAACGACAGTTAACATCTCTCTCCTCTTACTATTG…
S19	C03	1249703	.	<DEL>	47	PASS	PRECISE;CT=5to3;CIPOS=-10,10;CIEND=-10,10;SOMATIC;CONSENSUS=ATCATACACAACGGATAAAACGTATTTAGCTCGAAAACAAGGTTTATCTTCTTTTTTTTTTTTTGTCAACATTCCATCTTCACACTCACTTCTTTCTTAAATAATGAAATCTAAAAAGAACCAATTTTTTAAAAGAATTTATTTACTAAACAAACAGTGAAAAAAATATTTTGTTCAACCAATATATAAATAATCGATATCAGAAAATACCTCAATGTTTTGTCTCTAGTGACAAAAGTCGACGCTCCAAGATACACAAAACGTCGTTCTCCTCTTTGGTTAGACTGCCACTTGATAACATATAAAAAATTGCTTGCATCAGCTGTTTTGTAATTAAGT…
S19	C03	1249865	.	<DEL>	16	PASS	PRECISE;CT=5to3;CIPOS=-10,10;CIEND=-10,10;SOMATIC;CONSENSUS=ATTCCATCTTCACACTCACTTCTTTCTTAAATAATGAAATCTTAAAAGAACTCAATTTTTAAAAGAATTTATTTACTAAACAAACAGTGAAAAAAAGATTTTGTTCAACCAATATATAAATAATCGATATCAGAAAATACCTCAATGTTTTGTCTCTAGTGACAAAAGTCGACGCTCCAAGATACACAAAACGTCGTTCTCCTCTTTGGTTAGACTGCCACTTGATAACATATAAAAAATTGCTTGCATCAGCTGTTTTGTAATTAAGTGAAACTTTCCAATTTGACACAGTATTAGACCTAAACAACGACAGTTAACATCTCTCTCCTCTTACTATTG…
S19	C03	1249956	.	<TRA>	11.5	PASS	PRECISE;CT=5to3;CIPOS=-10,10;CIEND=-10,10;SOMATIC;CONSENSUS=AAATACCTCAATGTTTTGTCTCTAGTGACAAAAGTCGACGCTCCAAGATACACAAAACGTCGTTCTCCTCTTTGGTTAGACTGCCACTTGATAACATATAAAAAATTGCTTGCATCAGCTGTTTTGTAATTAAGTGAAACTTTCCAATTTGACACAGTATTAGACCTAAACAACGACAGTTAACATCTCTCTCCTCTTACTATTGTTATTACCCACAAGAGGAAACAAAAAATCGTTCTGGAGTTTCTCTAGACCGTATATGTTTTATACCAAGTAAACGATTACAGAAAGAATATTCGTTATATACACATTCCCTTATTACACTTCTTGAATTTTATA…
S3	C03	1250073	.	<TRA>	36	PASS	PRECISE;CT=3to3;CIPOS=-10,10;CIEND=-10,10;SOMATIC;CONSENSUS=AGCCTACACGATACAGTTAACATATCTCCCCCTCATTATTATTATTACCCACAAGAGGAACCGAAAAAATCGTTCTGGAGTTCCTCTAGACGATATATGTTTTACCAAGGAAACGATGACAGTAAGAAACATTCGTTATAAACACATTCCGTATAACAAGGGGCTGTTTGTTTCACCATTTGTCATCTCTATCCAAATGATTCATT;SVTYPE=TRA;CHR2=chrA03_random;END=4530308;SVLEN=0
S19	C03	1250209	.	<TRA>	12	PASS	PRECISE;CT=5to5;CIPOS=-10,10;CIEND=-10,10;SOMATIC;CONSENSUS=AATAATTGCAAATGCAAAAAAAAAAAAAAAAACTTTACAATCGCCAGTCAGAAAAAAATCATCTTAAACCCCAAATCTCTAAAAGGTACAAATATTTCGGTATTCTATAAAACTCTAAAAAGCCAAACCGTGGCTCCCGAATCCAAGCGACGGGCTTCCATATTCTTTTCTTCGAAAATAA;SVTYPE=TRA;CHR2=chrC02;END=853462;SVLEN=0
S19	C03	1255395	.	<TRA>	4	PASS	PRECISE;CT=5to3;CIPOS=-10,10;CIEND=-10,10;SOMATIC;CONSENSUS=GATTACTGAGTTAAATTAACACATTTCTTCATGTACTAAACCTATGCAACACTTATTAAAAAGCACTACTTGAATTCTAGTAGAGAATAAGGAGAAGAAACTCAAATTACGACACTAGTTTCTATATTATCCAAATATTTTGCTTATTCAACCTATTTTCATGCTAATCAAATATTTCTTTCAGGTGACAGCTTTTAGGAACAGGTGAATGAATGTACTAGTAGATTTCGACATGTTTTGGACAAAGTGCTCAAAAGTGAGACCTCCGCAATGCCAACAGCATAAGATTACAAATTTACTTTTCAGATTCAACTATTTTCAACCTCCAAAATAAGCCCT…
S3	C03	1259327	.	<TRA>	0	PASS	PRECISE;CT=5to5;CIPOS=-10,10;CIEND=-10,10;SOMATIC;CONSENSUS=GTATTTCACAACTCTATTGTCCCAGTTAATTTATTTAGATATCCCCTATATATTAATTGATGAACATTTGAAAAGATGTAACCTCAATTTTGTATTAATTAAAATAGGCCTCAATGCATAGGTGGCACTCAATTAG;SVTYPE=TRA;CHR2=chrC07;END=30566549;SVLEN=0
S3	C03	1259688	.	<TRA>	11.5	PASS	PRECISE;CT=3to5;CIPOS=-10,10;CIEND=-10,10;SOMATIC;CONSENSUS=CTCTTCTCTAAATTAGGCTAAAACTGGGCTTTTTGAGAATAATGCCAGTCTAATAGCATGTCTTAAGCAAACAAGACTTAACAGTAGCGGTCTTTCATCACCAAGGCAGAGAAGCCCAAGTCTCAAAGACCATTGGCAATTACAAAGATTGGATTATCACTACAAGAAAACAGCGGCATACTGAGGGAAAAAATCG;SVTYPE=TRA;CHR2=chrC06;END=32595145;SVLEN=0
S3	C03	1260930	.	<TRA>	19	PASS	PRECISE;CT=3to3;CIPOS=-10,10;CIEND=-10,10;SOMATIC;CONSENSUS=CTTTTTTTTCTTTTCAGATTCAGCTTTCTTGAATCTTCCATGTGGGGTTGGAAAATCATAATCAGATATCCTAAGAAAATAAGAAAAACAAATATTAACAGCAGAGTAAGTACTCAGAACAATCCTACTATATAAAAGGGACTAAATCCCTCATTTCTAAGCCATGCCACATAGGTAAAATATTATGAACCAATCAAGATGCCATGTCATCCGG;SVTYPE=TRA;CHR2=chrA05;END=17699217;SVLEN=0
S19	C03	1261653	.	<DEL>	0	PASS	PRECISE;CT=3to5;CIPOS=-10,10;CIEND=-10,10;SOMATIC;CONSENSUS=TTCTTCGCAGTGTTCTTGGATGCCCTCTTTTCCCTGTCCCTCCTCTCTCCAAGATGTCTCTCCAACAGGTAACTATTATACGGCGTATGTATGTGATATCTACATACTGTATGTACTTATTTGGAAAACTATTTCAACTAACTAAAAACATATTTTGGTGGGTGACATTAAATAGGATTAGTTTCTGATGCTTTTGTATTTTTGCTCATTGTATCTGAAGTATCTTTCGTATTAATTAGATAGACATGCTTTTAATCCGGTGAGAACTATTAACTTGACAAGTTTGCATCCATTACTTGAAGACAGTTACACCTCATAAATGGTCTTTGGTATATTTCT…
S19	C03	1261701	.	<DEL>	0	PASS	PRECISE;CT=3to5;CIPOS=-10,10;CIEND=-10,10;SOMATIC;CONSENSUS=CTCATAAATGGTCTTTGGTATATTTCTCTCAGTTGAAATAGCGTTACTTTTTCTTCTCTTCCTTTTCGGATTTTGAAAACATGACATATGCTGTTTCAAATAAAAAAACATGACATATGCAAAACTTTATATTAAAAAGGAAATCTGCAGGTATTTGTTAATAATCCAGATAATCTTGCCATTTTCTTTTCATTTTCACTTTTTACATAACAGAATAAATTGTATAATATGAGATTTTAGACTTATCGGGTTAAATTTATTTTAAAGTTTATA;SVTYPE=DEL;CHR2=chrC03;END=1261816;SVLEN=-115
S19	C03	1261816	.	<DUP>	0	PASS	PRECISE;CT=5to3;CIPOS=-10,10;CIEND=-10,10;SOMATIC;CONSENSUS=CTCATAAATGGTCTTTGGTATATTTCTCTCAGTTGAAATAGCGTTACTTTTTCTTCTCTTCCTTTTCGGATTTTGAAAACATGACATATGCTGTTTCAAATAAAAAAACATGACATATGCAAAACTTTATATTAAAAAGGAAATCTGCAGGTATTTGTTAATAATCCAGATAATCTTGCCATTTTCTTTTCATTTTCACTTTTTACATAACAGAATAAATTGTATAATATGAGATTTTAGACTTATCGGGTTAAATTTATTTTAAAGTTTATA;SVTYPE=DUP;CHR2=chrC03;END=1262964;SVLEN=1148
S19	C03	1266136	.	<TRA>	16	PASS	PRECISE;CT=5to5;CIPOS=-10,10;CIEND=-10,10;SOMATIC;CONSENSUS=TAGACAATGTATTTTCCTATTGGAACCATCCTAATTTTTTGTTTTAATTAAATAGTTGCCATTTTTTTTTGAAGAAAAAAGGGTTAAATCCGGATCTATTGAAGACACAGACCTAACCTCCGGGTGGGAGGTGCAGCCCACGACAGGCCCTCTCCCGGGTTTTCATACGGACGTATCCGCAACCGTGGTGAGCAGAACAATGTGACTTAGTTTTCGCAGCAGAAAAATCGAACCCGGAATGTGTTTACATCCAAGGCCCGTCCACT;SVTYPE=TRA;CHR2=chrA06;END=3427505;SVLEN=0
S3	C03	1266284	.	<TRA>	0	PASS	PRECISE;CT=3to3;CIPOS=-10,10;CIEND=-10,10;SOMATIC;CONSENSUS=GTTAAACCCGGGTCTATTAAAGATACATACCTAATCTCCGGGTGGGAGGTGCAGCCCACGACATACCATCTCCCGGGTTTTCATATGGACGTATCCGCAGTTGTGGTAAGCAGAACAATGTGACTTAGAGCTTGATTGGTTTTCCCGCTACCACCCGCAAACGCAGCTTTTGCGATTGGTAGCGGTTGA;SVTYPE=TRA;CHR2=chrA10;END=14997489;SVLEN=0
S19	C03	1267392	.	<TRA>	19.5	PASS	PRECISE;CT=5to5;CIPOS=-10,10;CIEND=-10,10;SOMATIC;CONSENSUS=TAGAAAAGGAAAATCGGTTTTTTATTTTTTTTAAAAGGAAAAACTCTTGATTTCCCTGAAACACCCTCGGTTTTACGAAGACGGTTCTATATAGTGTATACAACTCTATTAGGTTCCAAATCCAAAACGCAAGTCGGTGGCCTCTCACAGATCAAAAACCTCTCTGATCTAAGCGAGAGAACGAAACCAATCTCCTTGTGTAAGCACCAATCTCTCCGGTTCTCAAATCTCTGTATAAAAT;SVTYPE=TRA;CHR2=chrC08;END=38005228;SVLEN=0
S19	C03	1267882	.	<DEL>	30	PASS	PRECISE;CT=3to5;CIPOS=-10,10;CIEND=-10,10;SOMATIC;CONSENSUS=ATTGTATCATCGTTAACAGCGTTGCACCTTAGAACCCCTCCTGTTACGTGTGCCTGTTACGTATGCCACAAAGACGCCTCGTGTGGACAGCGGTTATTCCACCACAAATTGACAGAAGAATACTGAAAATTGTAATGCAGGGACAGGGAACATAATCTCATCTTGACATAAGAGTTTCGCTTTAGCAAAGAATCTTTTGGTTTGTCAAAGAAAACCGTAAACAGATACCGGACTCGATTAAGAATATACATTGAAAAATGCTCTTGTTTTCAGGAATACTAACATGTTTTATCAACAAAAATCAGACCATGGTTCGATTTTTTTTTTTTTAAAAAAATG…
S19	C03	1267985	.	<TRA>	13	PASS	PRECISE;CT=3to5;CIPOS=-10,10;CIEND=-10,10;SOMATIC;CONSENSUS=CTTGACATAAGAGTTTCGCTTTAGCAAAGAATCTTTTGGTTTGTCAAAGAAAACCGTAAACAGATACCGGACTCGATTAAGAATATACATTGAAAAATGCTCTTGTTTTCAGGAATACTAACATGTTTTATCAACAAAAATCAGACCATGGTTCGATTTTTTTTTTTTTAAAAAAATGCATAGATACCAAAACAAGATACGATT;SVTYPE=TRA;CHR2=chrA03_random;END=299273;SVLEN=0
S19	C03	1270472	.	<TRA>	0	PASS	PRECISE;CT=5to5;CIPOS=-10,10;CIEND=-10,10;SOMATIC;CONSENSUS=CTGATCTTTTCACATGTTGTTTTAAAAAACGCAGCTCTCAAATTAGGCAGAATTTGGATCTTGAATCGTATATGGAAACATGTTTCGTAAGTGACTTAAAACACACGTATATTTTATTGCCTTATTTAAATGAACCACTTCCAAGTTTTCGAACAAACAATAAAGTCTCTTTTTGAATGGTAATAATATGTTGCCTTAGTTAAATCCCCATTTTTTTTT;SVTYPE=TRA;CHR2=chrCnn_random;END=16305171;SVLEN=0
S19	C03	1271713	.	<TRA>	0	PASS	PRECISE;CT=5to5;CIPOS=-10,10;CIEND=-10,10;SOMATIC;CONSENSUS=CGGATTATGGTTATAATATGTTAGTGTTTATTTTAAATCAAAATTGTAAGTAATAGATTTTATATATTAAAACAGAATTCATAACATTGATTCATGTGTGATTTGTTTTTTTAAAAATGGACCTAATGTACATATTCCTAAAAAGTCATGTTACATTTAATCTCTAATTTTATTATTTAAATTTTGGG;SVTYPE=TRA;CHR2=chrCnn_random;END=78290896;SVLEN=0
S3	C03	1277478	.	<TRA>	19	PASS	PRECISE;CT=5to5;CIPOS=-10,10;CIEND=-10,10;SOMATIC;CONSENSUS=ATAGATAACAGTGACCTTAGAGAAAGGAGGCAAGCCTACTGTTATATTCTTAAATATATTATATTCTTGATAATTTTAAAATTACTTAAAAAGAAACTAAATTATTAAAAATTAGTATATAAATAAAACTAAAGCAATATTTTGAAG;SVTYPE=TRA;CHR2=chrC09;END=44993009;SVLEN=0
[truncated: 2,152 more rows]
