# Supplementary material for: The Rlm13 Gene, a New Player of Brassica napus–Leptosphaeria maculans Interaction Maps on Chromosome C03 in Canola
Source: Front Plant Sci. 2021 May 12;12:654604. doi: 10.3389/fpls.2021.654604 (PMC8150007; doi:10.3389/fpls.2021.654604)
Supplement: Supplementary file 3 [file Table_3.XLSX]

## Sheet: Sheet1
Supplementary Table 3: Genetic mapping of DArTseq markers in the F2 population derived from the CB-Telfer and ATR-Cobbler cross. Genetic and physical map position of DArTseq markers are shown.
Marker Name	Chromosome	Genetic Position	DerivedChromosome (Physical Map Chromosome)	DerivedChromosomePos (Physical position of DArTseq Marker)	AlleleSequence	Trimmed Sequence (-ve Barcode)	Chrom_Brassica_v41_napus	ChromPos_Brassica_v41_napus	CB-Telfer (Plant 1)	CB-Telfer (Plant 2)	ATR-Cobbler (Plant 1)	ATR-Cobbler (Plant 1)	F2-1-1	F2-1-10	F2-1-100	F2-1-101	F2-1-102	F2-1-103	F2-1-104	F2-1-105	F2-1-106	F2-1-107	F2-1-108	F2-1-109	F2-1-11	F2-1-110	F2-1-111	F2-1-112	F2-1-113	F2-1-114	F2-1-115	F2-1-116	F2-1-117	F2-1-118	F2-1-119	F2-1-120	F2-1-121	F2-1-123	F2-1-125	F2-1-127	F2-1-128	F2-1-129	F2-1-13	F2-1-130	F2-1-131	F2-1-132	F2-1-133	F2-1-134	F2-1-135
3078391	chrA01	0	chrA01	2519086	TGCAGTGAATAAAGAAGATACACTGATCGGTTCTTCTCTCAGCCATCCATCTCAATTGGCAAATTGTTG	TGCAGTGAATAAAGAAGATACACTGATCGGTTCTTCTCTCAGCCATCCATCTCAATTGGCAAATTGTTG	chrA01	2519086	1	1	0	0	1	0	1	1	1	1	0	1	-	1	0	0	1	1	0	0	1	1	1	1	1	1	1	1	0	1	1	0	1	0	0	1	0	1	1	1	0
3101453	chrA01	0.680272	chrA01	2561847	TGCAGGTTGTGAATATCATATACTTACTATATTCTTACAGATCGGAAGAGCGGTTCAGCAGGAATGCCG	TGCAGGTTGTGAATATCATATACTTACTATATTCTTAC	chrA01	2561847	1	1	0	0	1	0	1	1	1	1	0	1	0	1	0	0	1	1	1	0	1	1	1	-	1	1	1	1	0	1	1	0	1	0	0	1	0	1	1	1	0
5050285	chrA01	0.680272	chrA01		TGCAGTGGGACCTGCTACCGGTTTTACAGATCGGAAGAGCGGTTCAGCAGGAATGCCGAGACCGATCTC	TGCAGTGGGACCTGCTACCGGTTTTAC		NA	1	1	0	0	1	0	1	1	1	1	0	1	0	-	0	0	1	1	1	0	1	1	1	1	1	1	-	1	0	1	1	0	1	0	0	1	0	1	1	1	0
3095087	chrA01	1.93027	chrA01		TGCAGAGAAACAAAACACCAACCAAACAGTCAGGACTCACTCAATTTCTACAATAATCCGTAAATTTTT	TGCAGAGAAACAAAACACCAACCAAACAGTCAGGACTCACTCAATTTCTACAATAATCCGTAAATTTTT	chrA01_random	46540	1	1	0	0	1	0	1	1	1	1	0	1	0	1	0	0	1	1	1	0	1	1	1	1	1	1	1	1	0	1	1	0	1	0	0	-	0	1	1	1	0
3087884	chrA01	2.23702	chrA01		TGCAGGTAACACGTTGTTTCTTCTTAGCCTCACGCCATTGCTTTCCAAATTTTACAGATCGGAAGAGCG	TGCAGGTAACACGTTGTTTCTTCTTAGCCTCACGCCATTGCTTTCCAAATTTTAC	chrA01_random	66980	-	1	0	0	1	0	1	1	1	1	0	1	0	1	0	0	1	1	-	0	1	1	1	1	1	1	1	1	0	1	1	0	1	0	0	1	0	1	1	1	0
3091117	chrA01	2.85814	chrA01	65792	TGCAGATAAGCATCTAGCTGAAAGCCTAGCAACAGCTGCATCAAAAAAAGTCATGAAACTGTAGGAACC	TGCAGATAAGCATCTAGCTGAAAGCCTAGCAACAGCTGCATCAAAAAAAGTCATGAAACTGTAGGAACC	chrA01	65792	-	1	0	0	1	0	1	1	1	1	0	1	0	1	0	0	1	1	-	0	1	-	1	1	1	1	-	1	0	1	1	0	1	0	0	-	0	1	1	1	0
3111703	chrA01	2.85814	chrA01	180968	TGCAGAAACAGATTCGTTGTGATTCATTGATGTTTACTTGATAGAAACGTCTTTACAGATCGGAAGAGC	TGCAGAAACAGATTCGTTGTGATTCATTGATGTTTACTTGATAGAAACGTCTTTAC	chrA01	180968	-	1	0	0	1	0	1	1	1	1	0	1	0	1	0	0	1	1	-	0	1	1	1	1	1	1	1	1	0	1	1	0	1	0	0	1	0	1	1	1	0
3088252	chrA01	3.48314	chrA01	69010	TGCAGTTTCAATCTCAGAGGCAATCTCAGCAGGAATCTTCTCTCTGTACTCGCTCAAGCTCTTTTCAAC	TGCAGTTTCAATCTCAGAGGCAATCTCAGCAGGAATCTTCTCTCTGTACTCGCTCAAGCTCTTTTCAAC	chrA01	69010	1	1	0	0	1	0	1	1	1	1	0	1	0	1	0	0	1	1	0	0	1	1	1	-	1	1	1	1	0	-	1	0	1	0	0	-	0	1	1	1	0
3083581	chrA01	4.10426	chrA01		TGCAGTTATTTTACGATCTCATAAAAAAATTCCTGCATTCAACACCAAGATCTTTCTTCTTTTTCAGAG	TGCAGTTATTTTACGATCTCATAAAAAAATTCCTGCATTCAACACCAAGATCTTTCTTCTTTTTCAGAG	chrA01_random	93809	1	1	0	0	1	0	1	1	1	1	0	1	0	1	0	0	-	1	-	0	1	1	1	1	1	1	1	-	0	1	1	0	1	0	0	-	0	1	1	1	0
3093151	chrA01	4.10426	chrA01		TGCAGATAAATATAGTCAAGAATCCAGACACATGAGATTTTACTGTCTGATTACAGATCGGAAGAGCGG	TGCAGATAAATATAGTCAAGAATCCAGACACATGAGATTTTACTGTCTGATTAC	chrC01	803775	1	1	0	0	1	0	1	1	1	1	0	1	0	1	0	0	1	1	1	0	1	-	1	1	1	1	-	1	0	1	1	0	1	0	0	1	0	1	1	1	0
3180734	chrA01	4.10426	chrA01	376854	TGCAGACAGAGACAGAGAGATAGCATTTAGAGAGCAAGAAGGGTAATGTGTTTTGGTTACATGAGCTGT	TGCAGACAGAGACAGAGAGATAGCATTTAGAGAGCAAGAAGGGTAATGTGTTTTGGTTACATGAGCTGT	chrA01	376854	-	1	0	0	1	0	1	1	1	1	0	1	0	1	0	0	1	1	1	0	1	1	1	1	1	1	-	1	0	0	1	0	1	0	0	1	0	1	1	1	0
3090679	chrA01	4.72537	chrA01	376585	TGCAGTTACAGTTTTGCTCAAAGTTGTAACGTTTTTCGAGTTTTCATTTTACTTTTATACACAGATTCT	TGCAGTTACAGTTTTGCTCAAAGTTGTAACGTTTTTCGAGTTTTCATTTTACTTTTATACACAGATTCT	chrA01	376585	-	1	0	0	1	0	1	1	1	1	0	1	0	1	0	0	1	1	1	0	1	1	1	1	1	1	1	1	0	1	1	0	1	0	0	1	0	1	1	1	0
4110544	chrA01	5.03402	chrA01		TGCAGGTGAGTTTGTGAATATGATATTACAGATCGGAAGAGCGGTTCAGCAGGAATGCCGAGACCGATC	TGCAGGTGAGTTTGTGAATATGATATTAC		NA	1	1	0	0	1	0	1	1	1	1	0	1	0	1	0	0	1	1	1	0	1	1	1	1	1	1	1	-	0	1	1	0	1	0	0	1	0	1	1	1	0
3090548	chrA01	5.34458	chrA01	380800	TGCAGCTGTTGAAAACGCCCAACAACTTCCTGTTTGTCGATCAAAACACAACACACAAACGTTACAGAT	TGCAGCTGTTGAAAACGCCCAACAACTTCCTGTTTGTCGATCAAAACACAACACACAAACGTTAC	chrA01	380800	1	1	0	0	1	0	1	1	1	1	0	1	1	1	0	0	1	1	1	0	1	1	1	1	1	1	1	1	0	1	1	0	1	0	0	1	0	1	1	1	0
4112922	chrA01	5.65322	chrA01		TGCAGTCGAAGTGTTGTTGCTTTCTTCTTCTTCTTTTTTGGTAAGAGGTGTTGTTACTTTTGTTTAGTA	TGCAGTCGAAGTGTTGTTGCTTTCTTCTTCTTCTTTTTTGGTAAGAGGTGTTGTTACTTTTGTTTAGTA		NA	1	1	0	0	1	0	1	1	1	1	0	1	1	1	0	0	1	1	-	0	1	1	1	1	1	1	1	-	0	1	1	0	1	0	0	1	0	1	1	1	0
3187045	chrA01	5.96186	chrA01	356796	TGCAGCGGAAGAGTTTTTCACTAGTAGATCAATGGTTGATGTTACAGATCGGAAGAGCGGTTCAGCAGG	TGCAGCGGAAGAGTTTTTCACTAGTAGATCAATGGTTGATGTTAC	chrA01	356796	1	1	0	0	1	0	1	1	1	1	0	1	1	1	0	0	1	1	1	0	1	1	1	1	1	1	1	1	0	1	1	0	1	0	0	1	0	1	1	1	0
3187045|F|0-9:A>G-9:A>G	chrA01	5.96186	chrA01	356796	TGCAGCGGAAGAGTTTTTCACTAGTAGATCAATGGTTGATGTTACAGATCGGAAGAGCGGTTCAGCAGG	TGCAGCGGAAGAGTTTTTCACTAGTAGATCAATGGTTGATGTTAC	chrA01	356796	0	0	1	1	2	1	2	0	0	2	1	2	2	2	1	1	2	0	2	1	0	2	2	2	0	0	2	2	1	0	0	1	0	1	1	2	1	2	2	2	1
3206751	chrA01	5.96186	chrA01		TGCAGGGTATCATCATGAATAGCACTCTCTTTTACAGATCGGAAGAGCGGTTCAGCAGGAATGCCGAGA	TGCAGGGTATCATCATGAATAGCACTCTCTTTTAC	chrA01_random	31116	-	1	0	0	1	0	-	1	1	1	0	1	1	1	0	0	-	1	1	0	1	1	1	1	1	1	1	1	0	1	1	0	1	0	0	1	0	1	1	1	0
4168889	chrA01	5.96186	chrA01		TGCAGCGGAGGAGTTTTTCACTAGTAGATCAATGGTGGATGTTACAGATCGGAAGAGCGGTTCAGCAGG	TGCAGCGGAGGAGTTTTTCACTAGTAGATCAATGGTGGATGTTAC		NA	0	0	1	1	1	1	1	0	0	1	1	1	1	1	1	1	1	0	1	1	0	-	1	1	0	0	1	1	1	0	0	1	0	1	1	1	1	1	1	1	1
5049606	chrA01	5.96186	chrA01		TGCAGTGAAATTTCCGGAGCTTTTCTCATATGTAAACATGGAAGAAGAGACATGGAGTCGCATGCATCA	TGCAGTGAAATTTCCGGAGCTTTTCTCATATGTAAACATGGAAGAAGAGACATGGAGTCGCATGCATCA	chrC01	803826	0	0	1	1	1	1	1	0	0	1	1	1	1	1	1	1	1	0	1	1	0	1	1	1	0	0	1	1	1	0	0	1	0	1	1	1	1	1	1	1	1
3083263	chrA01	6.14658	chrA01	5686197	TGCAGCATGAAAGTAAAACTAAGAAGAAGATACCACAAGAACCATAGGCAGTCACTCTATTAGCTCCTC	TGCAGCATGAAAGTAAAACTAAGAAGAAGATACCACAAGAACCATAGGCAGTCACTCTATTAGCTCCTC	chrA01	5686197	-	0	1	1	1	1	1	1	0	1	1	1	0	1	1	1	0	0	1	0	1	0	1	1	1	1	1	0	1	1	0	1	1	1	-	1	1	1	1	-	1
3106501	chrA01	6.14658	chrA01	5692048	TGCAGTTTGAAGGTGGCCTCAATTGCATAACATCACTTGGTTTCTAATATGATTCATCTGAAGTGATTA	TGCAGTTTGAAGGTGGCCTCAATTGCATAACATCACTTGGTTTCTAATATGATTCATCTGAAGTGATTA	chrA01	5692048	-	0	1	1	1	-	1	1	0	1	1	1	0	1	1	1	0	0	1	0	1	0	-	1	-	1	1	0	1	1	0	1	1	1	1	1	1	1	1	1	1
5050276	chrA01	6.56848	chrA01		TGCAGTTACAGTTTTTGCTCAAAGTTGTAACGTTTTCATTTTACTTTTATACACAGATTCTCATTCCTT	TGCAGTTACAGTTTTTGCTCAAAGTTGTAACGTTTTCATTTTACTTTTATACACAGATTCTCATTCCTT	chrC01	836024	0	0	1	1	1	1	1	0	0	1	1	1	1	-	1	1	1	0	1	1	0	-	1	1	0	0	1	1	1	0	0	1	0	1	1	1	1	1	1	1	1
4110620	chrA01	6.7532	chrA01		TGCAGCAATATTGTCCCAAATTGATATTCGAATTTTTGTTCCGCTGTAACTGAAGATAAGATAAAATTA	TGCAGCAATATTGTCCCAAATTGATATTCGAATTTTTGTTCCGCTGTAACTGAAGATAAGATAAAATTA		NA	0	0	1	1	1	-	1	1	0	1	1	1	0	1	1	1	0	0	1	0	1	0	1	1	1	1	1	0	1	1	0	1	1	0	1	1	-	1	1	1	1
4113342	chrA01	6.7532	chrA01	6479998	TGCAGCACGACCTATAGTCATCCACGTTTTGTCTTACAGATCGGAAGAGCGGTTCAGCAGGAATGCCGA	TGCAGCACGACCTATAGTCATCCACGTTTTGTCTTAC	chrA01	6479998	-	0	1	1	1	1	1	1	0	1	1	1	0	1	1	1	0	0	1	0	1	0	1	1	1	1	-	0	1	1	0	1	1	0	1	1	1	1	1	1	1
3161893	chrA01	6.87433	chrA01	725789	TGCAGCCATTATGATTTTTCCAATTCTTGGACTCCCTACAAACAAATAATAATTACGTAAACTCCACTA	TGCAGCCATTATGATTTTTCCAATTCTTGGACTCCCTACAAACAAATAATAATTACGTAAACTCCACTA	chrA01	725789	0	0	1	1	1	1	1	0	0	1	1	1	1	-	1	1	1	0	1	1	0	1	1	1	0	0	1	1	1	0	0	1	0	1	1	1	1	1	1	1	1
4113924	chrA01	6.88729	chrA01	514052	TGCAGCAGCTTGTATCATATGTGAGAATCAGGCTGGCTTTTTCGGTTGTCAATCAAATGATCTTTATTT	TGCAGCAGCTTGTATCATATGTGAGAATCAGGCTGGCTTTTTCGGTTGTCAATCAAATGATCTTTATTT	chrA01	514052	1	1	0	0	1	0	1	1	1	1	0	1	1	1	0	0	1	1	-	0	1	-	1	1	1	1	1	1	0	1	1	0	1	0	0	1	0	1	1	1	0
3095422	chrA01	7.19593	chrA01	500978	TGCAGTGAAAGAGAAAAACAAGTTCAGTTATGCATTGAATGTACAAAACATGTTTACAGATCGGAAGAG	TGCAGTGAAAGAGAAAAACAAGTTCAGTTATGCATTGAATGTACAAAACATGTTTAC	chrA01	500978	1	1	0	0	1	0	1	1	1	1	0	1	1	1	0	0	1	1	-	0	1	1	1	1	1	1	1	1	0	1	1	0	1	0	0	1	0	1	1	1	0
3090829	chrA01	7.35833	chrA01	6308408	TGCAGCTGCATACAAATAAAATAAATACTACCAGAGGTCATTGTCTCAACTGGAAAAGACCCTGCCCAT	TGCAGCTGCATACAAATAAAATAAATACTACCAGAGGTCATTGTCTCAACTGGAAAAGACCCTGCCCAT	chrA01	6308408	-	0	1	1	1	1	1	1	0	1	1	1	0	0	1	1	0	0	1	0	1	0	1	1	1	1	1	0	1	1	0	1	1	0	1	1	1	1	1	1	1
3109992	chrA01	7.35833	chrA01	6558251	TGCAGGCCTTGACTTTGAGTTTCTGTTCTGCTCTGTTTTTTACAGATCGGAAGAGCGGTTCAGCAGGAA	TGCAGGCCTTGACTTTGAGTTTCTGTTCTGCTCTGTTTTTTAC	chrA01	6558251	-	0	1	1	1	1	1	1	0	1	1	1	0	1	1	1	0	0	1	0	1	0	1	1	1	1	1	0	1	1	0	1	1	0	1	1	1	1	1	1	1
3146254	chrA01	7.66889	chrA01	6884898	TGCAGGTGGATCTCAGAGACAGGCCTGCGCTTGAGAAGATTTTCTCTGAAACTAAGTATGATTGAAAAG	TGCAGGTGGATCTCAGAGACAGGCCTGCGCTTGAGAAGATTTTCTCTGAAACTAAGTATGATTGAAAAG	chrA01	6884898	-	0	1	1	1	1	1	1	0	1	-	1	0	1	1	1	0	0	-	0	1	0	1	1	-	-	1	0	1	1	0	1	1	0	1	1	1	1	1	1	1
3099030	chrA01	7.80852	chrA01		TGCAGGACAGTTTGCATCCGAGAGTAGTAAAAAGCAAGAGGAGGAAGCTGAGGAAAGCGTTTTACAGAT	TGCAGGACAGTTTGCATCCGAGAGTAGTAAAAAGCAAGAGGAGGAAGCTGAGGAAAGCGTTTTAC	chrA01_random	4245	1	1	0	0	1	0	1	1	1	1	0	1	0	1	0	0	1	1	1	0	1	1	1	1	1	1	1	1	0	1	1	0	1	0	0	1	0	1	1	1	0
3136615	chrA01	7.80852	chrA01		TGCAGAATCTCATGATCGGTGTATTTGACTAAGTATAACCTTCACAGTTACAGATCGGAAGAGCGGTTC	TGCAGAATCTCATGATCGGTGTATTTGACTAAGTATAACCTTCACAGTTAC	chrA01_random	1910	1	1	0	0	1	0	1	1	1	1	0	1	1	-	0	0	1	1	1	0	1	1	1	1	1	-	1	1	0	0	1	0	1	0	0	1	0	1	1	1	0
3101535	chrA01	7.98042	chrA01		TGCAGTTCATCAGATAAATGAAATGGCTTTCACAGATTTTGATAAACAGCTTCTTGACGCTGTAACCAG	TGCAGTTCATCAGATAAATGAAATGGCTTTCACAGATTTTGATAAACAGCTTCTTGACGCTGTAACCAG	chrC01	13034753	-	0	1	1	1	1	1	1	0	1	1	1	0	1	1	1	0	0	-	0	1	0	1	1	1	-	1	0	1	1	0	1	1	0	1	1	1	1	1	1	1
27479762	chrA01	8.13009	chrA01		TGCAGAGATTTCCAACCACTGGTCAACTACGTCATCTCCGAGTTGTAAATCTTTCAGGTTGCACAGCGA	TGCAGAGATTTCCAACCACTGGTCAACTACGTCATCTCCGAGTTGTAAATCTTTCAGGTTGCACAGCGA	chrC01	1318378	0	0	1	1	1	1	1	1	0	1	1	1	1	1	1	1	1	0	1	1	0	-	1	1	0	0	1	1	1	0	0	1	0	1	1	1	1	1	1	1	1
3147122	chrA01	8.41726	chrA01		TGCAGTTCTTGGAATCACCTGAAAATAAGAAAAAATACAAGAAGTTGTTTACAGATCGGAAGAGCGGTT	TGCAGTTCTTGGAATCACCTGAAAATAAGAAAAAATACAAGAAGTTGTTTAC	chrC01	1274616	1	1	0	0	1	0	1	1	1	1	0	1	-	1	0	0	1	1	-	0	1	1	1	1	1	1	-	1	0	1	1	0	1	0	0	1	0	1	1	1	1
4112121	chrA01	8.41726	chrA01	666156	TGCAGTCTACCGATTCTCATTCAACCTTCCGAGAGAGGTCTTCAACGCCTGAAGAGGAAACCGGCAGTA	TGCAGTCTACCGATTCTCATTCAACCTTCCGAGAGAGGTCTTCAACGCCTGAAGAGGAAACCGGCAGTA	chrA01	666156	-	1	0	0	1	0	-	1	1	1	0	1	0	1	0	0	-	1	1	0	1	1	1	1	1	1	1	-	0	1	1	0	1	0	0	-	0	1	1	1	1
4117682	chrA01	8.60046	chrA01	8042485	TGCAGCAGAGCTCAAATTGTTATTGTCGTTGATGTCTGAACTTGGCTTACAGATCGGAAGAGCGGTTCA	TGCAGCAGAGCTCAAATTGTTATTGTCGTTGATGTCTGAACTTGGCTTAC	chrA01	8042485	0	0	1	1	1	1	1	1	0	1	1	1	0	0	1	1	0	0	1	0	1	0	1	1	1	1	1	0	1	0	0	-	1	0	-	1	1	1	1	1	1
3076971	chrA01	8.72881	chrA01	725783	TGCAGCTGCCGCCATTATGATTTTTCCAATTCTTGGACTCCCTACAAACAAATAATAATTACGTTACAG	TGCAGCTGCCGCCATTATGATTTTTCCAATTCTTGGACTCCCTACAAACAAATAATAATTACGTTACAG	chrA01	725783	1	1	0	0	1	0	1	1	1	1	0	1	0	1	0	0	-	1	1	0	1	1	1	1	1	1	1	1	0	1	1	0	1	0	0	1	0	1	1	1	1
4167865	chrA01	9.21523	chrA01	9404229	TGCAGCTTTCGGAAATCAGAGATTCAGACAATCAAATTTTGAATATGAATTTTAGCGTTTACAGATCGG	TGCAGCTTTCGGAAATCAGAGATTCAGACAATCAAATTTTGAATATGAATTTTAGCGTTTAC	chrA01	9404229	0	0	1	1	1	1	1	1	0	1	1	1	0	1	1	1	0	0	-	0	1	0	1	1	1	1	1	0	1	0	0	-	1	0	1	1	1	1	1	1	1
3137408	chrA01	9.35501	chrA01	913719	TGCAGCAATGAAACAGACGCTTGGTGCTGACAGGGTTTGTCTTTTTCTTTCTATTTTTAGAATGTACAT	TGCAGCAATGAAACAGACGCTTGGTGCTGACAGGGTTTGTCTTTTTCTTTCTATTTTTAGAATGTACAT	chrA01	913719	-	1	0	0	1	0	1	1	1	1	0	1	0	1	0	0	0	1	1	0	1	1	1	1	1	1	1	1	0	-	1	0	1	0	0	1	0	1	1	1	1
3102570	chrA01	9.52105	chrA01		TGCAGTAAGAAGAATACCTCAGCAACTGAACATGGAAAACTACTGTCCGAATAAAACTGCTGTATCTGG	TGCAGTAAGAAGAATACCTCAGCAACTGAACATGGAAAACTACTGTCCGAATAAAACTGCTGTATCTGG	chrAnn_random	12876612	-	0	1	1	1	-	1	1	0	1	1	1	0	1	1	1	0	0	1	0	1	0	1	1	1	1	1	0	1	1	0	1	1	0	1	1	1	1	1	1	1
3113264	chrA01	9.52105	chrA01	9808588	TGCAGCTACCAAACTGTTGTAGCCGCCACTGATCACCAACGCATCCCATTTCTTCTTCGTCAATTGATC	TGCAGCTACCAAACTGTTGTAGCCGCCACTGATCACCAACGCATCCCATTTCTTCTTCGTCAATTGATC	chrA01	9808588	-	0	1	1	1	1	1	1	0	1	1	1	0	1	1	1	0	0	1	0	1	0	1	1	1	1	1	0	1	1	0	1	1	0	1	1	1	1	1	-	1
5049690	chrA01	9.72143	chrA01	910799	TGCAGTGAGATTACATGTTAGCTCCACAAGAAAATGTAGACTAGCAACATGACCGGTTTTGGGCATAGG	TGCAGTGAGATTACATGTTAGCTCCACAAGAAAATGTAGACTAGCAACATGACCGGTTTTGGGCATAGG	chrA01	910799	-	0	1	1	1	1	1	1	0	1	1	1	1	1	1	1	1	0	1	1	0	0	1	-	0	0	1	1	1	0	0	1	0	1	1	1	1	1	1	1	1
5154978	chrA01	9.97492	chrA01	851141	TGCAGGTAAATATGAATGATGACCACCCATTTACAGATCGGAAGAGCGGTTCAGCAGGAATGCCGAGAC	TGCAGGTAAATATGAATGATGACCACCCATTTAC	chrA01	851141	1	1	0	0	1	0	1	1	1	1	0	1	1	1	0	0	1	1	1	0	1	1	1	-	1	1	1	1	0	1	1	0	1	0	0	1	0	1	1	1	1
3109330	chrA01	10.4309	chrA01	8713334	TGCAGATTCTTGTCAAGATTCTGACAAGAAGACAGGTCTGTTTTGAATTCTGGTTCTGAAATGAATAAT	TGCAGATTCTTGTCAAGATTCTGACAAGAAGACAGGTCTGTTTTGAATTCTGGTTCTGAAATGAATAAT	chrA01	8713334	0	0	1	1	1	1	1	1	0	1	1	1	0	1	1	1	0	0	1	0	1	0	1	1	-	1	1	0	1	1	0	1	1	0	1	1	1	1	1	1	1
4108132	chrA01	10.5969	chrA01	1046559	TGCAGTTTCAGAAGCATGGGGAGTTTGGTTTCAGTTTGGTTCTGGTTTTTCGGTTCTAAAAATTTACAG	TGCAGTTTCAGAAGCATGGGGAGTTTGGTTTCAGTTTGGTTCTGGTTTTTCGGTTCTAAAAATTTACAG	chrA01	1046559	1	1	0	0	1	0	1	1	1	1	0	1	1	1	0	0	1	1	1	0	1	1	1	1	1	1	1	1	0	1	1	0	1	0	0	1	0	1	1	1	1
5029898	chrA01	10.5969	chrA01	1176894	TGCAGTGGAGAAGTTAGGTCCATACCTGCAAAAGATTTCTTCCTTGGTTATCGTAAGGTGGACATGGGA	TGCAGTGGAGAAGTTAGGTCCATACCTGCAAAAGATTTCTTCCTTGGTTATCGTAAGGTGGACATGGGA	chrA01	1176894	1	1	0	0	1	0	1	1	1	1	0	1	1	1	0	0	-	1	1	0	1	1	1	1	1	1	1	1	0	1	1	0	1	0	0	1	0	1	1	1	1
5048574	chrA01	10.6769	chrA01		TGCAGTTGGACTTTGAGAGCCACTTGTCATGTATCTTCTGAAGCTTCCCTGTTTCCGATAGTCCTAAGA	TGCAGTTGGACTTTGAGAGCCACTTGTCATGTATCTTCTGAAGCTTCCCTGTTTCCGATAGTCCTAAGA	chrCnn_random	47294014	-	0	1	1	1	1	1	-	0	0	1	1	1	1	1	1	1	0	1	1	1	0	1	1	0	0	1	-	1	0	0	1	0	1	1	1	1	1	1	1	1
3167098	chrA01	11.0016	chrA01	1263160	TGCAGACTTTCTCAATGGTTTCCAGTCGTTGAAGTGTTTTCATGGCATTTGGATCGTTCTTGTCCACCT	TGCAGACTTTCTCAATGGTTTCCAGTCGTTGAAGTGTTTTCATGGCATTTGGATCGTTCTTGTCCACCT	chrA01	1263160	0	0	1	1	1	1	0	1	0	0	1	1	0	1	1	1	1	0	1	1	1	0	1	1	0	0	1	1	1	0	0	1	0	1	1	-	1	1	1	1	1
3106991	chrA01	11.0397	chrA01		TGCAGAAACGGGAAGATAAACAACAGGTAAAATAGCAGCTATGTCATTTACATGTTACAGATCGGAAGA	TGCAGAAACGGGAAGATAAACAACAGGTAAAATAGCAGCTATGTCATTTACATGTTAC		NA	-	0	1	1	1	-	1	1	0	1	1	1	0	1	1	1	0	0	1	0	1	0	1	1	1	1	-	0	1	-	0	1	1	-	1	1	1	1	1	1	1
3081571	chrA01	11.2057	chrA01	1268733	TGCAGCTCAATATTCTAAAAATCGCAACTACGCATTCAAAAAATTGGTCTAGGCACCCGCTAAACCATT	TGCAGCTCAATATTCTAAAAATCGCAACTACGCATTCAAAAAATTGGTCTAGGCACCCGCTAAACCATT	chrA01	1268733	1	1	0	0	1	0	1	1	1	1	0	-	1	1	0	0	1	1	1	0	-	1	1	1	1	1	1	1	0	-	1	0	1	0	0	1	0	1	1	1	1
3089520	chrA01	11.2057	chrA01		TGCAGTAGCTAGCTAGAAGGAAAGCAAAAACAATGTTCTCTTAGAGACTTTACAGATCGGAAGAGCGGT	TGCAGTAGCTAGCTAGAAGGAAAGCAAAAACAATGTTCTCTTAGAGACTTTAC	chrAnn_random	12594790	1	1	0	0	1	0	1	1	1	1	0	1	1	-	0	0	-	1	-	0	-	1	1	1	1	1	1	-	0	1	1	0	1	0	0	1	0	1	1	1	1
3089844	chrA01	11.3437	chrA01		TGCAGAAGGTAACTTCAGGAACATGGTGTCTTCTTTTTACAGATCGGAAGAGCGGTTCAGCAGGAATGC	TGCAGAAGGTAACTTCAGGAACATGGTGTCTTCTTTTTAC		NA	-	0	1	1	1	1	1	1	0	1	1	1	0	1	1	1	0	0	-	0	1	0	1	1	1	1	1	0	1	1	0	1	1	0	1	1	1	1	1	1	1
3100382	chrA01	11.3437	chrA01		TGCAGGATATTAGCAAATATAGTAATACCCAGCGTTGGATATTATTGAAAATAAATACGTAAGCCAAAC	TGCAGGATATTAGCAAATATAGTAATACCCAGCGTTGGATATTATTGAAAATAAATACGTAAGCCAAAC		NA	0	0	1	1	1	1	1	1	0	1	1	1	0	1	1	1	0	0	1	0	1	0	1	-	1	1	1	0	1	0	0	1	1	0	1	1	1	1	1	1	1
3106856	chrA01	11.3437	chrA01		TGCAGCAAAGTCTTACTCTTTTTACGACATCATGTCTCTTACAGATCGGAAGAGCGGTTCAGCAGGAAT	TGCAGCAAAGTCTTACTCTTTTTACGACATCATGTCTCTTAC		NA	0	0	1	1	1	1	1	1	0	1	1	1	0	1	1	1	0	0	-	0	1	0	1	1	1	1	1	0	1	0	0	1	1	0	1	1	1	1	1	1	1
4119721	chrA01	11.6371	chrA01		TGCAGTGGGGAAGTTAGGTCCATACCTGCAAAAGATTTCTTCCTTGGTTATCGTAAGGTGGATATGGGA	TGCAGTGGGGAAGTTAGGTCCATACCTGCAAAAGATTTCTTCCTTGGTTATCGTAAGGTGGATATGGGA	chrC01	1856253	-	0	1	1	1	1	1	1	0	0	1	1	0	1	1	1	1	0	1	1	-	0	1	1	0	0	1	1	1	0	0	1	0	1	1	1	1	1	1	1	1
3105542	chrA01	11.8145	chrA01	1393856	TGCAGTTTCATTATCAGAAAAAGCTATATACAAAGCAGAGTTTTACAGATCGGAAGAGCGGTTCAGCAG	TGCAGTTTCATTATCAGAAAAAGCTATATACAAAGCAGAGTTTTAC	chrA01	1393856	1	1	0	0	1	0	1	1	1	1	0	1	1	1	0	0	1	1	1	0	-	1	1	1	1	1	-	1	0	1	1	0	1	0	0	1	0	1	1	1	1
3109080	chrA01	11.8145	chrA01	1051796	TGCAGGTGGTATGAAACTATACTCTTCTGCTTAGTACTTGTTGGGTATAACGGAAACTATAGTTTACAC	TGCAGGTGGTATGAAACTATACTCTTCTGCTTAGTACTTGTTGGGTATAACGGAAACTATAGTTTACAC	chrA01	1051796	1	1	0	0	1	0	1	1	1	1	0	1	1	1	0	0	1	1	1	0	1	-	1	1	1	1	1	1	0	1	1	0	1	0	0	1	0	1	1	1	1
4110182	chrA01	11.8145	chrA01	899538	TGCAGTTGTTGATCTTGCTTGCATGAGAGATGCTATGAACAATCTCGGTGGTGATTCTTATAAGATTAC	TGCAGTTGTTGATCTTGCTTGCATGAGAGATGCTATGAACAATCTCGGTGGTGATTCTTATAAGATTAC	chrA01	899538	1	1	0	0	1	0	1	1	1	1	0	1	1	1	0	0	-	1	1	0	1	1	1	1	1	1	1	-	0	1	1	0	1	0	0	1	0	1	1	1	1
4113402	chrA01	11.9562	chrA01		TGCAGGTCTGGGAAATTGGACAAGGGTGTTGAGTTGTTGCAAGACATGGAGAGGTTGGGTTTTACAGAT	TGCAGGTCTGGGAAATTGGACAAGGGTGTTGAGTTGTTGCAAGACATGGAGAGGTTGGGTTTTAC	chrC01	13102946	-	0	1	1	1	1	1	1	0	1	1	1	0	1	1	1	0	0	1	0	1	0	-	1	1	1	1	0	-	1	0	1	1	0	1	1	1	1	1	1	1
3113635	chrA01	11.9566	chrA01		TGCAGGTGACACCCAATCTCTATGGTAATTTAGTTGCAAACACTGCTGCTGGTATTGCTGGAGGCACTG	TGCAGGTGACACCCAATCTCTATGGTAATTTAGTTGCAAACACTGCTGCTGGTATTGCTGGAGGCACTG	chrC01	1704033	-	0	1	1	1	1	1	1	0	0	1	1	1	1	1	1	1	-	1	1	1	0	1	1	0	-	1	1	1	0	0	1	0	1	1	-	1	1	1	1	1
3078343	chrA01	12.2711	chrA01		TGCAGTTTCAGAAGCATTGGGAGTTTGGTTTCAGTTTGGTTCTGGTTTTTTGGTTCTAAAAATTTACAG	TGCAGTTTCAGAAGCATTGGGAGTTTGGTTTCAGTTTGGTTCTGGTTTTTTGGTTCTAAAAATTTACAG	chrC01	1673484	-	0	1	1	1	1	1	1	0	0	1	1	1	-	1	1	1	0	1	1	1	0	1	1	0	0	-	1	1	0	0	1	0	1	1	1	1	1	1	1	1
4118534	chrA01	12.2711	chrA01		TGCAGGTGGAGTTGGATACTTCTCAGCGTGACGAACCGGGTCATACCTCGATGGGAAGTAGTTACAGAT	TGCAGGTGGAGTTGGATACTTCTCAGCGTGACGAACCGGGTCATACCTCGATGGGAAGTAGTTAC		NA	0	0	1	1	1	1	1	1	0	0	1	1	1	1	1	1	1	0	1	1	1	0	-	1	0	0	1	1	1	0	0	1	0	1	1	1	1	1	1	1	1
3077254	chrA01	12.5773	chrA01	9826364	TGCAGACTTTGTGGTAACTCTAAATGCGCCCACAGCAGATTTAGTCTCCCCAAAGATGGAATTACAGAT	TGCAGACTTTGTGGTAACTCTAAATGCGCCCACAGCAGATTTAGTCTCCCCAAAGATGGAATTAC	chrA01	9826364	-	0	1	1	1	-	1	1	0	1	1	1	0	1	1	1	0	0	1	0	1	0	1	1	-	1	1	0	-	1	0	1	1	0	1	1	1	1	1	1	1
3117989	chrA01	12.5816	chrA01		TGCAGACCAAGAACGGAACAAAACATATTGATATTAGCACAGATGATGGATCTGAATTGTAATAGTAAT	TGCAGACCAAGAACGGAACAAAACATATTGATATTAGCACAGATGATGGATCTGAATTGTAATAGTAAT		NA	-	0	1	1	1	1	-	1	0	0	1	1	0	1	1	1	1	0	1	1	1	0	-	1	0	0	-	1	1	0	0	1	-	1	1	1	1	1	1	1	1
3128176	chrA01	12.7283	chrA01		TGCAGTATCGCTTCTGGATAGCTACTCGCATTTCGAAGCTGTCTAGTTGTGCTAATAAATCAAATGAAA	TGCAGTATCGCTTCTGGATAGCTACTCGCATTTCGAAGCTGTCTAGTTGTGCTAATAAATCAAATGAAA	chrAnn_random	12553510	1	1	0	0	1	0	-	1	1	1	0	1	1	1	0	0	1	1	1	0	1	1	1	1	1	1	1	1	0	1	1	0	1	0	0	1	0	1	1	1	1
5030111	chrA01	12.7283	chrA01	989747	TGCAGGGGCGGAGGCAGTGAAGGAGGTGTGGGGTCAGCTGACCCCACTACTTTTTTACAGATCGGAAGA	TGCAGGGGCGGAGGCAGTGAAGGAGGTGTGGGGTCAGCTGACCCCACTACTTTTTTAC	chrA01	989747	1	1	0	0	1	0	1	1	1	1	0	1	0	1	0	0	1	1	-	0	1	1	1	1	1	1	1	1	0	1	1	0	1	0	0	1	0	1	1	1	1
3164922	chrA01	12.8893	chrA01	1045865	TGCAGTAACGTGAATGGTTCAGCGTCAGATGATGATCCAGAACAGCTTACAGATCGGAAGAGCGGTTCA	TGCAGTAACGTGAATGGTTCAGCGTCAGATGATGATCCAGAACAGCTTAC	chrA01	1045865	-	0	1	1	1	1	1	1	0	0	1	1	0	1	1	1	1	0	1	1	1	0	1	1	0	0	1	1	1	0	0	1	0	1	1	1	1	1	1	1	1
3100777	chrA01	13.1974	chrA01		TGCAGAAATTGAAAGCACCATTATTAGAACTTTGGCGGATTTCAAGATGAAGTGCACTACCACTTGCCT	TGCAGAAATTGAAAGCACCATTATTAGAACTTTGGCGGATTTCAAGATGAAGTGCACTACCACTTGCCT		NA	-	0	1	1	1	1	1	1	0	1	1	1	0	1	1	1	0	0	-	0	1	0	1	1	1	1	1	0	-	1	0	1	1	0	1	1	1	1	1	1	1
3141535|F|0-62:T>C-62:T>C	chrA01	13.3408	chrA01	913653	TGCAGGCTCTGGAAGCTGGTCCTTCTCATCGTTCTTCTTCCTCGTATTTTTATACTCTGCAATCATCTT	TGCAGGCTCTGGAAGCTGGTCCTTCTCATCGTTCTTCTTCCTCGTATTTTTATACTCTGCAATCATCTT	chrA01	913653	1	1	0	0	2	0	2	2	1	2	0	2	1	0	0	0	2	1	0	0	1	1	2	2	1	1	2	2	0	1	1	0	1	0	0	2	0	2	2	2	2
3087084	chrA01	13.6476	chrA01	901651	TGCAGTACCTCTTTGCCAAGTACTTTGTTACAACTCCAGAGCCAGGAGCAAGACTAGTTTTGATCCATG	TGCAGTACCTCTTTGCCAAGTACTTTGTTACAACTCCAGAGCCAGGAGCAAGACTAGTTTTGATCCATG	chrA01	901651	1	1	0	0	1	0	1	1	1	1	0	1	1	1	0	0	0	1	1	0	1	1	1	1	1	1	1	-	0	-	1	0	1	0	0	1	0	1	1	1	1
4108504	chrA01	13.6476	chrA01	809872	TGCAGAAATACAAATTCAACAAACGATTACAGATCGGAAGAGCGGTTCAGCAGGAATGCCGAGACCGAT	TGCAGAAATACAAATTCAACAAACGATTAC	chrA01	809872	1	1	0	0	1	0	1	1	1	1	0	1	1	1	0	0	1	1	-	0	1	1	1	-	1	1	-	1	0	1	1	0	1	0	0	1	0	1	1	1	1
4108100	chrA01	13.9562	chrA01	890199	TGCAGACCGGAGGGTACACGGTTGCCAATATGACCTGGGATCTTATGCAAGCTCGGAATATTCCACAGA	TGCAGACCGGAGGGTACACGGTTGCCAATATGACCTGGGATCTTATGCAAGCTCGGAATATTCCACAGA	chrA01	890199	1	1	0	0	1	0	1	1	1	1	0	1	1	1	0	0	1	1	1	0	1	1	1	1	1	1	1	1	0	1	1	0	1	0	0	1	0	1	1	1	1
5048919	chrA01	13.9562	chrA01		TGCAGTACTGAAGAAGCAGCTTCGCTTTCTCCAAAGCTTTGTTGATCAAACATAGAGTCTGTATCCCTG	TGCAGTACTGAAGAAGCAGCTTCGCTTTCTCCAAAGCTTTGTTGATCAAACATAGAGTCTGTATCCCTG	chrA01_random	10761	-	1	0	0	1	0	1	1	1	1	0	-	-	1	0	0	1	1	1	0	1	1	1	1	1	1	1	-	0	1	1	0	1	0	0	1	0	1	1	1	0
3085551	chrA01	14.2687	chrA01	848469	TGCAGCTGCTGTTATCTTTACCATATGCTATGAAGTAAGGAGACTAGGCAAATGATGAAGTTTCTACAG	TGCAGCTGCTGTTATCTTTACCATATGCTATGAAGTAAGGAGACTAGGCAAATGATGAAGTTTCTACAG	chrA01	848469	1	1	0	0	1	0	1	1	1	1	0	1	0	1	0	0	1	1	1	0	1	1	-	1	1	1	-	-	0	1	1	0	1	0	0	1	0	1	1	1	1
3104903	chrA01	14.8937	chrA01	1019854	TGCAGACCAAGAACAGAACAAAACATATTTGATATTACAGATCGGAAGAGCGGTTCAGCAGGAATGCCG	TGCAGACCAAGAACAGAACAAAACATATTTGATATTAC	chrA01	1019854	1	1	0	0	1	0	1	1	1	1	0	1	0	1	0	0	1	1	1	0	-	1	-	1	1	1	1	1	0	1	1	0	1	0	0	1	0	1	1	1	1
3111656	chrA01	15.1986	chrA01		TGCAGCAGCAATGAAAGCTGATCTTGTTTCCTTACCACCAAATCCACCTCCAATTCGTTTGGTTTTGCA	TGCAGCAGCAATGAAAGCTGATCTTGTTTCCTTACCACCAAATCCACCTCCAATTCGTTTGGTTTTGCA	chrC01	1858043	0	0	1	1	1	1	-	1	0	0	1	1	1	1	1	1	1	0	1	1	1	0	1	1	0	0	1	1	1	0	0	1	0	1	1	1	1	1	1	1	1
3111656|F|0-51:A>T-51:A>T	chrA01	15.1986	chrA01		TGCAGCAGCAATGAAAGCTGATCTTGTTTCCTTACCACCAAATCCACCTCCAATTCGTTTGGTTTTGCA	TGCAGCAGCAATGAAAGCTGATCTTGTTTCCTTACCACCAAATCCACCTCCAATTCGTTTGGTTTTGCA	chrC01	1858043	-	1	0	0	2	0	2	2	1	1	0	2	0	2	0	0	2	1	2	0	2	1	2	2	1	1	2	2	0	1	1	0	1	0	0	2	0	2	2	2	2
3115600	chrA01	15.1986	chrA01		TGCAGGTTTTATACAATTCAATAACTCCTCATCAGTCCAACACACAGTTTACAGATCGGAAGAGCGGTT	TGCAGGTTTTATACAATTCAATAACTCCTCATCAGTCCAACACACAGTTTAC		NA	-	0	1	1	1	1	1	1	0	0	1	1	1	1	1	1	1	0	1	1	1	0	1	1	0	0	-	1	1	0	0	1	0	1	1	-	1	1	1	1	1
3099078	chrA01	15.1999	chrA01		TGCAGAATGAAATGCATTTGCAGGTTCTAACGTAGTTCAGTTTCAAATGACTAAGAACGTATAAATCCT	TGCAGAATGAAATGCATTTGCAGGTTCTAACGTAGTTCAGTTTCAAATGACTAAGAACGTATAAATCCT	chrAnn_random	11269411	-	0	1	1	1	1	1	1	0	1	1	1	0	1	1	1	0	0	1	0	1	0	1	1	1	1	1	0	-	1	0	1	1	0	1	1	1	1	1	1	1
3099916	chrA01	15.1999	chrA01		TGCAGAAGGTTCAATCACAGTAACCATTTTGATGACATGCCAATAAAATTTCTAGCATTTTTTTCAGGT	TGCAGAAGGTTCAATCACAGTAACCATTTTGATGACATGCCAATAAAATTTCTAGCATTTTTTTCAGGT		NA	0	0	1	1	1	1	1	1	0	1	1	1	0	1	1	1	0	0	1	0	1	0	1	1	1	1	1	0	1	1	0	1	1	0	1	1	1	1	1	1	1
4115026	chrA01	15.1999	chrA01		TGCAGTTATGGATATGTACGCGTGTTGCGGCAAAATCGTCGAGGCCCGTAAGGTGTTCGACGAAATGCC	TGCAGTTATGGATATGTACGCGTGTTGCGGCAAAATCGTCGAGGCCCGTAAGGTGTTCGACGAAATGCC	chrAnn_random	30221902	-	0	1	1	1	1	1	1	0	1	1	0	0	1	1	1	0	0	-	0	1	0	1	1	1	1	1	0	1	1	0	1	1	0	1	1	1	1	1	1	1
3101423	chrA01	15.5035	chrA01	1240461	TGCAGCTGCTGATAACAATGTATTTGCATAAAGCATGGCCGTATGCACGTTTACAGATCGGAAGAGCGG	TGCAGCTGCTGATAACAATGTATTTGCATAAAGCATGGCCGTATGCACGTTTAC	chrA01	1240461	1	1	0	0	1	0	1	1	1	1	0	1	0	-	0	0	1	1	1	0	1	1	1	1	1	1	0	1	0	0	1	0	1	0	0	1	0	1	1	1	1
7247799	chrA01	16.117	chrA01	1281955	TGCAGGCTACTTGACGGACTGTCGGTTACAGATCGGAAGAGCGGTTCAGCAGGAATGCCGAGACCGATC	TGCAGGCTACTTGACGGACTGTCGGTTAC	chrA01	1281955	1	1	0	0	1	0	1	1	1	1	0	1	1	1	0	0	1	1	1	0	1	1	1	1	1	1	1	1	0	1	1	0	1	0	0	1	0	1	1	1	1
5034296	chrA01	16.742	chrA01	1478651	TGCAGAAACCCGGGGGAAGCGGATAATCCGCTTCGGTACCCGTGCGCTTGCAGCGGGAGCATCAAGTTC	TGCAGAAACCCGGGGGAAGCGGATAATCCGCTTCGGTACCCGTGCGCTTGCAGCGGGAGCATCAAGTTC	chrA01	1478651	1	1	0	0	1	0	1	1	1	1	0	1	1	-	0	0	1	1	-	0	-	1	1	1	1	1	-	1	0	-	1	0	1	0	0	1	0	1	1	0	1
3143480	chrA01	17.3709	chrA01		TGCAGAAATAAAAAAAGGAAAACACTTTCCATCATTACAGATCGGAAGAGCGGTTCAGCAGGAATGCCG	TGCAGAAATAAAAAAAGGAAAACACTTTCCATCATTAC		NA	1	1	0	0	-	0	1	1	1	1	0	1	1	0	0	0	1	1	-	0	1	1	1	1	1	1	1	1	0	1	1	0	1	0	0	-	0	1	1	0	1
3077567	chrA01	17.6814	chrA01		TGCAGTCTCACCCCCTGATCTATGCACTTCGACAGTAAGAGTTCCATTCAGGTTTATAGATCCTGCTGC	TGCAGTCTCACCCCCTGATCTATGCACTTCGACAGTAAGAGTTCCATTCAGGTTTATAGATCCTGCTGC	chrC01	2453287	-	1	0	0	1	0	1	1	1	1	0	1	1	1	0	0	1	1	1	0	1	1	1	1	1	1	1	1	0	1	1	0	1	0	0	1	0	1	1	0	1
3098233	chrA01	17.6814	chrA01		TGCAGCAAGTGTATTATCCACCCCAATATACACAACAGACTGGTTGTTGGATTCATGCTCTTCAGTTGC	TGCAGCAAGTGTATTATCCACCCCAATATACACAACAGACTGGTTGTTGGATTCATGCTCTTCAGTTGC	chrC01	2452055	1	1	0	0	1	0	-	-	1	1	0	1	1	1	0	0	1	1	1	0	1	1	1	1	1	1	1	1	0	1	1	0	1	0	0	1	0	1	1	0	1
3122356	chrA01	18.2987	chrA01	1668318	TGCAGATGAAAATGAAGCAAAGACATAGCAAAAACACCAAAACACAAGGGAGCTTCATCAGTGTAGATA	TGCAGATGAAAATGAAGCAAAGACATAGCAAAAACACCAAAACACAAGGGAGCTTCATCAGTGTAGATA	chrA01	1668318	1	1	0	0	1	0	1	1	1	1	0	1	1	-	0	0	1	1	1	0	-	1	1	1	1	1	1	1	0	1	1	0	1	0	1	1	0	1	1	0	1
3137865	chrA01	18.2987	chrA01	1575467	TGCAGTTTTAGTCTTGTCTACTTTCCTTCAGTAATTTTTTTACAGATCGGAAGAGCGGTTCAGCAGGAA	TGCAGTTTTAGTCTTGTCTACTTTCCTTCAGTAATTTTTTTAC	chrA01	1575467	1	1	0	0	1	0	1	1	1	1	0	1	1	1	0	0	1	1	1	0	1	1	1	1	1	1	1	-	0	1	1	0	1	0	0	1	0	1	1	0	1
3095806	chrA01	18.916	chrA01		TGCAGTTTCATCAGAGATAATCTTTTGACAGTTTCTCATGAGTTCTTGAGCATACAACCCCTCACTGAT	TGCAGTTTCATCAGAGATAATCTTTTGACAGTTTCTCATGAGTTCTTGAGCATACAACCCCTCACTGAT		NA	1	1	0	0	1	0	1	1	1	1	0	1	1	1	0	0	1	1	1	0	1	1	1	-	1	1	1	1	0	1	1	0	1	0	0	1	0	1	1	0	1
4109535	chrA01	18.916	chrA01	1575516	TGCAGGCTTATGTGGACTCCAGTGTTATAATGGGTCAGACAGGACAATTTACAGATCGGAAGAGCGGTT	TGCAGGCTTATGTGGACTCCAGTGTTATAATGGGTCAGACAGGACAATTTAC	chrA01	1575516	1	1	0	0	1	0	1	1	1	1	0	1	1	1	0	0	1	1	1	0	-	1	1	1	1	1	1	-	0	1	1	0	1	0	0	1	0	1	1	0	1
3129410	chrA01	19.2247	chrA01		TGCAGTAAAAGCCTTCTAAAAGCCAATGCAAAGTTACAGATCGGAAGAGCGGTTCAGCAGGAATGCCGA	TGCAGTAAAAGCCTTCTAAAAGCCAATGCAAAGTTAC		NA	1	1	0	0	1	0	1	1	1	1	0	1	1	1	0	0	1	1	1	0	-	1	-	1	1	1	-	1	0	1	1	0	1	0	0	1	0	1	1	0	1
3085018	chrA01	19.8497	chrA01		TGCAGATACAACTCCCTGGGAACATGTCATGGAGAAAGTGTCAAATAACAACTATTTAGCTTGAAAATT	TGCAGATACAACTCCCTGGGAACATGTCATGGAGAAAGTGTCAAATAACAACTATTTAGCTTGAAAATT	chrC01	2417717	1	1	0	0	1	0	1	1	1	1	0	1	1	1	0	0	1	1	1	0	1	1	1	1	1	1	1	1	0	1	1	0	1	0	0	1	0	1	1	0	1
5029811	chrA01	19.8497	chrA01	1668384	TGCAGTCTGAGCTTCTTGTTGTGAGGAAGAAAAATAAACGTTACTGCCCTATATATTTCAGTAAGGTTA	TGCAGTCTGAGCTTCTTGTTGTGAGGAAGAAAAATAAACGTTACTGCCCTATATATTTCAGTAAGGTTA	chrA01	1668384	1	1	0	0	1	0	1	1	1	1	0	1	1	1	0	0	1	1	-	0	1	1	1	1	1	1	1	1	0	1	1	0	1	0	1	-	0	1	1	0	1
5029824	chrA01	20.1622	chrA01	1587368	TGCAGGTGTTTCAGCTTCGTTACCTCTCTTATCGCCATCCTCTGCGTCGTCGTCAACGTCCTCGCTGCT	TGCAGGTGTTTCAGCTTCGTTACCTCTCTTATCGCCATCCTCTGCGTCGTCGTCAACGTCCTCGCTGCT	chrA01	1587368	1	1	0	0	1	0	1	1	1	1	0	1	0	1	0	0	1	1	1	0	1	1	1	-	1	1	1	1	0	1	1	0	1	0	0	1	0	1	1	0	1
5049467	chrA01	20.4786	chrA01	1571523	TGCAGAAGTTCCTCAATAACATCTTCCATAGTAATGATTCCAACAGCTTCTTCTTCCTCGGCTAGTTTA	TGCAGAAGTTCCTCAATAACATCTTCCATAGTAATGATTCCAACAGCTTCTTCTTCCTCGGCTAGTTTA	chrA01	1571523	1	1	0	0	1	0	1	1	1	1	0	1	0	1	0	0	1	1	-	0	-	1	1	1	1	1	1	1	0	1	1	0	1	0	0	1	0	1	1	0	1
3106891	chrA01	21.1115	chrA01	1575401	TGCAGTTTGGTTTTCCATCAAAATACCGGATATGAAGGATCTTGAACGGCAACTGTGACATTGGAACCA	TGCAGTTTGGTTTTCCATCAAAATACCGGATATGAAGGATCTTGAACGGCAACTGTGACATTGGAACCA	chrA01	1575401	1	1	0	0	1	0	1	1	1	1	0	1	-	1	0	0	1	1	1	0	-	1	1	1	1	1	-	1	0	1	1	0	1	0	0	-	0	1	1	0	1
5029374	chrA01	21.1115	chrA01		TGCAGGTGTCAAATGTTTTCACAGAATCTTCCTTCAGGGTGTTCACAGAGGCCCTTGAAAGTGGTGGAA	TGCAGGTGTCAAATGTTTTCACAGAATCTTCCTTCAGGGTGTTCACAGAGGCCCTTGAAAGTGGTGGAA	chrC01	2383820	1	1	0	0	1	0	1	-	1	1	0	1	1	1	0	0	1	1	-	0	-	1	1	1	1	1	-	1	0	1	1	0	1	0	0	1	0	1	1	0	1
4112544	chrA01	21.426	chrA01	1540200	TGCAGCATGCATGCGTGACTTAGACAATGAAGTTCACGCATTGTAAATACCCGTAGGCTTTTATAGATC	TGCAGCATGCATGCGTGACTTAGACAATGAAGTTCACGCATTGTAAATACCCGTAGGCTTTTAC	chrA01	1540200	-	1	0	0	1	0	1	-	1	1	0	1	1	1	0	0	1	1	1	0	-	1	1	-	1	-	1	-	0	1	1	0	1	0	0	1	0	1	1	0	1
3088883	chrA01	21.7424	chrA01	1667919	TGCAGGAGAAGTGTATGATGAAGCAACCTCCAATGCATTCTTTATTTGGATTGGATCTGGCAAGAAGCG	TGCAGGAGAAGTGTATGATGAAGCAACCTCCAATGCATTCTTTATTTGGATTGGATCTGGCAAGAAGCG	chrA01	1667919	-	1	0	0	1	0	1	-	1	1	0	1	0	1	0	0	1	1	1	0	1	1	1	1	1	1	1	1	0	1	1	0	1	0	1	1	0	1	1	0	1
4116954	chrA01	21.7424	chrA01	1667527	TGCAGGCGCGTCTACGGAGGAGAGAATTGAAGACGAATGCTAAGGTTGTTCCCATTACAGATCGGAAGA	TGCAGGCGCGTCTACGGAGGAGAGAATTGAAGACGAATGCTAAGGTTGTTCCCATTAC	chrA01	1667527	1	1	0	0	1	0	1	1	1	1	0	1	0	1	0	0	1	1	1	0	1	1	1	1	1	1	-	1	0	1	1	0	1	0	1	1	0	1	1	0	1
4110867	chrA01	24.6645	chrA01		TGCAGAATCAAAATCTGGAAGCTGTTGATGAAGGCGGTGCCAAGATCAAACGGAAGCTCGAAGATTTTA	TGCAGAATCAAAATCTGGAAGCTGTTGATGAAGGCGGTGCCAAGATCAAACGGAAGCTCGAAGATTTTA	chrA10	14174725	1	1	0	0	1	0	1	1	1	1	0	1	0	1	0	0	1	1	1	0	1	1	1	1	1	1	1	1	0	1	1	1	1	0	-	1	0	1	1	0	1
3164325	chrA01	25.9466	chrA01	1921899	TGCAGCTACATTTGGTCTTATTATTCGCTAAAAAGAAGAAGAATTACAATAAGACTCGGATTGTCTTCA	TGCAGCTACATTTGGTCTTATTATTCGCTAAAAAGAAGAAGAATTACAATAAGACTCGGATTGTCTTCA	chrA01	1921899	1	1	0	0	1	0	1	1	1	1	0	1	1	1	0	0	1	1	1	-	-	1	1	1	1	1	-	1	0	1	1	1	1	0	1	-	0	1	1	0	1
4107860	chrA01	26.261	chrA01	1980837	TGCAGATAGTACTGGATGATCTTCTAAGATCACGTGAAGGACTAGTTATGGCTTCTGATTTGCATTTGG	TGCAGATAGTACTGGATGATCTTCTAAGATCACGTGAAGGACTAGTTATGGCTTCTGATTTGCATTTGG	chrA01	1980837	-	1	0	0	1	0	1	1	1	1	0	1	0	1	0	0	1	1	1	-	1	1	-	1	1	1	1	1	0	1	1	1	1	0	1	-	0	1	1	0	1
4107860|F|0-10:A>G-10:A>G	chrA01	26.261	chrA01	1980837	TGCAGATAGTACTGGATGATCTTCTAAGATCACGTGAAGGACTAGTTATGGCTTCTGATTTGCATTTGG	TGCAGATAGTACTGGATGATCTTCTAAGATCACGTGAAGGACTAGTTATGGCTTCTGATTTGCATTTGG	chrA01	1980837	0	0	1	1	2	1	2	2	0	0	1	0	1	2	1	1	0	0	2	2	2	0	2	2	0	0	2	2	1	0	0	2	0	1	2	2	1	2	2	1	2
4117920	chrA01	26.261	chrA01		TGCAGCGACTGCATCTCTACTTTCTCTCTTTCACTCTCTCTCTCTCTCTCTCTAGGTGAATGAAAAAAC	TGCAGCGACTGCATCTCTACTTTCTCTCTTTCACTCTCTCTCTCTCTCTCTCTAGGTGAATGAAAAAAC		NA	-	0	1	1	1	1	1	1	0	0	1	0	-	1	1	1	0	0	1	1	1	0	1	1	0	0	1	1	1	0	0	1	0	1	1	1	1	1	1	1	1
5030791	chrA01	26.261	chrA01	1978316	TGCAGCAACCATTGTGCGCAACCCTTCGGATCTGATTCCTCCACCTGCCACTGCGATTTGCAGCTTCAG	TGCAGCAACCATTGTGCGCAACCCTTCGGATCTGATTCCTCCACCTGCCACTGCGATTTGCAGCTTCAG	chrA01	1978316	1	1	0	0	1	0	1	1	1	1	0	1	0	1	0	0	1	1	1	1	1	1	1	1	1	1	1	-	0	-	1	1	1	0	1	1	0	1	1	0	1
5030800	chrA01	26.261	chrA01		TGCAGATAGTGCTGGATGATCTTCTAAGATCACGTGAAGGACTAGTTATGGCTTCTGATTTGCATCTGG	TGCAGATAGTGCTGGATGATCTTCTAAGATCACGTGAAGGACTAGTTATGGCTTCTGATTTGCATCTGG	chrC01	3059031	0	0	1	1	1	1	1	1	0	0	1	0	-	1	1	1	0	0	1	1	-	0	1	1	0	0	-	1	1	0	0	1	0	1	1	1	1	1	1	1	1
3082078	chrA01	26.5488	chrA01		TGCAGTTTGATACTTTGCTTTCATCATTTCCAATTTTTATTAGACAGTTTACAGATCGGAAGAGCGGTT	TGCAGTTTGATACTTTGCTTTCATCATTTCCAATTTTTATTAGACAGTTTAC		NA	-	0	1	1	1	1	1	1	0	1	1	1	0	1	1	1	0	1	-	0	1	1	1	1	0	1	1	0	0	1	0	1	1	0	1	1	0	1	1	0	1
4121099	chrA01	26.5639	chrA01	1978250	TGCAGACGGGTTGCTCAAACGCGAGCCCTTTGTTTAGCTCTTTGGAAGATCCTTGTTTCCGAAGAACTT	TGCAGACGGGTTGCTCAAACGCGAGCCCTTTGTTTAGCTCTTTGGAAGATCCTTGTTTCCGAAGAACTT	chrA01	1978250	-	1	0	0	1	0	1	1	1	1	0	1	0	1	0	0	1	1	1	1	1	1	1	1	1	1	1	1	0	1	1	1	1	0	1	1	0	1	1	0	1
3080825	chrA01	26.8688	chrA01	1977417	TGCAGTCTGTTGAGCATGAAGTAGAGTTCATACTTGACAAAAATGGAAAGGAAGTTACAGATCGGAAGA	TGCAGTCTGTTGAGCATGAAGTAGAGTTCATACTTGACAAAAATGGAAAGGAAGTTAC	chrA01	1977417	1	1	0	0	1	0	1	1	1	1	0	1	0	1	0	0	1	1	-	1	1	1	1	1	1	1	1	1	0	1	1	1	1	0	1	1	0	1	1	0	1
3096932	chrA01	26.8706	chrA01		TGCAGCCTCCCCTTGCGGCAAGACTGCATAATTTATTCATTCAACCTCAGTGAACAGAGAAAAGCAAAA	TGCAGCCTCCCCTTGCGGCAAGACTGCATAATTTATTCATTCAACCTCAGTGAACAGAGAAAAGCAAAA	chrCnn_random	76156417	-	0	1	1	1	1	1	1	0	0	1	0	0	1	1	1	0	0	1	1	1	0	1	1	0	0	1	1	1	0	0	1	0	1	1	-	1	1	1	1	1
4167738	chrA01	27.1736	chrA01		TGCAGCTTGTCATTCCTTCTCTCAACGCTAGACCCTCTGCAATCAAGGCAGAGCCAACTAAGGGAGTTG	TGCAGCTTGTCATTCCTTCTCTCAACGCTAGACCCTCTGCAATCAAGGCAGAGCCAACTAAGGGAGTTG	chrAnn_random	37386247	-	0	1	1	1	1	1	1	0	1	1	-	0	1	1	1	0	1	-	0	1	1	1	-	0	1	1	0	0	1	0	1	1	0	1	-	0	1	1	0	1
4339094	chrA01	27.486	chrA01		TGCAGCGACTGCATCTCTACTTTCTCTCTTTCTCTCTTTCACTCTCTCTCTCTCTAGGTGAATGAAAAA	TGCAGCGACTGCATCTCTACTTTCTCTCTTTCTCTCTTTCACTCTCTCTCTCTCTAGGTGAATGAAAAA		NA	1	1	0	0	1	0	1	1	1	1	0	1	1	1	0	0	1	1	-	1	1	1	1	1	1	1	1	1	0	1	1	1	1	0	1	1	0	1	1	0	1
4332089	chrA01	27.4879	chrA01	2276310	TGCAGCTTAGTGATTGATTCCATGGCTTCTTCAATGCTGTCTCTCGGTTCTACTTCTCTGCTACCTCGC	TGCAGCTTAGTGATTGATTCCATGGCTTCTTCAATGCTGTCTCTCGGTTCTACTTCTCTGCTACCTCGC	chrA01	2276310	0	0	1	1	1	1	1	1	0	0	1	0	0	1	1	1	0	0	1	1	-	0	-	1	0	0	1	0	1	0	0	1	0	1	-	1	1	1	1	1	1
3083677	chrA01	28.1033	chrA01		TGCAGCACATACTGTAAAGAAAAGACAAGCTTTTTTTGCTTAGTAGGATTTTCAAAATACCAGAAAAAG	TGCAGCACATACTGTAAAGAAAAGACAAGCTTTTTTTGCTTAGTAGGATTTTCAAAATACCAGAAAAAG		NA	-	1	0	0	1	0	1	1	1	1	0	1	1	1	0	0	1	1	1	1	-	1	1	1	1	1	-	-	0	1	1	1	1	0	1	1	0	1	1	0	1
3098447	chrA01	28.149	chrA01		TGCAGAGCAAAGAAAATGCTATACTGTACTAAGAGCCTTCCAGGTTAGCACAAAAAGAAGAAACAATCG	TGCAGAGCAAAGAAAATGCTATACTGTACTAAGAGCCTTCCAGGTTAGCACAAAAAGAAGAAACAATCG		NA	-	0	1	1	1	1	1	1	0	0	1	0	0	-	1	1	0	0	1	-	1	0	1	1	0	0	-	0	1	0	0	1	0	1	1	-	1	1	1	1	1
3113033	chrA01	29.351	chrA01	2148486	TGCAGTTTCATCAACGTTGCACCATTGTTAGTATATTACAGATCGGAAGAGCGGTTCAGCAGGAATGCC	TGCAGTTTCATCAACGTTGCACCATTGTTAGTATATTAC	chrA01	2148486	1	1	0	0	0	0	1	1	1	1	0	1	0	-	0	0	1	1	-	1	-	1	1	1	1	1	1	1	0	1	1	1	1	0	1	1	0	1	1	0	1
3081457	chrA01	29.3585	chrA01		TGCAGATGAGCTATGTAGAGATGCTATTTTGTGATCTTGTAACTAACAACAACTGAAGATTCATAGTAA	TGCAGATGAGCTATGTAGAGATGCTATTTTGTGATCTTGTAACTAACAACAACTGAAGATTCATAGTAA		NA	0	0	1	1	1	1	1	1	0	1	1	1	0	1	1	1	0	1	1	0	1	1	1	1	0	1	-	0	0	1	0	1	1	0	1	1	0	1	1	0	1
4120981	chrA01	29.3585	chrA01	19059442	TGCAGGAGACGACGATTGCGCTCCATCCTGGTCTGCTCAAGAAGCTTGCGGGCATCTCCCTCCTTGGTG	TGCAGGAGACGACGATTGCGCTCCATCCTGGTCTGCTCAAGAAGCTTGCGGGCATCTCCCTCCTTGGTG	chrA01	19059442	0	0	1	1	1	1	-	1	0	1	1	1	0	1	1	1	0	1	1	0	1	1	-	1	0	1	1	0	0	0	0	1	1	0	1	1	0	1	1	0	1
3115555	chrA01	29.9758	chrA01		TGCAGGTCGTGGTCTGTGTATCAGAAACAAATCCTCTAATCATATACCTCATGGACGTTGAGAAGCTTC	TGCAGGTCGTGGTCTGTGTATCAGAAACAAATCCTCTAATCATATACCTCATGGACGTTGAGAAGCTTC	chrAnn_random	38248253	0	0	1	1	1	1	1	1	0	1	1	1	0	1	1	1	0	1	-	0	-	1	1	1	0	1	1	0	0	-	0	1	1	0	1	1	0	1	1	0	1
3089010	chrA01	30.2826	chrA01		TGCAGGAATATTTGTTGCTAGGATTCATCTTCAGTACATTACAGATCGGAAGAGCGGTTCAGCAGGAAT	TGCAGGAATATTTGTTGCTAGGATTCATCTTCAGTACATTAC	chrCnn_random	40142144	-	0	1	1	1	1	1	1	0	1	1	1	0	1	1	1	0	1	1	0	1	1	1	1	0	1	1	0	0	1	0	1	1	0	1	1	0	1	1	0	1
4110587	chrA01	30.5669	chrA01	2276310	TGCAGCTTACCGATTGATTCCATGGCTTCATCAATGCTGTCTCTCGGTTCTACTTCTCTGCTACCTCGC	TGCAGCTTACCGATTGATTCCATGGCTTCATCAATGCTGTCTCTCGGTTCTACTTCTCTGCTACCTCGC	chrA01	2276310	1	1	0	0	0	0	1	1	1	1	0	1	1	1	0	0	-	1	-	1	1	1	1	1	1	1	0	1	0	1	1	1	1	0	1	1	0	1	1	0	1
4114702|F|0-13:T>C-13:T>C	chrA01	30.5669	chrA01	2377724	TGCAGCTTTACCATTACGGAGAGACGGTTTCGATCCCTTTCTTCACGGAGACTTGGAGACCTGACAGCT	TGCAGCTTTACCATTACGGAGAGACGGTTTCGATCCCTTTCTTCACGGAGACTTGGAGACCTGACAGCT	chrA01	2377724	1	1	0	0	0	0	2	2	1	1	0	1	2	2	0	0	1	1	1	2	1	1	2	2	1	1	0	1	0	1	1	2	1	0	2	2	0	2	2	0	2
4332089|F|0-9:G>C-9:G>C	chrA01	30.5669	chrA01	2276310	TGCAGCTTAGTGATTGATTCCATGGCTTCTTCAATGCTGTCTCTCGGTTCTACTTCTCTGCTACCTCGC	TGCAGCTTAGTGATTGATTCCATGGCTTCTTCAATGCTGTCTCTCGGTTCTACTTCTCTGCTACCTCGC	chrA01	2276310	1	1	0	0	0	0	2	2	1	1	0	1	1	2	0	0	1	1	2	2	2	1	2	2	1	1	0	1	0	1	1	2	1	0	2	2	0	2	2	0	2
3124008	chrA01	30.8717	chrA01		TGCAGTTTTCCAATTGCTTTTGATTTAGCTGATTCGTTTTTCTTACAGATCGGAAGAGCGGTTCAGCAG	TGCAGTTTTCCAATTGCTTTTGATTTAGCTGATTCGTTTTTCTTAC		NA	1	1	0	0	0	0	1	1	1	1	0	1	1	1	0	0	1	1	1	1	1	1	1	1	1	1	0	1	0	1	1	1	1	0	-	1	0	1	1	0	1
4113481	chrA01	32.147	chrA01	19703890	TGCAGCCGCCATGTACGGGAAGTCAATGGTTTATCCATCTGCAAACACAATAGCGTGGTATGTATTGAT	TGCAGCCGCCATGTACGGGAAGTCAATGGTTTATCCATCTGCAAACACAATAGCGTGGTATGTATTGAT	chrA01	19703890	-	0	1	1	1	1	1	1	0	1	1	1	0	1	1	1	0	1	1	0	1	1	1	1	0	1	1	0	1	1	0	1	1	0	-	1	0	1	1	0	1
3078695	chrA01	32.7643	chrA01		TGCAGCCCTGTCTCTGGGAGAAGAACGTGTAAGGCACTCCAGGGAACTTTGCACTTTTACAGATCGGAA	TGCAGCCCTGTCTCTGGGAGAAGAACGTGTAAGGCACTCCAGGGAACTTTGCACTTTTAC	chrC01	35178627	-	0	1	1	1	1	1	1	1	1	1	1	0	1	1	1	0	1	1	0	1	1	-	1	0	-	-	0	-	1	0	1	1	0	1	-	0	1	1	0	1
3093126	chrA01	33.7062	chrA01		TGCAGCCACATCAGTGATCGTCCTCCTTGTGATTTTGGTTATCATATGGATCATACTAAGGCGAAGAAA	TGCAGCCACATCAGTGATCGTCCTCCTTGTGATTTTGGTTATCATATGGATCATACTAAGGCGAAGAAA	chrC01	5134437	1	1	0	0	0	1	1	1	1	1	0	1	0	-	0	0	1	1	1	1	0	1	-	1	1	1	0	1	0	1	1	1	1	1	1	1	0	1	1	0	1
3101445	chrA01	34.3312	chrA01		TGCAGCTATTGGCACAACCATGTTGTTCTTCTTCTTTTCTTGACATGAGCTTGAGTTACAAAGGTTTTT	TGCAGCTATTGGCACAACCATGTTGTTCTTCTTCTTTTCTTGACATGAGCTTGAGTTACAAAGGTTTTT	chrAnn_random	32951938	1	1	0	0	0	1	1	-	1	1	0	1	0	1	0	0	1	1	1	1	0	1	1	1	1	1	0	1	0	1	1	1	1	1	1	1	0	1	1	0	1
3153444	chrA01	36.2667	chrA01		TGCAGTCAACCAGGACGAGCCAAGACAAACCAATCTGGGAAAAGACCGGTTTGGGCAAAACGATATTTA	TGCAGTCAACCAGGACGAGCCAAGACAAACCAATCTGGGAAAAGACCGGTTTGGGCAAAACGATATTTA	chrC01_random	111843	1	1	0	0	0	1	1	-	1	1	0	1	0	1	0	0	1	1	1	1	0	1	1	1	1	1	-	1	0	1	1	1	0	1	1	1	0	1	1	0	1
3097672	chrA01	36.5573	chrA01	4794411	TGCAGATCAGAAAAAAAAAGAGCACCATACTGATTTTGAAGTTACTTGCAAGTTTCAAGTTCTCCCAAT	TGCAGATCAGAAAAAAAAAGAGCACCATACTGATTTTGAAGTTACTTGCAAGTTTCAAGTTCTCCCAAT	chrA01	4794411	-	0	1	1	1	1	1	-	0	1	1	0	0	1	1	1	0	0	1	0	1	0	1	1	0	1	-	0	1	0	0	1	1	1	1	1	1	1	1	1	1
3108306	chrA01	36.5573	chrA01	447539	TGCAGCGTTACACAAAGCCACAACTCTTCCCATGTGACCATTCTGCTCTTTTGTTTGTTCTTTCGATAC	TGCAGCGTTACACAAAGCCACAACTCTTCCCATGTGACCATTCTGCTCTTTTGTTTGTTCTTTCGATAC	chrA01	447539	-	0	1	1	1	1	0	0	0	1	1	1	0	1	1	1	1	0	1	1	0	1	1	1	0	0	-	1	1	0	0	1	0	1	1	1	1	1	1	1	1
3150239	chrA01	37.2025	chrA01	4551342	TGCAGTATAGGACCATTGGAGGAAAAAAAGACCAACACGGTTCTGCATTGCAACCAGAAGCTCGCTCTT	TGCAGTATAGGACCATTGGAGGAAAAAAAGACCAACACGGTTCTGCATTGCAACCAGAAGCTCGCTCTT	chrA01	4551342	1	1	0	0	0	1	1	1	1	1	0	1	1	1	0	0	1	1	1	1	0	1	1	1	1	1	1	1	0	-	1	1	0	1	-	-	0	1	1	0	1
3150239|F|0-13:C>A-13:C>A	chrA01	37.2025	chrA01	4551342	TGCAGTATAGGACCATTGGAGGAAAAAAAGACCAACACGGTTCTGCATTGCAACCAGAAGCTCGCTCTT	TGCAGTATAGGACCATTGGAGGAAAAAAAGACCAACACGGTTCTGCATTGCAACCAGAAGCTCGCTCTT	chrA01	4551342	0	0	1	1	1	2	2	2	0	0	1	0	0	2	1	1	0	0	2	0	1	0	2	2	0	2	2	0	1	0	0	2	1	2	2	2	1	2	2	1	2
3103288	chrA01	37.9179	chrA01		TGCAGTATTGAAACGGTTCTTTACAAGGAGATTCCACCACCGGAATGCTTGAAAACCGGGTTAGCTTTC	TGCAGTATTGAAACGGTTCTTTACAAGGAGATTCCACCACCGGAATGCTTGAAAACCGGGTTAGCTTTC	chrC01	958657	-	0	1	1	1	1	1	0	0	1	1	1	1	1	1	1	1	0	1	1	0	1	1	-	0	0	1	1	1	0	0	1	0	1	1	1	1	1	1	1	1
3216325	chrA01	38.1225	chrA01		TGCAGGTAACCCATGAAATTTTAGATAACAACGGGGACAACAACTTACAGATCGGAAGAGCGGTTCAGC	TGCAGGTAACCCATGAAATTTTAGATAACAACGGGGACAACAACTTAC		NA	1	1	0	0	0	1	1	1	1	1	0	1	1	1	0	0	1	1	1	1	0	1	1	-	1	1	-	1	0	1	1	1	0	1	1	-	0	1	1	0	1
3122030	chrA01	38.4293	chrA01	4551163	TGCAGAACTGGTTTGGTCTTTCTTTACTCCAACGTTCCTATATTGCAGGGATTGTGTTCTGTCTCTGGG	TGCAGAACTGGTTTGGTCTTTCTTTACTCCAACGTTCCTATATTGCAGGGATTGTGTTCTGTCTCTGGG	chrA01	4551163	1	1	0	0	0	1	1	1	1	1	0	1	1	1	0	0	1	1	1	1	0	1	1	-	1	1	1	1	0	1	1	1	0	1	1	1	0	1	1	0	1
4108015	chrA01	38.4293	chrA01		TGCAGACAAAGACATGGAGAAGGATACATGGGACTTTACAGATCGGAAGAGCGGTTCAGCAGGAATGCC	TGCAGACAAAGACATGGAGAAGGATACATGGGACTTTAC		NA	1	1	0	0	0	1	1	1	1	1	0	1	0	1	0	0	1	1	1	1	0	1	1	1	1	1	-	1	0	1	1	1	0	1	1	-	0	1	1	0	1
3174928	chrA01	38.5539	chrA01		TGCAGGGTATCAAGAATGTAGAAAAAAACATCATGAACAGCACTCTCTTTTACAGATCGGAAGAGCGGT	TGCAGGGTATCAAGAATGTAGAAAAAAACATCATGAACAGCACTCTCTTTTAC		NA	-	0	1	1	1	1	1	0	0	-	1	1	1	1	1	1	1	0	1	1	0	1	1	1	0	0	-	1	1	0	0	1	0	1	1	1	1	1	1	1	1
5157149	chrA01	39.3512	chrA01		TGCAGCTGCCGGAGTTCGAGAAGAAACCTGCCGTCAGTTGGTAAGCCATTCCTTACAGATCGGAAGAGC	TGCAGCTGCCGGAGTTCGAGAAGAAACCTGCCGTCAGTTGGTAAGCCATTCCTTAC		NA	1	1	0	0	0	-	1	1	1	1	0	1	0	1	0	0	1	1	1	1	0	1	-	1	1	1	-	1	0	1	1	1	0	1	1	1	0	1	1	1	1
3112123	chrA01	39.4927	chrA01	620216	TGCAGTTTTGTCATTCTCTTCCCCATTTTTTAGTTTCTTACAGATCGGAAGAGCGGTTCAGCAGGAATG	TGCAGTTTTGTCATTCTCTTCCCCATTTTTTAGTTTCTTAC	chrA01	620216	0	0	1	1	1	1	1	0	0	1	1	1	0	1	1	1	1	0	1	1	0	1	1	-	0	0	-	1	1	0	0	1	0	1	1	1	1	1	1	1	1
5048971	chrA01	39.4927	chrA01		TGCAGGATTTTTTTTCTTACTCCATTAGGGAAACATCAGTACCAATCTACTTCTGTTTCTCTCTCTCGT	TGCAGGATTTTTTTTCTTACTCCATTAGGGAAACATCAGTACCAATCTACTTCTGTTTCTCTCTCTCGT	chrA01_random	93743	0	0	1	1	1	1	0	0	0	1	1	1	0	-	1	1	1	0	1	1	0	1	1	1	0	0	-	1	1	0	0	1	0	1	1	1	1	1	1	1	1
3149661|F|0-27:T>G-27:T>G	chrA01	39.6551	chrA01	4839375	TGCAGAATAAAGTTGGCAAGCACAAAATAAAAGGTATAAGGGAATAGCACAGACAAGGTTGTGACAAAT	TGCAGAATAAAGTTGGCAAGCACAAAATAAAAGGTATAAGGGAATAGCACAGACAAGGTTGTGACAAAT	chrA01	4839375	1	1	0	0	0	2	2	2	1	2	0	1	-	2	0	0	1	1	2	1	0	1	2	2	1	2	2	1	0	1	1	2	0	2	2	2	0	2	2	2	2
4335985	chrA01	39.6551	chrA01		TGCAGCAACGATGGGAAACTCAACCTCCCAAGCTACCCATTTGTTTACAGATCGGAAGAGCGGTTCAGC	TGCAGCAACGATGGGAAACTCAACCTCCCAAGCTACCCATTTGTTTAC	chrC01	7105749	1	1	0	0	0	1	1	1	1	1	0	1	1	1	0	0	1	1	1	1	0	1	1	1	1	1	1	1	0	1	1	1	0	1	1	1	0	1	1	1	1
4166138	chrA01	39.7985	chrA01	303643	TGCAGCAAGTATCAGTATTCTATGTGTATTATCCGCACGTTTCCCATGCAAGATTCATATCTGTCAACT	TGCAGCAAGTATCAGTATTCTATGTGTATTATCCGCACGTTTCCCATGCAAGATTCATATCTGTCAACT	chrA01	303643	-	0	1	1	1	1	1	0	0	1	1	1	0	1	1	1	-	0	1	1	0	1	1	1	0	0	1	1	1	0	0	1	0	1	1	1	1	1	1	1	1
4112753	chrA01	40.1034	chrA01	709771	TGCAGGTTGAGGATTGAGCTGCACAGGCTGAGTATTACAGATCGGAAGAGCGGTTCAGCAGGAATGCCG	TGCAGGTTGAGGATTGAGCTGCACAGGCTGAGTATTAC	chrA01	709771	0	0	1	1	1	1	1	0	0	1	1	1	1	-	1	1	1	0	1	1	0	1	1	1	0	0	1	-	1	0	0	1	0	1	1	1	1	1	1	1	1
4110944	chrA01	41.5143	chrA01	5184762	TGCAGTAACAGGTGCATTTGTCTGAACCACCACTCGATTATCCGAGACGTTCCTTACCGCGTGAATAGG	TGCAGTAACAGGTGCATTTGTCTGAACCACCACTCGATTATCCGAGACGTTCCTTACCGCGTGAATAGG	chrA01	5184762	1	1	0	0	0	1	1	1	1	1	0	1	1	1	0	0	1	1	1	1	0	1	1	1	1	1	1	1	1	0	1	1	0	1	1	1	0	1	1	1	1
3093254	chrA01	42.1278	chrA01	5474848	TGCAGAGTCAAATAGACTCAAGCTGCAACGAAACAAAGTTGAATCCATTACAATCTAAGAATAAAACCG	TGCAGAGTCAAATAGACTCAAGCTGCAACGAAACAAAGTTGAATCCATTACAATCTAAGAATAAAACCG	chrA01	5474848	1	1	0	0	0	1	1	1	1	1	0	-	0	1	0	0	1	1	1	1	0	1	1	1	1	1	0	1	1	0	1	1	0	1	1	1	0	1	1	1	1
3106717	chrA01	42.1278	chrA01	5474914	TGCAGCTTCACTTTCGTGTAACCATGTGTTCTGCAAGTAAGACCCTCTCTCTCTTTTGTTTTTGTTTTT	TGCAGCTTCACTTTCGTGTAACCATGTGTTCTGCAAGTAAGACCCTCTCTCTCTTTTGTTTTTGTTTTT	chrA01	5474914	1	1	0	0	0	-	-	1	1	1	0	1	1	1	0	0	1	1	1	1	0	1	1	1	1	1	1	1	1	0	1	1	0	1	1	1	0	1	1	1	1
4121260	chrA01	42.1278	chrA01		TGCAGAGCCGGTCCTGGGCCCAAGCGAAAGAAGCCCATGCTTCCGGCCGCTATTTTATTACAGATCGGA	TGCAGAGCCGGTCCTGGGCCCAAGCGAAAGAAGCCCATGCTTCCGGCCGCTATTTTATTAC	chrA08	7924704	1	1	0	0	0	1	1	1	1	1	0	1	1	1	0	0	1	1	1	1	0	1	1	1	1	-	1	1	1	0	1	1	0	-	-	1	0	1	1	1	1
4121959	chrA01	42.1278	chrA01		TGCAGGTGACCAATCTCTGTTTTGACTTTTTTTTTTACAGATCGGAAGAGCGGTTCAGCAGGAATGCCG	TGCAGGTGACCAATCTCTGTTTTGACTTTTTTTTTTAC		NA	1	1	0	0	0	1	1	1	1	1	0	1	1	1	0	0	1	1	1	1	0	1	1	-	1	1	1	1	1	0	1	1	0	1	1	1	0	1	1	1	1
3078135	chrA01	42.7375	chrA01	5180571	TGCAGATTGTAAAGCAAAGAAACACAGAACTGATTGTTATTATGTTCACAAGAACTGATTGTTACAGAT	TGCAGATTGTAAAGCAAAGAAACACAGAACTGATTGTTATTATGTTCACAAGAACTGATTGTTAC	chrA01	5180571	1	1	0	0	0	-	1	1	1	1	0	1	0	1	0	0	1	1	1	1	0	1	1	1	1	1	1	1	1	1	1	-	0	1	1	1	0	1	1	1	1
3098909	chrA01	42.7375	chrA01	5180633	TGCAGATCTACCGTTTTCCACAAGTGAAGACTTTCTGCAAAAGGAGTTTTCAGCTTTTGGAGAGATAGC	TGCAGATCTACCGTTTTCCACAAGTGAAGACTTTCTGCAAAAGGAGTTTTCAGCTTTTGGAGAGATAGC	chrA01	5180633	1	1	0	0	0	1	1	1	1	-	0	1	0	1	0	0	1	1	1	1	0	1	1	1	1	1	-	1	1	1	1	1	0	-	1	-	0	1	1	1	1
4167704	chrA01	42.7375	chrA01	5184713	TGCAGAAGTTTATGTAACGGTGGACCAGTGAGGTGGAATGTCATGTTTTTACAGATCGGAAGAGCGGTT	TGCAGAAGTTTATGTAACGGTGGACCAGTGAGGTGGAATGTCATGTTTTTAC	chrA01	5184713	1	1	0	0	0	1	1	1	1	1	0	1	1	-	0	0	1	1	1	1	0	1	1	1	1	-	1	1	1	-	1	1	0	1	1	1	0	1	1	1	1
3088382	chrA01	43.351	chrA01	5559102	TGCAGATTGAAATTCGCTTGCGGGACAAGTAACTAGTAAGAAGGAGATCAATAATAGGGTTACAGATCG	TGCAGATTGAAATTCGCTTGCGGGACAAGTAACTAGTAAGAAGGAGATCAATAATAGGGTTAC	chrA01	5559102	1	1	0	0	0	1	1	1	1	1	0	1	1	1	0	0	1	1	1	1	0	1	1	1	1	1	1	1	1	0	1	1	0	-	1	1	0	1	1	0	1
3147411	chrA01	43.6559	chrA01	5559036	TGCAGATGAGATTGAGAGTACATACTCATTGCATTTTGATTTTGACACCATAAGAGTAGCAACAGATGA	TGCAGATGAGATTGAGAGTACATACTCATTGCATTTTGATTTTGACACCATAAGAGTAGCAACAGATGA	chrA01	5559036	-	1	0	0	0	1	1	1	1	1	0	1	1	1	0	0	1	1	1	1	0	1	1	1	1	1	1	1	1	0	1	1	0	1	1	1	0	1	1	1	1
4114342	chrA01	43.9608	chrA01	5653377	TGCAGAGAACTGAAACCTGAAGAAGAATATAAAAAAAGAGCTAGAACTCGAGTTATATCCACGTGGCGG	TGCAGAGAACTGAAACCTGAAGAAGAATATAAAAAAAGAGCTAGAACTCGAGTTATATCCACGTGGCGG	chrA01	5653377	1	1	0	0	0	1	-	1	1	1	0	1	0	1	0	0	1	1	1	1	0	1	1	1	1	1	1	1	1	0	1	1	0	1	1	1	1	1	1	1	1
3092972	chrA01	44.2657	chrA01		TGCAGCAACAACATTTGTGAAGATTCTTAGTAAATAAGATCGTTTCAACATAAATAAGTTACTAGATAA	TGCAGCAACAACATTTGTGAAGATTCTTAGTAAATAAGATCGTTTCAACATAAATAAGTTACTAGATAA		NA	1	1	0	0	0	1	1	1	1	1	0	1	1	1	0	0	1	1	1	1	0	1	1	1	1	-	1	1	-	0	1	1	0	1	1	1	1	1	1	1	1
3159982	chrA01	44.2657	chrA01	5664039	TGCAGTGAGTGTCCTTGAATCAGAGAAAGAAAAACCACTCTCTTGAGTCGGTTACAGATCGGAAGAGCG	TGCAGTGAGTGTCCTTGAATCAGAGAAAGAAAAACCACTCTCTTGAGTCGGTTAC	chrA01	5664039	1	1	0	0	0	1	-	1	1	1	0	1	1	-	0	0	1	1	1	1	0	1	1	1	1	1	-	1	1	0	1	1	0	1	1	1	1	1	1	1	1
4168834	chrA01	44.2657	chrA01	5661738	TGCAGAGCTCCATTGTTTACCTGGAAATGGAGAACGAAAAGGTTCGCAAAGTTCCACATTCTACCATTG	TGCAGAGCTCCATTGTTTACCTGGAAATGGAGAACGAAAAGGTTCGCAAAGTTCCACATTCTACCATTG	chrA01	5661738	1	1	0	0	0	1	1	1	1	1	0	1	1	1	0	0	1	1	1	1	0	1	1	1	1	1	1	1	1	0	1	1	0	1	1	1	1	1	1	1	1
5047798	chrA01	44.2657	chrA01		TGCAGTCAACAGTCGTTGTGCTATTTAGCTTACAGATCGGAAGAGCGGTTCAGCAGGAATGCCGAGACC	TGCAGTCAACAGTCGTTGTGCTATTTAGCTTAC		NA	1	1	0	0	0	1	0	1	1	1	0	1	0	1	0	0	1	1	1	1	0	1	1	1	-	-	1	1	1	0	1	1	0	1	1	-	1	1	1	1	1
3123218|F|0-20:T>C-20:T>C	chrA01	44.8754	chrA01	5676668	TGCAGGCAATCTCGAGAATATCTGGACAATGAGATCATTCGGAATGGGAGCTGAATTTTCTTCTCCCGT	TGCAGGCAATCTCGAGAATATCTGGACAATGAGATCATTCGGAATGGGAGCTGAATTTTCTTCTCCCGT	chrA01	5676668	-	1	0	0	0	2	2	2	1	2	0	2	-	2	0	0	1	1	2	1	0	1	2	2	2	1	2	1	2	0	1	2	0	2	2	2	2	2	2	2	2
4118420	chrA01	45.1803	chrA01		TGCAGCGATAGTTTCTTCCTCAAAGTATCCCTGAAGATTCACAAATGGAAAAAAAAAAGAATCAGTTTA	TGCAGCGATAGTTTCTTCCTCAAAGTATCCCTGAAGATTCACAAATGGAAAAAAAAAAGAATCAGTTTA		NA	1	1	0	0	0	1	1	1	1	1	0	1	1	1	0	0	1	1	1	1	0	1	1	1	1	1	-	1	1	0	1	1	0	1	1	1	-	1	1	1	1
3098125	chrA01	45.4871	chrA01		TGCAGTAAAGAAACTTCTCCCTGAAGCTGCTCAAGGAGAAGGAGATGATCTAGCATCTTTTTGCTCATG	TGCAGTAAAGAAACTTCTCCCTGAAGCTGCTCAAGGAGAAGGAGATGATCTAGCATCTTTTTGCTCATG		NA	1	1	0	0	0	1	1	1	1	1	0	1	-	-	0	0	1	1	1	1	0	1	1	1	1	1	1	1	1	0	1	1	-	-	1	1	1	1	1	1	1
3100549	chrA01	46.1121	chrA01	6093378	TGCAGTTTGGAAGACCATTTACAAAATGAGAAAGCTTTCTAAAAGATAATTGCTGCAAAATTTACAGAT	TGCAGTTTGGAAGACCATTTACAAAATGAGAAAGCTTTCTAAAAGATAATTGCTGCAAAATTTAC	chrA01	6093378	-	1	0	0	0	1	1	1	1	1	1	1	-	1	0	0	1	1	1	1	0	1	-	1	1	1	1	1	1	0	1	1	0	1	1	1	1	1	1	1	1
3091731	chrA01	46.741	chrA01	6158899	TGCAGCTGACCATCGATGGAGCCCATGGCATAGCTGAGAAATATTATCGAGCCCATAAGCCTAGAATTT	TGCAGCTGACCATCGATGGAGCCCATGGCATAGCTGAGAAATATTATCGAGCCCATAAGCCTAGAATTT	chrA01	6158899	1	1	0	0	0	1	1	1	1	1	1	1	1	-	0	0	1	1	1	1	0	1	1	1	1	1	1	1	1	0	1	-	-	1	1	1	1	1	1	1	1
3097757	chrA01	47.0496	chrA01	6289078	TGCAGACGATGCTTCTGCTATTGTCTTTACAAGATTCCCTCTGCAACATTGATCCAACAGTGAAAAAGG	TGCAGACGATGCTTCTGCTATTGTCTTTACAAGATTCCCTCTGCAACATTGATCCAACAGTGAAAAAGG	chrA01	6289078	1	1	0	0	0	1	1	1	1	1	1	1	0	-	0	0	1	1	1	1	0	1	1	1	-	-	1	1	1	0	1	1	0	1	1	0	1	1	1	1	1
3174118	chrA01	47.6786	chrA01		TGCAGAGGGAAACTGTACGATCTTTTCAACAGATGCGAGCGCCAAAATTACAGATCGGAAGAGCGGTTC	TGCAGAGGGAAACTGTACGATCTTTTCAACAGATGCGAGCGCCAAAATTAC	chrC01	9582418	1	1	0	0	0	1	1	1	1	1	1	1	1	1	0	0	1	1	1	1	0	1	1	1	-	1	1	1	1	0	1	1	0	1	1	0	1	1	1	1	1
3120426	chrA01	47.9911	chrA01		TGCAGGCCTTGACTTAGAGCTTTATATTGTAAGTATTATTTTTTTATTCCTTCGTTGATTACAGATCGG	TGCAGGCCTTGACTTAGAGCTTTATATTGTAAGTATTATTTTTTTATTCCTTCGTTGATTAC		NA	1	1	0	0	0	1	1	1	1	1	1	1	1	1	0	0	1	1	1	1	0	1	1	1	1	1	1	1	1	0	1	-	0	1	-	0	1	1	1	1	1
4121478	chrA01	48.2997	chrA01		TGCAGAGAATCTCGATGGCTTCACAAAAAAAATAAGAGGAGCTTATCTCAGGGGTTGGAGTCTTACAGA	TGCAGAGAATCTCGATGGCTTCACAAAAAAAATAAGAGGAGCTTATCTCAGGGGTTGGAGTCTTACAGA	chrCnn_random	41093082	-	1	0	0	0	1	1	1	1	1	1	1	1	1	0	0	1	1	1	1	0	1	-	1	1	1	1	1	1	0	1	1	0	1	1	0	1	1	1	1	1
4117501	chrA01	48.9247	chrA01	6740323	TGCAGCCCATCCTAACAATGCTCCCCAGTTTATGGTCAAACCTAAGAATGCTTGAGGCTGCAATAAGAA	TGCAGCCCATCCTAACAATGCTCCCCAGTTTATGGTCAAACCTAAGAATGCTTGAGGCTGCAATAAGAA	chrA01	6740323	1	1	0	0	0	1	1	1	1	1	1	1	1	1	0	0	1	1	1	1	0	1	1	1	1	1	1	1	1	0	1	1	0	1	1	0	-	1	1	1	1
3122903|F|0-18:T>C-18:T>C	chrA01	49.2314	chrA01		TGCAGTTGTAATATCGTCTCCATCTGTAGAAACAACTTCAACAACTTACAGATCGGAAGAGCGGTTCAG	TGCAGTTGTAATATCGTCTCCATCTGTAGAAACAACTTCAACAACTTAC	chrC01	10065263	1	1	0	0	0	2	2	2	1	2	2	2	-	2	0	0	1	1	2	1	0	1	2	2	2	2	2	1	2	0	1	2	0	1	2	0	2	2	2	2	2
3135810	chrA01	49.8412	chrA01		TGCAGTTGTAATATCGTCCCCATCTGTGGAAACAACTTCAACAGCTTACAGATCGGAAGAGCGGTTCAG	TGCAGTTGTAATATCGTCCCCATCTGTGGAAACAACTTCAACAGCTTAC	chrAnn_random	27637790	1	1	0	0	0	1	0	1	1	1	1	1	1	1	0	0	1	1	1	1	0	1	1	1	1	-	1	1	1	0	1	1	0	1	1	0	1	1	1	1	1
3135810|F|0-27:G>A-27:G>A	chrA01	49.8412	chrA01		TGCAGTTGTAATATCGTCCCCATCTGTGGAAACAACTTCAACAGCTTACAGATCGGAAGAGCGGTTCAG	TGCAGTTGTAATATCGTCCCCATCTGTGGAAACAACTTCAACAGCTTAC	chrAnn_random	27637790	0	0	1	1	1	2	2	2	0	2	2	2	0	2	1	1	0	0	2	0	1	0	2	2	2	2	2	0	2	1	0	2	1	0	2	1	2	2	2	2	2
3123269	chrA01	50.4547	chrA01		TGCAGTAAACCAACCACCTCTTCACGCGCCATCCTGATTTCATCGACCACTACATTAGGGCTATTACAG	TGCAGTAAACCAACCACCTCTTCACGCGCCATCCTGATTTCATCGACCACTACATTAGGGCTATTACAG		NA	-	1	0	0	0	1	1	-	1	1	1	1	0	1	0	0	1	1	1	1	0	1	-	1	1	-	1	1	1	0	1	1	0	1	1	0	1	1	1	1	1
3093720	chrA01	50.7615	chrA01		TGCAGAACAAAAATCCAAACAAAAATCAAAAATTGCATATGAAGAATGGTTTGGCTAAAAAACAGGGAA	TGCAGAACAAAAATCCAAACAAAAATCAAAAATTGCATATGAAGAATGGTTTGGCTAAAAAACAGGGAA	chrC01	10182941	-	1	0	0	0	1	1	1	1	1	1	1	1	1	0	0	1	1	1	1	0	1	1	1	-	1	1	1	1	0	1	1	0	1	1	0	1	1	1	1	1
3147548	chrA01	50.7615	chrA01	6395663	TGCAGACGTTGATGGTTTTTAGACCATCTTCAAACGTAGCTTTATTTTTACAGATCGGAAGAGCGGTTC	TGCAGACGTTGATGGTTTTTAGACCATCTTCAAACGTAGCTTTATTTTTAC	chrA01	6395663	1	1	0	0	0	1	1	-	1	1	1	1	1	1	0	0	1	1	1	1	0	1	-	1	1	1	1	1	1	0	1	1	0	1	1	0	1	1	1	1	1
3150633	chrA01	51.0682	chrA01		TGCAGGAGGACATTCACCGGAGTCATGGGTAATCATCCCACACTGATCACAAAAACCCCTGAGTCGTTC	TGCAGGAGGACATTCACCGGAGTCATGGGTAATCATCCCACACTGATCACAAAAACCCCTGAGTCGTTC		NA	1	1	0	0	0	-	1	1	1	1	1	1	1	1	0	0	-	1	1	1	0	1	1	-	1	-	-	1	1	0	1	1	0	1	1	0	1	1	1	1	1
3143571	chrA01	51.6817	chrA01	6878228	TGCAGAAAAAAATCGCAAATTCATTCAAAAGGAATTCACAAATCAAACAAATCGAAGCGAAGATCCAAA	TGCAGAAAAAAATCGCAAATTCATTCAAAAGGAATTCACAAATCAAACAAATCGAAGCGAAGATCCAAA	chrA01	6878228	1	1	0	0	0	1	1	1	1	1	-	1	0	1	0	0	1	1	1	1	0	1	1	1	1	1	1	1	1	0	1	1	0	1	1	0	1	1	1	1	1
3173917	chrA01	51.6817	chrA01		TGCAGCAGATAACTCAGGAGCTGTGATCTCCCATCTGATTCTGAAGAGCAACAACTATGATGAGTGGGC	TGCAGCAGATAACTCAGGAGCTGTGATCTCCCATCTGATTCTGAAGAGCAACAACTATGATGAGTGGGC		NA	-	1	0	0	0	1	1	1	1	1	1	1	0	1	0	0	1	1	1	1	0	1	1	1	1	1	1	1	1	0	1	1	0	1	1	0	-	1	1	1	1
3106856|F|0-27:C>G-27:C>G	chrA01	54.2133	chrA01		TGCAGCAAAGTCTTACTCTTTTTACGACATCATGTCTCTTACAGATCGGAAGAGCGGTTCAGCAGGAAT	TGCAGCAAAGTCTTACTCTTTTTACGACATCATGTCTCTTAC		NA	1	1	0	0	0	2	2	2	1	0	2	2	-	2	0	0	1	1	2	1	0	1	2	2	2	2	2	1	2	-	1	2	0	1	2	0	2	2	2	2	2
3120604	chrA01	54.2133	chrA01	7530698	TGCAGCAAAGTCTTACTCTTTTTACGAGATCTTGTCTCTTACAGATCGGAAGAGCGGTTCAGCAGGAAT	TGCAGCAAAGTCTTACTCTTTTTACGAGATCTTGTCTCTTAC	chrA01	7530698	1	1	0	0	0	1	1	1	1	0	1	1	0	1	0	0	1	1	1	1	0	1	-	1	1	1	1	1	1	0	1	1	0	1	1	0	-	1	1	1	1
3098166	chrA01	54.8231	chrA01		TGCAGACAAGAATATGATGTAAGAAAAAATCTAATTTACAGATCGGAAGAGCGGTTCAGCAGGAATGCC	TGCAGACAAGAATATGATGTAAGAAAAAATCTAATTTAC	chrC07	40697034	1	1	0	0	0	1	1	1	1	0	1	1	0	-	0	0	1	1	1	1	0	1	1	1	1	1	1	1	-	0	1	1	0	1	1	0	1	1	-	1	1
3081333	chrA01	55.4366	chrA01	7616811	TGCAGAAGTAATCAGAAGCTTCAGGGATACACACTAAGAGCATTATTAGATCTTTACAGATCGGAAGAG	TGCAGAAGTAATCAGAAGCTTCAGGGATACACACTAAGAGCATTATTAGATCTTTAC	chrA01	7616811	-	1	0	0	0	1	1	1	1	0	1	1	1	1	0	0	1	1	1	1	0	1	1	1	1	1	1	1	-	0	1	1	0	1	1	0	1	1	1	1	1
3085727	chrA01	55.4366	chrA01	8009245	TGCAGCTTTTTATAAGTAAACTACTTTTAGACCTTGTTCAATTACAGATCGGAAGAGCGGTTCAGCAGG	TGCAGCTTTTTATAAGTAAACTACTTTTAGACCTTGTTCAATTAC	chrA01	8009245	1	1	0	0	0	1	1	1	1	0	1	1	1	-	0	0	1	1	1	1	0	1	1	1	1	1	1	1	1	0	1	1	0	1	1	0	1	1	1	1	1
3087307	chrA01	55.4366	chrA01	8009179	TGCAGTGACCACATTAGCATACCATAAAATATTTTTTTGATTGATGTATTGTTATACATTTTTGAAATC	TGCAGTGACCACATTAGCATACCATAAAATATTTTTTTGATTGATGTATTGTTATACATTTTTGAAATC	chrA01	8009179	1	1	0	0	0	1	1	1	1	0	1	1	1	-	0	0	1	1	1	1	0	1	1	1	1	1	-	1	1	0	1	1	0	1	1	0	1	1	1	1	1
3076087	chrA01	55.7415	chrA01	7952501	TGCAGAGAATACAAGTCTATGACTAAATATACAGCATGGATCTAAACTCATTACAGATCGGAAGAGCGG	TGCAGAGAATACAAGTCTATGACTAAATATACAGCATGGATCTAAACTCATTAC	chrA01	7952501	1	1	0	0	0	1	1	1	1	0	1	1	1	1	0	0	1	1	1	1	0	1	1	1	1	1	1	1	1	0	1	1	0	1	1	0	1	1	1	1	1
3110063	chrA01	55.7415	chrA01	7818116	TGCAGCTATTACTAAGATCAAACAAGTTATAAAAATAGACATACTCAATGGACTAAATAAACACTTGAA	TGCAGCTATTACTAAGATCAAACAAGTTATAAAAATAGACATACTCAATGGACTAAATAAACACTTGAA	chrA01	7818116	1	1	0	0	0	0	1	1	1	0	1	1	0	1	0	0	1	1	1	1	0	1	1	1	1	1	-	1	1	0	1	1	0	1	1	0	1	1	1	1	1
3154593	chrA01	55.7415	chrA01	7894019	TGCAGAAGGTCTCTCCGGTCTTGGCACTAAAGTCATTGATGAAGAGGATTGAACAATCTTGTAACGTCT	TGCAGAAGGTCTCTCCGGTCTTGGCACTAAAGTCATTGATGAAGAGGATTGAACAATCTTGTAACGTCT	chrA01	7894019	1	1	0	0	0	0	1	1	1	0	-	0	0	1	0	0	1	1	1	1	0	1	1	1	1	1	1	1	1	0	1	1	0	1	1	0	1	1	1	1	1
3081688	chrA01	56.3512	chrA01	7666113	TGCAGATGTACGGTTGTAGAGTGATACAAAAGGTACAAAAAGTCACTACTATACATTTTGTCTGGGGCT	TGCAGATGTACGGTTGTAGAGTGATACAAAAGGTACAAAAAGTCACTACTATACATTTTGTCTGGGGCT	chrA01	7666113	1	1	0	0	0	1	1	1	1	0	1	1	1	1	0	0	1	1	1	1	0	1	1	1	1	-	1	1	1	0	1	1	0	1	1	0	-	1	1	1	1
3141827	chrA01	56.3512	chrA01	7826453	TGCAGAAGGTAACTTCAGGAACATCTTGTCTTCTTTTTACAGATCGGAAGAGCGGTTCAGCAGGAATGC	TGCAGAAGGTAACTTCAGGAACATCTTGTCTTCTTTTTAC	chrA01	7826453	-	1	0	0	0	1	1	1	1	0	1	1	1	-	0	0	1	1	1	1	0	1	1	1	1	-	1	1	1	0	1	1	0	1	1	0	1	1	1	1	1
4116901	chrA01	56.3512	chrA01	7867418	TGCAGAGACAGTAATCTGTTATCGCCGGCCGGAAAATTACAGATCGGAAGAGCGGTTCAGCAGGAATGC	TGCAGAGACAGTAATCTGTTATCGCCGGCCGGAAAATTAC	chrA01	7867418	1	1	0	0	0	-	0	1	1	0	1	1	1	1	0	0	1	1	1	1	0	1	1	1	1	1	1	1	1	0	1	1	0	1	-	0	1	1	1	1	1
3143846	chrA01	57.5858	chrA01		TGCAGAAATGGTGGGAGAAGAAGAAAAGAGGAAAGAAAGGGAAGACGGAAAAAGGAACAATAATTAGTT	TGCAGAAATGGTGGGAGAAGAAGAAAAGAGGAAAGAAAGGGAAGACGGAAAAAGGAACAATAATTAGTT		NA	-	1	0	0	0	1	-	1	1	0	-	1	1	1	0	0	1	1	1	1	0	1	-	1	1	1	1	1	1	0	1	1	0	1	1	0	1	1	1	1	1
3116462	chrA01	58.5117	chrA01	8016417	TGCAGCTAATCTATGAGAAGCTACCAAACGATATCTCGGAGAGGCACGTCCTACTGTTGGATCCTATTC	TGCAGCTAATCTATGAGAAGCTACCAAACGATATCTCGGAGAGGCACGTCCTACTGTTGGATCCTATTC	chrA01	8016417	-	1	0	0	0	1	-	1	1	0	1	1	1	1	0	0	1	1	1	1	0	1	1	-	1	1	-	1	1	0	1	1	0	1	1	0	1	1	1	1	1
3118006	chrA01	58.5117	chrA01		TGCAGGCATAGAGTATAAAGACCTTGTTATATATATCACATTACAGATCGGAAGAGCGGTTCAGCAGGA	TGCAGGCATAGAGTATAAAGACCTTGTTATATATATCACATTAC		NA	1	1	0	0	0	-	1	1	1	0	1	1	-	1	0	0	1	1	1	1	0	1	1	1	1	1	1	1	-	0	1	-	0	1	1	0	1	1	1	1	1
3088015	chrA01	59.129	chrA01	8102326	TGCAGCTATAAACGCACACTATACAATACAAATATCGGAAAATCTTCAGAGAGCGATGATCATCTTTGA	TGCAGCTATAAACGCACACTATACAATACAAATATCGGAAAATCTTCAGAGAGCGATGATCATCTTTGA	chrA01	8102326	1	1	0	0	0	-	1	1	1	0	1	1	0	1	0	0	1	1	1	1	0	1	1	-	-	1	1	1	1	0	1	1	0	1	1	0	1	1	1	1	1
3090484	chrA01	61.0277	chrA01		TGCAGGACCTTCCCTTGCTCCTGCTCCTGCCCCATCCTACACATAGGGATTCAAAGAAAATGGAGGAAC	TGCAGGACCTTCCCTTGCTCCTGCTCCTGCCCCATCCTACACATAGGGATTCAAAGAAAATGGAGGAAC	chrCnn_random	79867162	-	1	0	0	0	1	1	1	1	0	1	1	1	0	0	0	1	1	1	1	0	1	1	1	1	1	-	1	1	0	1	1	0	1	1	0	1	1	1	1	1
3103248	chrA01	61.0277	chrA01		TGCAGTCCCAACGAACCCCAGTAAGTGTAATTTGCATCTCAAGACTAAGCAGCATTGAAAGAGCTCTAG	TGCAGTCCCAACGAACCCCAGTAAGTGTAATTTGCATCTCAAGACTAAGCAGCATTGAAAGAGCTCTAG		NA	-	1	0	0	0	1	1	1	1	0	1	1	1	0	0	0	1	1	1	1	0	1	1	1	1	1	1	1	1	0	1	1	0	1	1	0	-	1	1	1	1
3124503|F|0-45:G>A-45:G>A	chrA01	61.0277	chrA01		TGCAGTACGTACCTCTACGTGCAATGCGGGCTAGAAGCCTAGAACGCTAACTAAAAATATACAACCTAC	TGCAGTACGTACCTCTACGTGCAATGCGGGCTAGAAGCCTAGAACGCTAACTAAAAATATACAACCTAC	chrAnn_random	14695551	1	1	0	0	0	2	1	2	1	0	2	2	1	0	0	0	1	1	2	1	0	1	2	2	2	2	2	1	2	0	1	2	0	1	2	0	2	2	2	2	2
3084015	chrA01	61.3326	chrA01	8125371	TGCAGATGGATACTTCTGGAAGTTCTTGACAAGATCACTCCTGGATCAGTCAACTGGAAACATGCTTCA	TGCAGATGGATACTTCTGGAAGTTCTTGACAAGATCACTCCTGGATCAGTCAACTGGAAACATGCTTCA	chrA01	8125371	-	1	0	0	0	1	1	1	1	0	1	1	1	1	0	0	1	1	1	1	0	1	1	1	1	1	1	1	-	0	1	1	0	1	1	0	1	1	1	1	1
5029826	chrA01	61.3326	chrA01	8688413	TGCAGTAAATGTTGAGGTAAGAAACCAACTAAATTGCTATCCTCCCTTATTTGTGCAGAGGCGCAAAAA	TGCAGTAAATGTTGAGGTAAGAAACCAACTAAATTGCTATCCTCCCTTATTTGTGCAGAGGCGCAAAAA	chrA01	8688413	1	1	0	0	0	1	0	1	1	0	1	1	1	0	0	0	1	1	1	1	0	1	1	1	1	1	1	1	1	0	1	1	0	1	1	0	1	1	1	1	1
5151776	chrA01	61.9461	chrA01		TGCAGAAACGCCGGAGACCACATTGAGAGTGGACACGGAGCGGACATTGTTGCCAGAAGTTGGATGAGG	TGCAGAAACGCCGGAGACCACATTGAGAGTGGACACGGAGCGGACATTGTTGCCAGAAGTTGGATGAGG	chrC01	14735609	1	1	0	0	0	1	1	-	1	0	1	1	0	0	0	0	1	1	1	1	0	1	1	1	1	-	1	1	1	0	1	1	0	1	1	0	1	1	1	1	1
3109330|F|0-37:C>A-37:C>A	chrA01	62.2491	chrA01	8713334	TGCAGATTCTTGTCAAGATTCTGACAAGAAGACAGGTCTGTTTTGAATTCTGGTTCTGAAATGAATAAT	TGCAGATTCTTGTCAAGATTCTGACAAGAAGACAGGTCTGTTTTGAATTCTGGTTCTGAAATGAATAAT	chrA01	8713334	1	1	0	0	0	2	2	2	1	0	2	2	-	0	0	0	1	1	2	1	0	1	2	2	2	2	2	1	2	0	1	2	0	1	2	0	2	2	2	2	2
3146864	chrA01	62.2491	chrA01		TGCAGATTCTTGTCAAGATTCTGACAAGAAGACAGGTATGTTTTGAATTCTTGTTCTGAAATGAATACT	TGCAGATTCTTGTCAAGATTCTGACAAGAAGACAGGTATGTTTTGAATTCTTGTTCTGAAATGAATACT	chrCnn_random	53795089	1	1	0	0	0	1	1	1	1	0	1	1	0	0	0	0	1	1	1	1	0	1	1	1	-	1	1	1	1	0	1	1	0	1	1	0	1	1	1	1	1
3176877	chrA01	62.2491	chrA01		TGCAGGANCAGTAACACACAGGGGGGACGGAGAAAATGATTTAGTACGTGGCACTAGTGCAAGAAAAAA	TGCAGGANCAGTAACACACAGGGGGGACGGAGAAAATGATTTAGTACGTGGCACTAGTGCAAGAAAAAA		NA	1	1	0	0	0	1	1	1	1	0	1	1	1	0	0	0	1	1	1	1	0	1	1	1	1	1	1	1	1	0	1	1	0	1	1	0	1	1	1	1	1
4118203	chrA01	62.2491	chrA01		TGCAGCTGGAGGCAAAGAATGTGGACACAAACGCTCCCGGTGAGTGAGTTTCAAAGCTGGTCAAACCGT	TGCAGCTGGAGGCAAAGAATGTGGACACAAACGCTCCCGGTGAGTGAGTTTCAAAGCTGGTCAAACCGT	chrAnn_random	14705503	1	1	0	0	0	1	1	1	1	0	1	1	1	0	0	0	1	1	1	1	0	1	1	1	1	1	1	1	1	0	1	1	0	1	1	0	1	1	1	1	1
3109845	chrA01	62.8589	chrA01	8713687	TGCAGCTGCGTGTGGTGCTTCAACTCGTAAGTGATCCACATCACATCTCCTTGAGCCATAAACACGATT	TGCAGCTGCGTGTGGTGCTTCAACTCGTAAGTGATCCACATCACATCTCCTTGAGCCATAAACACGATT	chrA01	8713687	1	1	0	0	0	1	1	0	1	0	1	1	1	0	0	0	1	1	1	1	0	1	1	1	1	1	1	1	1	0	1	-	0	1	1	0	1	1	1	1	1
4117340	chrA01	62.8589	chrA01		TGCAGCCATGTTGCTGGCACAAGCGGAAGCGCCTTTCCCTTCAGTGGTGTTGAAAATCTGCAAGCCAGT	TGCAGCCATGTTGCTGGCACAAGCGGAAGCGCCTTTCCCTTCAGTGGTGTTGAAAATCTGCAAGCCAGT	chrAnn_random	14705437	1	1	0	0	0	-	1	1	1	0	1	1	1	0	0	0	1	1	1	1	0	1	1	1	1	-	1	1	-	0	1	1	0	1	1	0	1	1	1	1	1
3123821	chrA01	63.1638	chrA01	9530543	TGCAGAGACAAACATGGGAGAGAAAATCCAAGATTCAGAATCCTCTTCCAATGAGAAAGCTCAAGCGAA	TGCAGAGACAAACATGGGAGAGAAAATCCAAGATTCAGAATCCTCTTCCAATGAGAAAGCTCAAGCGAA	chrA01	9530543	1	1	0	0	0	1	1	1	1	0	1	-	1	0	0	0	1	1	1	1	0	1	-	1	1	1	1	1	1	0	1	1	0	1	1	0	1	1	1	1	1
17419639	chrA01	64.0897	chrA01	9808588	TGCAGCTACAAGACTGTTGTGGCCGCCACCGATCACCAACGCATCCCATTTCTTCTTCGTCAATTGATC	TGCAGCTACAAGACTGTTGTGGCCGCCACCGATCACCAACGCATCCCATTTCTTCTTCGTCAATTGATC	chrA01	9808588	1	1	0	0	0	1	1	1	1	0	0	1	1	0	0	0	1	1	1	1	0	1	1	1	1	1	1	1	1	0	1	-	0	1	1	0	1	1	1	1	1
5030160	chrA01	64.0897	chrA01		TGCAGATCCAGGCAGTTTTAGAGCTAACGAAAAGTCTCGCCGAAAACTCAATGAAAGAGGAGTGGAGTA	TGCAGATCCAGGCAGTTTTAGAGCTAACGAAAAGTCTCGCCGAAAACTCAATGAAAGAGGAGTGGAGTA	chrAnn_random	11316857	-	1	0	0	0	1	1	1	1	0	1	1	1	0	0	0	1	1	1	1	0	1	1	1	1	1	1	1	1	0	1	1	0	1	1	0	1	1	1	1	1
5048258	chrA01	64.6995	chrA01		TGCAGCTCAGTTGAATAAGTTTTCAGACGATGAAAGGTTCATGAAAGAAAAATGCTTTCTAAGCAAAAT	TGCAGCTCAGTTGAATAAGTTTTCAGACGATGAAAGGTTCATGAAAGAAAAATGCTTTCTAAGCAAAAT	chrA01_random	2212638	-	1	0	0	0	1	1	1	1	0	1	-	1	0	0	0	1	1	1	1	0	1	1	1	1	1	1	1	1	0	1	1	0	1	1	0	1	1	1	1	1
5048512	chrA01	64.6995	chrA01	17188957	TGCAGCTAAGCGTGAGAGAGCTATGGCATATGCTTTGACTCACCAGGTTATTCACAACCTCTATGTTCT	TGCAGCTAAGCGTGAGAGAGCTATGGCATATGCTTTGACTCACCAGGTTATTCACAACCTCTATGTTCT	chrA01	17188957	1	1	0	0	0	1	1	1	1	0	1	1	1	0	0	0	1	1	1	1	0	1	1	1	1	1	1	1	1	0	1	1	0	1	1	0	1	1	1	1	1
3112330	chrA01	65.0025	chrA01	18194005	TGCAGTATATAGTAAACACACAAACCCCAGAACCCAGGTAAAAAAAATCAGTTTTCTTTGCGCCTAAGA	TGCAGTATATAGTAAACACACAAACCCCAGAACCCAGGTAAAAAAAATCAGTTTTCTTTGCGCCTAAGA	chrA01	18194005	-	1	0	0	0	1	1	1	1	0	1	1	0	0	0	0	1	1	1	-	0	1	1	1	1	1	1	1	1	0	1	1	0	1	1	0	1	1	1	1	1
4120846	chrA01	65.3092	chrA01	18551050	TGCAGCAACTCAAGGCTTCTCTAAAGATAGACTGCTAGGGCAAGGTGGTTTCGGGTATGTTTTCAAGGG	TGCAGCAACTCAAGGCTTCTCTAAAGATAGACTGCTAGGGCAAGGTGGTTTCGGGTATGTTTTCAAGGG	chrA01	18551050	1	1	0	0	0	1	1	-	1	0	1	1	-	0	0	0	1	1	1	1	0	1	1	1	1	1	1	1	1	0	1	1	0	1	1	0	1	1	1	1	1
3128249	chrA01	65.616	chrA01	18386062	TGCAGGGGTACATTCCACAACAAATATATAGGAAATTACAGATCGGAAGAGCGGTTCAGCAGGAATGCC	TGCAGGGGTACATTCCACAACAAATATATAGGAAATTAC	chrA01	18386062	1	1	0	0	0	-	1	1	1	0	1	1	1	0	0	0	1	-	1	1	0	1	1	1	1	1	1	1	1	0	1	1	0	1	1	0	1	1	1	1	1
3139504	chrA01	65.9227	chrA01		TGCAGGAGGACCCTAAAAAAGTCTATTATCTCTGCTTTACAGATCGGAAGAGCGGTTCAGCAGGAATGC	TGCAGGAGGACCCTAAAAAAGTCTATTATCTCTGCTTTAC	chrA01_random	2096849	1	1	0	0	0	-	1	1	1	0	1	1	1	0	0	0	1	1	1	1	0	1	1	1	1	1	-	1	1	0	1	1	-	1	1	0	1	1	1	1	1
4110020	chrA01	65.9227	chrA01	17731064	TGCAGAGCAAACAAAGTACTCAGCACATTTATTACAGATCGGAAGAGCGGTTCAGCAGGAATGCCGAGA	TGCAGAGCAAACAAAGTACTCAGCACATTTATTAC	chrA01	17731064	1	1	0	0	0	-	1	1	1	0	1	1	1	0	0	0	1	1	1	1	0	1	1	1	1	1	1	1	1	0	1	1	0	1	1	0	1	1	1	1	1
3116839	chrA01	66.2276	chrA01	18064843	TGCAGCTTGATGCTTTGCTTTCATGATTTCCAATTTTTATTAGATGAGTTTACAGATCGGAAGAGCGGT	TGCAGCTTGATGCTTTGCTTTCATGATTTCCAATTTTTATTAGATGAGTTTAC	chrA01	18064843	-	1	0	0	0	1	-	1	1	0	1	1	1	0	0	0	1	1	1	1	0	1	1	-	1	-	1	1	1	0	1	1	0	1	1	0	1	1	1	1	1
3153897	chrA01	66.2276	chrA01	17720341	TGCAGTAACAAATATCAACGAGAGCTTTATTACACAGAAAAAAAAACACCAACCAGCTGCTAGAAGAGG	TGCAGTAACAAATATCAACGAGAGCTTTATTACACAGAAAAAAAAACACCAACCAGCTGCTAGAAGAGG	chrA01	17720341	-	1	0	0	0	1	1	1	1	0	1	1	1	0	0	0	1	1	1	1	0	-	1	1	1	1	1	1	1	0	1	1	0	1	1	0	1	1	1	1	1
4120605	chrA01	66.8411	chrA01	10399428	TGCAGATATTGAGGCTGTGGTGAAGAGAAGAAGAACAGCTCACAATTTTTTACCGGTGTGAGCAAGATC	TGCAGATATTGAGGCTGTGGTGAAGAGAAGAAGAACAGCTCACAATTTTTTACCGGTGTGAGCAAGATC	chrA01	10399428	1	1	0	0	0	1	1	1	1	0	1	1	1	0	0	0	1	1	1	1	0	1	1	1	1	1	1	1	1	0	1	1	0	1	1	0	1	1	1	1	1
5034193|F|0-34:C>T-34:C>T	chrA01	66.8411	chrA01	12403294	TGCAGCAGATGAAGCTCCAAGGCTTCCAGTGTTCCGAAGATTTGTTTGTCAATGTTATTAGCGTGTACC	TGCAGCAGATGAAGCTCCAAGGCTTCCAGTGTTCCGAAGATTTGTTTGTCAATGTTATTAGCGTGTACC	chrA01	12403294	1	1	0	0	0	-	2	2	1	0	2	2	1	0	0	0	1	1	2	1	0	1	2	2	2	2	2	1	2	0	1	2	0	1	2	0	2	2	2	2	2
3128196	chrA01	67.4509	chrA01	10390460	TGCAGCTTTCTAAAAATCAAAAGACCAACGCATGTTACAGATCGGAAGAGCGGTTCAGCAGGAATGCCG	TGCAGCTTTCTAAAAATCAAAAGACCAACGCATGTTAC	chrA01	10390460	1	1	0	0	0	1	1	1	1	0	1	1	0	0	0	0	1	1	1	1	0	1	1	1	-	1	1	1	1	0	1	1	0	1	1	0	1	1	1	1	1
4165297	chrA01	67.4509	chrA01	10407069	TGCAGGATGAAGTAAGAGGGTGGAATAAGCAACCTTCACTGCAAAAAAAAAATTACAGATCGGAAGAGC	TGCAGGATGAAGTAAGAGGGTGGAATAAGCAACCTTCACTGCAAAAAAAAAATTAC	chrA01	10407069	1	1	0	0	0	1	1	1	1	0	1	1	1	0	0	0	1	1	1	1	0	1	1	1	1	1	-	1	1	0	1	1	0	1	-	0	1	1	1	1	1
3097825	chrA01	67.7539	chrA01		TGCAGATTCAAGAGACAAAGACATTGATGAATGAAAGTTAGTTTCTCATAAAATTACAGATCGGAAGAG	TGCAGATTCAAGAGACAAAGACATTGATGAATGAAAGTTAGTTTCTCATAAAATTAC	chrAnn_random	18778200	1	1	0	0	0	1	1	1	1	0	1	-	1	0	0	0	1	1	1	1	0	1	1	1	1	1	1	1	1	0	1	1	0	1	-	0	1	1	1	1	1
3113688	chrA01	67.7539	chrA01	10635921	TGCAGACTGTAAGATCCCTTTGGTCGTGAAATCAAAAGCTGTTAGTACACCACCACCACCTTCCTCGAT	TGCAGACTGTAAGATCCCTTTGGTCGTGAAATCAAAAGCTGTTAGTACACCACCACCACCTTCCTCGAT	chrA01	10635921	1	1	0	0	0	1	1	1	1	0	1	1	1	0	0	0	1	1	1	1	0	1	1	1	1	1	1	1	1	0	1	-	0	1	1	0	1	1	1	1	1
3092939|F|0-51:C>T-51:C>T	chrA01	68.6741	chrA01	9180342	TGCAGGATGCATAGGCTAAAGATGTTTGATCTGAAAAGTTACAAGATAACTCTTATGTATATTATGATT	TGCAGGATGCATAGGCTAAAGATGTTTGATCTGAAAAGTTACAAGATAACTCTTATGTATATTATGATT	chrA01	9180342	0	0	1	1	1	2	2	2	0	1	2	2	0	1	1	1	0	0	2	0	1	0	2	2	2	2	2	0	2	1	0	2	1	0	2	1	2	2	2	2	2
3135349	chrA01	68.6741	chrA01		TGCAGATACAAAGCTATAGAATCAGTAACCGGTGAAAGATTTACAGATCGGAAGAGCGGTTCAGCAGGA	TGCAGATACAAAGCTATAGAATCAGTAACCGGTGAAAGATTTAC	chrAnn_random	15879746	-	1	0	0	0	-	1	1	1	0	1	1	1	0	0	0	1	1	1	1	0	1	1	-	1	1	-	1	1	0	1	1	0	1	1	0	1	1	1	1	1
3152520|F|0-51:A>G-51:A>G	chrA01	68.6741	chrA01	12878944	TGCAGATGTCTGATTCTACCAAGTAGTAGTAGATATGATGGAGATGACATAAGTGTGTAAGTGAGAAGA	TGCAGATGTCTGATTCTACCAAGTAGTAGTAGATATGATGGAGATGACATAAGTGTGTAAGTGAGAAGA	chrA01	12878944	0	0	1	1	1	2	2	2	0	1	2	2	-	1	1	1	0	0	2	0	1	0	2	2	2	2	2	0	2	1	0	2	1	0	2	1	2	2	2	2	2
4109543	chrA01	69.2839	chrA01	3885060	TGCAGGGAGGTACAAAAGTTGGAGCTTACTTTACAGATCGGAAGAGCGGTTCAGCAGGAATGCCGAGAC	TGCAGGGAGGTACAAAAGTTGGAGCTTACTTTAC	chrA01	3885060	-	1	0	0	0	1	1	1	1	0	1	1	1	0	0	0	1	1	1	1	0	1	-	1	1	1	1	1	-	0	1	1	0	1	1	0	1	1	1	1	1
3115761	chrA01	69.5888	chrA01	12387111	TGCAGGTACTATGTTGTCAAGCTGGTGAGGTCTCCAACCTTCTCAGCTTTGCCTCGGCATTTTGGATTT	TGCAGGTACTATGTTGTCAAGCTGGTGAGGTCTCCAACCTTCTCAGCTTTGCCTCGGCATTTTGGATTT	chrA01	12387111	1	1	0	0	0	1	1	1	1	0	1	1	0	0	0	0	1	1	1	1	0	1	1	1	1	1	1	1	1	0	1	1	0	1	1	0	1	1	1	1	1
3164099|F|0-34:G>A-34:G>A	chrA01	69.5888	chrA01		TGCAGATCGGGCTAACAACACCGAAAGACCTCTCGAAAGGAGAAGAATGAAACTGAGCATCACGCCGAC	TGCAGATCGGGCTAACAACACCGAAAGACCTCTCGAAAGGAGAAGAATGAAACTGAGCATCACGCCGAC	chrC01	22870181	-	1	0	0	2	1	2	2	1	0	2	2	-	0	0	0	1	1	2	1	0	1	2	2	2	2	2	1	2	0	1	2	0	1	2	0	2	2	2	2	2
5050191	chrA01	69.5888	chrA01		TGCAGCTGTGTCGGCGTCAATTTTTTTACAGATCGGAAGAGCGGTTCAGCAGGAATGCCGAGACCGATC	TGCAGCTGTGTCGGCGTCAATTTTTTTAC		NA	-	0	1	1	1	-	1	1	0	1	1	1	0	1	1	1	0	0	1	0	1	0	-	1	1	1	1	0	1	1	0	1	1	0	1	1	1	1	1	1	1
3086444	chrA01	69.6062	chrA01		TGCAGCATGAATTAGGACACATAAGGATACTTAGCATCGAAGCCTTGTAACAGTTATCCAAATGTTATT	TGCAGCATGAATTAGGACACATAAGGATACTTAGCATCGAAGCCTTGTAACAGTTATCCAAATGTTATT	chrC01	1713699	0	0	1	1	1	1	1	1	0	0	1	1	0	1	1	1	-	0	1	1	1	0	1	1	0	0	-	1	1	0	0	1	0	1	1	-	1	1	1	1	1
3092050	chrA01	70.1981	chrA01		TGCAGAGACATTTGAAGCCTCCTGATGAAAACAAAGTCCAACAAAACATAATGAGACAAAAAAACAATG	TGCAGAGACATTTGAAGCCTCCTGATGAAAACAAAGTCCAACAAAACATAATGAGACAAAAAAACAATG	chrA03	1332063	-	0	1	1	1	1	1	1	0	1	1	1	0	1	1	1	0	0	0	0	1	0	1	-	1	-	1	0	1	1	0	1	1	0	1	1	1	1	1	1	1
3113600	chrA01	70.1981	chrA01	10352348	TGCAGACTAGAGAGTGAAATCAAGAAAAACGGCATCATATCATGATTTCATTCAGAAAGACATTACTGT	TGCAGACTAGAGAGTGAAATCAAGAAAAACGGCATCATATCATGATTTCATTCAGAAAGACATTACTGT	chrA01	10352348	-	0	1	1	1	1	1	1	0	1	1	1	0	1	1	1	0	0	-	0	1	0	1	-	-	1	1	0	-	1	0	-	1	0	1	1	-	1	1	1	1
5120699|F|0-20:T>C-20:T>C	chrA01	70.2018	chrA01		TGCAGCAACATTCTCTCTGATACCAGATTTACAGATCGGAAGAGCGGTTCAGCAGGAATGCCGAGACCG	TGCAGCAACATTCTCTCTGATACCAGATTTAC		NA	-	0	1	1	1	2	2	2	0	1	2	2	0	1	1	1	0	0	2	0	1	0	2	2	2	2	2	0	2	-	0	2	1	0	2	1	2	2	2	2	2
5120975	chrA01	70.2018	chrA01		TGCAGGGGGGGTTGTTACAGGAGGGTTACAGATCGGAAGAGCGGTTCAGCAGGAATGCCGAGACCGATC	TGCAGGGGGGGTTGTTACAGGAGGGTTAC		NA	1	1	0	0	0	1	1	1	1	0	1	1	1	0	0	0	1	1	1	1	0	1	1	1	1	1	1	1	1	0	1	1	0	1	1	0	1	1	1	1	1
5120999	chrA01	70.2018	chrA01	15013778	TGCAGCAACATTCTCTCTGACACCAGACTTACAGATCGGAAGAGCGGTTCAGCAGGAATGCCGAGACCG	TGCAGCAACATTCTCTCTGACACCAGACTTAC	chrA01	15013778	0	0	1	1	1	1	1	1	0	1	1	1	0	1	1	1	0	0	-	0	1	0	1	1	1	1	1	0	1	0	0	1	1	0	-	1	1	1	1	1	1
3173618	chrA01	70.2501	chrA01		TGCAGGAGATGGTGGGGTCTTGATAGGACGTGAGGGAGATGCTGATACTGGACTTAGGCTCAGACGTGC	TGCAGGAGATGGTGGGGTCTTGATAGGACGTGAGGGAGATGCTGATACTGGACTTAGGCTCAGACGTGC	chrC01	2248191	-	0	1	1	1	1	1	1	0	0	1	0	0	1	1	1	0	0	1	1	1	0	1	1	0	0	-	1	1	0	0	1	0	1	1	1	1	1	1	1	1
3103744	chrA01	70.2654	chrA01		TGCAGTTTGGTTTCAGATATGTCCAATTACCGGATAGGAAGGATCTTGAACAGCAACTGAAACATTGGA	TGCAGTTTGGTTTCAGATATGTCCAATTACCGGATAGGAAGGATCTTGAACAGCAACTGAAACATTGGA	chrC01	2411922	-	0	1	1	1	1	0	-	0	0	1	0	1	1	1	1	0	0	1	1	1	0	1	1	0	0	1	1	1	0	0	1	0	1	1	1	1	1	1	1	1
4331471	chrA01	70.2654	chrA01	1580655	TGCAGATACAACTCCCTGGGAACATGTCATGGAGAAAGTATCAAATAACAACTATTTTGCTTGAAAATT	TGCAGATACAACTCCCTGGGAACATGTCATGGAGAAAGTATCAAATAACAACTATTTTGCTTGAAAATT	chrA01	1580655	-	0	1	1	1	1	1	1	0	0	1	0	-	1	1	1	0	0	1	1	1	0	1	1	0	0	1	1	1	0	0	1	0	1	1	1	1	1	1	1	1
4118119	chrA01	70.508	chrA01		TGCAGTCTTTACAAACGGGTCGGAAAGTGTGGCGATCTTCAAGGCAAGGCCGTGAAGCTCCGTACCCTC	TGCAGTCTTTACAAACGGGTCGGAAAGTGTGGCGATCTTCAAGGCAAGGCCGTGAAGCTCCGTACCCTC	chrAnn_random	30221968	-	0	1	1	1	1	1	1	0	1	1	1	0	1	1	1	0	0	-	0	1	0	1	1	1	-	1	0	1	1	0	1	1	0	1	1	1	1	1	1	1
3090410	chrA01	70.8109	chrA01	14671943	TGCAGTCTATGAGAGACCATACTTTCAGCTAAACCTAATACTGTAAATTACTATAAATTGTCTATAAAC	TGCAGTCTATGAGAGACCATACTTTCAGCTAAACCTAATACTGTAAATTACTATAAATTGTCTATAAAC	chrA01	14671943	-	0	1	1	1	1	1	-	0	1	1	1	0	1	1	1	0	0	1	0	1	0	-	1	1	-	1	0	1	1	0	1	1	0	1	1	1	1	1	1	1
3099103	chrA01	70.8109	chrA01	15014861	TGCAGTTTCCAAATAGTTGAGTAGTTTGCTGTCTTGACGTCAAATGACTTCAAAAAATTTGTTACAGAT	TGCAGTTTCCAAATAGTTGAGTAGTTTGCTGTCTTGACGTCAAATGACTTCAAAAAATTTGTTAC	chrA01	15014861	-	0	1	1	1	-	1	1	0	1	1	1	0	1	1	1	0	0	1	0	1	0	1	1	1	1	1	0	1	1	0	1	1	0	-	1	1	1	1	-	1
3155494	chrA01	71.1102	chrA01	14052785	TGCAGTTTGCAAAGTCCTAAAACAAAAGTAAGCATTGTGGTGAAGGGTAAACAACATAAAATAAATCAC	TGCAGTTTGCAAAGTCCTAAAACAAAAGTAAGCATTGTGGTGAAGGGTAAACAACATAAAATAAATCAC	chrA01	14052785	1	1	0	0	0	1	1	1	1	0	1	1	1	0	0	0	1	1	1	1	0	1	1	1	1	1	1	1	1	0	1	1	0	1	1	0	1	1	1	1	1
4119574	chrA01	71.1102	chrA01	14236694	TGCAGCTATGGGACTACTAAGAAAGGTGAATATGTAACTGTAGTGACACCCACAAAAGTAGATCAATTT	TGCAGCTATGGGACTACTAAGAAAGGTGAATATGTAACTGTAGTGACACCCACAAAAGTAGATCAATTT	chrA01	14236694	1	1	0	0	0	1	1	1	1	0	1	1	-	0	0	0	1	1	1	1	0	1	1	1	1	1	1	1	1	0	1	-	0	1	1	0	1	1	1	1	1
5052296	chrA01	71.1102	chrA01	15108188	TGCAGAGAGTGTATCCTCGAGTGCTTCCTCGCGCAGAAGAAAGACATCCAGAGGTACTAAAACGAAGAG	TGCAGAGAGTGTATCCTCGAGTGCTTCCTCGCGCAGAAGAAAGACATCCAGAGGTACTAAAACGAAGAG	chrA01	15108188	1	1	0	0	0	-	-	1	1	0	1	1	1	0	0	0	1	1	1	1	0	1	1	1	1	1	1	1	1	0	1	1	0	1	1	0	1	1	1	1	1
7245872	chrA01	71.1102	chrA01		TGCAGGTGGGCGAAGAAGGGGGGGAGATAATGGATCCATCAGGTTCTAGGTTCATTGTTGCAGTAAATT	TGCAGGTGGGCGAAGAAGGGGGGGAGATAATGGATCCATCAGGTTCTAGGTTCATTGTTGCAGTAAATT		NA	-	1	0	0	0	1	1	1	1	0	1	1	1	0	0	0	1	1	1	1	0	1	1	1	1	1	0	1	1	0	1	1	0	1	1	0	1	1	1	1	1
3155193	chrA01	71.1157	chrA01	14052785	TGCAGTTTGCAAAGTCCTAAAACAAAAGAAAGTATTGTGGTGAAGGGTAAACAACATAATATAAATCAC	TGCAGTTTGCAAAGTCCTAAAACAAAAGAAAGTATTGTGGTGAAGGGTAAACAACATAATATAAATCAC	chrA01	14052785	-	0	1	1	1	1	1	1	0	1	1	1	0	1	1	1	0	0	1	0	1	0	1	1	1	1	1	0	1	1	0	1	1	0	1	1	1	1	1	1	1
3128905	chrA01	71.4132	chrA01	17104968	TGCAGGTGATGACAATGCGAGAGAAGCTGTTTACAAGTGAGGTTGAAGAATAAATCACCAATGGGCAAA	TGCAGGTGATGACAATGCGAGAGAAGCTGTTTACAAGTGAGGTTGAAGAATAAATCACCAATGGGCAAA	chrA01	17104968	1	1	0	0	0	-	1	1	1	0	1	1	1	0	0	0	1	1	1	1	0	1	1	1	1	1	1	1	1	0	1	1	0	1	1	0	1	1	1	1	1
4120160	chrA01	71.4223	chrA01		TGCAGAAAGTTATGGCACGTAAAAAAGATCGAAAGCGGATTCTCAATGTGTTTTTACAGATCGGAAGAG	TGCAGAAAGTTATGGCACGTAAAAAAGATCGAAAGCGGATTCTCAATGTGTTTTTAC	chrCnn_random	3136768	0	0	1	1	1	1	1	1	0	1	1	1	0	1	1	1	0	0	1	0	1	0	1	1	1	1	1	0	1	1	0	1	1	0	1	1	1	1	1	1	-
3113001	chrA01	71.7161	chrA01		TGCAGAAGCTTCTTTCTTGAGGTATATCATTCTGGTTTTGATTTTGTCATTGCTGATCATCAATAGAAC	TGCAGAAGCTTCTTTCTTGAGGTATATCATTCTGGTTTTGATTTTGTCATTGCTGATCATCAATAGAAC	chrA01_random	2009086	1	1	0	0	0	1	1	1	1	1	1	1	1	-	0	0	1	1	1	1	0	1	1	0	1	1	-	1	1	0	1	1	0	1	1	-	1	1	1	1	1
3116133	chrA01	71.7161	chrA01	14134006	TGCAGGAACTCGTAGACAACATCAGTTCGGTTCCTGCTACTAGTTCTGCTATTATTGTGTCCTTAGTAA	TGCAGGAACTCGTAGACAACATCAGTTCGGTTCCTGCTACTAGTTCTGCTATTATTGTGTCCTTAGTAA	chrA01	14134006	1	1	0	0	0	-	1	1	1	0	1	1	1	0	0	0	1	1	1	1	0	-	1	-	1	1	-	1	1	0	1	1	0	1	1	0	1	1	1	1	1
3174536	chrA01	72.0358	chrA01		TGCAGTTCTACCTTCTGAGTTCAGTGTGAATAATGAATCCCTGAGTTTGGTCCGAGCTCTGTATTTCTC	TGCAGTTCTACCTTCTGAGTTCAGTGTGAATAATGAATCCCTGAGTTTGGTCCGAGCTCTGTATTTCTC	chrC06_random	2541570	-	0	1	1	1	1	1	1	0	1	1	1	0	1	1	1	0	0	1	0	1	0	1	1	-	1	1	0	1	1	0	1	1	0	1	1	-	1	1	1	1
3119876	chrA01	72.105	chrA01		TGCAGAGAGCAAATAACGAGAGATGAAAAGCAAGTGAAAACATCTCAAAAACACCAAAACATAAGGAAA	TGCAGAGAGCAAATAACGAGAGATGAAAAGCAAGTGAAAACATCTCAAAAACACCAAAACATAAGGAAA		NA	-	0	1	1	1	1	1	-	0	0	1	0	0	1	1	1	0	0	1	1	-	0	1	1	0	0	1	1	1	0	0	1	0	1	1	1	1	1	1	1	1
5031202	chrA01	72.105	chrA01	1667919	TGCAGGAGAAGTGTATGATGAAGCAACCTCCAAAGCATTCTTTATTTGGATTGGATCTGGCAGGAAGCG	TGCAGGAGAAGTGTATGATGAAGCAACCTCCAAAGCATTCTTTATTTGGATTGGATCTGGCAGGAAGCG	chrA01	1667919	-	0	1	1	1	1	1	-	0	0	1	0	0	1	1	1	0	0	1	1	1	0	1	1	0	0	1	-	1	0	0	1	0	1	1	-	1	1	1	1	1
3106615	chrA01	72.9367	chrA01		TGCAGGTTATTTTCCCATACGAAATTATCACTCATGTAATATATGTATGTTGATGCAGATTTACAGATC	TGCAGGTTATTTTCCCATACGAAATTATCACTCATGTAATATATGTATGTTGATGCAGATTTAC	chrAnn_random	29140086	1	1	0	0	0	1	1	1	1	0	1	1	1	0	0	0	1	1	1	1	0	1	1	1	1	1	1	1	1	0	1	-	0	1	1	0	1	1	1	1	1
4109530	chrA01	72.9367	chrA01	10683546	TGCAGGAGAGGATCAAGCCGAGATATGAGCTGGTGAAGAGAAGTGGAGTGAGGCTGTTGTTGAATCAGG	TGCAGGAGAGGATCAAGCCGAGATATGAGCTGGTGAAGAGAAGTGGAGTGAGGCTGTTGTTGAATCAGG	chrA01	10683546	1	1	0	0	0	1	1	1	1	0	1	-	1	0	0	0	1	1	1	1	0	1	1	1	1	1	1	1	1	0	1	1	0	1	1	0	1	1	1	1	1
4707528	chrA01	72.9367	chrA01		TGCAGTGTGATCAACGCCGGTCCAGTTGCAGGAATACTGACGTGTCTTTTGCACTGTCCGCTGAAGTCG	TGCAGTGTGATCAACGCCGGTCCAGTTGCAGGAATACTGACGTGTCTTTTGCACTGTCCGCTGAAGTCG		NA	1	1	0	0	0	1	1	-	1	0	1	1	-	0	0	0	1	1	1	1	0	1	1	1	-	1	1	1	1	0	1	1	0	1	-	0	1	1	1	1	1
3100337	chrA01	73.2397	chrA01		TGCAGTTTATTCCTCTCCTTGGTCCATCTTTGTATCTTACGGAGTTGGTTCGACTTCAGCAGTTTCACT	TGCAGTTTATTCCTCTCCTTGGTCCATCTTTGTATCTTACGGAGTTGGTTCGACTTCAGCAGTTTCACT	chrAnn_random	11277312	-	1	0	0	0	1	1	1	1	0	1	1	1	0	0	0	1	1	1	1	0	1	-	1	1	1	1	1	1	0	1	-	0	1	1	0	1	1	1	-	1
3088636	chrA01	73.286	chrA01		TGCAGTTGGTCCGACATGCAGCTCAATCATGTTGTTTGTTAGTTTGTTTAGAGCATCTCTAAAAAAAAC	TGCAGTTGGTCCGACATGCAGCTCAATCATGTTGTTTGTTAGTTTGTTTAGAGCATCTCTAAAAAAAAC		NA	-	0	1	1	1	1	1	1	0	1	-	1	0	1	1	1	0	0	1	0	1	1	1	1	-	1	1	0	0	1	0	-	1	0	1	1	0	1	1	0	1
3164139	chrA01	73.286	chrA01		TGCAGACGTATTAGGGTTAGCGGAACTGAGCCTCATCGGGCCGGATACTCTTTTGATCTGACAGCCCAA	TGCAGACGTATTAGGGTTAGCGGAACTGAGCCTCATCGGGCCGGATACTCTTTTGATCTGACAGCCCAA		NA	-	0	1	1	1	1	1	1	0	1	1	1	0	1	1	1	0	0	1	0	1	1	1	1	1	1	-	0	0	1	0	1	1	0	1	-	0	1	1	0	1
3105789	chrA01	73.3254	chrA01		TGCAGGTCCTTGTCATCTTCTTTCACGTTTGTTCTCTCCATTTATAGGATATATGTAATAGAATGTACT	TGCAGGTCCTTGTCATCTTCTTTCACGTTTGTTCTCTCCATTTATAGGATATATGTAATAGAATGTACT		NA	0	0	1	1	1	1	1	1	0	0	1	0	0	1	1	1	0	0	1	1	1	0	-	-	0	0	-	1	1	0	0	1	0	1	1	1	1	1	1	1	1
4168921	chrA01	73.3254	chrA01		TGCAGTNTGTTGAGCATGAAGTAGAGTTCATACTGGACAAAAATGGAAAGGATGTTACAGATCGGAAGA	TGCAGTNTGTTGAGCATGAAGTAGAGTTCATACTGGACAAAAATGGAAAGGATGTTAC		NA	-	0	1	1	1	1	1	1	0	0	1	0	-	1	1	1	0	0	1	1	-	0	1	1	0	0	1	1	1	0	0	1	0	1	1	1	1	1	1	1	1
3112343	chrA01	73.5923	chrA01		TGCAGATACAAACAAACACAGCCAGTTTCAGCAACCAATGTTACAACAACACACACAAGTACAAGCTCT	TGCAGATACAAACAAACACAGCCAGTTTCAGCAACCAATGTTACAACAACACACACAAGTACAAGCTCT	chrC01	30553463	-	0	1	1	1	1	1	1	0	1	1	1	0	1	1	1	0	0	1	0	1	1	1	1	1	1	1	0	0	0	0	1	1	0	1	1	0	1	1	0	1
3088796	chrA01	73.8449	chrA01		TGCAGAAGCCCGGAATAATGATATTACTTGAGCAAATGGTTATACTGATCTAAAGAGAATTGCAAGAGC	TGCAGAAGCCCGGAATAATGATATTACTTGAGCAAATGGTTATACTGATCTAAAGAGAATTGCAAGAGC	chrA01_random	1512097	1	1	0	0	0	1	1	1	1	0	1	1	1	0	0	0	1	1	1	1	0	1	1	1	1	1	1	1	1	0	1	1	0	1	1	0	1	1	1	1	1
3120580	chrA01	73.8985	chrA01		TGCAGAGACGTGAAGCTGAAATTTTATGAACCTCTGGCAGTAGGAAAACACAAAAGAAGAGAAAAAATC	TGCAGAGACGTGAAGCTGAAATTTTATGAACCTCTGGCAGTAGGAAAACACAAAAGAAGAGAAAAAATC	chrCnn_random	42629466	-	0	1	1	1	-	1	1	0	1	1	1	0	1	1	1	0	0	1	0	1	1	1	1	1	1	1	0	0	0	0	1	1	0	1	1	0	1	1	0	1
3137435	chrA01	74.1474	chrA01	16421778	TGCAGTTGGTTCGACATGCAGCTCAATCATGCTGTTTGTTTAGAGCATCTCTAAAAAAACTCTATTTTG	TGCAGTTGGTTCGACATGCAGCTCAATCATGCTGTTTGTTTAGAGCATCTCTAAAAAAACTCTATTTTG	chrA01	16421778	1	1	0	0	0	1	1	1	1	0	1	1	1	0	0	0	1	1	1	1	0	1	1	1	1	1	1	1	1	0	1	1	0	1	1	0	1	1	1	1	1
4168177	chrA01	74.2386	chrA01	1689967	TGCAGTTTTGGGAAAATGGTGGCTTGCTTCCGCTATGCTTCAATCAATATATTTGCAGTTTCTCTGCCA	TGCAGTTTTGGGAAAATGGTGGCTTGCTTCCGCTATGCTTCAATCAATATATTTGCAGTTTCTCTGCCA	chrA01	1689967	-	0	1	1	1	1	1	1	0	0	1	0	1	1	1	1	0	0	1	1	1	0	1	1	0	0	1	1	1	0	0	1	0	1	1	1	1	1	1	1	1
4339051	chrA01	74.2386	chrA01		TGCAGCAGCATCCGAAGAAGCCTCCTGATGATTTACAGATCGGAAGAGCGGTTCAGCAGGAATGCCGAG	TGCAGCAGCATCCGAAGAAGCCTCCTGATGATTTAC		NA	0	0	1	1	1	1	1	1	0	0	1	0	1	1	1	1	0	0	1	1	1	0	1	1	0	0	1	1	1	0	0	1	0	1	1	-	1	1	1	1	1
4166466	chrA01	74.4515	chrA01	17109832	TGCAGCCGACGGTAACAAACGTCCCCGTGAGTGATTCTCGCAAGGCCATCTAACCGTCAACCTCTCTGT	TGCAGCCGACGGTAACAAACGTCCCCGTGAGTGATTCTCGCAAGGCCATCTAACCGTCAACCTCTCTGT	chrA01	17109832	1	1	0	0	0	1	1	1	1	0	1	1	1	0	0	0	1	1	1	1	0	1	1	1	1	1	1	1	1	0	1	1	0	1	1	0	1	1	1	1	1
3081526	chrA01	74.5106	chrA01		TGCAGAGATTTAGATTCGAGAGAGACATGTTAGAAGGAAGTTGGTACAAGAAAATCATTGGAGCTTTAC	TGCAGAGATTTAGATTCGAGAGAGACATGTTAGAAGGAAGTTGGTACAAGAAAATCATTGGAGCTTTAC	chrC06	37054481	-	0	1	1	1	1	1	1	0	1	1	-	0	1	1	1	0	1	1	0	1	1	-	1	0	1	1	0	0	1	0	1	1	0	1	1	0	1	1	0	1
3111851	chrA01	74.5106	chrA01		TGCAGAGGAATTACTTGACTGGATCGCAACCGTATAAGAGATTTTGGAATTCAAAAATGTTCCCCTTGA	TGCAGAGGAATTACTTGACTGGATCGCAACCGTATAAGAGATTTTGGAATTCAAAAATGTTCCCCTTGA	chrA01_random	2218338	-	0	1	1	1	1	1	1	0	1	1	1	0	1	1	1	0	-	-	0	1	1	1	1	0	1	1	0	0	1	0	-	1	0	1	1	0	1	1	0	1
5048097	chrA01	74.7558	chrA01		TGCAGCTGCGTCGGCGTCAACTTTTTTACAGATCGGAAGAGCGGTTCAGCAGGAATGCCGAGACCGATC	TGCAGCTGCGTCGGCGTCAACTTTTTTAC		NA	1	1	0	0	0	1	1	1	1	0	1	1	1	0	0	0	1	1	1	1	0	1	-	1	1	1	1	1	1	0	1	1	0	1	1	0	1	1	1	1	1
3181129	chrA01	75.0606	chrA01	14570943	TGCAGAAAGAGAGAGGAAATGGAAACGGAGAGATGGGATATTCTGTGAGAGAGACTACGCATTTGTATT	TGCAGAAAGAGAGAGGAAATGGAAACGGAGAGATGGGATATTCTGTGAGAGAGACTACGCATTTGTATT	chrA01	14570943	1	1	0	0	0	-	1	1	1	0	1	1	1	0	0	0	1	1	1	1	0	1	1	1	1	1	1	1	1	0	1	1	0	1	1	0	1	1	1	1	1
5121900	chrA01	75.0606	chrA01		TGCAGGTAACTACCATACAGTACGTTACAGATCGGAAGAGCGGTTCAGCAGGAATGCCGAGACCGATCT	TGCAGGTAACTACCATACAGTACGTTAC		NA	1	1	0	0	0	1	1	1	1	0	1	1	1	0	0	0	1	1	1	1	0	1	1	-	1	1	1	1	1	0	1	1	0	1	1	0	1	1	1	1	1
3097036	chrA01	75.3655	chrA01	14134072	TGCAGCATAAGTTGAGGTAGCAAAGCTAAATCCTACAACATAAGTAGCATAGCATATGTATGTGTTACA	TGCAGCATAAGTTGAGGTAGCAAAGCTAAATCCTACAACATAAGTAGCATAGCATATGTATGTGTTACA	chrA01	14134072	1	1	0	0	0	-	-	1	1	0	1	1	1	0	0	0	1	1	1	1	0	1	1	-	1	1	1	1	1	0	1	1	0	1	1	0	1	1	1	1	1
3107945|F|0-29:A>G-29:A>G	chrA01	75.6704	chrA01	14939298	TGCAGCTTTCCCTGGAACAGATTGGATAAAGTCATCCTGAGAGCATAAACAAAGATAAGAAAATAGCAA	TGCAGCTTTCCCTGGAACAGATTGGATAAAGTCATCCTGAGAGCATAAACAAAGATAAGAAAATAGCAA	chrA01	14939298	1	1	0	0	0	2	2	2	1	0	2	2	1	0	0	0	1	1	2	1	0	1	2	2	2	2	2	1	2	0	1	2	0	1	2	0	2	2	2	2	2
4117770	chrA01	75.6704	chrA01		TGCAGCTTCAGAGCTTTCTCATGTTACAGATCGGAAGAGCGGTTCAGCAGGAATGCCGAGACCGATCTC	TGCAGCTTCAGAGCTTTCTCATGTTAC		NA	1	1	0	0	0	1	1	1	1	0	1	1	1	0	0	0	1	1	1	1	0	1	1	1	1	1	1	1	1	0	1	1	0	1	1	0	1	1	1	1	1
4167874	chrA01	75.9734	chrA01	16969554	TGCAGCAGAAAGGAGAATTGGCTATCACCCTTATTGTAAAGAGTTACAGATCGGAAGAGCGGTTCAGCA	TGCAGCAGAAAGGAGAATTGGCTATCACCCTTATTGTAAAGAGTTAC	chrA01	16969554	1	1	0	0	0	1	1	1	1	0	1	1	1	0	0	0	1	1	1	1	0	1	1	1	1	1	1	1	1	0	1	1	0	1	1	0	1	1	1	1	1
3099731	chrA01	76.2765	chrA01	14135378	TGCAGCTTTATGACAACAATACTTGTTCTAATTTCGCAATTTACAGATCGGAAGAGCGGTTCAGCAGGA	TGCAGCTTTATGACAACAATACTTGTTCTAATTTCGCAATTTAC	chrA01	14135378	1	1	0	0	0	1	1	1	1	0	1	1	1	0	0	0	1	1	1	1	0	1	-	1	1	-	-	1	1	0	1	-	0	1	1	0	1	1	1	1	1
4111064	chrA01	76.2765	chrA01		TGCAGAAAGTAACTTCAGGACCACTGTGTCTTCTTTGTATTTGTTTTTGTTTACAGATCGGAAGAGCGG	TGCAGAAAGTAACTTCAGGACCACTGTGTCTTCTTTGTATTTGTTTTTGTTTAC	chrAnn_random	11277261	-	1	0	0	0	1	1	1	1	0	1	1	1	0	0	0	1	1	1	1	0	1	1	1	1	1	1	1	1	0	1	1	0	1	1	0	1	1	1	1	1
5121857	chrA01	76.2765	chrA01		TGCAGTTTCAGCCATCAGGTTATTACAGATCGGAAGAGCGGTTCAGCAGGAATGCCGAGACCGATCTCG	TGCAGTTTCAGCCATCAGGTTATTAC		NA	1	1	0	0	0	1	1	1	1	0	1	1	1	0	0	0	1	1	1	1	0	1	1	1	-	1	-	1	-	0	1	-	0	1	1	0	1	1	1	1	1
4167633	chrA01	76.5795	chrA01	15332698	TGCAGTGCAATAAATTTAGAGAAACGTAATGGAAAAAAACATACAGATGGAGAACAATCATAGACAGAA	TGCAGTGCAATAAATTTAGAGAAACGTAATGGAAAAAAACATACAGATGGAGAACAATCATAGACAGAA	chrA01	15332698	1	1	0	0	0	1	1	-	1	0	1	1	1	0	0	0	1	1	1	1	0	1	1	1	1	-	1	1	1	0	1	1	0	1	1	0	1	1	1	1	1
3121816	chrA01	76.8825	chrA01		TGCAGTAATTTGGAAATATTTTGCTCTCGAAATTGTCATGCAAGTATTGCGTGATTGAGTTTCCAATTA	TGCAGTAATTTGGAAATATTTTGCTCTCGAAATTGTCATGCAAGTATTGCGTGATTGAGTTTCCAATTA	chrAnn_random	40939782	1	1	0	0	0	1	1	1	1	0	1	1	1	0	0	0	1	1	1	1	0	1	1	1	1	1	1	1	1	0	1	1	0	1	1	0	1	1	1	1	1
5121336	chrA01	76.8825	chrA01	15654270	TGCAGGTGCCTGTTCACAGAACAGAAAATAGCTAAACACATCATTCCTAACTTCATGCTTTGTACGTGA	TGCAGGTGCCTGTTCACAGAACAGAAAATAGCTAAACACATCATTCCTAACTTCATGCTTTGTACGTGA	chrA01	15654270	1	1	0	0	0	1	1	1	1	0	1	1	1	0	0	0	1	1	1	1	0	1	1	1	1	1	1	1	1	0	1	1	0	1	-	0	1	1	1	1	1
5052125	chrA01	77.8028	chrA01		TGCAGATTATAAGCAAAAAAAAACAAAAAAAAAAACATAATCAGGAACACTTGTCATTACAAGCTAGCT	TGCAGATTATAAGCAAAAAAAAACAAAAAAAAAAACATAATCAGGAACACTTGTCATTACAAGCTAGCT	chrA01_random	1571737	1	1	0	0	0	1	1	1	1	0	1	1	0	0	0	0	1	1	1	1	0	1	1	1	1	1	1	1	1	0	1	1	0	1	1	0	1	1	1	1	1
3120586	chrA01	79.0373	chrA01	14158704	TGCAGTTTTTACCTTAGGTGCCCACCTGCGCACGAAGTAAGGAGCTGGCGCATCCTCATTGTCAGTCAA	TGCAGTTTTTACCTTAGGTGCCCACCTGCGCACGAAGTAAGGAGCTGGCGCATCCTCATTGTCAGTCAA	chrA01	14158704	1	1	0	0	0	1	1	1	1	0	1	1	1	0	0	0	1	1	1	1	0	1	1	1	1	1	1	1	1	0	1	1	0	1	1	0	1	1	1	1	1
4168754	chrA01	79.0373	chrA01	16958559	TGCAGCGTGCATTTGCTTTAGAAACGCTCATGTTATACTTCCTTTGGTTCAATTATTGCATGATCCATC	TGCAGCGTGCATTTGCTTTAGAAACGCTCATGTTATACTTCCTTTGGTTCAATTATTGCATGATCCATC	chrA01	16958559	1	1	0	0	0	-	0	1	1	0	1	1	0	0	0	0	1	1	1	1	0	1	1	1	1	1	1	1	1	0	1	1	0	1	1	0	1	1	1	1	1
5875401	chrA01	79.0373	chrA01	15343253	TGCAGACAGTAAGACAGTAAGTGTAACCATGAATGGAGAGAGTGTCGTGCCTGCCTAGTAAGAAAAGAA	TGCAGACAGTAAGACAGTAAGTGTAACCATGAATGGAGAGAGTGTCGTGCCTGCCTAGTAAGAAAAGAA	chrA01	15343253	1	1	0	0	0	1	0	1	1	0	1	1	1	0	0	0	1	1	1	1	0	1	1	1	1	1	-	1	1	0	1	1	0	1	-	0	1	1	1	1	1
3183810	chrA01	79.6546	chrA01	17144160	TGCAGATACAAACAAACACAGCAACCAATGTTACAACACACACAAGTACAAGCTCGACCCTGCGGACCA	TGCAGATACAAACAAACACAGCAACCAATGTTACAACACACACAAGTACAAGCTCGACCCTGCGGACCA	chrA01	17144160	1	1	0	0	0	1	1	1	1	0	1	1	1	0	0	0	1	1	1	1	0	1	-	1	1	1	1	1	1	0	1	1	0	1	1	0	1	1	1	1	1
3085176	chrA01	79.9614	chrA01	9404229	TGCAGCTTTCGGAAATCAGAGATTCAGACAATCAAATTTTGAAAATGAATTTTAGTGTTTACAGATCGG	TGCAGCTTTCGGAAATCAGAGATTCAGACAATCAAATTTTGAAAATGAATTTTAGTGTTTAC	chrA01	9404229	1	1	0	0	0	-	1	1	1	0	1	1	1	0	0	0	1	1	1	1	0	1	1	1	-	1	-	1	-	0	1	1	0	1	1	0	1	1	1	1	1
3085176|F|0-43:A>T-43:A>T	chrA01	79.9614	chrA01	9404229	TGCAGCTTTCGGAAATCAGAGATTCAGACAATCAAATTTTGAAAATGAATTTTAGTGTTTACAGATCGG	TGCAGCTTTCGGAAATCAGAGATTCAGACAATCAAATTTTGAAAATGAATTTTAGTGTTTAC	chrA01	9404229	0	0	1	1	1	2	2	2	0	1	2	2	0	1	1	1	0	0	2	0	1	0	2	2	2	2	2	0	2	-	0	2	1	0	2	1	2	2	2	2	2
3151502	chrA01	80.2662	chrA01	12387177	TGCAGTTTGACCCATTCCCTGTAACCCAATAGGAGTCGACAACTTTCAGAAAGTCGGTCCGTTGCCAGA	TGCAGTTTGACCCATTCCCTGTAACCCAATAGGAGTCGACAACTTTCAGAAAGTCGGTCCGTTGCCAGA	chrA01	12387177	1	1	0	0	0	1	1	1	1	0	1	1	1	0	0	0	1	1	1	1	0	1	1	1	1	1	1	1	1	0	1	1	0	1	1	0	1	1	1	1	1
3161450	chrA01	80.5711	chrA01	14233499	TGCAGACTTTCCAGCTCCCTGTTCCAGCAAACAAAGCGAGAAAACTTACAGATCGGAAGAGCGGTTCAG	TGCAGACTTTCCAGCTCCCTGTTCCAGCAAACAAAGCGAGAAAACTTAC	chrA01	14233499	1	1	0	0	0	1	1	1	1	0	1	1	0	0	0	0	1	1	1	1	0	1	1	1	1	1	1	1	1	0	1	1	0	1	1	0	1	1	1	1	1
5122342	chrA01	80.5711	chrA01	14840025	TGCAGCACAAGAATAAAAAGAAACACCTTTACAGATCGGAAGAGCGGTTCAGCAGGAATGCCGAGACCG	TGCAGCACAAGAATAAAAAGAAACACCTTTAC	chrA01	14840025	1	1	0	0	0	1	1	1	1	0	1	1	0	0	0	0	1	1	1	1	0	1	1	1	1	1	1	1	1	0	1	1	0	1	1	0	1	1	1	1	1
5152688	chrA01	80.5711	chrA01		TGCAGATTCATTTCCTAGAGTTTTTTTTTTTACAGATCGGAAGAGCGGTTCAGCAGGAATGCCGAGACC	TGCAGATTCATTTCCTAGAGTTTTTTTTTTTAC		NA	1	1	0	0	0	1	1	0	1	0	1	1	0	0	0	0	1	1	1	1	0	1	1	1	1	-	1	1	1	0	1	1	0	1	1	-	1	1	-	1	1
3082747	chrA01	80.8741	chrA01	12761270	TGCAGGATGACAAACCAAAAGGATTCTTCATCTTGAAGAACCTGTCGTAATAAACTTATCAGGAATGAC	TGCAGGATGACAAACCAAAAGGATTCTTCATCTTGAAGAACCTGTCGTAATAAACTTATCAGGAATGAC	chrA01	12761270	1	1	0	0	0	1	1	1	1	0	1	1	0	0	0	0	1	1	1	1	0	1	1	1	1	1	1	1	1	0	1	1	0	1	1	0	1	-	1	1	1
4111530	chrA01	80.8741	chrA01		TGCAGAGGAGAGAGCTTCCGGTAGTGAAAGCGGGTTGGATTGTATCGATGGTGATCCTGTTACAGATCG	TGCAGAGGAGAGAGCTTCCGGTAGTGAAAGCGGGTTGGATTGTATCGATGGTGATCCTGTTAC	chrAnn_random	29139418	-	1	0	0	0	1	1	1	1	0	1	1	0	0	0	0	1	1	1	1	0	1	1	1	1	1	1	1	1	0	1	1	0	1	1	0	-	1	1	1	1
3172578	chrA01	81.4839	chrA01	15706903	TGCAGCTCCAGCGCCAACTACCACACCAAATAGAAGACCAGAGCAAAACAGGAGCGAGACAACGAACAG	TGCAGCTCCAGCGCCAACTACCACACCAAATAGAAGACCAGAGCAAAACAGGAGCGAGACAACGAACAG	chrA01	15706903	1	1	0	0	0	1	0	1	-	0	1	1	0	0	0	0	1	1	1	1	0	1	1	1	1	1	-	1	-	0	1	1	0	1	1	0	1	1	1	1	1
3146954	chrA01	81.7869	chrA01		TGCAGCCATCACAGAGGCGTTTGGGGAGTTCAGGTAAGAAGCGTATCCCTGCTCCTTTACGTTTCCTGT	TGCAGCCATCACAGAGGCGTTTGGGGAGTTCAGGTAAGAAGCGTATCCCTGCTCCTTTACGTTTCCTGT	chrCnn_random	13141755	1	1	0	0	0	-	1	1	1	0	1	1	0	0	0	0	1	1	1	1	0	-	1	1	1	1	-	1	1	0	1	1	0	1	-	0	1	1	1	1	1
4120567	chrA01	81.7869	chrA01		TGCAGCAGTGTTCCTAGTATAGCACTTATAATCTGGGTTTACAGATCGGAAGAGCGGTTCAGCAGGAAT	TGCAGCAGTGTTCCTAGTATAGCACTTATAATCTGGGTTTAC	chrA09	15618721	-	1	0	0	0	1	1	1	1	0	1	1	0	0	0	0	1	1	1	1	0	1	1	-	1	1	1	1	0	0	1	1	0	1	1	0	1	1	1	-	1
5122267	chrA01	81.7869	chrA01		TGCAGCAACAGCAACAGCAACAGCAGCAGCCAGTAACATGAAAGGAGGAGGAGGAGGTATGGGGAAGAC	TGCAGCAACAGCAACAGCAACAGCAGCAGCCAGTAACATGAAAGGAGGAGGAGGAGGTATGGGGAAGAC	chrA01_random	2133979	1	1	0	0	0	-	1	1	1	0	1	-	0	0	0	0	1	1	1	1	0	1	1	1	-	1	1	1	1	0	1	1	0	1	-	0	1	1	1	1	1
3140786	chrA01	82.09	chrA01	14367748	TGCAGCATAGATGACATGATACACCACAAATTGAGATCTCTAGAGCTGTAAACTGGGCTCTCTCGCGTC	TGCAGCATAGATGACATGATACACCACAAATTGAGATCTCTAGAGCTGTAAACTGGGCTCTCTCGCGTC	chrA01	14367748	1	1	0	0	0	1	0	1	1	0	0	1	0	0	0	0	1	1	1	1	0	1	1	1	1	1	-	1	1	0	1	1	0	1	1	0	1	1	1	1	1
4111054	chrA01	82.09	chrA01		TGCAGTGCTAGCTAAAATCGAATATTTTGAGGTTTACAGATCGGAAGAGCGGTTCAGCAGGAATGCCGA	TGCAGTGCTAGCTAAAATCGAATATTTTGAGGTTTAC	chrA01_random	2106819	-	1	0	0	0	1	0	1	1	0	1	1	0	0	0	0	1	1	1	1	0	-	1	1	1	-	1	1	1	0	1	-	0	1	1	0	1	1	1	1	1
3100431	chrA01	82.393	chrA01	12744069	TGCAGGTGTTGGTAGTAGTTTCACTGAATCTTGATTGTTTCTGTTTACTTTTAGGCTCATAACCCTCGG	TGCAGGTGTTGGTAGTAGTTTCACTGAATCTTGATTGTTTCTGTTTACTTTTAGGCTCATAACCCTCGG	chrA01	12744069	1	1	0	0	0	1	1	1	1	0	1	1	0	0	0	0	1	1	1	1	0	1	1	1	1	-	1	1	1	0	1	1	0	1	0	0	1	1	1	1	1
17421859	chrA01	82.6998	chrA01		TGCAGATACCAAGCCCAAACTCCCTAAGAAACAATATGAATGAGAAGAGATAACCAAAGGAAGAAACAT	TGCAGATACCAAGCCCAAACTCCCTAAGAAACAATATGAATGAGAAGAGATAACCAAAGGAAGAAACAT	chrC01	16004499	-	1	0	0	0	1	1	1	1	0	1	1	0	0	0	0	1	1	1	1	0	1	1	-	-	1	1	1	-	0	1	1	0	1	-	0	1	1	1	1	1
4111811	chrA01	82.6998	chrA01	10827581	TGCAGGTAAATCTCAGGCACCAGACAAGGCACCAGCAGCCGGTGGTTCGAGCATTACAGATCGGAAGAG	TGCAGGTAAATCTCAGGCACCAGACAAGGCACCAGCAGCCGGTGGTTCGAGCATTAC	chrA01	10827581	-	1	0	0	0	1	1	1	1	0	1	1	0	0	0	0	1	1	1	1	0	1	1	1	1	1	1	1	-	0	1	1	0	1	1	0	1	1	1	1	1
4117246	chrA01	82.6998	chrA01		TGCAGAGGGAGCTAGGGCTGCTTTGAGCATGTCAGGGACAGTGCTTGGTTTTTACCCTCTCAAGGTGCT	TGCAGAGGGAGCTAGGGCTGCTTTGAGCATGTCAGGGACAGTGCTTGGTTTTTACCCTCTCAAGGTGCT	chrAnn_random	18778450	1	1	0	0	0	1	1	1	1	0	1	1	0	0	0	0	1	1	1	1	0	1	-	1	1	1	1	1	1	0	1	1	0	1	-	0	1	1	1	1	1
3075505	chrA01	83.317	chrA01	12761336	TGCAGAATATTCTTTTGTCCTTTTGATGGAGACATGATTGATTACAACCTATACTTTGTTTTACAGATC	TGCAGAATATTCTTTTGTCCTTTTGATGGAGACATGATTGATTACAACCTATACTTTGTTTTAC	chrA01	12761336	1	1	0	0	0	1	-	1	1	0	1	1	1	0	0	0	1	1	1	1	0	1	1	1	1	1	1	1	1	0	1	1	0	1	1	0	1	1	1	1	1
7245443	chrA01	83.317	chrA01		TGCAGTGGGGAAGAAGAAATCGTTTACAGATCGGAAGAGCGGTTCAGCAGGAATGCCGAGACCGATCTC	TGCAGTGGGGAAGAAGAAATCGTTTAC		NA	-	1	0	0	0	1	1	1	1	0	1	1	-	0	0	0	1	1	1	1	0	1	1	1	1	1	-	1	1	0	1	1	0	1	1	0	1	1	1	1	1
3167398	chrA01	84.5516	chrA01	17683169	TGCAGCTTTTGCTATCTACAGTTGTACTTTTCGGTGTGGTTGGATCAGGAGCCTTTCCAGGTTTGATTC	TGCAGCTTTTGCTATCTACAGTTGTACTTTTCGGTGTGGTTGGATCAGGAGCCTTTCCAGGTTTGATTC	chrA01	17683169	1	1	0	0	0	-	0	1	1	0	1	1	1	0	0	0	1	1	1	1	0	1	-	1	1	1	1	1	1	0	1	1	0	1	-	0	1	1	1	1	1
3126926	chrA01	84.8546	chrA01		TGCAGTAATGTTAGAGTTATCCATGCTCACCAAAATGCCACACAACCTCCTCCATTTCTTCCATCCCGA	TGCAGTAATGTTAGAGTTATCCATGCTCACCAAAATGCCACACAACCTCCTCCATTTCTTCCATCCCGA	chrA01_random	2320746	-	1	0	0	0	0	1	1	1	0	1	1	1	0	0	0	1	1	1	1	0	1	1	1	1	1	1	1	1	0	1	1	0	1	1	0	1	1	1	1	1
3148931	chrA01	84.8546	chrA01	14677221	TGCAGCCTCCGAGCTGATGAGAGAACTGAGCCAACTAGGGCCACCAGACGTCACATAGGAATGAAGACG	TGCAGCCTCCGAGCTGATGAGAGAACTGAGCCAACTAGGGCCACCAGACGTCACATAGGAATGAAGACG	chrA01	14677221	-	1	0	0	0	1	1	1	1	0	1	1	1	0	0	0	1	1	1	1	0	1	-	1	1	-	1	1	1	0	1	1	0	1	1	0	1	1	1	1	1
3113662	chrA01	85.4644	chrA01	15685444	TGCAGCATCAAGATCACAGAATCAGTGGAGCTCAAGAGATGTGGACACACAACTGAGATTTCATCAAAA	TGCAGCATCAAGATCACAGAATCAGTGGAGCTCAAGAGATGTGGACACACAACTGAGATTTCATCAAAA	chrA01	15685444	1	1	0	0	0	1	1	1	1	0	1	1	1	0	0	0	1	1	1	1	0	1	1	1	1	1	1	1	1	0	1	1	0	1	1	0	1	1	1	1	1
3165079	chrA01	85.7674	chrA01	10690982	TGCAGATAATAGACAGCAAAGGTTTATAGGAGTTAGCTTCTCAAACTATAGTAAGTCGGTGGTTCTGAC	TGCAGATAATAGACAGCAAAGGTTTATAGGAGTTAGCTTCTCAAACTATAGTAAGTCGGTGGTTCTGAC	chrA01	10690982	-	1	0	0	0	1	1	1	1	0	1	1	1	0	0	0	1	1	1	1	0	1	1	1	1	1	1	1	1	0	1	1	0	1	1	0	1	1	1	1	1
5151371	chrA01	86.0705	chrA01	10696264	TGCAGTGGAAAAGAAGAAGAAGGCACATTACAGATCGGAAGAGCGGTTCAGCAGGAATGCCGAGACCGA	TGCAGTGGAAAAGAAGAAGAAGGCACATTAC	chrA01	10696264	1	1	0	0	0	1	1	1	1	0	1	1	1	0	0	0	1	1	1	1	0	1	1	1	1	1	1	1	1	0	1	1	0	1	1	0	1	1	1	1	1
4107211	chrA01	86.3735	chrA01	17700661	TGCAGGGCAGTAGCTTTTCTCTACTTCCCAAGCAAGCTGTGACATTCCATTACAGATCGGAAGAGCGGT	TGCAGGGCAGTAGCTTTTCTCTACTTCCCAAGCAAGCTGTGACATTCCATTAC	chrA01	17700661	1	1	0	0	0	1	1	1	1	0	1	1	1	0	0	0	1	1	1	1	0	1	1	1	1	1	1	1	1	0	1	1	0	1	-	0	1	1	1	1	1
3141979	chrA01	86.6765	chrA01		TGCAGCTTCAGATATCAGCTTCGAGATTTCATATCTATGGGTATGACCTTTTTTCCCCCAAGATAATTA	TGCAGCTTCAGATATCAGCTTCGAGATTTCATATCTATGGGTATGACCTTTTTTCCCCCAAGATAATTA	chrA01_random	2212572	1	1	0	0	0	1	1	1	1	0	1	1	1	0	0	0	1	1	1	1	0	1	1	-	1	1	1	1	1	0	1	1	0	1	1	0	1	1	1	1	1
4334823	chrA01	86.9795	chrA01	18064787	TGCAGCAATTGTGAAGCGAATAACAAACTGGCCTTCCCTTAGTAGTAAACAGACATTACAGATCGGAAG	TGCAGCAATTGTGAAGCGAATAACAAACTGGCCTTCCCTTAGTAGTAAACAGACATTAC	chrA01	18064787	1	1	0	0	0	1	1	1	1	0	1	1	1	0	0	0	1	1	1	1	0	1	1	1	1	1	1	1	1	0	1	1	0	1	-	0	1	1	1	1	1
4707744	chrA01	87.2826	chrA01		TGCAGAGAGCACTATTGGACAACAAAGGTTTTCAATTGGTGTGGTTAGGTTTACAGATCGGAAGAGCGG	TGCAGAGAGCACTATTGGACAACAAAGGTTTTCAATTGGTGTGGTTAGGTTTAC		NA	-	1	0	0	0	1	1	1	1	0	1	1	0	0	-	0	1	1	1	1	0	1	1	1	1	-	1	1	1	0	1	1	0	1	1	0	1	1	1	1	1
3136714	chrA01	87.5856	chrA01	18174618	TGCAGTGTACTGTTGGAGTATGTACTGCGCAGATGAAGTCTCCTGCAAGACGGTTACAGATCGGAAGAG	TGCAGTGTACTGTTGGAGTATGTACTGCGCAGATGAAGTCTCCTGCAAGACGGTTAC	chrA01	18174618	1	1	0	0	0	1	1	1	1	0	1	1	1	0	0	0	1	1	1	1	0	1	1	1	1	1	-	1	1	0	1	1	0	1	1	0	1	1	1	1	1
7247795	chrA01	87.8886	chrA01		TGCAGGACCACTAAGGTTCTTTTTTTTTACAGATCGGAAGAGCGGTTCAGCAGGAATGCCGAGACCGAT	TGCAGGACCACTAAGGTTCTTTTTTTTTAC		NA	1	1	0	0	0	1	1	1	1	0	1	1	0	0	0	0	1	-	1	1	0	1	1	1	1	1	1	1	1	0	1	1	0	1	1	0	1	1	1	1	1
14783541	chrA01	88.1935	chrA01		TGCAGTGCATATAGCATACTGTTGGTTTACAGATCGGAAGAGCGGTTCAGCAGGAATGCCGAGACCGAT	TGCAGTGCATATAGCATACTGTTGGTTTAC		NA	1	1	0	0	0	1	1	1	1	0	1	1	0	0	0	0	1	-	1	1	0	1	1	-	1	1	1	1	1	0	1	1	0	1	1	0	1	1	1	1	1
3097888	chrA01	89.1194	chrA01		TGCAGAGGACTCTGACCAGTCAATTCCTGTGTTCAAGTCAGCGTACCTACATGGGCTACTAAAAATTGG	TGCAGAGGACTCTGACCAGTCAATTCCTGTGTTCAAGTCAGCGTACCTACATGGGCTACTAAAAATTGG		NA	-	1	0	0	0	1	1	1	1	0	1	1	0	0	0	0	1	1	1	1	0	1	1	1	1	1	1	1	1	0	1	1	0	1	1	0	1	1	1	1	1
3114816	chrA01	89.1194	chrA01	18578093	TGCAGCTAGCATGGTACATCCCGCAACAGGTAGTAAGAGTTACTAAAACATCTTTTTGTTGTCTGCACT	TGCAGCTAGCATGGTACATCCCGCAACAGGTAGTAAGAGTTACTAAAACATCTTTTTGTTGTCTGCACT	chrA01	18578093	1	1	0	0	0	1	1	1	1	0	1	1	0	0	0	0	1	-	1	1	0	1	1	1	1	-	1	1	1	0	1	1	0	1	1	0	1	1	1	1	1
29440012	chrA01	89.7329	chrA01	19198331	TGCAGACGAATATAACGGACTGTCGCGACAAAACCACTGGCATCAATCTCTATGGCGTTGTAACAGAGA	TGCAGACGAATATAACGGACTGTCGCGACAAAACCACTGGCATCAATCTCTATGGCGTTGTAACAGAGA	chrA01	19198331	-	1	0	0	0	1	1	1	1	0	1	1	0	0	0	0	1	1	1	1	0	1	1	1	1	1	1	1	1	0	1	1	0	1	1	0	1	1	1	1	1
5051726	chrA01	90.3502	chrA01		TGCAGCTTGCTTACGTGGTGATGCAAGCGCATTGAACACTCTCATTTTAGTGCTTCCCGCAGTGCTTAT	TGCAGCTTGCTTACGTGGTGATGCAAGCGCATTGAACACTCTCATTTTAGTGCTTCCCGCAGTGCTTAT		NA	-	1	0	0	0	1	1	1	1	0	1	1	0	0	0	0	1	-	1	1	0	1	-	1	1	1	1	1	1	0	1	1	0	1	1	0	1	1	1	1	1
3128113	chrA01	90.6589	chrA01	18210056	TGCAGTAATATTTTGAGGAAAAAACATACCAAAATGTAAAAGCCAAGGGCCATATTCAACATAACGACA	TGCAGTAATATTTTGAGGAAAAAACATACCAAAATGTAAAAGCCAAGGGCCATATTCAACATAACGACA	chrA01	18210056	-	1	0	0	0	1	1	1	1	0	1	1	0	0	0	0	1	1	1	1	0	1	-	-	1	1	1	1	1	0	1	1	0	1	1	0	1	1	1	1	1
5029132	chrA01	90.9694	chrA01	17915317	TGCAGACAAAACAGGTAACAAAATATTACAGATCGGAAGAGCGGTTCAGCAGGAATGCCGAGACCGATC	TGCAGACAAAACAGGTAACAAAATATTAC	chrA01	17915317	1	1	0	0	0	1	1	1	1	0	1	1	0	0	0	0	1	1	1	1	0	1	1	1	1	1	-	1	1	0	1	1	0	1	1	0	1	1	-	1	1
3171493	chrA01	91.5944	chrA01	18216630	TGCAGGAATAAAACAGAGCCCACCTAATAAAAAAAAACTACATAGCAAGTACCACCGTCTGACTTGAAT	TGCAGGAATAAAACAGAGCCCACCTAATAAAAAAAAACTACATAGCAAGTACCACCGTCTGACTTGAAT	chrA01	18216630	1	1	0	0	0	1	1	1	1	0	1	1	1	0	0	0	1	1	1	1	0	1	-	-	1	1	1	1	1	0	1	1	0	1	1	0	1	1	1	1	1
3138261	chrA01	91.9031	chrA01		TGCAGTTCTGCTCCTAAAGAAGGAGTTTAGGCTTTTATTTTGTTTTTGATCGATTAGCTGTTTGTTTAC	TGCAGTTCTGCTCCTAAAGAAGGAGTTTAGGCTTTTATTTTGTTTTTGATCGATTAGCTGTTTGTTTAC		NA	1	1	0	0	0	1	1	1	1	0	1	1	1	0	0	0	1	1	1	1	0	1	-	1	1	1	1	1	1	0	1	1	0	1	1	0	1	1	1	1	1
3099424|F|0-13:C>T-13:C>T	chrA01	92.2136	chrA01	18711083	TGCAGTTTATCTTCCTTTATTTGATTTTTAGTGAATATGCTTTATAATGTTGTTACAGATCGGAAGAGC	TGCAGTTTATCTTCCTTTATTTGATTTTTAGTGAATATGCTTTATAATGTTGTTAC	chrA01	18711083	1	1	0	0	0	2	2	2	1	0	2	2	1	0	0	0	1	1	2	1	0	2	0	2	1	2	2	1	1	-	1	2	0	1	2	0	1	2	2	1	2
5029390	chrA01	92.8309	chrA01		TGCAGACCACGATGATGCTACGGTCGAGGCTTCCTCGTTTGTCATGTAAGTTTTTGGTAGTACTATTCT	TGCAGACCACGATGATGCTACGGTCGAGGCTTCCTCGTTTGTCATGTAAGTTTTTGGTAGTACTATTCT	chrC04	37882400	1	1	0	0	0	1	1	1	1	0	1	1	1	0	0	0	1	1	1	1	0	1	1	1	1	1	1	1	1	0	1	1	0	1	1	0	1	1	1	1	1
3164900	chrA01	93.1358	chrA01		TGCAGTCACGGTTCTCTTTCTTGCAGAAGCACTCTCGTAGAACTTTGAACGGTTCTCTGCGTCATCATC	TGCAGTCACGGTTCTCTTTCTTGCAGAAGCACTCTCGTAGAACTTTGAACGGTTCTCTGCGTCATCATC	chrC01	32888732	1	1	0	0	0	1	0	1	1	0	1	1	1	0	0	0	1	1	1	1	0	1	1	1	1	1	1	1	1	0	1	1	0	1	1	0	1	1	1	1	1
4338950	chrA01	93.1358	chrA01		TGCAGCATGAAATGCTTAGCAGTAGCTTCAGGGATACACTCCCACGACTCTGTATATACACAGACAAAT	TGCAGCATGAAATGCTTAGCAGTAGCTTCAGGGATACACTCCCACGACTCTGTATATACACAGACAAAT	chrA03	8191246	-	1	0	0	0	1	1	1	1	0	1	1	1	0	0	0	1	1	1	1	0	1	1	1	1	-	1	1	1	0	1	1	0	1	1	0	1	1	1	1	1
44647701|F|0-27:T>C-27:T>C	chrA01	93.7456	chrA01	19059442	TGCAGGAGACGACGATTGCGCTCCATCTTGGTCTGCTCAAGAAGCTTGCGGGCATCTCCTTCCTTGGTG	TGCAGGAGACGACGATTGCGCTCCATCTTGGTCTGCTCAAGAAGCTTGCGGGCATCTCCTTCCTTGGTG	chrA01	19059442	-	0	1	1	1	2	2	2	0	1	2	2	0	1	1	1	0	2	2	0	1	2	2	2	0	2	2	0	0	-	0	2	1	0	2	1	0	2	2	0	2
28273378	chrA01	94.0486	chrA01		TGCAGAGGCGGGTAAGAGAACTTGTGACAGTAGTGAGGTAGAAAAAGCTAAACGTCCTAAGTGTGGGCA	TGCAGAGGCGGGTAAGAGAACTTGTGACAGTAGTGAGGTAGAAAAAGCTAAACGTCCTAAGTGTGGGCA		NA	1	1	0	0	0	1	1	1	1	0	-	1	1	0	0	0	1	1	1	1	0	1	1	1	1	1	1	1	1	0	1	-	0	1	1	0	1	1	1	1	1
3102890|F|0-55:A>G-55:A>G	chrA01	94.0486	chrA01	19222595	TGCAGCTGCTACTAGTACTAGTATGATCATCAGCTTTCTTGATCTTGTTATTGACATTACGATCATCTT	TGCAGCTGCTACTAGTACTAGTATGATCATCAGCTTTCTTGATCTTGTTATTGACATTACGATCATCTT	chrA01	19222595	1	1	0	0	0	2	1	2	1	0	2	2	1	0	0	0	1	1	2	1	0	2	2	2	1	2	2	1	1	0	1	2	0	1	2	0	1	2	2	1	2
4706712	chrA01	94.0486	chrA01		TGCAGTAGCAGTGGAAGTGGCGGCGGCGAGACGAAGAAGACTTGCGTTGATTGCGGAACATTCAAAACT	TGCAGTAGCAGTGGAAGTGGCGGCGGCGAGACGAAGAAGACTTGCGTTGATTGCGGAACATTCAAAACT	chrC01_random	3706517	1	1	0	0	0	1	1	1	1	0	1	1	1	0	0	0	1	1	1	1	0	-	-	-	1	1	1	1	1	0	1	-	0	1	1	0	1	1	1	1	1
4334320	chrA01	94.9745	chrA01		TGCAGCATCAGGGGGTCCTTACCGTCCTTTAGTCTGAAGCCAAGGCCTTGAGCTTCTTCTTTTTTACAG	TGCAGCATCAGGGGGTCCTTACCGTCCTTTAGTCTGAAGCCAAGGCCTTGAGCTTCTTCTTTTTTACAG	chrA01_random	2429727	1	1	0	0	0	-	1	1	1	0	1	1	1	0	0	0	1	1	1	1	0	1	1	1	1	1	-	1	1	0	1	-	0	1	1	0	1	1	1	1	0
3082943|F|0-33:A>C-33:A>C	chrA01	95.9004	chrA01	19615243	TGCAGCCATTGAGCTCACTTCTAGCATCCATGTAGCCGGATTATATTTCTCTTTACAGATCGGAAGAGC	TGCAGCCATTGAGCTCACTTCTAGCATCCATGTAGCCGGATTATATTTCTCTTTAC	chrA01	19615243	1	1	0	0	0	2	2	2	1	0	2	2	-	0	0	0	1	2	2	1	0	2	2	2	1	2	2	1	2	0	1	2	0	1	2	0	1	2	2	1	0
3132419	chrA01	95.9004	chrA01	15093671	TGCAGAAAACCATCTTTCGTTTTGTTTGTAGTTTAGGCTTTTCTTTTTCTTACAGATCGGAAGAGCGGT	TGCAGAAAACCATCTTTCGTTTTGTTTGTAGTTTAGGCTTTTCTTTTTCTTAC	chrA01	15093671	1	1	0	0	0	1	1	1	1	0	1	1	1	0	0	0	1	1	1	1	0	1	1	1	1	1	1	1	1	0	1	1	0	1	1	0	1	1	1	1	0
4108396	chrA01	96.5177	chrA01		TGCAGCCGCCATGTACGGGAAATCAATGGTTTATCCATCTGCAAACACAATAGCATGGTATGTATTGAT	TGCAGCCGCCATGTACGGGAAATCAATGGTTTATCCATCTGCAAACACAATAGCATGGTATGTATTGAT	chrCnn_random	68056911	1	1	0	0	0	1	-	1	1	0	1	1	0	0	0	0	1	1	1	1	0	1	1	-	1	1	1	1	1	0	1	-	0	1	1	0	1	1	1	1	0
14773979	chrA01	96.8264	chrA01	19835793	TGCAGAAGTGCATTTAGATTGTCATCAGAGTTTACAGATCGGAAGAGCGGTTCAGCAGGAATGCCGAGA	TGCAGAAGTGCATTTAGATTGTCATCAGAGTTTAC	chrA01	19835793	1	1	0	0	0	1	1	1	1	0	1	1	1	0	0	0	1	1	1	1	0	1	1	1	1	-	1	1	-	0	1	1	0	1	-	0	1	1	1	1	0
3136428	chrA01	97.4475	chrA01	19683097	TGCAGCGACATCGTTTCTGCTTCCTCCCTGTAACGCCTTCCTGATGATCTGTGTTGTTGTTACCTTCCC	TGCAGCGACATCGTTTCTGCTTCCTCCCTGTAACGCCTTCCTGATGATCTGTGTTGTTGTTACCTTCCC	chrA01	19683097	1	1	0	0	0	1	1	1	1	0	1	1	1	0	0	0	1	-	1	1	0	1	1	1	1	1	1	1	-	0	1	1	0	1	1	0	1	1	1	1	0
4121832	chrA01	97.4475	chrA01	19683482	TGCAGCCTTATACTAGAATACAAAGCACAGATCATCCTCAGTTTCACAAAGTGGTAGGAGGACTTGAAG	TGCAGCCTTATACTAGAATACAAAGCACAGATCATCCTCAGTTTCACAAAGTGGTAGGAGGACTTGAAG	chrA01	19683482	1	1	0	0	0	1	1	1	1	0	1	1	1	0	0	0	1	1	1	1	0	1	1	1	1	-	1	1	1	0	1	1	0	1	1	0	1	1	1	1	0
5031096	chrA01	98.0648	chrA01	19809946	TGCAGCAGATGGATGAAGAGACAAGTTTGAGAATTTGCGTAAAGAGCATGAAGAGCTGGAGGTGAAATC	TGCAGCAGATGGATGAAGAGACAAGTTTGAGAATTTGCGTAAAGAGCATGAAGAGCTGGAGGTGAAATC	chrA01	19809946	1	1	0	0	0	1	1	1	1	0	-	1	0	0	0	0	1	-	1	1	0	1	1	1	1	-	1	1	1	0	1	1	0	1	-	0	1	1	1	1	0
3132081	chrA01	98.3715	chrA01		TGCAGCCTTTTGTTTCTTTTTCTTTTTACATTTTTACAGATCGGAAGAGCGGTTCAGCAGGAATGCCGA	TGCAGCCTTTTGTTTCTTTTTCTTTTTACATTTTTAC		NA	1	1	0	0	0	1	1	1	1	0	1	1	0	0	0	0	1	1	1	1	0	-	1	1	1	1	1	1	-	0	1	1	0	1	1	0	1	1	-	1	0
3151564	chrA01	98.3715	chrA01	19835727	TGCAGCTAACTAAAGGAATCTTCTGTTTTTTTTATCAGCCTTGAGTGACGTAAGAACCATTTTTACAGG	TGCAGCTAACTAAAGGAATCTTCTGTTTTTTTTATCAGCCTTGAGTGACGTAAGAACCATTTTTACAGG	chrA01	19835727	1	1	0	0	0	-	1	1	1	0	1	-	-	0	0	0	1	1	1	1	0	1	1	1	1	1	1	1	1	0	1	-	0	1	1	0	1	1	1	1	0
3086802	chrA01	98.9926	chrA01	19830761	TGCAGACATCTTTATCTGGTATAATGCCATCTGAAACGTTTCGATACTGGTTTTTGATCAGAAATTTAG	TGCAGACATCTTTATCTGGTATAATGCCATCTGAAACGTTTCGATACTGGTTTTTGATCAGAAATTTAG	chrA01	19830761	1	1	0	0	0	1	1	1	1	0	1	1	1	0	0	0	1	1	1	1	0	-	1	1	1	1	1	1	1	0	1	1	0	1	1	0	1	1	1	1	0
4119598	chrA01	99.6099	chrA01		TGCAGTGGAGATACAGTTTCACTGCCTCGAGAACCCTTACAGATCGGAAGAGCGGTTCAGCAGGAATGC	TGCAGTGGAGATACAGTTTCACTGCCTCGAGAACCCTTAC		NA	-	1	0	0	0	1	-	1	1	0	1	1	0	0	0	0	1	1	1	1	0	1	1	-	1	1	-	1	1	0	1	1	0	1	1	0	1	1	1	1	0
3084186	chrA01	101.182	chrA01	20035290	TGCAGGCAATGTATGGTTTCAGTCTGTGAATATTTCATATAGACAGTAGTCTTAGAGCATGATTACAGA	TGCAGGCAATGTATGGTTTCAGTCTGTGAATATTTCATATAGACAGTAGTCTTAGAGCATGATTACAGA	chrA01	20035290	1	1	0	0	1	1	0	1	1	0	1	1	0	0	0	0	1	1	1	1	0	1	1	1	1	1	1	1	1	0	1	0	0	1	1	0	1	1	1	1	0
3093342	chrA01	101.8	chrA01	20036381	TGCAGGGGATGAACACGCCGTAGCACTTGATTCAAATGGCCGTGTAAGTTCTTTGTTAGAAGAATCTTG	TGCAGGGGATGAACACGCCGTAGCACTTGATTCAAATGGCCGTGTAAGTTCTTTGTTAGAAGAATCTTG	chrA01	20036381	1	1	0	0	1	1	1	1	1	0	1	1	1	0	0	0	1	1	1	1	0	1	1	1	1	1	1	1	1	0	1	0	0	1	1	0	1	1	1	1	0
3157892	chrA01	102.112	chrA01	20187903	TGCAGGTAGTTTCACTATAATGATTCTACTGTTTTTGATTTGTTTTTATCATTTGTTTCATTTACTCTC	TGCAGGTAGTTTCACTATAATGATTCTACTGTTTTTGATTTGTTTTTATCATTTGTTTCATTTACTCTC	chrA01	20187903	-	1	0	0	1	1	1	1	1	0	1	1	1	0	0	0	1	1	1	1	0	1	1	1	1	1	1	1	1	0	1	0	0	1	1	0	1	1	1	1	0
4706710	chrA01	102.737	chrA01	20141289	TGCAGCAATACCCTTCATGGTAAAGATGAGAGTATCCTCAAGACCAGGAGCGTATTCAGTCGTCGGGTT	TGCAGCAATACCCTTCATGGTAAAGATGAGAGTATCCTCAAGACCAGGAGCGTATTCAGTCGTCGGGTT	chrA01	20141289	1	1	0	0	1	1	1	1	1	0	1	1	1	0	0	0	1	1	1	1	0	1	1	1	1	1	1	1	1	0	1	0	0	1	1	0	1	1	1	1	0
5029976	chrA01	103.048	chrA01	20189985	TGCAGATATTATAGCTCTCGCATCACAATGGCTACATATAAGCCCAAGAACATCCTCATAACCGGAGCA	TGCAGATATTATAGCTCTCGCATCACAATGGCTACATATAAGCCCAAGAACATCCTCATAACCGGAGCA	chrA01	20189985	1	1	0	0	1	1	1	1	1	0	1	1	1	0	0	0	1	1	1	1	0	1	-	1	1	-	1	1	1	0	1	0	0	1	1	0	1	1	1	1	0
4111584	chrA01	103.661	chrA01	19924547	TGCAGCCTAGAGGATTAGACGAGTGATATGACGGCTTGAACAAGATGCAAGGGACTGGTTCATTACAGA	TGCAGCCTAGAGGATTAGACGAGTGATATGACGGCTTGAACAAGATGCAAGGGACTGGTTCATTACAGA	chrA01	19924547	-	1	0	0	1	1	1	1	1	0	1	1	0	0	0	0	1	1	1	1	0	1	1	1	1	1	1	1	1	0	1	0	0	1	1	0	1	1	1	1	0
4121982|F|0-16:G>A-16:G>A	chrA01	103.661	chrA01		TGCAGCTCATGCCGATGCGAGCTTTTCTACGTACCTTCCCGCTCCACCGCTTTCACTGCCACGTCAGCC	TGCAGCTCATGCCGATGCGAGCTTTTCTACGTACCTTCCCGCTCCACCGCTTTCACTGCCACGTCAGCC		NA	-	1	0	0	2	2	2	2	2	0	2	2	-	0	0	0	1	2	2	1	0	2	2	2	1	2	2	1	2	0	1	0	0	1	2	0	1	2	2	1	0
4120115	chrA01	103.966	chrA01	20190051	TGCAGAGCAACAACAGAAATAAACAATGAAAAGTGCATAGAGCAAAGGTGAATAGAAAAACTTCAAGGG	TGCAGAGCAACAACAGAAATAAACAATGAAAAGTGCATAGAGCAAAGGTGAATAGAAAAACTTCAAGGG	chrA01	20190051	1	1	0	0	1	-	-	1	1	0	1	1	1	0	0	0	1	1	1	1	0	1	1	1	1	-	1	1	1	0	1	0	0	1	1	0	1	1	1	1	0
3106773	chrA01	104.271	chrA01		TGCAGAGCTTACTCAAGGAGAAGACTCTTTTGTTATCGGAACTTGGAGCTCTTGCTGATAGCGTTCCTC	TGCAGAGCTTACTCAAGGAGAAGACTCTTTTGTTATCGGAACTTGGAGCTCTTGCTGATAGCGTTCCTC	chrC01	35491245	-	1	0	0	1	1	1	1	1	0	1	1	1	0	0	0	1	1	1	1	0	1	1	1	1	1	-	1	1	0	1	0	-	1	1	0	1	1	1	1	0
3166314	chrA01	104.271	chrA01	20111319	TGCAGTTGTATTGTATACACAAAACCGGTTTCAGTTTATAACCGGATCTAACCGGGAGAGATTAGTCCA	TGCAGTTGTATTGTATACACAAAACCGGTTTCAGTTTATAACCGGATCTAACCGGGAGAGATTAGTCCA	chrA01	20111319	0	0	1	1	1	1	1	1	1	1	1	1	0	1	1	1	0	1	1	0	1	1	1	1	0	1	-	0	1	1	0	1	1	0	1	1	0	1	1	0	1
3166314|F|0-28:A>T-28:A>T	chrA01	104.271	chrA01	20111319	TGCAGTTGTATTGTATACACAAAACCGGATTCAGTTTCTAACCGGATCTAACCGGGAGAGATTAGTCCA	TGCAGTTGTATTGTATACACAAAACCGGATTCAGTTTCTAACCGGATCTAACCGGGAGAGATTAGTCCA	chrA01	20111319	1	1	0	0	2	2	2	2	2	0	2	2	1	0	0	0	1	2	2	1	0	2	2	2	1	2	2	1	2	0	1	0	0	1	2	0	1	2	2	1	0
3075958	chrA01	104.574	chrA01	20301720	TGCAGAATCTCCAAAATATAATACAAATTCCTTATCCAAACCATCTACATTTCATGTAAACATCCCTAA	TGCAGAATCTCCAAAATATAATACAAATTCCTTATCCAAACCATCTACATTTCATGTAAACATCCCTAA	chrA01	20301720	-	0	1	1	1	1	1	1	1	1	1	1	1	1	1	1	0	-	1	0	1	1	1	1	0	1	-	0	1	1	0	1	1	0	1	1	0	1	1	0	1
3088744	chrA01	104.574	chrA01		TGCAGAGCTTACTCAAGGAGAAGACTCTTGTACTATCTGAACTTGGGGCTCTTGCTGATAGCGTTCCTC	TGCAGAGCTTACTCAAGGAGAAGACTCTTGTACTATCTGAACTTGGGGCTCTTGCTGATAGCGTTCCTC	chrC03	9488907	-	0	1	1	1	1	1	1	1	1	1	1	0	1	1	1	0	1	1	0	1	1	1	1	0	1	1	0	1	1	0	1	1	0	1	1	0	1	1	0	1
3159797	chrA01	104.574	chrA01	20187924	TGCAGGTAGCTTCACTATATGATTCTACTGTTTTTGATTTGTTTTTACAGATCGGAAGAGCGGTTCAGC	TGCAGGTAGCTTCACTATATGATTCTACTGTTTTTGATTTGTTTTTAC	chrA01	20187924	-	0	1	1	1	1	1	1	1	1	1	1	0	1	1	1	0	1	-	0	1	1	1	1	0	-	-	0	1	1	0	1	1	0	1	-	0	1	1	0	1
5120986	chrA01	104.574	chrA01	20246529	TGCAGCCATGGATTCTTGGTGGTGATTTTACAGATCGGAAGAGCGGTTCAGCAGGAATGCCGAGACCGA	TGCAGCCATGGATTCTTGGTGGTGATTTTAC	chrA01	20246529	0	0	1	1	1	1	1	1	1	1	1	1	1	1	1	1	0	1	-	0	1	1	1	1	0	1	1	0	-	1	0	1	1	0	1	1	0	1	1	0	1
3095958	chrA01	105.187	chrA01	20286933	TGCAGAAACATGTTGCGGATTTTTTCCTCATCCCATTCATTTGAACCCTGGCAGAATAGATCAGATACC	TGCAGAAACATGTTGCGGATTTTTTCCTCATCCCATTCATTTGAACCCTGGCAGAATAGATCAGATACC	chrA01	20286933	-	0	1	1	1	1	1	1	1	1	1	1	1	1	1	1	0	1	1	0	1	1	1	-	0	1	-	0	-	0	0	1	1	0	1	-	0	1	1	0	1
3079738	chrA01	105.801	chrA01	20280644	TGCAGCATCAGCGACGTCCACAACTCGTTGTAGCTAGACAAAGTTCATTGAGTTCTCCAAGTTCACAAA	TGCAGCATCAGCGACGTCCACAACTCGTTGTAGCTAGACAAAGTTCATTGAGTTCTCCAAGTTCACAAA	chrA01	20280644	-	0	1	1	1	1	1	1	1	1	1	1	1	1	1	1	0	1	1	0	1	1	1	1	0	1	1	0	1	1	0	1	1	0	1	1	0	1	1	0	1
3138557	chrA01	105.801	chrA01		TGCAGAATATTCAATCGTCATGTCTATTTGTAAGGCCACTTAGTTCGAACTTGATGTGGCGAGCTCTAA	TGCAGAATATTCAATCGTCATGTCTATTTGTAAGGCCACTTAGTTCGAACTTGATGTGGCGAGCTCTAA		NA	-	0	1	1	1	-	1	1	1	1	1	1	0	1	1	1	0	1	-	0	1	1	1	1	0	-	1	0	-	0	0	1	1	0	1	1	0	1	1	0	1
5049573	chrA01	105.803	chrA01	20301720	TGCAGAATCTCCAAAATATAATACAAATTCCTTATCCAAACCATCTACATTTCATGTAAACATCCTTAC	TGCAGAATCTCCAAAATATAATACAAATTCCTTATCCAAACCATCTACATTTCATGTAAACATCCTTAC	chrA01	20301720	1	1	0	0	1	1	1	1	1	0	1	1	1	0	0	0	1	1	1	1	0	-	1	1	1	1	1	1	1	0	1	0	0	1	1	0	1	1	1	1	0
3158525	chrA01	106.106	chrA01	20141289	TGCAGCAATACCCTTCATGGTCAAGATGAGAGTATCCTCAAGACCAGGAGCGTATTCACTCGTCGGGTT	TGCAGCAATACCCTTCATGGTCAAGATGAGAGTATCCTCAAGACCAGGAGCGTATTCACTCGTCGGGTT	chrA01	20141289	-	0	1	1	1	1	1	1	1	1	1	1	0	1	1	1	0	1	1	0	1	1	1	1	0	1	1	0	-	0	0	1	1	0	1	1	0	1	1	0	1
3129423	chrA01	106.42	chrA01		TGCAGCTGGAACCATCATGGTATGTTATTACATCATTACAGATCGGAAGAGCGGTTCAGCAGGAATGCC	TGCAGCTGGAACCATCATGGTATGTTATTACATCATTAC	chrC01	36082672	1	1	0	0	1	1	1	1	-	0	1	1	1	0	0	0	1	-	1	1	0	-	-	1	1	1	-	1	1	0	1	0	0	1	1	0	1	1	1	1	0
3144123	chrA01	106.715	chrA01	20185986	TGCAGAGGAACGTTCTCAACTTCATCACCTTGGATCCGTCTCACACCGAAGACATGCTCTCCGAAGTAA	TGCAGAGGAACGTTCTCAACTTCATCACCTTGGATCCGTCTCACACCGAAGACATGCTCTCCGAAGTAA	chrA01	20185986	-	0	1	1	1	1	1	1	1	1	-	1	0	1	1	1	0	1	1	0	1	1	1	1	0	1	0	0	1	1	0	1	1	0	1	1	0	1	1	0	1
5121259	chrA01	106.715	chrA01	20293326	TGCAGGTCGTGCAGTGACAGAAAGTAGAGACATAACTTTATTCATGTGACTCTAACCTCAATCACAAAA	TGCAGGTCGTGCAGTGACAGAAAGTAGAGACATAACTTTATTCATGTGACTCTAACCTCAATCACAAAA	chrA01	20293326	-	0	1	1	1	1	-	1	1	1	-	1	0	1	1	1	0	1	1	0	1	1	1	1	0	1	1	0	1	1	0	1	1	0	-	1	0	1	1	0	1
3177898	chrA01	106.73	chrA01		TGCAGACGCAGCTCTAGCCGTAGCATATTCCCCTGTATTACAGATCGGAAGAGCGGTTCAGCAGGAATG	TGCAGACGCAGCTCTAGCCGTAGCATATTCCCCTGTATTAC	chrC09	5400635	1	1	0	0	1	1	0	1	1	0	1	1	0	0	0	0	1	1	1	1	0	1	1	1	1	1	1	1	1	0	1	0	0	1	1	0	1	1	1	1	0
4121982	chrA01	107.336	chrA01		TGCAGCTCATGCCGATGCGAGCTTTTCTACGTACCTTCCCGCTCCACCGCTTTCACTGCCACGTCAGCC	TGCAGCTCATGCCGATGCGAGCTTTTCTACGTACCTTCCCGCTCCACCGCTTTCACTGCCACGTCAGCC		NA	0	0	1	1	1	-	1	1	1	1	1	1	0	1	1	1	0	1	1	0	1	1	1	1	0	1	1	0	1	1	0	1	1	0	1	-	0	1	1	0	1
4111671	chrA01	107.363	chrA01	20476571	TGCAGGTCCGCCGGCCAGGTAATATTACAAGGTACACGAATTCTTGTAGGGTAATTATATTACAAAGGT	TGCAGGTCCGCCGGCCAGGTAATATTACAAGGTACACGAATTCTTGTAGGGTAATTATATTACAAAGGT	chrA01	20476571	1	1	0	0	1	1	1	1	1	0	1	1	1	0	0	0	1	1	1	1	0	-	1	1	1	-	1	1	1	0	1	0	0	1	1	0	1	1	1	1	0
3085146	chrA01	107.992	chrA01	20470514	TGCAGCTACGTGTAACACCATCATGGTACTAAAGTGTTTACTGGAATACATGTTATTGCGTTCTGGTTT	TGCAGCTACGTGTAACACCATCATGGTACTAAAGTGTTTACTGGAATACATGTTATTGCGTTCTGGTTT	chrA01	20470514	1	1	0	0	1	1	1	1	1	0	1	1	0	0	0	0	1	1	1	1	0	1	1	-	1	-	1	1	1	0	1	0	-	1	1	0	1	1	1	1	0
4167183	chrA01	108.593	chrA01	20476571	TGCAGGTCCGCCGGGCAGGTAATATTACAAGGTATATGAATTCTTGTAGGGTAATTATATTACAAAGGT	TGCAGGTCCGCCGGGCAGGTAATATTACAAGGTATATGAATTCTTGTAGGGTAATTATATTACAAAGGT	chrA01	20476571	-	0	1	1	1	1	1	1	1	1	1	1	1	1	1	1	0	1	1	0	1	1	1	1	0	-	-	0	-	1	0	1	1	0	1	-	0	1	1	0	1
3092290	chrA01	109.218	chrA01	20476637	TGCAGAGATCACATGCCTCCTCTATTCTTCCAGCCCTTGACAAAAACCACACATCCTCAAGAAGAGATT	TGCAGAGATCACATGCCTCCTCTATTCTTCCAGCCCTTGACAAAAACCACACATCCTCAAGAAGAGATT	chrA01	20476637	0	0	1	1	1	1	1	1	1	1	1	-	1	1	1	1	0	1	1	0	1	1	-	1	0	1	1	0	1	1	0	1	1	0	1	1	0	1	1	0	1
3152311	chrA01	109.241	chrA01	20625632	TGCAGTGGGAGTTTACGTCATGTGGACCCCACGTGTGTTTCGCACTATCTTCGCCACTATTACAGATCG	TGCAGTGGGAGTTTACGTCATGTGGACCCCACGTGTGTTTCGCACTATCTTCGCCACTATTAC	chrA01	20625632	1	1	0	0	1	1	1	0	1	0	1	1	0	-	0	0	1	1	1	1	0	1	1	1	1	-	1	1	1	0	1	0	0	1	1	0	1	1	1	1	0
4114640	chrA01	109.241	chrA01	20622395	TGCAGCCAGGTAGAGGCATGCGGCCAAGAGTTTAGCTCCTCGCATAACAGTAAGTGGCTTTTGGTTCCG	TGCAGCCAGGTAGAGGCATGCGGCCAAGAGTTTAGCTCCTCGCATAACAGTAAGTGGCTTTTGGTTCCG	chrA01	20622395	1	1	0	0	1	1	1	0	1	0	1	-	0	1	0	0	1	1	1	1	0	1	1	1	1	1	1	1	1	0	1	0	0	1	1	0	1	1	1	1	0
4108105	chrA01	109.525	chrA01	20622395	TGCAGCCAGGTAGAGGCATGCGGCCAAGAGTTTAGCTCCTCGCATAACAGTAAGTGATTTTTGGTTCCG	TGCAGCCAGGTAGAGGCATGCGGCCAAGAGTTTAGCTCCTCGCATAACAGTAAGTGATTTTTGGTTCCG	chrA01	20622395	-	0	1	1	1	1	1	1	1	1	1	1	1	-	1	1	0	-	1	0	1	1	1	1	0	1	1	0	1	0	0	1	1	0	-	1	0	1	1	0	1
3091861	chrA01	109.834	chrA01		TGCAGCGATGTTCGTCCCAGCATTGTTTGCATCTGTTGCTGCTTTGGCATCTGGGTTTCTCTTTTACAG	TGCAGCGATGTTCGTCCCAGCATTGTTTGCATCTGTTGCTGCTTTGGCATCTGGGTTTCTCTTTTACAG	chrCnn_random	1240097	-	0	1	1	1	-	1	1	1	1	1	1	1	1	1	1	0	1	1	0	1	-	1	1	0	-	-	0	1	-	0	1	1	0	1	1	0	1	1	0	1
4108264	chrA01	109.834	chrA01	20560658	TGCAGTCTATGCAAAGAAAAAGGTTTTTACAGATCGGAAGAGCGGTTCAGCAGGAATGCCGAGACCGAT	TGCAGTCTATGCAAAGAAAAAGGTTTTTAC	chrA01	20560658	-	0	1	1	1	1	1	1	1	1	1	1	0	1	1	1	0	1	-	0	1	1	1	1	0	1	1	0	-	1	0	1	1	0	1	1	0	1	1	0	1
3161679	chrA01	109.854	chrA01		TGCAGAGTACGTTCTTCAACTTCTAGCTGTTGGTCTTTCGTTTACAGATCGGAAGAGCGGTTCAGCAGG	TGCAGAGTACGTTCTTCAACTTCTAGCTGTTGGTCTTTCGTTTAC		NA	1	1	0	0	1	1	1	0	1	0	1	1	1	1	0	0	1	1	1	1	0	1	1	1	1	1	-	1	1	0	1	0	0	1	1	0	1	1	1	1	0
3114358	chrA01	110.161	chrA01	20665124	TGCAGTCGTCATCTTCGGAAAATAACCCTAATTCCCAAATCAACGAGACGATCAACCCCAAAAATCGAG	TGCAGTCGTCATCTTCGGAAAATAACCCTAATTCCCAAATCAACGAGACGATCAACCCCAAAAATCGAG	chrA01	20665124	1	1	0	0	1	1	1	0	1	0	1	1	1	1	0	0	1	1	1	1	0	1	1	1	1	1	1	1	1	0	1	0	0	1	1	0	1	1	1	1	0
4111842	chrA01	110.161	chrA01	20625586	TGCAGACAGCTGGCCGTCCGATCTGGAAGTACAACGTGTCGGAATTACAGATCGGAAGAGCGGTTCAGC	TGCAGACAGCTGGCCGTCCGATCTGGAAGTACAACGTGTCGGAATTAC	chrA01	20625586	1	1	0	0	1	1	1	0	-	0	1	1	1	1	0	0	1	1	1	1	0	1	-	1	1	-	1	1	1	0	1	0	0	1	1	0	1	1	1	1	0
4118298	chrA01	110.454	chrA01	20891170	TGCAGAGAGTGCATTATCTCTGGACGGTACATCATTCATGTCTCGGATTCTCAAGGTAAAAAATATTGA	TGCAGAGAGTGCATTATCTCTGGACGGTACATCATTCATGTCTCGGATTCTCAAGGTAAAAAATATTGA	chrA01	20891170	-	0	1	1	1	1	0	1	1	1	1	1	0	1	1	1	0	1	1	0	1	1	1	1	0	1	1	0	1	1	0	1	1	0	1	1	0	1	1	0	1
3123009	chrA01	110.468	chrA01	20667245	TGCAGCAAAGGAAAAGCATAACTGAAAGTAAGAAACTAAGCGTTTACAGATCGGAAGAGCGGTTCAGCA	TGCAGCAAAGGAAAAGCATAACTGAAAGTAAGAAACTAAGCGTTTAC	chrA01	20667245	-	1	0	0	1	1	1	0	1	0	1	1	1	1	0	0	1	1	1	1	0	1	-	1	1	1	1	1	1	0	1	0	0	1	1	0	1	1	1	1	0
3171159	chrA01	110.468	chrA01		TGCAGTTATAATATCCACTTCTGCCACGACTCGACATGATTCGATCTTACGGTGCTTTCAACATTACAG	TGCAGTTATAATATCCACTTCTGCCACGACTCGACATGATTCGATCTTACGGTGCTTTCAACATTACAG	chrC01_random	4313634	1	1	0	0	1	1	1	0	1	0	1	1	1	-	0	0	1	1	1	1	0	1	-	1	1	-	-	1	1	0	1	0	0	1	1	0	1	1	1	1	0
4114576	chrA01	110.763	chrA01		TGCAGGTAGGCTTCCCTCTGCCATGTATCATGCAATGGCTTCTTTTTCTTTTTTGTTCATTTCTCAAGT	TGCAGGTAGGCTTCCCTCTGCCATGTATCATGCAATGGCTTCTTTTTCTTTTTTGTTCATTTCTCAAGT	chrAnn_random	37172182	-	0	1	1	1	1	0	1	1	1	1	1	0	1	1	1	0	1	1	0	1	1	1	1	0	1	1	0	1	1	0	1	1	0	1	1	0	1	1	0	1
3093778	chrA01	111.695	chrA01		TGCAGGATGTCAGATTTATCCAATGCCTCATGTGATGTCATAACATAATCCAAGATTTGTTTCTCCAAG	TGCAGGATGTCAGATTTATCCAATGCCTCATGTGATGTCATAACATAATCCAAGATTTGTTTCTCCAAG	chrAnn_random	37172248	0	0	1	1	1	1	1	1	1	1	1	-	1	1	1	1	0	1	1	0	1	-	1	1	0	1	1	0	-	1	0	1	1	0	1	1	0	1	1	0	1
3128859	chrA01	112.001	chrA01		TGCAGGATGAAAGTTTCATATTTTTTTGAAATTTTCTCAAAATCTTTGGGCTATAACCCCCTACAAAAA	TGCAGGATGAAAGTTTCATATTTTTTTGAAATTTTCTCAAAATCTTTGGGCTATAACCCCCTACAAAAA		NA	-	0	1	1	1	-	1	1	1	1	1	1	1	1	1	1	0	1	1	0	1	1	1	1	0	1	1	0	1	1	0	1	1	0	1	1	0	1	1	0	1
4111123	chrA01	112.001	chrA01		TGCAGCATCTGCATGCAAAACTGACACGCTAGATAATATTACAGATCGGAAGAGCGGTTCAGCAGGAAT	TGCAGCATCTGCATGCAAAACTGACACGCTAGATAATATTAC	chrCnn_random	21414196	0	0	1	1	1	1	1	1	1	1	1	1	1	1	1	1	0	1	-	0	1	1	1	-	0	1	1	0	1	1	0	1	1	0	1	1	0	1	1	0	1
4117517	chrA01	112.001	chrA01		TGCAGCCCTTCTCTCGCGTGCACTCCAAATGTGCCGAGCCAAGCAGGTTACACACATCACTTTTTCACA	TGCAGCCCTTCTCTCGCGTGCACTCCAAATGTGCCGAGCCAAGCAGGTTACACACATCACTTTTTCACA	chrAnn_random	9962940	-	0	1	1	1	1	1	1	1	1	1	-	0	1	1	1	0	1	-	0	1	1	1	1	0	1	1	0	1	1	0	1	1	0	1	1	0	1	1	0	1
3142672	chrA01	112.32	chrA01		TGCAGAAGTTTCTAGGGTTTTCTCCGCCACGTGGCGCTGCTGGTGCTGGTTTGTTCCCCATGCCTGATC	TGCAGAAGTTTCTAGGGTTTTCTCCGCCACGTGGCGCTGCTGGTGCTGGTTTGTTCCCCATGCCTGATC	chrAnn_random	9916752	1	1	0	0	1	0	1	0	-	0	1	1	1	1	0	0	1	1	1	1	0	1	1	1	1	1	0	1	1	0	1	0	0	1	1	0	1	1	1	1	0
3094904	chrA01	112.626	chrA01		TGCAGTCTATTTTGATACAGCCCTTGCTAGCTCTAGAGCACTTGCCCATTCTGGAGTTACAGATCGGAA	TGCAGTCTATTTTGATACAGCCCTTGCTAGCTCTAGAGCACTTGCCCATTCTGGAGTTAC		NA	-	1	0	0	1	0	1	0	1	0	1	1	1	-	0	0	1	-	1	1	0	1	1	1	1	1	0	1	1	0	1	0	0	1	1	0	1	1	1	1	0
3110852	chrA01	112.929	chrA01	21216534	TGCAGAAGAAGATGCTTGAGCTTCAACATGATATAGCCAGCTCTCGACCACTTGGCCATTCTGGAGTTA	TGCAGAAGAAGATGCTTGAGCTTCAACATGATATAGCCAGCTCTCGACCACTTGGCCATTCTGGAGTTA	chrA01	21216534	1	1	0	0	1	0	0	0	1	0	-	1	1	-	0	0	1	1	1	1	0	1	1	1	1	1	0	1	1	0	1	0	-	1	1	0	1	1	1	1	0
3219935	chrA01	112.929	chrA01		TGCAGAGGTGTTGAGAAAGTCAACTGTCTTAGTTCGAGGAAAGTTTCACAAAATGGCAAACAAAGTATT	TGCAGAGGTGTTGAGAAAGTCAACTGTCTTAGTTCGAGGAAAGTTTCACAAAATGGCAAACAAAGTATT	chrC01	37619027	1	1	0	0	1	1	1	0	1	0	1	-	-	1	0	0	1	1	1	1	0	1	1	1	1	-	0	1	1	0	1	0	0	1	1	0	1	1	1	1	0
4108302	chrA01	113.529	chrA01		TGCAGGTAGCTTTACCTTCATCCCATTCTGTAATGAAAGTCCCCAACACCTTTCACATTTCCACAACAC	TGCAGGTAGCTTTACCTTCATCCCATTCTGTAATGAAAGTCCCCAACACCTTTCACATTTCCACAACAC	chrAnn_random	26745604	-	0	1	1	1	1	1	1	1	1	1	1	0	1	1	1	0	1	1	0	1	-	-	-	0	-	1	0	1	1	0	1	1	0	1	1	1	1	1	0	1
3084843	chrA01	113.554	chrA01	20872875	TGCAGCAACTGCAATTGCTTTTGAAAGGTGAAACCTTTCTTCTCTAAAATGTCTTTTTTTACAGATCGG	TGCAGCAACTGCAATTGCTTTTGAAAGGTGAAACCTTTCTTCTCTAAAATGTCTTTTTTTAC	chrA01	20872875	1	1	0	0	1	-	1	0	1	0	1	1	0	1	0	0	1	-	1	1	0	1	1	1	1	1	0	1	1	0	1	0	0	1	1	0	1	1	1	1	0
3107307	chrA01	116.168	chrA01		TGCAGTAACATATGATGATGTTCAAAGATGTTTGGCGCCTTAGTTCTCTCTATTTTCAAGAAAATAGTG	TGCAGTAACATATGATGATGTTCAAAGATGTTTGGCGCCTTAGTTCTCTCTATTTTCAAGAAAATAGTG	chrCnn_random	60491784	1	1	0	0	1	0	1	0	1	1	1	0	0	1	0	0	1	1	1	1	0	1	1	1	1	0	0	1	1	0	1	0	0	1	1	0	1	1	1	1	0
4119451	chrA01	117.441	chrA01		TGCAGAAACATAAACTCCTCAACGGGCTGTGAACCGTTTCCGTCGAGGATAGCTTTGAGTCCGTTCTTT	TGCAGAAACATAAACTCCTCAACGGGCTGTGAACCGTTTCCGTCGAGGATAGCTTTGAGTCCGTTCTTT	chrC01	38265439	-	0	1	1	1	1	1	1	1	1	1	1	1	1	-	1	1	1	1	0	1	1	1	-	0	1	1	0	1	1	0	1	1	0	-	-	1	1	1	0	1
3151717	chrA01	117.757	chrA01		TGCAGCAGCAACAGAAAAGAACCAAACTTTCAGACCGAACACAAAGTTGTCAGATCAAAACACAATCGA	TGCAGCAGCAACAGAAAAGAACCAAACTTTCAGACCGAACACAAAGTTGTCAGATCAAAACACAATCGA	chrC01	38257441	0	0	1	1	1	1	1	1	1	1	1	1	1	1	1	1	1	1	1	0	1	1	1	1	0	1	1	0	1	1	0	1	1	0	1	1	-	1	1	0	1
4116642	chrA01	118.386	chrA01	21838368	TGCAGCACTTATACAAATGTTTAGAATCCTTGTAGGCTTGTAACTATGCAAGGTACCAAAAAAAACTGA	TGCAGCACTTATACAAATGTTTAGAATCCTTGTAGGCTTGTAACTATGCAAGGTACCAAAAAAAACTGA	chrA01	21838368	-	0	1	1	1	1	-	1	1	1	1	1	0	1	1	1	-	1	1	0	1	1	1	1	-	1	1	0	1	1	0	1	1	0	1	1	1	1	1	0	1
4121620	chrA01	118.386	chrA01		TGCAGGCCTCAGTGCTTCCCCGTGCGAATCACTGGTTGGCCATTGGAGCTGATGGCGTATGCTTATCTA	TGCAGGCCTCAGTGCTTCCCCGTGCGAATCACTGGTTGGCCATTGGAGCTGATGGCGTATGCTTATCTA	chrC01	38284083	-	0	1	1	1	1	1	1	1	1	-	1	1	1	1	1	1	1	1	0	1	-	-	1	0	1	1	0	1	1	0	1	1	0	-	-	-	1	1	0	1
3094965	chrA01	118.68	chrA01		TGCAGGTGGTACTACTAGAGCAAGCACACAGCATCAATCTGAACAAGCTAATGTTGAACCAAAAGATTC	TGCAGGTGGTACTACTAGAGCAAGCACACAGCATCAATCTGAACAAGCTAATGTTGAACCAAAAGATTC		NA	1	1	0	0	1	0	1	0	1	1	1	0	1	1	-	0	1	1	1	1	0	-	1	1	1	0	0	1	1	0	1	0	0	1	1	0	1	0	0	1	0
4120839|F|0-62:T>C-62:T>C	chrA01	119	chrA01		TGCAGCAAGTTCGACTTTGCTGTCAACACGTGCCGCTGGATAGGCTGTGACGTGTGTTCTCATTGGACT	TGCAGCAAGTTCGACTTTGCTGTCAACACGTGCCGCTGGATAGGCTGTGACGTGTGTTCTCATTGGACT	chrC01	38265101	0	0	1	1	2	1	2	1	2	2	2	1	2	2	2	1	2	1	2	0	1	2	2	2	0	1	1	0	2	1	0	1	1	0	2	1	2	1	1	0	1
5876196	chrA01	119.305	chrA01		TGCAGTAAAGAGGCGCACCAAACCGAAAAACAGAGATAGATCAAAGGAGAGTTCAAGATACCAAACCAA	TGCAGTAAAGAGGCGCACCAAACCGAAAAACAGAGATAGATCAAAGGAGAGTTCAAGATACCAAACCAA	chrC06	6998921	-	1	0	0	1	0	1	-	1	1	-	0	1	1	1	0	-	1	1	1	0	1	1	1	1	0	0	1	1	0	1	0	0	1	1	0	1	0	0	1	0
5053611	chrA01	119.613	chrA01		TGCAGGACATGTCAGGGAAACGGGTGATAGCAATATGTATGTCCGGAGGACAGTTTCTAACGGAGAAAG	TGCAGGACATGTCAGGGAAACGGGTGATAGCAATATGTATGTCCGGAGGACAGTTTCTAACGGAGAAAG	chrAnn_random	2410271	-	0	1	1	1	1	1	1	1	1	1	1	1	1	1	1	1	-	1	0	1	1	1	1	0	1	1	0	1	1	0	1	1	0	1	1	1	1	1	0	1
3093381	chrA01	119.616	chrA01		TGCAGAACAAGGCGTATGATAAGGACGATGATGTCATCAAGGCAACATACTTTGAAGTTATGTCGACAC	TGCAGAACAAGGCGTATGATAAGGACGATGATGTCATCAAGGCAACATACTTTGAAGTTATGTCGACAC	chrAnn_random	2389735	1	1	0	0	1	0	1	1	1	1	1	0	0	-	1	0	1	-	1	1	0	1	1	1	1	0	0	1	1	0	1	0	0	1	1	0	1	0	0	1	0
3142470	chrA01	119.616	chrA01		TGCAGAAACATCACATCCTCTTCGTAGTTACGTATCTCGAAAGCGTAAAGATGCTAATAACAGATTCTC	TGCAGAAACATCACATCCTCTTCGTAGTTACGTATCTCGAAAGCGTAAAGATGCTAATAACAGATTCTC	chrAnn_random	2268974	1	1	0	0	1	0	1	1	1	1	1	0	0	1	1	0	1	1	-	1	0	1	1	-	1	0	0	1	1	0	1	0	0	1	1	0	1	0	0	1	0
4116200	chrA01	119.922	chrA01		TGCAGTTTTGTAAGATGTTCTTCTATGACTTTCAATACATGTTTTGGTATCTTGTCTTTATTACAGATC	TGCAGTTTTGTAAGATGTTCTTCTATGACTTTCAATACATGTTTTGGTATCTTGTCTTTATTAC	chrAnn_random	2388750	0	0	1	1	1	1	1	1	1	1	1	1	0	-	-	1	1	1	1	0	1	1	1	1	0	1	1	0	1	1	0	1	1	0	1	1	1	1	1	0	1
4116471	chrA01	119.922	chrA01		TGCAGTTATGCGTTTTATATAGAATTATTGTTTGGACGGACTAGAACGATTTTTTGAATGCATAAACCA	TGCAGTTATGCGTTTTATATAGAATTATTGTTTGGACGGACTAGAACGATTTTTTGAATGCATAAACCA	chrAnn_random	2405562	-	0	1	1	1	1	1	1	1	1	1	1	0	1	-	1	1	1	1	0	1	1	1	1	0	1	1	0	1	1	0	1	1	0	1	1	-	1	1	0	1
3110699	chrA01	119.923	chrA01		TGCAGAAAATCGAAGGTTTGTGCTCTTTCTTCTCTGAAAACAAATAGATCTATGATTTATTGAGTTCCC	TGCAGAAAATCGAAGGTTTGTGCTCTTTCTTCTCTGAAAACAAATAGATCTATGATTTATTGAGTTCCC	chrAnn_random	2085058	1	1	0	0	1	0	-	1	1	1	1	0	0	1	-	0	-	1	1	1	0	1	1	1	1	0	0	1	1	0	1	0	0	1	1	0	1	0	0	1	0
5591852	chrA01	120.228	chrA01		TGCAGTAAAGCCTTGTAGTATTGCTTTTGCATCTGAGACATTCCAACTTTACAGATCGGAAGAGCGGTT	TGCAGTAAAGCCTTGTAGTATTGCTTTTGCATCTGAGACATTCCAACTTTAC		NA	1	1	0	0	1	0	1	1	1	1	1	0	0	1	1	0	1	1	1	1	0	1	1	-	1	0	0	1	1	0	1	0	0	1	1	0	1	0	0	1	0
28273484	chrA01	120.535	chrA01		TGCAGGACATGATGTGACAAGACATCCTACGAAGGAGTTGATAAGCTGTTTTATATGTCTGAACTCCAT	TGCAGGACATGATGTGACAAGACATCCTACGAAGGAGTTGATAAGCTGTTTTATATGTCTGAACTCCAT	chrC01	38357285	0	0	1	1	1	1	1	1	1	1	1	1	1	1	1	1	-	1	1	0	1	1	1	1	0	1	1	0	1	1	0	1	1	0	-	-	1	1	1	0	1
3103518|F|0-14:A>T-14:A>T	chrA01	120.535	chrA01	22622688	TGCAGGACATGATGAGACAAGACATCCTACGAAGGAGTTGATAAGCTGCTTTATATGTCTGAACTCCAT	TGCAGGACATGATGAGACAAGACATCCTACGAAGGAGTTGATAAGCTGCTTTATATGTCTGAACTCCAT	chrA01	22622688	0	0	1	1	2	1	2	2	2	2	2	2	1	2	2	2	2	2	2	0	2	2	2	2	0	2	2	0	2	2	0	2	2	0	2	2	2	2	2	0	2
3167206	chrA01	120.837	chrA01	22150103	TGCAGTTGAAGTCGTTTTCTTTATATATATCAACTTGATCGTTTACAGATCGGAAGAGCGGTTCAGCAG	TGCAGTTGAAGTCGTTTTCTTTATATATATCAACTTGATCGTTTAC	chrA01	22150103	1	1	0	0	1	0	1	1	1	1	1	0	0	1	1	0	1	1	-	1	0	-	1	1	1	0	0	1	-	0	1	0	0	1	1	0	-	0	0	1	0
3075038	chrA01	121.142	chrA01		TGCAGGTAAAACAGATTTACATCATACACACAAAACATATTATCTTCATTTATTTTACAGATCGGAAGA	TGCAGGTAAAACAGATTTACATCATACACACAAAACATATTATCTTCATTTATTTTAC	chrAnn_random	2633631	-	1	0	0	1	0	1	1	1	-	-	0	-	1	1	0	-	1	1	1	0	1	1	1	1	0	0	1	-	0	1	0	0	1	1	0	1	0	0	1	0
5238418	chrA01	121.142	chrA01	21999930	TGCAGTACTAGTGACAGCATGAAAGAAAAAATTACAGATCGGAAGAGCGGTTCAGCAGGAATGCCGAGA	TGCAGTACTAGTGACAGCATGAAAGAAAAAATTAC	chrA01	21999930	1	1	0	0	1	0	1	1	1	1	1	0	0	1	1	0	1	1	1	1	0	1	1	1	1	0	0	1	1	0	1	0	0	1	1	0	1	0	0	1	0
5052801	chrA01	121.444	chrA01		TGCAGCATATGGTTATCGGCGGCCTTCCTCTTCTGGCGATATCAGTTATAAACAATGACCCGGTTTTTA	TGCAGCATATGGTTATCGGCGGCCTTCCTCTTCTGGCGATATCAGTTATAAACAATGACCCGGTTTTTA	chrAnn_random	13601072	-	0	1	1	1	1	1	1	1	1	1	1	1	1	1	1	-	1	1	0	1	1	-	1	1	1	1	0	1	1	0	1	1	0	1	1	1	1	1	0	1
3108532	chrA01	121.747	chrA01	22369533	TGCAGCACACTTGTTGACATGTACTCGAAATGTGGAGATCTCCACGATTCAAGGTTACAGATCGGAAGA	TGCAGCACACTTGTTGACATGTACTCGAAATGTGGAGATCTCCACGATTCAAGGTTAC	chrA01	22369533	0	0	1	1	1	1	1	1	1	1	1	1	0	1	1	1	-	1	1	0	-	1	1	1	1	1	1	0	1	1	0	1	1	0	1	1	-	1	1	0	1
3101746	chrA01	122.365	chrA01	21999963	TGCAGTTATTTCATGTTTGCAAACAAGCGCTAGCAAGAACATTTCCATTGATATTTGAGTCTTGTTTTT	TGCAGTTATTTCATGTTTGCAAACAAGCGCTAGCAAGAACATTTCCATTGATATTTGAGTCTTGTTTTT	chrA01	21999963	1	1	0	0	1	0	1	1	1	1	1	0	1	-	-	0	1	1	1	1	0	1	1	1	1	0	0	1	1	0	1	0	0	1	1	0	1	0	0	1	0
5029319	chrA01	122.365	chrA01		TGCAGTCTGCAAGTTCAGACCGAGACCTCCAGCGCGCGTGCTCAGAAGAAACATGAAGTAAGGAGAGTC	TGCAGTCTGCAAGTTCAGACCGAGACCTCCAGCGCGCGTGCTCAGAAGAAACATGAAGTAAGGAGAGTC	chrAnn_random	2453184	1	1	0	0	1	0	0	1	1	1	1	0	0	1	1	0	1	1	1	1	0	1	1	1	1	0	0	1	1	0	1	0	0	1	1	0	1	0	0	1	0
4121925	chrA01	122.67	chrA01	22140525	TGCAGCTTGGTAGTGGTTTAGCGGTTTGTCCACCTGACATGTAAGTTGTGGTTCCGTCAAAGATGATTC	TGCAGCTTGGTAGTGGTTTAGCGGTTTGTCCACCTGACATGTAAGTTGTGGTTCCGTCAAAGATGATTC	chrA01	22140525	1	1	0	0	1	0	1	1	1	1	1	0	1	1	1	0	1	1	1	1	0	1	1	1	1	0	0	1	1	0	1	0	0	1	1	0	1	0	0	1	0
3151722	chrA01	122.977	chrA01		TGCAGCAACTCGCATGCGCCTCTAACCTTACGAGTTATGCTATATATTTACAGATCGGAAGAGCGGTTC	TGCAGCAACTCGCATGCGCCTCTAACCTTACGAGTTATGCTATATATTTAC	chrAnn_random	2650436	1	1	0	0	1	0	1	1	1	1	1	0	1	1	1	0	1	1	-	1	0	1	1	1	1	0	0	1	1	0	1	0	0	1	1	0	1	0	0	1	0
5151208	chrA01	123.282	chrA01		TGCAGCAGAGTTAGTTAGTTAGTTAGTTACAGATCGGAAGAGCGGTTCAGCAGGAATGCCGAGACCGAT	TGCAGCAGAGTTAGTTAGTTAGTTAGTTAC		NA	1	1	0	0	1	0	1	1	1	1	1	0	1	1	1	0	1	1	1	1	0	1	1	1	1	0	0	1	1	0	1	0	0	1	1	0	1	0	0	1	0
4121453	chrA01	123.587	chrA01	21998578	TGCAGCGTTCTGAAGAACTCAGTCTATGTGTAATCGATGAAGAAGATAACGAGACGTTGCTTGTGCATC	TGCAGCGTTCTGAAGAACTCAGTCTATGTGTAATCGATGAAGAAGATAACGAGACGTTGCTTGTGCATC	chrA01	21998578	1	1	0	0	1	0	1	-	1	1	1	0	1	1	0	0	1	1	1	1	0	1	1	-	1	0	0	1	1	0	1	0	0	1	1	0	1	0	0	1	0
3146679	chrA01	124.829	chrA01		TGCAGAGACAAAGGCCCAATACGAAAGCCTCTCTAGAAAAAACTCTTTGGTGTATATACCTTTTATAAT	TGCAGAGACAAAGGCCCAATACGAAAGCCTCTCTAGAAAAAACTCTTTGGTGTATATACCTTTTATAAT	chrAnn_random	33885217	1	1	0	0	1	0	1	0	1	1	1	0	0	1	1	0	-	1	1	1	0	1	1	1	1	0	0	1	1	0	1	0	0	1	1	0	1	0	0	1	0
3142449	chrA01	125.749	chrA01		TGCAGATATAACATTGGTTGCACTCTAGTCTAGTGTGGATACGAAAACGGCAAGATGATCCTCCACAGT	TGCAGATATAACATTGGTTGCACTCTAGTCTAGTGTGGATACGAAAACGGCAAGATGATCCTCCACAGT	chrC01	38248239	1	1	0	0	1	0	1	0	1	1	1	0	1	1	1	0	-	1	1	1	0	1	1	1	1	0	0	1	1	0	1	0	-	1	1	0	1	0	0	1	0
3165760	chrA01	125.749	chrA01		TGCAGCAAAGGAAAAAAACCAAACTTTCAGACCGAACACAAAGTTGTCAGATTTCTAGAAAATCTGATC	TGCAGCAAAGGAAAAAAACCAAACTTTCAGACCGAACACAAAGTTGTCAGATTTCTAGAAAATCTGATC		NA	1	1	0	0	1	0	1	0	1	1	1	0	0	1	1	0	-	1	-	1	0	1	1	-	1	0	0	1	1	0	1	0	0	1	1	0	1	0	0	1	0
3192912	chrA01	125.749	chrA01		TGCAGCCAACATCAATCCTAAAACACTCAAAAGAGTGTCTTACAGATCGGAAGAGCGGTTCAGCAGGAA	TGCAGCCAACATCAATCCTAAAACACTCAAAAGAGTGTCTTAC		NA	1	1	0	0	1	0	1	0	1	1	1	0	1	1	-	0	1	1	1	1	0	1	1	1	1	0	0	1	1	0	1	0	-	1	1	0	1	0	0	1	0
4121896	chrA01	126.363	chrA01		TGCAGAGAGAACAATCTTGAGGATGACAAACTAACTATAAAGAACCTTGAATTACACACAAAAGGGTAC	TGCAGAGAGAACAATCTTGAGGATGACAAACTAACTATAAAGAACCTTGAATTACACACAAAAGGGTAC		NA	1	1	0	0	1	0	1	0	1	1	1	0	0	1	-	0	-	1	1	1	0	1	1	1	1	0	0	1	1	0	1	0	0	1	1	0	1	0	0	1	0
3109252	chrA01	126.98	chrA01		TGCAGCATCAGACTCTTCCTCTCAGGCTCCTCCTCCTCCTCCCGTTGAGAAATATGAATATCAAGCTGA	TGCAGCATCAGACTCTTCCTCTCAGGCTCCTCCTCCTCCTCCCGTTGAGAAATATGAATATCAAGCTGA	chrC01	38271160	1	1	0	0	1	0	1	0	1	1	1	0	1	1	1	0	1	1	1	1	0	1	1	1	1	0	0	1	1	0	1	0	0	1	1	0	1	0	0	1	0
3181158	chrA01	126.98	chrA01		TGCAGAAACATGAACTCCTCAACGGGCTGAGAACCGTTTCCGTCGAGGATAGCTTTGAGACCGTTCTTT	TGCAGAAACATGAACTCCTCAACGGGCTGAGAACCGTTTCCGTCGAGGATAGCTTTGAGACCGTTCTTT	chrC01	38265439	-	1	0	0	1	0	1	0	1	1	1	0	0	1	1	0	1	1	-	1	0	1	1	-	1	0	0	1	1	0	1	0	0	1	1	0	1	0	0	1	0
5030006	chrA01	127.912	chrA01		TGCAGGCCCACCCTTATGGGGAAGCAATAGAAACATGGGCTTCCAACTTTCATCATTATAAACCATTTT	TGCAGGCCCACCCTTATGGGGAAGCAATAGAAACATGGGCTTCCAACTTTCATCATTATAAACCATTTT	chrAnn_random	18212820	1	1	0	0	1	0	1	0	1	1	1	0	1	1	1	0	1	1	1	1	0	1	1	1	1	0	0	1	1	0	1	0	0	1	-	0	1	0	0	1	0
5237627	chrA01	127.912	chrA01		TGCAGCCCAAACGCTAAGACCTATTACAGATCGGAAGAGCGGTTCAGCAGGAATGCCGAGACCGATCTC	TGCAGCCCAAACGCTAAGACCTATTAC		NA	-	1	0	0	1	0	1	0	1	1	1	0	0	1	-	0	1	1	-	1	0	1	1	1	1	0	0	1	1	0	1	0	0	1	1	0	1	0	0	1	0
4332031	chrA01	128.843	chrA01		TGCAGCAATGAACTGAGCAACGCCAGACTCCTTACAGATCGGAAGAGCGGTTCAGCAGGAATGCCGAGA	TGCAGCAATGAACTGAGCAACGCCAGACTCCTTAC		NA	1	1	0	0	1	0	1	1	1	1	1	0	0	1	1	0	1	1	1	1	0	1	1	1	1	0	0	1	1	0	1	0	0	1	1	0	1	0	0	1	0
3166807	chrA01	129.457	chrA01		TGCAGTCACGGAAAAAAAGCAAAGGTGCCTTCTTCTCTTGTTTCACGCTTTACTTTTTGGATTCTCTTA	TGCAGTCACGGAAAAAAAGCAAAGGTGCCTTCTTCTCTTGTTTCACGCTTTACTTTTTGGATTCTCTTA	chrAnn_random	2650494	1	1	0	0	1	0	1	1	1	1	1	0	0	1	1	0	-	1	1	1	0	1	-	1	1	0	0	1	-	0	1	0	0	1	1	0	1	0	0	1	0
3080889	chrA01	129.762	chrA01		TGCAGTGTCCTATACGAGTGCAGGTACAGACAATATAAGATCAAATGTTATTTACAGATCGGAAGAGCG	TGCAGTGTCCTATACGAGTGCAGGTACAGACAATATAAGATCAAATGTTATTTAC		NA	-	1	0	0	1	0	1	1	1	1	1	0	0	-	1	0	1	-	-	1	0	1	1	1	1	0	0	1	-	0	1	0	0	1	1	0	1	0	0	1	0
4119931	chrA01	130.067	chrA01		TGCAGTTTTGTAAGATTTTCTTCTATGACTTTTACAGATCGGAAGAGCGGTTCAGCAGGAATGCCGAGA	TGCAGTTTTGTAAGATTTTCTTCTATGACTTTTAC	chrAnn_random	2388750	1	1	0	0	1	0	1	1	1	1	1	0	0	1	1	0	1	-	1	1	0	1	1	1	1	0	0	1	-	0	1	0	0	1	1	0	1	0	0	1	0
3087342	chrA01	130.373	chrA01	22136523	TGCAGCAGCAAAGTAGTGGTACATCAAAAAGAGGACCTACAACACCAGGAAAAGAAAACAATGATATGA	TGCAGCAGCAAAGTAGTGGTACATCAAAAAGAGGACCTACAACACCAGGAAAAGAAAACAATGATATGA	chrA01	22136523	1	1	0	0	1	0	-	1	1	1	1	0	0	1	-	0	1	1	1	1	0	1	1	1	1	0	0	1	1	0	1	0	0	1	1	0	-	0	0	1	0
3076782	chrA01	130.68	chrA01		TGCAGTCATCACACTACCTGTTGATTCAATGGAAGTTATCAGAAAGATCATCCTAATTACAGATCGGAA	TGCAGTCATCACACTACCTGTTGATTCAATGGAAGTTATCAGAAAGATCATCCTAATTAC		NA	1	1	0	0	1	0	1	1	1	1	1	0	0	1	1	0	1	1	1	1	0	1	1	1	1	0	0	1	1	0	1	0	0	1	1	0	1	0	0	1	0
3136125	chrA01	130.68	chrA01		TGCAGCCGTCTTGGTCTCTGAGGTGAGTCTTTCTCTCAAAATCCGACCATGTATTTGATGGTCTAACTT	TGCAGCCGTCTTGGTCTCTGAGGTGAGTCTTTCTCTCAAAATCCGACCATGTATTTGATGGTCTAACTT	chrC08	21220694	1	1	0	0	1	0	1	1	1	-	1	0	0	1	1	0	1	1	1	1	0	1	-	-	1	0	0	1	1	0	1	0	0	1	1	0	1	0	0	1	0
4119650	chrA01	130.987	chrA01	21962672	TGCAGCCAAAGAGACGTTCATAGCATTATATAACAAAAACATTATAAAGAAATCATTAGAGAAAGTAAA	TGCAGCCAAAGAGACGTTCATAGCATTATATAACAAAAACATTATAAAGAAATCATTAGAGAAAGTAAA	chrA01	21962672	-	1	0	0	1	0	1	1	1	1	1	0	-	1	1	0	1	1	1	1	0	-	1	1	1	0	0	1	1	0	1	0	0	1	1	0	1	0	0	1	0
3082573	chrA01	131.294	chrA01		TGCAGAGGGAAAAGATGAGGAATAAATGTGAAACAAACTTACTTTATATGCTAGTTACCAAAACCCTAA	TGCAGAGGGAAAAGATGAGGAATAAATGTGAAACAAACTTACTTTATATGCTAGTTACCAAAACCCTAA	chrAnn_random	1998791	1	1	0	0	1	0	1	1	1	1	1	0	1	1	1	0	-	1	1	1	0	-	1	1	1	0	0	1	1	0	1	0	0	1	1	0	1	0	0	1	0
3102751	chrA01	131.294	chrA01		TGCAGAAATAACAATATCATAAAAAAAATATTTTAGTTAGAAAAACCATAATATGTTACAGATCGGAAG	TGCAGAAATAACAATATCATAAAAAAAATATTTTAGTTAGAAAAACCATAATATGTTAC	chrC01	38331459	-	1	0	0	1	0	1	1	1	1	1	0	1	1	1	0	1	1	1	1	0	-	-	1	1	0	0	1	-	0	1	0	0	1	1	0	1	0	0	1	0
3100078	chrA01	131.597	chrA01		TGCAGAATTGCAGCCTCTCAGGTAACTTTGTTTCCTTACCGAATCCAAATAAGGCCGGGTTGACCAACT	TGCAGAATTGCAGCCTCTCAGGTAACTTTGTTTCCTTACCGAATCCAAATAAGGCCGGGTTGACCAACT		NA	-	1	0	0	1	0	1	1	1	1	1	0	1	1	1	0	1	1	1	1	0	1	1	1	1	0	0	1	1	0	1	0	-	1	1	0	1	0	0	1	0
4121920	chrA01	131.597	chrA01		TGCAGCGGCTGGATCAACGATTCAGAAAGAAAATGCTGCACCCATTAGCCTTTTTGTTTTTGGTGTTCA	TGCAGCGGCTGGATCAACGATTCAGAAAGAAAATGCTGCACCCATTAGCCTTTTTGTTTTTGGTGTTCA		NA	1	1	0	0	1	0	0	1	1	1	1	0	1	1	1	0	1	1	1	1	0	1	1	1	1	0	0	1	1	0	1	0	0	1	1	0	1	0	0	1	0
3147599	chrA01	132.517	chrA01		TGCAGGACATGTCAGGGAAACGAGTGATAGCAATATGTATGTCCGGAGGACAGTTTCTAACGGAGAAAA	TGCAGGACATGTCAGGGAAACGAGTGATAGCAATATGTATGTCCGGAGGACAGTTTCTAACGGAGAAAA	chrAnn_random	2410271	1	1	0	0	1	0	1	1	1	1	1	0	0	1	1	0	1	1	1	1	0	1	1	1	1	0	0	1	1	0	1	0	0	1	1	0	1	0	0	1	0
3090682	chrA01	133.138	chrA01	22791081	TGCAGCACCAGCTGCCTGGTAAAATCACCAAAATGATCTCACATTTCATTTTCAAACATTTTCCAGGAA	TGCAGCACCAGCTGCCTGGTAAAATCACCAAAATGATCTCACATTTCATTTTCAAACATTTTCCAGGAA	chrA01	22791081	1	1	0	0	1	0	1	1	1	1	1	0	0	1	1	0	1	1	1	1	0	1	1	1	1	0	0	1	1	0	1	0	0	1	1	0	1	0	0	1	0
3104128	chrA01	133.451	chrA01	22775924	TGCAGCAGCCAGAGTGATATATGAGGAAGAAGAGAAAGCCCTAATGTGATAATGGGCTATATTACAGAT	TGCAGCAGCCAGAGTGATATATGAGGAAGAAGAGAAAGCCCTAATGTGATAATGGGCTATATTAC	chrA01	22775924	1	1	0	0	1	0	-	1	1	1	1	0	0	1	1	0	-	1	1	1	0	1	1	1	1	0	0	1	1	0	1	0	0	1	1	0	1	0	0	1	0
4114024	chrA01	133.765	chrA01	22780156	TGCAGACGCCACGACTCGCCTAATCGCCTCAATTACAGATCGGAAGAGCGGTTCAGCAGGAATGCCGAG	TGCAGACGCCACGACTCGCCTAATCGCCTCAATTAC	chrA01	22780156	1	1	0	0	1	0	1	1	1	1	1	0	0	1	-	0	1	1	-	1	0	1	-	1	1	0	0	1	1	0	1	0	0	1	1	0	1	0	0	1	0
4114375	chrA01	134.39	chrA01	22780189	TGCAGCTCACGCGATGAACTAGAAGATTCTTTACAGATCGGAAGAGCGGTTCAGCAGGAATGCCGAGAC	TGCAGCTCACGCGATGAACTAGAAGATTCTTTAC	chrA01	22780189	1	1	0	0	1	0	1	1	1	1	1	0	0	1	-	0	-	-	1	1	0	1	1	1	1	0	0	1	1	0	1	0	0	1	1	0	1	0	0	1	0
3179112	chrA01	135.015	chrA01		TGCAGGTGCAGCACAAGCTGATGAAACAACTATTACAGCAAATTACAGGTGGTTCATTGTATGATTTGG	TGCAGGTGCAGCACAAGCTGATGAAACAACTATTACAGCAAATTACAGGTGGTTCATTGTATGATTTGG	chrA01_random	2677145	1	1	0	0	1	0	1	1	1	1	1	0	1	1	1	0	1	1	-	1	0	1	1	1	1	0	0	1	1	0	1	0	0	1	1	0	1	0	0	1	0
3132011	chrA01	135.322	chrA01	23003180	TGCAGGAAAGAGGACGAACCATGGATTTGCTTGTCTCATGCGGCATGATTTTGAAGCCGAATACCATAC	TGCAGGAAAGAGGACGAACCATGGATTTGCTTGTCTCATGCGGCATGATTTTGAAGCCGAATACCATAC	chrA01	23003180	1	1	0	0	1	0	1	1	1	1	1	0	0	-	1	0	1	1	1	1	0	1	1	1	1	0	0	1	1	0	1	0	0	1	1	0	1	0	0	1	0
3074898|F|0-64:A>T-64:A>T	chrA01	135.932	chrA01	22966047	TGCAGTTTCCAACCTTTTTGACTGCAACCACCAAGGGAAAAGAGAAATGTAAAATGTCTTTGCTAGTCA	TGCAGTTTCCAACCTTTTTGACTGCAACCACCAAGGGAAAAGAGAAATGTAAAATGTCTTTGCTAGTCA	chrA01	22966047	0	0	1	1	2	1	2	2	2	2	2	1	2	2	2	1	2	2	2	0	1	2	2	2	0	1	1	0	2	1	0	1	1	0	2	1	2	1	1	0	1
3128732	chrA01	135.932	chrA01		TGCAGATACAGGTGTGAACTATGTAACACAGTCATTTTAGGCCAAAAGGTTACAGATCGGAAGAGCGGT	TGCAGATACAGGTGTGAACTATGTAACACAGTCATTTTAGGCCAAAAGGTTAC		NA	-	0	1	1	1	1	1	1	1	-	1	1	1	1	1	1	1	1	1	0	1	1	1	-	0	1	1	0	1	1	0	1	1	0	1	1	1	1	1	0	1
4109306|F|0-57:T>C-57:T>C	chrA01	135.932	chrA01		TGCAGTGCGTGCAGCGCTTGGCATATTCTTGGCTACGCTTGTTGGAGACAGGTCACGTGTGGACTCAGA	TGCAGTGCGTGCAGCGCTTGGCATATTCTTGGCTACGCTTGTTGGAGACAGGTCACGTGTGGACTCAGA	chrC04	47780475	1	1	0	0	2	0	2	2	2	2	2	0	2	2	2	0	2	2	2	1	0	2	2	2	1	0	0	1	2	0	1	0	0	1	2	0	2	0	0	1	0
4707206	chrA01	135.932	chrA01		TGCAGATTTTATAAGGTATCATCAGTATCATTTACAGATCGGAAGAGCGGTTCAGCAGGAATGCCGAGA	TGCAGATTTTATAAGGTATCATCAGTATCATTTAC		NA	0	0	1	1	1	1	1	1	1	1	1	1	0	1	1	1	1	1	1	0	1	-	1	1	1	1	1	0	1	1	0	1	1	0	1	1	1	1	1	0	1
3087829	chrA01	136.235	chrA01		TGCAGCAAAGGTGTTTTATATGTTTCCTTTTGAAGACTTTACAGATCGGAAGAGCGGTTCAGCAGGAAT	TGCAGCAAAGGTGTTTTATATGTTTCCTTTTGAAGACTTTAC	chrC04	47802985	1	1	0	0	1	0	1	1	1	1	1	0	1	-	1	0	-	-	1	1	0	1	1	1	1	0	0	1	1	0	1	0	0	1	1	0	1	0	0	1	0
4114441	chrA01	136.538	chrA01		TGCAGAACTGGCTAGTCAGTATATTGTGACCAAAGGAGAGGAAAACATTTTGATCGTGCTCGTTGCAAG	TGCAGAACTGGCTAGTCAGTATATTGTGACCAAAGGAGAGGAAAACATTTTGATCGTGCTCGTTGCAAG	chrAnn_random	13615412	1	1	0	0	1	0	1	1	1	1	1	0	1	1	-	0	1	1	-	1	0	1	1	-	-	0	0	1	1	0	1	0	0	1	-	0	1	0	0	1	0
3075620	chrA01	136.841	chrA01		TGCAGCAAGTAGATTAGCATCTTCTGTTCCCTTGCCTTCCGTTTGCATCTCTTTACAGATCGGAAGAGC	TGCAGCAAGTAGATTAGCATCTTCTGTTCCCTTGCCTTCCGTTTGCATCTCTTTAC	chrAnn_random	32926574	1	1	0	0	1	0	1	1	1	1	1	0	1	1	1	0	1	1	1	1	0	1	1	1	-	0	0	1	1	0	1	0	0	1	1	0	1	0	0	1	0
4109704	chrA01	136.846	chrA01	22791094	TGCAGCACCAGCTGCCTGGTAAAATCACCCAAAAATGTCTCACATTTCATTTTTACAGATCGGAAGAGC	TGCAGCACCAGCTGCCTGGTAAAATCACCCAAAAATGTCTCACATTTCATTTTTAC	chrA01	22791094	-	0	1	1	1	1	1	1	1	1	1	1	1	1	1	1	1	1	1	0	1	1	1	1	-	1	1	0	1	1	0	1	1	0	-	1	1	1	1	0	1
3083153	chrA01	137.146	chrA01		TGCAGCTTAGAGCTCAGATTTGATATTTTCCCATTTGTTCTATCAAATCTGGAATAGCTTTTGAAGATG	TGCAGCTTAGAGCTCAGATTTGATATTTTCCCATTTGTTCTATCAAATCTGGAATAGCTTTTGAAGATG	chrAnn_random	32929811	-	1	0	0	1	0	1	-	1	1	1	0	1	1	1	0	1	1	1	1	0	1	1	1	-	0	0	1	1	0	1	0	0	1	1	0	1	0	0	1	0
3088782	chrA01	137.45	chrA01		TGCAGAAAAACTAGTTCACAAGAATAAACCAGTTTTACAGATCGGAAGAGCGGTTCAGCAGGAATGCCG	TGCAGAAAAACTAGTTCACAAGAATAAACCAGTTTTAC	chrC04	47802950	1	1	0	0	1	0	1	1	1	1	1	0	1	-	1	0	1	1	1	1	0	1	1	1	1	0	0	1	1	0	1	0	0	1	1	0	1	0	0	1	0
3187700	chrA01	137.45	chrA01		TGCAGATTTTTTATAAGGTATCATCAGTATCATTTACAGATCGGAAGAGCGGTTCAGCAGGAATGCCGA	TGCAGATTTTTTATAAGGTATCATCAGTATCATTTAC		NA	1	1	0	0	1	0	1	1	1	1	1	0	1	1	1	0	1	1	1	1	0	-	1	1	1	0	0	1	1	0	1	0	0	1	1	0	1	0	0	1	0
4114503	chrA01	137.491	chrA01		TGCAGATGGTAGGCCGAGAGTTACAGATCGGAAGAGCGGTTCAGCAGGAATGCCGAGACCGATCTCGTA	TGCAGATGGTAGGCCGAGAGTTAC		NA	0	0	1	1	1	1	1	1	1	1	1	1	1	1	1	1	-	1	1	0	1	1	1	1	0	1	1	0	-	1	0	1	1	0	1	1	1	1	1	-	1
3172444	chrA01	137.755	chrA01	22343092	TGCAGGCCACGTGAAAATCCCAAAGACTGGTCGAAGTTGATATGGTTTTACAGATCGGAAGAGCGGTTC	TGCAGGCCACGTGAAAATCCCAAAGACTGGTCGAAGTTGATATGGTTTTAC	chrA01	22343092	1	1	0	0	1	0	1	-	1	1	1	0	0	1	1	0	1	1	1	1	0	1	1	-	1	0	0	1	1	0	1	0	-	1	1	0	1	0	0	1	0
3111597	chrA01	138.365	chrA01		TGCAGCATATGGTTCTTGGTGGCCTTCCTCTTCTGGCGATATCAGTTATAAACCAAGACCCGGTTTTTA	TGCAGCATATGGTTCTTGGTGGCCTTCCTCTTCTGGCGATATCAGTTATAAACCAAGACCCGGTTTTTA	chrAnn_random	13601072	1	1	0	0	1	0	1	1	-	1	1	0	0	1	1	0	1	1	-	1	0	1	1	1	1	0	0	1	1	0	1	0	0	1	1	0	1	0	0	1	0
3153035	chrA01	138.365	chrA01		TGCAGCTCGAGATGGTTGAATTATCACACAGTATATTTTCTAGTTACAGATCGGAAGAGCGGTTCAGCA	TGCAGCTCGAGATGGTTGAATTATCACACAGTATATTTTCTAGTTAC		NA	1	1	0	0	1	0	0	1	1	1	1	0	0	-	1	0	1	1	1	1	0	1	1	1	1	0	0	1	1	0	1	0	0	1	1	0	1	0	0	1	0
3193480	chrA01	138.978	chrA01	22353809	TGCAGATTTTCGACGCGTAAAGAGCCTTCCTCACGTCATCTATCAGCTGCTTCTTGTCAACGGTTTGAT	TGCAGATTTTCGACGCGTAAAGAGCCTTCCTCACGTCATCTATCAGCTGCTTCTTGTCAACGGTTTGAT	chrA01	22353809	1	1	0	0	1	0	1	1	1	1	1	0	0	1	1	0	1	-	-	1	0	1	1	1	1	0	0	1	1	0	1	0	0	1	1	0	1	0	0	1	0
4113027	chrA01	139.285	chrA01		TGCAGCTATTTGCATCTGCGCAAGAGAGAGAAAGAGAGTGAGATGACTCACCGGAAGCGACGGCGGCGG	TGCAGCTATTTGCATCTGCGCAAGAGAGAGAAAGAGAGTGAGATGACTCACCGGAAGCGACGGCGGCGG	chrCnn_random	5122562	-	1	0	0	1	0	1	1	1	1	1	0	0	1	-	0	1	1	-	1	0	1	1	1	1	0	0	1	1	0	1	0	0	1	1	0	-	0	0	1	0
3094371	chrA01	139.592	chrA01		TGCAGCTTACATGATTAGCATGTGTTTTGATCTAGGAGATTTCATCATTTATATATGGACGTGAAAGTG	TGCAGCTTACATGATTAGCATGTGTTTTGATCTAGGAGATTTCATCATTTATATATGGACGTGAAAGTG	chrCnn_random	5351521	1	1	0	0	1	0	1	1	1	1	1	0	0	1	1	0	1	1	1	1	0	1	1	1	1	0	0	1	1	0	1	0	0	1	1	0	1	0	0	1	0
3075275	chrA01	139.896	chrA01		TGCAGAGCTAGGGTAGTATATCATATGATACTATGGTCGTCTCTCAGAAATAATTTACAGATCGGAAGA	TGCAGAGCTAGGGTAGTATATCATATGATACTATGGTCGTCTCTCAGAAATAATTTAC	chrCnn_random	5322045	-	1	0	0	1	0	1	1	1	1	1	0	1	1	1	0	1	1	1	1	0	1	1	1	1	0	0	1	1	0	1	0	0	1	1	0	1	0	0	1	0
3079128	chrA01	139.896	chrA01		TGCAGACATCTGTCGACAGTGAAAATCAGTTAGTAATATTCGATCAGACTTGATCTTCTGTCACGTATT	TGCAGACATCTGTCGACAGTGAAAATCAGTTAGTAATATTCGATCAGACTTGATCTTCTGTCACGTATT	chrCnn_random	5336856	1	1	0	0	1	0	1	1	1	1	1	0	1	1	1	0	1	1	1	1	0	1	1	1	1	0	0	1	1	0	1	0	0	1	1	0	1	0	0	1	0
3087858	chrA01	139.896	chrA01		TGCAGCACACTCGTTGACATGTACTCAAAATGCGGAGATCTCCATGATTCAAGATTACAGATCGGAAGA	TGCAGCACACTCGTTGACATGTACTCAAAATGCGGAGATCTCCATGATTCAAGATTAC		NA	1	1	0	0	1	0	1	1	1	1	1	0	1	-	1	0	1	1	1	1	0	1	1	1	1	0	0	1	1	0	1	0	0	1	1	0	1	0	0	1	0
4108215	chrA01	140.201	chrA01		TGCAGTCCAAGTAGTGACATCAAAATTGTTACAGATCGGAAGAGCGGTTCAGCAGGAATGCCGAGACCG	TGCAGTCCAAGTAGTGACATCAAAATTGTTAC	chrCnn_random	5337352	-	1	0	0	1	0	1	1	1	-	1	0	1	1	1	0	1	1	1	1	0	1	-	1	1	0	0	1	1	0	1	0	0	1	1	0	1	0	0	1	0
3089576	chrA01	140.811	chrA01		TGCAGATAATTCTCCATCTTTATTATAGCACATGGAAGTCATGGTACATTTCTTCAAAAGGAATGTAAG	TGCAGATAATTCTCCATCTTTATTATAGCACATGGAAGTCATGGTACATTTCTTCAAAAGGAATGTAAG		NA	1	1	0	0	1	0	1	1	1	1	1	0	1	1	1	0	1	1	0	1	0	1	1	1	1	0	0	1	1	0	1	0	0	1	1	0	-	0	0	1	0
3220578	chrA01	140.811	chrA01		TGCAGACATACACATCAGATTGCAACTCTTTCTTACAGATCGGAAGAGCGGTTCAGCAGGAATGCCGAG	TGCAGACATACACATCAGATTGCAACTCTTTCTTAC		NA	1	1	0	0	1	0	1	1	1	1	1	0	1	1	1	0	1	1	1	1	0	1	1	1	1	0	0	1	1	0	1	0	0	1	1	0	1	0	0	1	0
3075217	chrA01	141.114	chrA01		TGCAGCAGGAATAAGTTTCTTCAGAACTACGATCCTAAAATCAATACAGAAAGGCACATTCATCCTTTA	TGCAGCAGGAATAAGTTTCTTCAGAACTACGATCCTAAAATCAATACAGAAAGGCACATTCATCCTTTA	chrCnn_random	5122655	-	1	0	0	1	0	1	1	1	1	1	0	1	1	-	0	1	-	1	1	0	1	1	1	1	0	0	1	1	0	1	0	0	1	1	0	-	0	0	1	0
4121672	chrA01	141.114	chrA01		TGCAGGCGGAAGAACTTGGTAGATTCTTTCGAAACAATATGTATCCAGGTACGGGCGTCTGATCTGTTT	TGCAGGCGGAAGAACTTGGTAGATTCTTTCGAAACAATATGTATCCAGGTACGGGCGTCTGATCTGTTT	chrCnn_random	5336520	1	1	0	0	1	0	1	1	1	1	1	0	1	1	1	0	1	1	1	1	0	1	1	1	1	0	0	1	-	0	1	0	0	1	1	0	1	0	0	1	0
4109854	chrA01	141.724	chrA01		TGCAGCCTTCTTTGGAGTATCTTTTCAAGAAAGTAGTTATTTCATCGATTTAGGGAGTATTATGAAGTT	TGCAGCCTTCTTTGGAGTATCTTTTCAAGAAAGTAGTTATTTCATCGATTTAGGGAGTATTATGAAGTT	chrUnn_random	5377869	-	1	0	0	1	0	1	-	1	1	1	0	1	1	1	0	1	1	1	1	0	1	1	1	1	0	0	1	1	0	1	0	0	1	1	0	1	0	0	1	0
4117258	chrA01	141.724	chrA01		TGCAGCAAGGAGGTTGTTGAAGCAAGGTGGGGTTTATATGAACAATGAGAGAGTTGATGATGAGAATAA	TGCAGCAAGGAGGTTGTTGAAGCAAGGTGGGGTTTATATGAACAATGAGAGAGTTGATGATGAGAATAA	chrCnn_random	5318898	1	1	0	0	1	0	1	1	1	1	1	0	1	1	1	0	1	1	-	1	0	1	1	1	1	0	0	1	1	0	1	0	0	1	1	0	1	0	0	1	0
3140041	chrA01	142.341	chrA01	22555392	TGCAGCAGCCTAATTGTCTAGAGACAGACCAAGTCACTTGGTTTTACAGATCGGAAGAGCGGTTCAGCA	TGCAGCAGCCTAATTGTCTAGAGACAGACCAAGTCACTTGGTTTTAC	chrA01	22555392	1	1	0	0	1	0	1	1	1	1	1	0	0	1	1	0	1	-	1	1	0	1	1	1	1	0	0	1	1	0	1	0	0	1	1	0	1	0	0	1	0
3085140	chrA01	142.654	chrA01		TGCAGTGACAATAAAGAAAGTCGTACATTGAGAAACTAGGTGTAATGATACTTCAGAAGAGAAGGATAA	TGCAGTGACAATAAAGAAAGTCGTACATTGAGAAACTAGGTGTAATGATACTTCAGAAGAGAAGGATAA		NA	-	1	0	0	1	0	1	1	1	1	1	0	0	1	1	0	1	1	1	1	0	1	1	1	1	0	0	1	1	0	1	0	0	1	1	0	1	0	0	1	0
4111484	chrA01	143.334	chrA01		TGCAGATGAAGCACACATCAGTAAACTTAGACAAGTTTACACGATAGATAAGCTACCAAAATAGATTTC	TGCAGATGAAGCACACATCAGTAAACTTAGACAAGTTTACACGATAGATAAGCTACCAAAATAGATTTC	chrCnn_random	5336454	-	1	0	0	1	0	1	1	1	1	1	0	0	1	1	0	1	1	1	1	0	1	1	1	1	0	0	1	1	0	1	0	0	1	-	0	1	0	0	1	0
3114642	chrA02_1	0	chrA02		TGCAGCCATGTTTATGTTTGACGCCAATAGTGCAAAGTTGTTGGTGGAGAATCTGGTTGACCTCTCCGT	TGCAGCCATGTTTATGTTTGACGCCAATAGTGCAAAGTTGTTGGTGGAGAATCTGGTTGACCTCTCCGT		NA	1	1	0	0	1	0	1	-	1	1	1	1	1	1	1	0	-	1	0	1	1	1	1	1	1	0	1	-	1	1	1	1	1	1	1	1	1	1	1	1	1
3077465	chrA02_1	0.694444	chrA02		TGCAGATTCTACTTTCCTTAGCTAACTCATCAGCTACTACATTAGCAACCCTAGGAATCTTACAGATCG	TGCAGATTCTACTTTCCTTAGCTAACTCATCAGCTACTACATTAGCAACCCTAGGAATCTTAC	chrC02	2589870	1	1	0	0	1	0	1	1	1	1	-	1	0	1	1	0	-	1	0	1	1	1	1	1	-	0	1	1	-	-	1	1	1	1	1	1	1	1	1	1	1
4111032	chrA02_1	1.02124	chrA02		TGCAGAACTCCATGTGTGTGTGTATACTGAAACAATCTTTGTGTTGGATCTTGTTTTTTTGTTTGTTGT	TGCAGAACTCCATGTGTGTGTGTATACTGAAACAATCTTTGTGTTGGATCTTGTTTTTTTGTTTGTTGT		NA	-	1	0	0	1	0	1	1	1	1	1	1	0	1	1	0	1	1	0	-	-	1	1	1	1	0	1	1	1	0	1	1	1	1	1	1	1	1	1	1	1
3093431	chrA02_1	1.65415	chrA02	521831	TGCAGAGCGATGCTTGAACTGGATCAGATACTTCGTGCAAATGAAATAAACTTTGCCATTCTAGCTGCA	TGCAGAGCGATGCTTGAACTGGATCAGATACTTCGTGCAAATGAAATAAACTTTGCCATTCTAGCTGCA	chrA02	521831	1	1	0	0	1	0	1	1	0	1	1	1	0	1	1	0	1	1	0	1	1	1	1	1	-	0	1	1	1	0	1	-	-	1	1	1	1	1	1	1	1
3090850	chrA02_1	1.96471	chrA02		TGCAGAAAGATAGAGGAAAAATGATTTTTTCTGATTCTTTTTTATTGAACTTTTTATTTATTACAGATC	TGCAGAAAGATAGAGGAAAAATGATTTTTTCTGATTCTTTTTTATTGAACTTTTTATTTATTAC		NA	1	1	0	0	1	0	1	1	1	1	1	1	1	1	1	0	1	1	0	1	-	1	1	1	1	0	1	1	1	0	1	1	1	1	-	1	1	1	1	1	1
4112209	chrA02_1	2.91408	chrA02	504404	TGCAGTGGATCAGGTGCTGCTCATTCCTTACAGATCGGAAGAGCGGTTCAGCAGGAATGCCGAGACCGA	TGCAGTGGATCAGGTGCTGCTCATTCCTTAC	chrA02	504404	1	1	0	0	1	0	1	1	1	1	1	1	1	1	1	0	1	1	0	-	-	1	1	1	1	0	1	1	1	-	-	-	1	1	1	1	1	1	1	1	1
3083227	chrA02_1	3.22272	chrA02		TGCAGATGTCCATGATGATTATTATTAGAGAGAGACAGGAACAACAAGAAACCATCTAGAAGAAGGAAA	TGCAGATGTCCATGATGATTATTATTAGAGAGAGACAGGAACAACAAGAAACCATCTAGAAGAAGGAAA	chrCnn_random	70298651	-	1	0	0	1	0	1	1	1	1	1	1	1	1	1	0	1	1	0	1	-	1	-	1	1	0	1	-	1	0	1	1	1	1	1	1	1	1	1	1	1
3100761	chrA02_1	4.16612	chrA02	787518	TGCAGGCAGCAATCAGGAGCACACAACATAAACATAGCCACGCAATAGTTGAAAGACAAAAGAAAGTTG	TGCAGGCAGCAATCAGGAGCACACAACATAAACATAGCCACGCAATAGTTGAAAGACAAAAGAAAGTTG	chrA02	787518	1	1	0	0	1	0	0	1	1	1	1	1	1	1	1	0	1	1	0	-	1	1	1	1	1	0	1	1	1	1	1	1	1	1	1	1	1	1	1	1	1
3168696	chrA02_1	4.79903	chrA02	1028068	TGCAGACATCTTCAGCGCGTATAACAACGATATAACAGATCTGTTGGATTCTCTGGTAATTTTTTACAG	TGCAGACATCTTCAGCGCGTATAACAACGATATAACAGATCTGTTGGATTCTCTGGTAATTTTTTACAG	chrA02	1028068	1	1	0	0	1	0	1	1	1	1	1	1	1	1	1	0	1	1	0	1	1	1	1	0	1	0	1	1	1	-	1	1	1	1	-	1	1	1	1	1	1
3075313	chrA02_1	5.43194	chrA02	1154872	TGCAGCTTTTGCCGCATCTATGGAGACCTGAAGAGATTGAGAAGAAGAAAGATAGATGATAAGAAAGAT	TGCAGCTTTTGCCGCATCTATGGAGACCTGAAGAGATTGAGAAGAAGAAAGATAGATGATAAGAAAGAT	chrA02	1154872	-	1	0	0	1	0	1	1	1	1	1	1	1	1	1	0	-	1	0	1	1	1	1	0	1	0	1	1	1	-	1	1	1	1	1	1	1	1	1	1	1
3109455	chrA02_1	5.7484	chrA02		TGCAGTGCTCCTGTTTTGTCTCTTTACTTTCTAGTATATTCCCTCTGTCTTCTACACCCAGCAGTACCT	TGCAGTGCTCCTGTTTTGTCTCTTTACTTTCTAGTATATTCCCTCTGTCTTCTACACCCAGCAGTACCT		NA	-	1	0	0	1	0	1	1	1	1	1	1	0	1	1	0	-	1	0	-	1	1	1	0	1	0	1	1	1	0	1	-	1	1	1	1	1	1	1	1	1
3168183	chrA02_1	6.70994	chrA02	1149126	TGCAGAAAGTTTGGCTCAGAGAGAGCTTACGTATACAAGGAGGAGCTTCAAAGCTTGGGGTTTACAGAT	TGCAGAAAGTTTGGCTCAGAGAGAGCTTACGTATACAAGGAGGAGCTTCAAAGCTTGGGGTTTAC	chrA02	1149126	1	1	0	0	1	0	1	1	1	1	1	1	0	1	1	0	-	1	0	1	1	1	1	0	1	0	1	1	1	1	-	-	1	1	1	1	1	1	1	1	1
3124302	chrA02_1	7.33494	chrA02	1484605	TGCAGGTGATGCAACACGGGTCTCAATTCTACTTGGTCTATTGAAGGTATTCAGTTTTCTTGACCTGTT	TGCAGGTGATGCAACACGGGTCTCAATTCTACTTGGTCTATTGAAGGTATTCAGTTTTCTTGACCTGTT	chrA02	1484605	1	1	0	0	1	0	1	1	1	1	1	1	-	1	1	0	1	1	0	1	1	1	1	0	1	0	1	1	1	1	1	0	1	1	1	1	1	1	1	1	1
4110211	chrA02_1	7.33494	chrA02	1481265	TGCAGATTGTACTGCGAGATCATTCCGCACGCTGCGATGCGGCCGTGTGGTCTCATGTTTAGTATCACT	TGCAGATTGTACTGCGAGATCATTCCGCACGCTGCGATGCGGCCGTGTGGTCTCATGTTTAGTATCACT	chrA02	1481265	1	1	0	0	1	0	1	1	1	1	-	1	0	1	1	0	1	1	0	1	-	1	1	0	1	0	1	1	1	1	1	0	1	1	1	1	1	1	1	1	1
3214693	chrA02_1	7.64168	chrA02		TGCAGTGTAGAAACCTTTTCCGGTGGAATTACAGATCGGAAGAGCGGTTCAGCAGGAATGCCGAGACCG	TGCAGTGTAGAAACCTTTTCCGGTGGAATTAC		NA	1	1	0	0	1	0	1	-	-	1	1	1	1	1	1	0	1	1	0	1	1	1	1	0	1	0	1	1	1	0	1	0	1	1	1	1	1	1	1	1	1
3094712	chrA02_1	7.94843	chrA02		TGCAGAGGTAGTAATGCTCCAACCCAACAAAAAGCTAGCCAAAAAGTTTCCCTGTCAAAATCACCATTC	TGCAGAGGTAGTAATGCTCCAACCCAACAAAAAGCTAGCCAAAAAGTTTCCCTGTCAAAATCACCATTC	chrC02	3848755	-	1	0	0	1	0	1	-	1	-	1	1	1	1	1	0	-	1	0	1	0	1	1	0	1	0	1	1	1	1	1	0	1	1	1	1	1	1	1	1	1
3151793	chrA02_1	7.94843	chrA02		TGCAGTCTCCGGTGGTAAGATCCTCAAGTATACTCCGGAGACGGGTTTTGTCGATTTTGCATACATGAC	TGCAGTCTCCGGTGGTAAGATCCTCAAGTATACTCCGGAGACGGGTTTTGTCGATTTTGCATACATGAC		NA	1	1	0	0	1	0	1	1	1	1	1	1	1	1	1	0	1	1	0	-	1	1	1	0	1	0	1	-	-	-	1	0	1	1	1	1	1	1	1	1	1
3175134	chrA02_1	8.87436	chrA02	1596463	TGCAGCTGGTATGGGCTGTGGCAAGGACGCCCTATCTTTGTTGAAGGCCTCCAACAGCAGCACAGCCTG	TGCAGCTGGTATGGGCTGTGGCAAGGACGCCCTATCTTTGTTGAAGGCCTCCAACAGCAGCACAGCCTG	chrA02	1596463	1	1	0	0	1	0	1	1	1	1	1	1	0	1	1	0	1	1	0	1	1	1	1	0	1	0	1	1	1	1	1	0	1	1	1	1	1	1	1	1	1
3093809	chrA02_1	9.48785	chrA02		TGCAGGCCTTACAGTTGTATTATGATAAGCACTGTAAAAGCCATGGTGAACCTGCCAGTGTAGACCACT	TGCAGGCCTTACAGTTGTATTATGATAAGCACTGTAAAAGCCATGGTGAACCTGCCAGTGTAGACCACT	chrAnn_random	9024366	-	1	0	0	1	0	1	-	1	1	1	1	0	1	1	0	1	1	0	-	-	1	1	0	1	0	1	1	1	1	-	0	1	1	1	1	1	1	1	1	1
3094446	chrA02_1	9.48785	chrA02		TGCAGCAATAGCCAGAAACACCATCCCTAATCCATAATACAAAGTAGTAACGTCACAAGACACACCTCC	TGCAGCAATAGCCAGAAACACCATCCCTAATCCATAATACAAAGTAGTAACGTCACAAGACACACCTCC	chrA02_random	80385	-	1	0	0	1	0	1	1	1	-	1	1	0	1	1	0	1	1	0	1	-	1	1	0	1	0	1	1	1	1	-	0	0	1	1	1	1	1	1	1	1
4111296	chrA02_1	9.48785	chrA02		TGCAGCAAAAAAACAAACTCCAACATTTTACAGATCGGAAGAGCGGTTCAGCAGGAATGCCGAGACCGA	TGCAGCAAAAAAACAAACTCCAACATTTTAC		NA	-	1	0	0	1	0	1	1	1	1	1	1	0	1	1	0	1	1	0	1	-	1	1	0	-	0	1	1	1	-	1	0	-	1	1	1	1	1	1	1	1
3110514	chrA02_1	10.4195	chrA02		TGCAGAAACCACATCATGGATTTGTGTAAGTCTTATCGATTCGTAACGATGATTGTTGATGAATCGTTA	TGCAGAAACCACATCATGGATTTGTGTAAGTCTTATCGATTCGTAACGATGATTGTTGATGAATCGTTA		NA	-	1	0	0	1	0	1	1	1	1	1	1	0	1	1	0	1	1	0	1	1	1	1	0	1	0	1	1	1	1	1	0	1	1	1	1	1	1	1	1	1
4112176	chrA02_1	10.4195	chrA02	2263138	TGCAGCAGCTCATGCTAATGCTAATAACAGTCCCTTCACCATTTTCTACAACCCGAGGTGGCTTATCTA	TGCAGCAGCTCATGCTAATGCTAATAACAGTCCCTTCACCATTTTCTACAACCCGAGGTGGCTTATCTA	chrA02	2263138	-	1	0	0	1	0	1	1	1	1	1	1	0	1	1	0	-	1	0	1	-	1	1	0	-	0	1	1	1	-	1	0	1	1	1	1	1	1	1	1	1
3160550	chrA02_1	11.3629	chrA02		TGCAGATCAATAGGTCACCGGTTCGAACCCGGTTGGGCCCTGCTCTTTTCAATATTACAGATCGGAAGA	TGCAGATCAATAGGTCACCGGTTCGAACCCGGTTGGGCCCTGCTCTTTTCAATATTAC	chrC02_random	101269	1	1	0	0	1	0	1	1	1	-	1	1	1	1	1	0	1	1	0	1	-	1	1	0	1	0	1	1	1	0	1	0	1	1	1	1	1	1	1	1	1
5591373	chrA02_1	11.6641	chrA02		TGCAGATAAAAAAAAAAAGGAGTCAAATTTCTGATTACAGATCGGAAGAGCGGTTCAGCAGGAATGCCG	TGCAGATAAAAAAAAAAAGGAGTCAAATTTCTGATTAC		NA	-	0	1	1	0	1	1	1	1	1	1	0	1	0	0	1	1	0	-	0	-	-	0	1	1	1	0	1	-	1	1	1	-	0	1	0	1	0	0	-	1
5591175	chrA02_1	11.6792	chrA02	3037824	TGCAGACAAGGGCCCAAGATTCTGAACCGATATTGAAGAGAGAGAGAGAGAGAGTTCAACATCATCGTA	TGCAGACAAGGGCCCAAGATTCTGAACCGATATTGAAGAGAGAGAGAGAGAGAGTTCAACATCATCGTA	chrA02	3037824	1	1	0	0	1	0	1	1	1	1	1	1	1	1	1	0	1	1	-	1	1	1	1	0	1	0	1	-	1	-	1	0	1	1	1	1	1	1	1	1	1
3091766	chrA02_1	12.3081	chrA02		TGCAGCAGCTTGTATCACACCTGAACCGAATCCAAAAAATAATCAAGCACCGATCAAAAGCTTACAGAT	TGCAGCAGCTTGTATCACACCTGAACCGAATCCAAAAAATAATCAAGCACCGATCAAAAGCTTAC	chrAnn_random	32298244	-	1	0	0	1	0	1	1	1	1	1	1	1	1	1	0	-	1	1	1	1	1	1	0	1	0	1	1	1	1	1	0	1	1	1	1	1	1	1	1	1
3131693	chrA02_1	12.3081	chrA02	3104679	TGCAGGAGTAACTGTTACAAAGAACGGAAACCAAAATACATCAATTACAGATCGGAAGAGCGGTTCAGC	TGCAGGAGTAACTGTTACAAAGAACGGAAACCAAAATACATCAATTAC	chrA02	3104679	1	1	0	0	1	0	1	-	1	1	1	1	1	1	1	0	1	1	1	1	1	1	1	0	1	0	1	1	1	-	1	0	1	1	1	1	-	1	1	1	1
3078781	chrA02_1	12.9216	chrA02	3107897	TGCAGCTAGGTAACACCTTTGGACCTTATGTTGTTTTTGTATGGTCTAATTGATATCTTACAGATCGGA	TGCAGCTAGGTAACACCTTTGGACCTTATGTTGTTTTTGTATGGTCTAATTGATATCTTAC	chrA02	3107897	1	1	0	0	1	0	1	1	1	1	1	1	1	1	1	0	1	1	1	1	-	1	1	0	1	0	1	1	1	0	1	0	1	1	1	1	1	1	1	1	1
3100954|F|0-60:T>A-60:T>A	chrA02_1	12.9216	chrA02	3194673	TGCAGCTCTGGCTCTTTCAGTAGAGAGTCCAAGCAAAGACATGAGGTTGATAACATCGTTTGGACCTCT	TGCAGCTCTGGCTCTTTCAGTAGAGAGTCCAAGCAAAGACATGAGGTTGATAACATCGTTTGGACCTCT	chrA02	3194673	-	0	1	1	0	1	2	2	2	2	2	0	2	0	0	1	2	0	2	0	2	2	0	1	2	1	0	2	2	-	2	1	2	0	2	0	2	0	0	2	2
3083635|F|0-36:G>A-36:G>A	chrA02_1	13.2265	chrA02	3316999	TGCAGCTTTCGAGAAATGCATGTACTCATCATAGACGACACAAACAACCTCATCATGGTCACCTTGTTC	TGCAGCTTTCGAGAAATGCATGTACTCATCATAGACGACACAAACAACCTCATCATGGTCACCTTGTTC	chrA02	3316999	1	1	0	0	1	0	2	2	2	2	2	1	-	1	1	0	2	1	2	1	2	0	1	0	2	0	1	2	2	2	2	0	2	1	2	1	2	1	1	2	2
3159510	chrA02_1	13.2265	chrA02	3455164	TGCAGAATCAAAAGACAAACGTGCAACATTTATAAAGATTCAAGCCAAAAAAAATTACAGATCGGAAGA	TGCAGAATCAAAAGACAAACGTGCAACATTTATAAAGATTCAAGCCAAAAAAAATTAC	chrA02	3455164	-	0	1	1	0	1	1	1	1	1	1	0	0	0	0	1	1	0	1	0	-	1	0	1	1	1	0	1	1	1	1	1	1	0	-	0	1	0	0	1	1
4108202	chrA02_1	13.2265	chrA02	3281561	TGCAGTTCCACAGATATCTCCATACCACCAATAATCACTTCTTTGTAAGTGCTATCTTCACTTGCAAAA	TGCAGTTCCACAGATATCTCCATACCACCAATAATCACTTCTTTGTAAGTGCTATCTTCACTTGCAAAA	chrA02	3281561	-	0	1	1	0	1	1	1	1	1	1	0	0	0	0	1	1	0	1	0	1	1	0	1	1	1	0	1	1	1	1	1	1	0	1	0	1	0	0	1	1
4111044	chrA02_1	13.2265	chrA02	3456141	TGCAGAGTCGAACGATCACAATTCACAAGGTATTGTATCATCTTCGTTTTCCAAAATCCTCATAAAAAC	TGCAGAGTCGAACGATCACAATTCACAAGGTATTGTATCATCTTCGTTTTCCAAAATCCTCATAAAAAC	chrA02	3456141	0	0	1	1	0	1	1	1	1	1	1	0	0	0	0	1	1	0	1	0	1	1	0	1	1	1	0	1	1	1	1	1	1	0	1	0	1	0	0	1	1
4112724	chrA02_1	13.2265	chrA02		TGCAGTTCTTGAAGTTCTTCACGGAGCCATAGGTACTCTTTTGATTGTTTGTGATTTGATTGGAGTGAA	TGCAGTTCTTGAAGTTCTTCACGGAGCCATAGGTACTCTTTTGATTGTTTGTGATTTGATTGGAGTGAA	chrAnn_random	32298178	1	1	0	0	1	0	1	1	1	1	1	1	1	1	1	0	1	1	1	1	1	-	1	0	-	0	1	-	1	0	-	0	1	1	1	1	-	1	1	1	1
4120270	chrA02_1	13.2265	chrA02		TGCAGCTCTTGAGAAATCCAAATTCATTTTTACAGATCGGAAGAGCGGTTCAGCAGGAATGCCGAGACC	TGCAGCTCTTGAGAAATCCAAATTCATTTTTAC		NA	1	1	0	0	1	0	1	-	1	1	1	1	-	1	1	0	1	1	1	1	1	0	1	0	-	0	1	-	1	1	1	0	1	1	1	1	1	1	1	1	1
5048154|F|0-42:A>G-42:A>G	chrA02_1	13.2265	chrA02	3323152	TGCAGATTCGAGATTCCTTCGGAGTCTAACCAACAAGGGAGCAGCGAGGAGGGTGATAGCGCCGTGGGG	TGCAGATTCGAGATTCCTTCGGAGTCTAACCAACAAGGGAGCAGCGAGGAGGGTGATAGCGCCGTGGGG	chrA02	3323152	1	1	0	0	1	0	2	2	2	2	2	1	2	1	1	0	2	1	2	1	2	0	1	0	2	0	1	2	2	2	2	0	2	1	2	1	2	1	1	2	2
4112097	chrA02_1	13.5351	chrA02		TGCAGCAGCTTGTATCACACCTGAACCGAATCCAAAACACAGATCATTCTCACCGATCAAAAGCTTACA	TGCAGCAGCTTGTATCACACCTGAACCGAATCCAAAACACAGATCATTCTCACCGATCAAAAGCTTACA		NA	-	0	1	1	0	1	1	1	1	1	1	0	-	0	0	1	1	0	1	0	-	1	0	1	1	1	0	1	1	1	1	1	1	0	1	0	1	0	0	1	1
3104716	chrA02_1	13.84	chrA02		TGCAGCTATGATACGAAAGTATCATTCGTATGTGTTACAGATCGGAAGAGCGGTTCAGCAGGAATGCCG	TGCAGCTATGATACGAAAGTATCATTCGTATGTGTTAC		NA	1	1	0	0	1	0	1	1	1	1	1	1	0	1	1	0	-	1	1	1	1	-	1	0	1	0	1	1	1	1	1	0	1	1	1	1	1	1	1	1	1
4115280	chrA02_1	13.8456	chrA02	3281127	TGCAGGTATTGAACCATTGAGATTGTTCTCGCTTAGGTTTCTGTTTACAGATCGGAAGAGCGGTTCAGC	TGCAGGTATTGAACCATTGAGATTGTTCTCGCTTAGGTTTCTGTTTAC	chrA02	3281127	0	0	1	1	0	1	0	1	1	1	1	0	0	0	0	1	1	0	1	0	1	1	0	1	1	1	0	1	-	1	1	1	1	0	1	0	1	0	0	1	1
4107296	chrA02_1	14.1467	chrA02		TGCAGGGAAGAGCCAAGAAGCTAGATTCAAAGGTATTTGGTGGTAACAAATCAGGGATCCTGAAAATAG	TGCAGGGAAGAGCCAAGAAGCTAGATTCAAAGGTATTTGGTGGTAACAAATCAGGGATCCTGAAAATAG	chrCnn_random	61518840	0	0	1	1	0	1	1	1	1	1	1	0	-	1	0	1	1	0	1	0	1	1	0	1	1	1	0	1	1	1	1	1	-	0	1	0	1	0	0	1	1
4107079	chrA02_1	14.1485	chrA02		TGCAGCTAAACATGTTGTGTGAGTTTTACAGATCGGAAGAGCGGTTCAGCAGGAATGCCGAGACCGATC	TGCAGCTAAACATGTTGTGTGAGTTTTAC	chrC02	5765084	-	0	1	1	0	1	1	1	1	1	1	0	1	0	0	1	1	0	1	0	-	1	0	1	1	1	0	1	1	1	1	1	1	0	1	0	1	0	0	1	1
4113493	chrA02_1	14.1485	chrA02	3281061	TGCAGCTCTTCAGAGGAAAGACGTAATGTAAGAGTTTTTCATATTCTCCACAACCTTTGTTGTTACAGA	TGCAGCTCTTCAGAGGAAAGACGTAATGTAAGAGTTTTTCATATTCTCCACAACCTTTGTTGTTACAGA	chrA02	3281061	-	0	1	1	0	1	1	1	1	1	1	0	-	0	0	1	1	0	-	0	-	1	0	1	1	1	0	1	1	-	1	1	1	0	1	0	-	0	0	1	1
3156467	chrA02_1	14.1504	chrA02		TGCAGTACAAGGACCAAATAGAAACAGCATAGGAACACTCAAAGAAGAAGTGCTGGTGGAATTCAACAT	TGCAGTACAAGGACCAAATAGAAACAGCATAGGAACACTCAAAGAAGAAGTGCTGGTGGAATTCAACAT		NA	1	1	0	0	1	0	1	1	1	1	1	1	-	1	1	0	1	1	0	1	1	1	1	0	1	0	1	1	1	1	1	0	1	1	1	1	1	1	1	1	1
5152404	chrA02_1	14.461	chrA02		TGCAGATGAATAAAATGACAAAAAGTGCTATAAAAGGTAACTGAAAAAAAAAAAAAGTATTACAGATCG	TGCAGATGAATAAAATGACAAAAAGTGCTATAAAAGGTAACTGAAAAAAAAAAAAAGTATTAC		NA	1	1	0	0	1	0	1	1	1	1	1	1	1	1	1	0	1	1	1	1	1	0	1	0	1	0	1	1	1	1	1	0	1	1	1	1	1	1	1	1	1
5708723	chrA02_1	14.461	chrA02		TGCAGATGAATAAAATGACAAAAAGTGCTATAAAAGGTAACTGAAAAAAAAAAAAGTATTACAGATCGG	TGCAGATGAATAAAATGACAAAAAGTGCTATAAAAGGTAACTGAAAAAAAAAAAAGTATTAC		NA	1	1	0	0	1	0	1	1	1	1	1	1	1	1	1	0	1	1	1	1	-	0	1	0	-	0	1	1	1	1	1	0	1	1	-	1	-	1	1	1	1
4107758	chrA02_1	14.4666	chrA02	3455274	TGCAGCCGCTGCATAAGCAAAAGTTTCAGGCCTAGTTCGGTTTTGGTCCGGAAGATGGCATGTGATAAA	TGCAGCCGCTGCATAAGCAAAAGTTTCAGGCCTAGTTCGGTTTTGGTCCGGAAGATGGCATGTGATAAA	chrA02	3455274	-	0	1	1	0	1	1	1	1	1	1	0	0	0	0	1	1	0	1	0	-	1	0	1	1	1	0	1	1	1	1	1	1	0	1	0	1	0	0	1	1
4107999	chrA02_1	14.4666	chrA02		TGCAGTTCTTGAAGTTCTTCACGGAGCTATAGGTAACACTCTTTTGATTGGAGTGAATGAGTTATGAAC	TGCAGTTCTTGAAGTTCTTCACGGAGCTATAGGTAACACTCTTTTGATTGGAGTGAATGAGTTATGAAC		NA	-	0	1	1	0	1	1	1	1	1	1	0	0	0	0	1	1	0	-	0	-	-	0	1	1	1	0	1	1	1	1	1	1	0	1	0	1	0	0	1	1
3149024	chrA02_1	14.7601	chrA02		TGCAGGATTTGATGGTAATATCAACCTCTGTAATCGTGTCAGTTTTTTCTGGTAAAATGTCAATGAAAA	TGCAGGATTTGATGGTAATATCAACCTCTGTAATCGTGTCAGTTTTTTCTGGTAAAATGTCAATGAAAA		NA	-	0	1	1	0	1	1	1	1	1	1	0	0	1	0	1	1	0	1	0	1	1	0	1	1	1	0	1	1	1	1	1	1	0	1	0	-	0	0	1	1
3100392	chrA02_1	14.7714	chrA02		TGCAGAAACAGATAAAGGTATTAGAAGCCGAATGAAACATTGGCTTTAGACCCCCAAATTTTTTGAAGA	TGCAGAAACAGATAAAGGTATTAGAAGCCGAATGAAACATTGGCTTTAGACCCCCAAATTTTTTGAAGA		NA	1	1	0	0	1	0	1	1	1	1	1	1	-	1	1	0	1	1	1	1	-	0	1	0	-	0	1	1	1	1	-	0	1	1	1	1	1	1	1	1	1
3127811	chrA02_1	15.08	chrA02	3733865	TGCAGCCATCGCCATGATCTCTATTTTGTGATAGTTTCTTGTCAATATGTAACTCTATGTGTGATCTAT	TGCAGCCATCGCCATGATCTCTATTTTGTGATAGTTTCTTGTCAATATGTAACTCTATGTGTGATCTAT	chrA02	3733865	1	1	0	0	1	0	1	1	1	1	0	1	0	-	1	0	1	1	1	1	1	0	1	0	1	0	1	1	1	1	1	0	1	1	1	1	1	1	1	1	1
4115132	chrA02_1	15.3924	chrA02	3456057	TGCAGATCTTGAGAAATCTGAATTCAGTTTTGACTCGATCTTGATACATTTACAGATCGGAAGAGCGGT	TGCAGATCTTGAGAAATCTGAATTCAGTTTTGACTCGATCTTGATACATTTAC	chrA02	3456057	-	0	1	1	0	1	1	1	1	1	1	0	1	0	0	1	1	0	1	0	1	1	0	1	1	1	0	1	1	0	-	1	1	0	1	0	1	0	0	1	1
4117312	chrA02_1	15.6746	chrA02	3733865	TGCAGCCGTCACCATGATCTCTATTTTGTGATGGTTTCTTGTCAATATGTAACTCTATGTGTGATCTAT	TGCAGCCGTCACCATGATCTCTATTTTGTGATGGTTTCTTGTCAATATGTAACTCTATGTGTGATCTAT	chrA02	3733865	-	0	1	1	0	1	1	1	1	1	1	0	0	1	0	1	-	0	1	0	1	1	0	1	1	1	0	1	1	0	1	1	1	0	1	0	1	0	0	1	1
3080895	chrA02_1	15.6933	chrA02		TGCAGAAGCAAGTGATGCAACAATTGGCACAATAAATTTATTCTTAGATGTTATTTTACATGGACCAGA	TGCAGAAGCAAGTGATGCAACAATTGGCACAATAAATTTATTCTTAGATGTTATTTTACATGGACCAGA		NA	1	1	0	0	1	0	1	1	1	1	1	1	0	1	1	0	1	1	1	1	1	0	1	0	1	0	1	1	1	1	1	0	1	1	1	1	1	1	1	1	1
4112154	chrA02_1	15.6933	chrA02		TGCAGATTTTTTTTTCAGATTGATACGTACAGAGGAAATCATTTCCAAAGAGAGGAAAGATGATTCACA	TGCAGATTTTTTTTTCAGATTGATACGTACAGAGGAAATCATTTCCAAAGAGAGGAAAGATGATTCACA	chrC02	5646250	1	1	0	0	1	0	1	1	1	1	1	1	0	1	1	0	0	1	1	1	1	0	1	0	1	0	1	1	1	-	1	0	1	1	1	1	1	1	1	1	1
5153937	chrA02_1	15.6933	chrA02	3455274	TGCAGCCGCTGCATAAGCAAAAGTTTCAGGCCTAGTTCGGTTTCGGTCCGGAGGATGGCATGTGATAAA	TGCAGCCGCTGCATAAGCAAAAGTTTCAGGCCTAGTTCGGTTTCGGTCCGGAGGATGGCATGTGATAAA	chrA02	3455274	-	1	0	0	1	0	1	-	1	1	1	1	0	1	1	0	1	1	-	1	1	0	1	0	1	0	1	1	1	-	1	0	1	1	1	1	1	1	1	1	1
27247427	chrA02_1	15.7008	chrA02	3300313	TGCAGCCATTGCCATTGCTGTATTGCTTCTTTTCCTTGTACACATAAAGAAAAGATCAAAGGCTGTAGA	TGCAGCCATTGCCATTGCTGTATTGCTTCTTTTCCTTGTACACATAAAGAAAAGATCAAAGGCTGTAGA	chrA02	3300313	-	0	1	1	0	1	1	1	1	1	1	0	1	0	0	1	1	0	1	0	-	1	0	1	1	1	0	1	1	1	1	1	1	0	1	0	1	0	0	1	1
4115854	chrA02_1	15.7008	chrA02	3061718	TGCAGAAGACTCTTCTGATACTGGACCCTTATTGATAGATACCAAGACTCGAGGTCGGGACACACTCCC	TGCAGAAGACTCTTCTGATACTGGACCCTTATTGATAGATACCAAGACTCGAGGTCGGGACACACTCCC	chrA02	3061718	-	0	1	1	0	1	1	1	1	1	1	0	1	0	0	1	1	0	-	0	1	-	0	1	-	1	0	1	1	0	1	1	1	0	1	0	1	0	0	1	1
4118362	chrA02_1	15.9792	chrA02	3638510	TGCAGGCGGTCACACTTACAAAAATGTTATAAGACAATTGTATTACAGATCGGAAGAGCGGTTCAGCAG	TGCAGGCGGTCACACTTACAAAAATGTTATAAGACAATTGTATTAC	chrA02	3638510	0	0	1	1	0	1	1	1	1	1	1	0	1	1	0	1	-	0	1	0	-	1	0	1	-	1	0	1	1	0	-	1	-	0	1	0	1	0	0	1	1
4112440	chrA02_1	15.9979	chrA02	3807553	TGCAGATACATAGATACGATTTGGTGATTATAGCTTGTTTACAGATCGGAAGAGCGGTTCAGCAGGAAT	TGCAGATACATAGATACGATTTGGTGATTATAGCTTGTTTAC	chrA02	3807553	1	1	0	0	1	0	1	1	1	1	0	1	-	-	1	0	1	1	-	1	-	0	1	0	1	0	1	1	1	1	1	0	1	1	1	1	1	1	1	1	1
3198328	chrA02_1	16.0072	chrA02	3078054	TGCAGGCTGTTTCTTCTTTTGACTGAAAAGAAGCGAGAACAATTACAGATCGGAAGAGCGGTTCAGCAG	TGCAGGCTGTTTCTTCTTTTGACTGAAAAGAAGCGAGAACAATTAC	chrA02	3078054	0	0	1	1	0	1	1	1	1	1	1	0	0	0	0	1	1	0	1	0	1	-	0	1	-	1	0	1	1	0	1	1	1	0	1	0	1	0	0	1	1
3159373	chrA02_1	16.2837	chrA02	3898944	TGCAGTGAGTGACCTCTCTCTCTATACTTTCTCAAAATTACAGATCGGAAGAGCGGTTCAGCAGGAATG	TGCAGTGAGTGACCTCTCTCTCTATACTTTCTCAAAATTAC	chrA02	3898944	0	0	1	1	0	1	1	1	1	1	1	0	0	1	0	1	1	1	-	0	-	1	0	1	-	1	0	1	1	1	-	1	1	0	1	0	1	0	0	1	1
5122291	chrA02_1	16.2837	chrA02		TGCAGTGTCTTTATCCGTTTGGTGTTTCTTGGTTTTAGATGGACGCCATTGATGGTTGCTCGCTCATGG	TGCAGTGTCTTTATCCGTTTGGTGTTTCTTGGTTTTAGATGGACGCCATTGATGGTTGCTCGCTCATGG	chrA02_random	227462	0	0	1	1	0	1	1	1	1	1	1	0	1	1	0	1	1	1	-	0	0	1	0	1	1	1	0	1	1	-	1	1	1	0	1	0	1	0	0	1	1
3078562	chrA02_1	16.3024	chrA02		TGCAGTGTTCCTTCATCTGTGTAAGTGCGTAATAGTTTTACAGATCGGAAGAGCGGTTCAGCAGGAATG	TGCAGTGTTCCTTCATCTGTGTAAGTGCGTAATAGTTTTAC	chrC06	22714453	-	1	0	0	1	0	1	1	1	1	1	1	0	1	1	0	-	1	1	1	1	0	1	0	1	0	1	1	-	1	1	0	1	1	1	1	1	1	1	1	1
4115438	chrA02_1	16.3136	chrA02	3063663	TGCAGGTATTGCGACATGTGCATCCTACCCGGTTGTGGCTTACAGATCGGAAGAGCGGTTCAGCAGGAA	TGCAGGTATTGCGACATGTGCATCCTACCCGGTTGTGGCTTAC	chrA02	3063663	0	0	1	1	0	1	1	1	1	1	1	0	0	0	0	1	1	0	1	0	1	1	0	1	1	1	0	1	1	0	-	1	1	0	1	0	1	0	0	1	1
3103405	chrA02_1	16.6072	chrA02		TGCAGCCCGCAAACTCCGAAGAAAACGACAGTAAAAATTATGGAACGCCTGAAACGTTAGAGCTAACTT	TGCAGCCCGCAAACTCCGAAGAAAACGACAGTAAAAATTATGGAACGCCTGAAACGTTAGAGCTAACTT		NA	1	1	0	0	1	0	1	1	1	1	1	1	0	1	1	0	1	1	1	1	-	1	1	0	1	0	1	1	1	1	1	0	1	1	1	1	1	1	1	1	1
3158489	chrA02_1	16.9139	chrA02	3086812	TGCAGCTGTCGTGGTGGTTGGATCAACCCCTCGGTCGTATAACATGGACATACCAAAATCTCCCAACCT	TGCAGCTGTCGTGGTGGTTGGATCAACCCCTCGGTCGTATAACATGGACATACCAAAATCTCCCAACCT	chrA02	3086812	-	1	0	0	1	0	1	1	1	1	1	1	0	1	1	0	1	1	1	1	0	1	1	0	1	0	1	1	1	1	1	0	1	1	1	1	1	1	1	1	1
3157341	chrA02_1	17.2207	chrA02	2750784	TGCAGTAACACAACATGCTGCAACCTGAAGTGAGGTCGAGTTTGTTACAGATCGGAAGAGCGGTTCAGC	TGCAGTAACACAACATGCTGCAACCTGAAGTGAGGTCGAGTTTGTTAC	chrA02	2750784	1	1	0	0	1	0	1	1	1	1	1	1	0	1	1	0	1	1	0	1	1	1	1	0	1	0	1	1	1	1	1	0	1	1	1	1	1	1	1	1	1
3156702	chrA02_1	17.5274	chrA02	2567171	TGCAGCACCGGGTATTTAGTACACTGAGATAAACCCTTTCAGTTTTTTTTACAGATCGGAAGAGCGGTT	TGCAGCACCGGGTATTTAGTACACTGAGATAAACCCTTTCAGTTTTTTTTAC	chrA02	2567171	1	1	0	0	1	0	1	1	1	1	1	1	1	1	1	0	1	1	0	1	1	1	1	0	1	0	1	1	1	1	1	0	1	1	1	1	1	1	1	1	1
4121700	chrA02_1	17.8361	chrA02	3132833	TGCAGAGCTTGAGAACCCCCTGGTAGAGGCTAGTGCACGAATGGCCAAAGGACGCATCGAAAAAACTAC	TGCAGAGCTTGAGAACCCCCTGGTAGAGGCTAGTGCACGAATGGCCAAAGGACGCATCGAAAAAACTAC	chrA02	3132833	1	1	0	0	1	0	1	1	1	1	1	1	1	1	1	0	1	1	-	1	1	1	1	0	1	0	1	1	1	-	1	0	1	1	1	1	1	1	1	1	1
3193571	chrA02_1	18.1447	chrA02		TGCAGATTCTGCCTCATCTCATCAAGGCTCTGCATCTCAAAAAAGGTGAACAACAATTACAGATCGGAA	TGCAGATTCTGCCTCATCTCATCAAGGCTCTGCATCTCAAAAAAGGTGAACAACAATTAC	chrAnn_random	40642718	1	1	0	0	1	0	-	1	1	1	1	1	1	1	1	0	1	1	1	1	1	1	1	0	1	0	1	1	1	1	1	0	1	1	1	1	1	1	1	1	1
3160876	chrA02_1	18.4533	chrA02	3206176	TGCAGTCTCCATGCCTAACTTACCATCGTTTTGTCTTATGGAACTATGGAAGTGGAGTTTTACAGATCG	TGCAGTCTCCATGCCTAACTTACCATCGTTTTGTCTTATGGAACTATGGAAGTGGAGTTTTAC	chrA02	3206176	-	1	0	0	1	0	1	1	1	1	1	1	1	1	1	0	1	1	1	1	-	1	1	0	-	0	1	1	1	-	1	0	1	1	1	1	1	1	1	1	1
3093980	chrA02_1	18.7601	chrA02		TGCAGCATGCCAGTCATAACATCATTTTCTGATAAAATGATTGATTACGTTTCATTTTGTTATGGGTCA	TGCAGCATGCCAGTCATAACATCATTTTCTGATAAAATGATTGATTACGTTTCATTTTGTTATGGGTCA		NA	-	1	0	0	1	0	1	1	1	1	1	1	1	1	1	0	-	1	0	1	1	1	1	0	-	0	1	1	1	1	1	0	1	1	1	1	1	1	1	1	1
3095022	chrA02_1	18.7601	chrA02		TGCAGTCAATTGCTCTACCACTGAGCTATGGACCCATTTTGATTTAGAGATGAGCAAGACAGGATTACA	TGCAGTCAATTGCTCTACCACTGAGCTATGGACCCATTTTGATTTAGAGATGAGCAAGACAGGATTACA	chrC02_random	107584	-	1	0	0	1	0	1	1	1	1	1	1	1	1	1	0	1	1	0	1	1	1	1	0	1	0	1	1	1	-	1	0	1	1	1	1	1	1	1	1	1
3118781	chrA02_1	19.3812	chrA02	2208357	TGCAGCACTTTGCAGAGAGGTCCAGTGCTCTGTATTTTCTCTCCTATCTGACACCTTTTTGTACCCTAA	TGCAGCACTTTGCAGAGAGGTCCAGTGCTCTGTATTTTCTCTCCTATCTGACACCTTTTTGTACCCTAA	chrA02	2208357	1	1	0	0	1	0	1	1	1	1	1	1	1	1	1	0	1	1	0	-	1	1	1	0	1	0	1	1	1	0	1	0	1	1	1	1	-	1	1	1	1
3086454	chrA02_1	19.6899	chrA02	2539062	TGCAGAGATCGCAGTTGATTTTCCAGAGAAGAAAGTCACGTTGGTCCACAAAGGACCAAGACTACTCGA	TGCAGAGATCGCAGTTGATTTTCCAGAGAAGAAAGTCACGTTGGTCCACAAAGGACCAAGACTACTCGA	chrA02	2539062	1	1	0	0	1	0	1	1	1	-	1	1	1	1	1	0	1	1	0	1	-	1	1	0	1	0	1	1	1	1	1	0	1	1	1	1	1	1	1	1	1
3101001	chrA02_1	19.9966	chrA02	2567120	TGCAGCAGGGAAAGGAATAATCAGATTATAGTTTTGAATTGTAGGGAAAGAATTACAGATCGGAAGAGC	TGCAGCAGGGAAAGGAATAATCAGATTATAGTTTTGAATTGTAGGGAAAGAATTAC	chrA02	2567120	1	1	0	0	1	0	1	-	1	1	1	1	1	1	1	0	1	1	0	1	1	1	1	0	-	0	1	1	1	1	1	0	1	1	1	1	1	1	1	1	1
3104644	chrA02_1	19.9966	chrA02	2197881	TGCAGGGGCGTCTTTTCTAGTATGCAAATACAAATATGATAGATATGTCATACTAAAAGCAAATTTACA	TGCAGGGGCGTCTTTTCTAGTATGCAAATACAAATATGATAGATATGTCATACTAAAAGCAAATTTACA	chrA02	2197881	1	1	0	0	1	0	1	1	1	1	1	1	1	1	1	0	1	1	0	-	1	1	1	0	-	0	1	1	1	1	1	0	1	1	1	1	1	1	1	1	1
3081231	chrA02_1	20.2996	chrA02	2748579	TGCAGCTTCAGGCTATTACGATGGCACGGCCAAGCTCTACGTTAGTACCATTTGTCACCATAGTTTTCT	TGCAGCTTCAGGCTATTACGATGGCACGGCCAAGCTCTACGTTAGTACCATTTGTCACCATAGTTTTCT	chrA02	2748579	1	1	0	0	1	0	1	1	1	1	1	1	1	1	1	0	1	1	0	1	1	1	1	0	1	0	1	1	1	1	1	0	1	1	1	1	-	1	1	1	1
3077690	chrA02_1	20.9094	chrA02		TGCAGGTTTTGGCTCTTTTGATATTTGACTCTTTGTTTTTTGATAATAATGCAAACTAAGTTACAGATC	TGCAGGTTTTGGCTCTTTTGATATTTGACTCTTTGTTTTTTGATAATAATGCAAACTAAGTTAC	chrCnn_random	32822545	1	1	0	0	1	0	1	1	1	1	1	1	0	1	1	0	-	1	0	1	1	1	1	0	1	0	1	-	1	0	1	0	1	1	1	1	1	1	1	1	1
3084237	chrA02_1	21.2143	chrA02	2842900	TGCAGGAAACGATAGGAACTATTTAGATGATTTTCCACCACATATATGTATGTTTCTTGATTACAGATC	TGCAGGAAACGATAGGAACTATTTAGATGATTTTCCACCACATATATGTATGTTTCTTGATTAC	chrA02	2842900	1	1	0	0	1	0	1	1	1	1	1	1	0	1	1	0	1	1	1	1	1	1	1	0	1	0	1	1	1	0	1	0	1	1	1	1	1	1	1	1	1
3090934	chrA02_1	21.5191	chrA02		TGCAGCTTGAGTAACCATACAAATCTAATACATGCATATATTTCAATTTACAGATCGGAAGAGCGGTTC	TGCAGCTTGAGTAACCATACAAATCTAATACATGCATATATTTCAATTTAC		NA	1	1	0	0	1	0	1	1	1	1	1	1	0	1	1	0	1	1	1	1	1	1	1	0	1	0	1	1	1	-	1	0	1	1	1	1	1	1	1	1	1
3183047	chrA02_1	21.8278	chrA02		TGCAGCGAAATAGTGATGCCGATAGGACATGACAAGCACGACACAATGTTCCCAACGGCTCCGTTTACA	TGCAGCGAAATAGTGATGCCGATAGGACATGACAAGCACGACACAATGTTCCCAACGGCTCCGTTTACA		NA	1	1	0	0	1	0	1	1	1	1	1	1	0	1	1	0	-	1	1	1	1	1	1	0	1	0	1	1	1	0	1	0	1	1	1	1	1	1	1	1	1
3152475	chrA02_1	22.1383	chrA02		TGCAGGAATGAGACGTTGAGACAAGGCTTGAACAACAATTTTGAATGATTCAAGTTCGAAGCCATGACC	TGCAGGAATGAGACGTTGAGACAAGGCTTGAACAACAATTTTGAATGATTCAAGTTCGAAGCCATGACC		NA	1	1	0	0	1	0	1	1	1	1	1	1	0	1	1	0	-	1	1	1	1	1	1	0	-	0	1	1	1	0	1	0	1	1	1	1	1	1	1	1	1
3080655	chrA02_1	23.4122	chrA02		TGCAGCCATTGTCATTGCTGTAGTGGTTCTTTTTTATGTACTCAAAATGAAAAACCCAAGGATTTTAGA	TGCAGCCATTGTCATTGCTGTAGTGGTTCTTTTTTATGTACTCAAAATGAAAAACCCAAGGATTTTAGA		NA	1	1	0	0	1	0	1	-	1	1	1	1	0	1	1	0	1	1	1	1	1	0	1	0	-	0	1	1	1	0	1	0	1	1	1	1	1	1	1	1	1
3109128|F|0-19:C>T-19:C>T	chrA02_1	24.0451	chrA02		TGCAGGAACCATAATGAAACAAAAATCCATTGACAACTGATATATCCCCATAATCAAAGTCTTACAGTT	TGCAGGAACCATAATGAAACAAAAATCCATTGACAACTGATATATCCCCATAATCAAAGTCTTAC	chrCnn_random	53979333	1	1	0	0	2	-	2	1	1	2	-	2	-	2	2	0	1	1	2	2	2	0	2	0	1	-	2	2	2	0	2	0	2	2	2	1	1	2	2	2	1
3086136	chrA02_1	24.6701	chrA02	3206236	TGCAGATTTGTGATGAGTAAGACCCCACAACTTTGATAAAAACATCTTTTACAGATCGGAAGAGCGGTT	TGCAGATTTGTGATGAGTAAGACCCCACAACTTTGATAAAAACATCTTTTAC	chrA02	3206236	1	1	0	0	1	0	1	1	1	1	1	1	1	1	1	0	1	1	-	1	1	1	1	0	1	0	1	1	1	0	1	0	1	1	1	1	1	1	1	1	1
4166781	chrA02_1	24.6701	chrA02		TGCAGATAAAAAAAAAAGGAGTCAAATTTCTGATTAGATTCGCTGAGATTCTCATTACAGATCGGAAGA	TGCAGATAAAAAAAAAAGGAGTCAAATTTCTGATTAGATTCGCTGAGATTCTCATTAC		NA	1	1	0	0	1	0	1	1	1	1	1	1	1	1	1	0	-	1	1	1	1	-	1	0	-	0	1	-	1	0	1	0	1	1	1	1	1	1	1	1	1
3095713	chrA02_1	25.2874	chrA02		TGCAGCGTCCATCGATCACAATTCACAAGGTATCGTATCATCTTCGTTTTCCAAAATCCTCCTAAAACC	TGCAGCGTCCATCGATCACAATTCACAAGGTATCGTATCATCTTCGTTTTCCAAAATCCTCCTAAAACC	chrC02	5844363	1	1	0	0	1	0	-	1	1	1	1	1	1	1	1	0	1	1	1	1	1	0	1	0	1	0	1	1	1	0	1	0	1	1	1	1	1	1	1	1	1
3102498	chrA02_1	25.2874	chrA02	3542449	TGCAGAGATATTAGAAACCATATTGAGTTGTGATTTACAGATCGGAAGAGCGGTTCAGCAGGAATGCCG	TGCAGAGATATTAGAAACCATATTGAGTTGTGATTTAC	chrA02	3542449	1	1	0	0	1	0	1	1	1	1	1	1	0	1	1	0	1	1	-	1	-	0	1	0	1	0	1	1	1	0	1	0	-	1	1	1	1	1	1	1	1
3088348	chrA02_1	25.9124	chrA02	3300313	TGCAGCCATTGCCATTGCTCTATTGCTTCTTTTCCTTGTACACATAAAGAAGAGATCAAAGACTGTAGA	TGCAGCCATTGCCATTGCTCTATTGCTTCTTTTCCTTGTACACATAAAGAAGAGATCAAAGACTGTAGA	chrA02	3300313	1	1	0	0	1	0	1	1	1	1	1	1	1	1	1	0	-	1	-	1	-	0	1	0	1	0	1	1	1	1	1	0	1	1	1	1	1	1	1	1	1
3155826	chrA02_1	27.1782	chrA02		TGCAGTCTTTGACTCGTATTGGATTCCCCACCGTTCGTTAGAGCACCCACAATGGAGTCTCTTGCCAAT	TGCAGTCTTTGACTCGTATTGGATTCCCCACCGTTCGTTAGAGCACCCACAATGGAGTCTCTTGCCAAT		NA	-	1	0	0	1	0	1	1	1	1	0	1	1	1	1	0	1	1	-	1	1	0	1	0	1	0	1	1	1	1	1	0	1	1	1	1	1	1	1	1	1
3109757	chrA02_1	28.4282	chrA02	4443220	TGCAGTTGCTAACAAGATATCAAGGAGGAAGCCTGATGATGTTTTACAGATCGGAAGAGCGGTTCAGCA	TGCAGTTGCTAACAAGATATCAAGGAGGAAGCCTGATGATGTTTTAC	chrA02	4443220	1	1	0	0	1	0	1	1	1	1	0	1	1	1	1	0	1	1	1	1	1	0	1	0	1	0	1	1	1	-	1	0	1	1	1	1	1	1	1	1	1
5030061	chrA02_1	28.4282	chrA02		TGCAGTGAGGTACAGGAGAGGAAATGGTTTTTACAGATCGGAAGAGCGGTTCAGCAGGAATGCCGAGAC	TGCAGTGAGGTACAGGAGAGGAAATGGTTTTTAC		NA	1	1	0	0	1	0	1	1	1	1	0	1	0	1	1	0	1	1	1	1	1	0	1	0	1	0	1	1	1	1	1	0	1	1	1	1	-	1	1	1	1
3142258	chrA02_1	28.7369	chrA02		TGCAGCATCACAGTACGCAACGCGAGGCTCAAAGGAACTGTATAACAGAAACAGTTTTTTGAATCATTT	TGCAGCATCACAGTACGCAACGCGAGGCTCAAAGGAACTGTATAACAGAAACAGTTTTTTGAATCATTT	chrC02	8252712	1	1	0	0	1	0	1	1	1	1	0	1	0	1	1	0	1	1	-	1	1	0	1	0	1	0	1	1	1	-	1	0	1	1	1	1	1	1	1	1	1
3086707	chrA02_1	29.3619	chrA02	4532914	TGCAGCTTCTCAATAGCTTCCAACGCCTAGAGAGTCAAAACACAATTAGTCATAACATGACATTTACAG	TGCAGCTTCTCAATAGCTTCCAACGCCTAGAGAGTCAAAACACAATTAGTCATAACATGACATTTACAG	chrA02	4532914	-	1	0	0	1	0	1	1	1	1	0	1	0	1	1	0	1	1	1	1	1	0	1	0	1	0	1	1	1	0	1	0	1	1	1	1	1	1	1	1	1
5030423	chrA02_1	29.6705	chrA02	4941903	TGCAGTTGAAGAAAGAAAGAAGCCGCTGCCGGAGACAGGGCCTCGCGTGGTCGGGGAGGGTCTTGTGAT	TGCAGTTGAAGAAAGAAAGAAGCCGCTGCCGGAGACAGGGCCTCGCGTGGTCGGGGAGGGTCTTGTGAT	chrA02	4941903	1	1	0	0	1	0	1	1	1	1	0	1	0	1	1	0	-	1	1	1	1	0	1	0	1	0	1	1	1	0	-	0	1	1	1	1	-	1	1	1	1
3112668	chrA02_1	30.2878	chrA02		TGCAGTTAGAGTAAAAAAAAATTAGTTTCTCAGATTGTAGTAAATCTTTGGATGCTCAGTCCCACAAAC	TGCAGTTAGAGTAAAAAAAAATTAGTTTCTCAGATTGTAGTAAATCTTTGGATGCTCAGTCCCACAAAC	chrC02_random	587258	-	1	0	0	1	0	1	1	1	1	0	1	0	1	1	0	-	1	1	1	1	0	1	0	1	0	1	1	1	1	1	0	1	1	1	1	1	1	1	1	1
4114096|F|0-9:C>T-9:C>T	chrA02_1	30.2878	chrA02	5027651	TGCAGACTCCATTGGCTTGAAGGAGATACCGAAATTCAAAGTTGAACTGGGGGATGAACAGGACTGGGT	TGCAGACTCCATTGGCTTGAAGGAGATACCGAAATTCAAAGTTGAACTGGGGGATGAACAGGACTGGGT	chrA02	5027651	1	1	0	0	1	0	2	2	2	2	0	1	-	2	1	0	2	2	2	1	2	0	1	0	1	0	1	2	2	1	2	0	2	1	2	1	2	1	1	2	2
5049421	chrA02_1	30.2878	chrA02		TGCAGACTCTATTGGCTTGAAGGAGATACCGAAATTCAAAGTTGAAATGGGTGATGAACAGGACTGGGT	TGCAGACTCTATTGGCTTGAAGGAGATACCGAAATTCAAAGTTGAAATGGGTGATGAACAGGACTGGGT	chrC02	9241606	1	1	0	0	1	0	1	1	1	1	0	1	0	1	1	0	1	1	-	1	1	0	1	0	1	0	1	1	1	1	1	0	1	1	1	1	1	1	1	1	1
3083107	chrA02_1	30.8976	chrA02	4960190	TGCAGTCAATTACTCTACCACTGAGCTATGGAACAAAGTTTCTCACTTCTCTAACTCATTCATGACTTT	TGCAGTCAATTACTCTACCACTGAGCTATGGAACAAAGTTTCTCACTTCTCTAACTCATTCATGACTTT	chrA02	4960190	1	1	0	0	1	0	1	1	1	1	0	1	1	1	1	0	1	1	1	1	1	0	1	0	1	0	1	1	1	1	1	0	1	1	1	1	1	1	1	1	1
3100791	chrA02_1	30.8976	chrA02		TGCAGGAGGCTAATGATGGGTGATGAACTTCGGTCATGAACAACAATACAAAATATGTCCACCAACGAT	TGCAGGAGGCTAATGATGGGTGATGAACTTCGGTCATGAACAACAATACAAAATATGTCCACCAACGAT	chrCnn_random	59289686	-	0	1	1	0	1	1	1	1	1	1	0	0	-	0	1	1	1	-	0	1	1	0	1	1	1	0	1	1	-	1	1	1	0	1	0	-	0	0	1	1
3144140|F|0-15:A>C-15:A>C	chrA02_1	30.8976	chrA02		TGCAGTTTGATGGAGATGTTTCTCGGAGTCTCAGACACAGGATCTGTTATTACAGATCGGAAGAGCGGT	TGCAGTTTGATGGAGATGTTTCTCGGAGTCTCAGACACAGGATCTGTTATTAC		NA	0	0	1	1	0	1	2	2	2	2	1	0	-	2	0	1	2	2	2	0	2	1	0	1	2	1	0	2	2	2	2	1	2	0	2	0	2	0	0	2	2
5122282	chrA02_1	31.2006	chrA02	4856344	TGCAGCAAACTTCCCATCAGGTAATCCTCCTAAGACAAAATCTATTTTGGGGGGTTTTGGACATTACAG	TGCAGCAAACTTCCCATCAGGTAATCCTCCTAAGACAAAATCTATTTTGGGGGGTTTTGGACATTACAG	chrA02	4856344	1	1	0	0	1	0	1	1	1	1	0	1	1	1	1	0	-	-	1	1	1	0	1	0	1	0	1	1	1	1	1	0	1	1	-	1	1	1	1	1	1
4107414	chrA02_1	31.2043	chrA02		TGCAGCCTGTGAAATGCACATTTTCACCTCCTCGTTCACTGGAAATATTGATTCTATACAAATCTGCAA	TGCAGCCTGTGAAATGCACATTTTCACCTCCTCGTTCACTGGAAATATTGATTCTATACAAATCTGCAA	chrC02	9241672	-	0	1	1	0	1	1	1	1	1	1	0	1	1	0	1	1	-	-	0	1	1	0	1	1	1	0	1	1	-	1	1	1	0	1	0	1	0	0	1	1
27390598|F|0-22:T>A-22:T>A	chrA02_1	31.5036	chrA02		TGCAGCATTGCGGAAACCTCTCTACTCTCATCCTCTCAAAGAACTTTATCCGAGAGGAAGTGCCTAGAG	TGCAGCATTGCGGAAACCTCTCTACTCTCATCCTCTCAAAGAACTTTATCCGAGAGGAAGTGCCTAGAG	chrC02	9287096	0	0	1	1	0	1	2	2	2	2	1	0	2	2	0	1	1	2	2	0	2	1	0	1	2	1	0	2	2	-	2	1	2	0	2	0	2	0	0	2	2
3088387	chrA02_1	31.5036	chrA02	5189915	TGCAGAGATAGACGTATAAAAGCTAGTTTCAGTTCGAAAATTTGTGATGCTCCTAATATTGATTTACAT	TGCAGAGATAGACGTATAAAAGCTAGTTTCAGTTCGAAAATTTGTGATGCTCCTAATATTGATTTACAT	chrA02	5189915	1	1	0	0	1	0	1	1	1	1	0	1	1	1	1	0	1	1	-	1	-	0	1	0	1	0	1	1	1	0	1	0	1	1	1	1	-	1	1	1	1
4113264	chrA02_1	31.5128	chrA02		TGCAGTCTTTGACTCGTATTGGATTCCCCACCGTTCGTTAGATTTGATTTATTTCTCCGTCTTTGCCAT	TGCAGTCTTTGACTCGTATTGGATTCCCCACCGTTCGTTAGATTTGATTTATTTCTCCGTCTTTGCCAT		NA	-	0	1	1	0	1	1	1	1	1	1	0	1	-	0	1	1	1	-	0	1	1	0	1	1	1	0	1	1	1	-	1	1	0	1	0	-	0	0	1	1
3144660	chrA02_1	31.8214	chrA02	4547841	TGCAGACTGTGTGCATGTCACATAAGCTACAAACCACTGTGTATAACAGAAGGTAACCAGACTGTGTAT	TGCAGACTGTGTGCATGTCACATAAGCTACAAACCACTGTGTATAACAGAAGGTAACCAGACTGTGTAT	chrA02	4547841	0	0	1	1	0	1	1	1	1	1	1	0	1	1	0	1	1	1	1	0	1	1	0	1	-	1	0	1	1	1	1	1	-	0	-	0	1	0	0	1	1
3094467	chrA02_1	32.1095	chrA02	4855909	TGCAGAAATTCAAGAGACGGTGTCACAAAATTTCATACCTATACTACTAGATTTGCAGTTTGACTATTT	TGCAGAAATTCAAGAGACGGTGTCACAAAATTTCATACCTATACTACTAGATTTGCAGTTTGACTATTT	chrA02	4855909	1	1	0	0	1	0	1	1	1	1	0	1	0	1	1	0	1	1	-	1	1	0	1	0	1	0	1	1	1	0	1	0	1	1	1	1	1	1	1	1	1
3127468	chrA02_1	32.1095	chrA02	4874333	TGCAGATAAAACGGCACAGAAACTCATAAAAAATCATCTTATGATCAAATACTATATGAAAATAAATAT	TGCAGATAAAACGGCACAGAAACTCATAAAAAATCATCTTATGATCAAATACTATATGAAAATAAATAT	chrA02	4874333	1	1	0	0	1	0	0	1	1	1	0	-	1	1	1	0	1	1	1	1	-	0	1	0	1	0	1	1	1	0	1	0	0	1	1	1	1	1	1	1	1
3111408	chrA02_1	32.128	chrA02	4084621	TGCAGTACTTCCATGAACGAACCTAGTGCTATCCCTAAAAATAGTTACCATAGCATTTTATTGGGTTTT	TGCAGTACTTCCATGAACGAACCTAGTGCTATCCCTAAAAATAGTTACCATAGCATTTTATTGGGTTTT	chrA02	4084621	-	0	1	1	0	1	1	1	1	1	1	0	1	1	0	1	1	1	1	0	1	1	0	1	1	1	0	1	1	1	1	1	1	0	1	0	1	0	0	1	1
3078564	chrA02_1	33.128	chrA02	4855909	TGCAGAAATTCAAGAGACGGTGTCAAAATTTCATACCAATACTACTAGATTTGCAGTTTGACTATTTGT	TGCAGAAATTCAAGAGACGGTGTCAAAATTTCATACCAATACTACTAGATTTGCAGTTTGACTATTTGT	chrA02	4855909	-	0	1	1	0	1	1	1	1	1	1	0	0	-	0	1	-	1	1	0	1	1	0	1	-	1	0	1	-	1	1	1	1	0	1	0	1	0	0	1	1
3083374	chrA02_2	0	chrA02	10997190	TGCAGAAACTCCTGTCCTAGTCCCAGGACTAGTTGTTTGCCCCTCGAGCTCTTTGATGCATCAACAGCA	TGCAGAAACTCCTGTCCTAGTCCCAGGACTAGTTGTTTGCCCCTCGAGCTCTTTGATGCATCAACAGCA	chrA02	10997190	-	1	0	0	1	0	1	1	1	1	0	0	0	0	1	0	0	1	-	1	-	0	1	1	1	0	1	1	1	1	1	1	1	1	1	1	1	1	1	0	0
3084079	chrA02_2	0.649351	chrA02	11221955	TGCAGGACAGGAAGAAAATCATAAGAAAAAACTGCACTACCAAATATAAAATCAAAATTACAGATCGGA	TGCAGGACAGGAAGAAAATCATAAGAAAAAACTGCACTACCAAATATAAAATCAAAATTAC	chrA02	11221955	1	1	0	0	1	0	1	1	1	1	0	0	0	0	1	0	0	1	1	1	1	0	1	1	1	0	1	1	1	1	1	1	1	1	1	1	1	1	1	0	0
3101255	chrA02_2	0.649351	chrA02	10690736	TGCAGCAGATGTTGTGCACAAAACAGAATCAGCAAATCATAATTCTACAAACCTTTTCTTCCACAAGAA	TGCAGCAGATGTTGTGCACAAAACAGAATCAGCAAATCATAATTCTACAAACCTTTTCTTCCACAAGAA	chrA02	10690736	1	1	0	0	1	0	1	1	1	1	0	0	0	0	1	0	0	1	1	-	-	0	1	1	1	0	-	1	1	-	1	1	1	1	-	1	1	1	1	0	0
3121998	chrA02_2	0.957993	chrA02	11084085	TGCAGAAACCAGAGAGTATCTCGCTACATCATTACAGATGACACAGAGAAAAAGAGCAATCAGCTGTTC	TGCAGAAACCAGAGAGTATCTCGCTACATCATTACAGATGACACAGAGAAAAAGAGCAATCAGCTGTTC	chrA02	11084085	1	1	0	0	1	0	1	1	1	1	0	0	0	0	1	0	0	1	-	1	1	0	1	1	-	0	1	1	1	1	1	1	1	1	1	1	1	1	1	0	0
3081725	chrA02_2	1.26663	chrA02	11158330	TGCAGCAAAGTAAAACCTGTGTGTTCTTTTATCTTTACCATTTTGGAAACCCTGCATAAGTAGCTTTAC	TGCAGCAAAGTAAAACCTGTGTGTTCTTTTATCTTTACCATTTTGGAAACCCTGCATAAGTAGCTTTAC	chrA02	11158330	1	1	0	0	1	0	1	-	1	1	0	0	-	0	1	0	0	-	1	-	1	0	1	1	1	0	1	1	1	1	1	1	-	1	1	1	1	1	1	0	0
3156851	chrA02_2	1.26663	chrA02	11158275	TGCAGCTTGGAGCTATCATTTCTACTTTCACACACGCCAGGTCTGCTTTACAGATCGGAAGAGCGGTTC	TGCAGCTTGGAGCTATCATTTCTACTTTCACACACGCCAGGTCTGCTTTAC	chrA02	11158275	1	1	0	0	1	0	1	1	1	1	0	0	1	0	1	0	0	1	1	1	1	0	1	1	1	0	1	1	1	1	1	1	1	1	-	-	-	1	1	0	0
3097426|F|0-26:T>C-26:T>C	chrA02_2	1.88392	chrA02		TGCAGGTAGTTGGACACGAGCAAAGATTCTTGCCTCACTTGATTGAACACTCGTGAACTCCATCTTCTT	TGCAGGTAGTTGGACACGAGCAAAGATTCTTGCCTCACTTGATTGAACACTCGTGAACTCCATCTTCTT	chrA02_random	837980	1	1	0	0	2	0	2	1	2	2	0	0	1	0	1	0	0	2	2	2	2	2	1	2	2	0	1	2	1	2	2	2	1	1	2	2	2	1	1	0	0
3096812	chrA02_2	2.18695	chrA02	12254474	TGCAGTTTACTACATCTAAGTCCCTGTGATGGTTTTTAGTACTAATTACAGATCGGAAGAGCGGTTCAG	TGCAGTTTACTACATCTAAGTCCCTGTGATGGTTTTTAGTACTAATTAC	chrA02	12254474	1	1	0	0	1	0	1	1	1	1	0	0	0	0	1	0	0	1	1	1	1	1	1	1	1	0	1	1	1	1	1	1	1	1	1	1	1	1	1	0	0
4107093	chrA02_2	2.47904	chrA02	22807054	TGCAGTGCACAGCGAACACGGAGTTCCAGCATCATTCAAGGTTCCAACCGGAGTTGTCATACCTTTTGG	TGCAGTGCACAGCGAACACGGAGTTCCAGCATCATTCAAGGTTCCAACCGGAGTTGTCATACCTTTTGG	chrA02	22807054	-	0	1	1	0	1	1	0	1	1	1	1	0	1	1	1	1	1	1	1	1	0	0	1	1	1	1	1	0	-	0	1	0	1	0	1	1	1	1	1	1
3086155	chrA02_2	2.48985	chrA02	12245819	TGCAGTATGAAAAATACGATTCATGATAAGATACGCAAAAATTCAAAAAGCTGTTACAGATCGGAAGAG	TGCAGTATGAAAAATACGATTCATGATAAGATACGCAAAAATTCAAAAAGCTGTTAC	chrA02	12245819	-	1	0	0	1	0	1	1	1	1	0	0	1	0	1	0	0	1	1	1	1	-	1	1	-	0	1	1	1	1	-	-	1	1	1	1	1	1	1	0	0
4107661	chrA02_2	2.48985	chrA02		TGCAGACATGAAGACAGATACATCAGCAATCTTGAGTATTTTTGACAAGAATAAATCACTGTTAGATCT	TGCAGACATGAAGACAGATACATCAGCAATCTTGAGTATTTTTGACAAGAATAAATCACTGTTAGATCT	chrUnn_random	3688826	1	1	0	0	1	0	1	1	1	1	0	0	1	0	1	0	0	1	-	1	1	0	1	1	1	0	1	1	1	1	1	1	1	1	1	1	1	1	1	0	0
3091021	chrA02_2	2.4935	chrA02	12111142	TGCAGTAATAAACTCTAGCACAACTCTTCTCCCCCAAAATGATGGAACAGAAAGACCAACATTATCTCT	TGCAGTAATAAACTCTAGCACAACTCTTCTCCCCCAAAATGATGGAACAGAAAGACCAACATTATCTCT	chrA02	12111142	-	0	1	1	1	1	1	0	1	1	1	-	0	1	0	1	1	1	1	1	1	1	0	1	1	1	0	-	0	1	1	1	0	0	1	1	1	0	0	1	1
3192629	chrA02_2	3.09952	chrA02		TGCAGCGAAGAAAAGGAGAAAGAAGAAGGAGAAAGAGAAGGAAAAGAAAGCAGCAGCTGCAACCTCGTC	TGCAGCGAAGAAAAGGAGAAAGAAGAAGGAGAAAGAGAAGGAAAAGAAAGCAGCAGCTGCAACCTCGTC		NA	1	1	0	0	1	0	1	1	1	1	0	0	1	0	1	0	0	1	1	1	1	0	1	-	1	0	1	1	1	-	1	1	1	1	1	1	1	1	1	0	0
3092823	chrA02_2	3.16752	chrA02	12180739	TGCAGAAGAAACAAGATCTATATTCAACTATTCACAAAAAAGCTACACTGATCCCATGATTTATGTGCC	TGCAGAAGAAACAAGATCTATATTCAACTATTCACAAAAAAGCTACACTGATCCCATGATTTATGTGCC	chrA02	12180739	-	0	1	1	1	1	-	0	1	1	1	1	0	1	0	1	1	-	1	1	1	1	0	1	1	1	0	1	0	1	1	1	0	0	1	-	1	0	0	1	1
3118526	chrA02_2	3.40191	chrA02	11109828	TGCAGTGCCATCCCATGGATGTAACCATTTGTGAGTTGCTGATTATCTTGCAATAGACCTCTGGAGTAC	TGCAGTGCCATCCCATGGATGTAACCATTTGTGAGTTGCTGATTATCTTGCAATAGACCTCTGGAGTAC	chrA02	11109828	1	1	0	0	1	0	1	1	1	1	0	0	1	0	1	0	0	1	-	1	1	0	1	1	1	0	1	1	1	-	1	1	1	1	1	1	1	1	1	0	0
3144506	chrA02_2	3.40212	chrA02	23443447	TGCAGCCCAATAATAGGACAGTGTCTCCACATCTATTTCATAATCTTCTGGAAAAATGGCAAGGTAAAG	TGCAGCCCAATAATAGGACAGTGTCTCCACATCTATTTCATAATCTTCTGGAAAAATGGCAAGGTAAAG	chrA02	23443447	-	0	1	1	0	-	1	0	1	1	1	1	0	1	1	1	1	1	1	1	1	0	0	1	1	1	1	1	0	-	0	1	0	1	0	1	1	1	1	-	1
4118018	chrA02_2	3.40212	chrA02		TGCAGNTATAAGTCGCAGATCTAAGGGAGTATCTCTCGAATTTCAACCACCACATAATCTAACGTTTTA	TGCAGNTATAAGTCGCAGATCTAAGGGAGTATCTCTCGAATTTCAACCACCACATAATCTAACGTTTTA	chrAnn_random	6665256	-	0	1	1	0	1	1	0	1	1	1	1	1	1	1	1	1	1	1	1	1	0	0	1	1	1	1	1	0	1	0	1	0	1	0	1	-	1	1	1	1
3090053	chrA02_2	3.70494	chrA02		TGCAGTAGTACTGTTTCTAACTTTGTTCCTTTTGTTTTAGACCGCTTTCACTTTACAGATCGGAAGAGC	TGCAGTAGTACTGTTTCTAACTTTGTTCCTTTTGTTTTAGACCGCTTTCACTTTAC		NA	1	1	0	0	1	0	1	1	1	1	0	0	1	0	1	0	0	1	1	1	1	1	1	1	1	0	1	1	1	1	1	1	1	1	1	1	1	1	1	0	0
3103979	chrA02_2	3.70494	chrA02		TGCAGTGTTTAGATATTGATTGTTTCATTAGAATGTCAATTATTCTTGGTGTTGTGATTTACAGATCGG	TGCAGTGTTTAGATATTGATTGTTTCATTAGAATGTCAATTATTCTTGGTGTTGTGATTTAC		NA	-	1	0	0	1	0	1	1	1	1	0	0	0	0	1	0	0	1	1	1	-	1	1	1	1	0	1	1	1	1	1	1	1	1	1	1	1	1	1	0	0
4106802	chrA02_2	4.31844	chrA02		TGCAGGTAAATAAGAGAGGAACGAAGCTCACGAAAGCAGGTGACCAATAACAGTTTTTTTTTTACAGAT	TGCAGGTAAATAAGAGAGGAACGAAGCTCACGAAAGCAGGTGACCAATAACAGTTTTTTTTTTAC		NA	1	1	0	0	1	0	1	1	1	1	0	0	-	0	1	0	0	1	1	1	1	1	1	1	1	0	-	1	1	-	1	1	1	1	1	-	-	1	1	0	0
3101109	chrA02_2	4.32602	chrA02		TGCAGCCAACAAGCATGTAAAGGATGAGCTGAGACTACATATTGTTCCAATATATATTTTATTTTTACA	TGCAGCCAACAAGCATGTAAAGGATGAGCTGAGACTACATATTGTTCCAATATATATTTTATTTTTACA		NA	-	0	1	1	0	1	1	0	1	1	1	1	1	1	-	1	1	1	1	1	1	0	0	1	-	1	1	1	0	1	0	1	0	1	0	1	1	1	1	1	1
4113396	chrA02_2	4.62322	chrA02	13019486	TGCAGTTGTAAATTGAGCTAAACCAAACCAATTTACAGATCGGAAGAGCGGTTCAGCAGGAATGCCGAG	TGCAGTTGTAAATTGAGCTAAACCAAACCAATTTAC	chrA02	13019486	1	1	0	0	1	0	1	1	1	1	0	0	1	0	1	0	0	1	-	1	1	1	1	1	1	0	1	1	1	0	-	1	1	1	1	-	1	1	1	0	0
3163997	chrA02_2	5.23672	chrA02		TGCAGGCACAAGAAGAGAAGATGAAAGAGAGAGAGAGAATGAATCGTTGATTTAGTTATTTACAGATCG	TGCAGGCACAAGAAGAGAAGATGAAAGAGAGAGAGAGAATGAATCGTTGATTTAGTTATTTAC		NA	1	1	0	0	1	0	1	1	1	1	0	0	0	0	1	0	0	1	1	1	-	-	1	1	1	0	1	1	1	1	1	1	1	1	1	1	1	1	1	0	0
4115485	chrA02_2	5.53975	chrA02		TGCAGCGGTTGTGGCAGCGACTTGGAGTAGCGGAAGAGCCACCGTCGCTGCTTGGTGTTGCTCTGTTTT	TGCAGCGGTTGTGGCAGCGACTTGGAGTAGCGGAAGAGCCACCGTCGCTGCTTGGTGTTGCTCTGTTTT	chrA02_random	852749	1	1	0	0	1	0	1	1	1	1	0	0	1	0	1	0	0	1	-	1	1	1	1	1	1	0	1	1	1	0	1	1	1	1	1	1	1	1	1	0	0
4165278	chrA02_2	5.53975	chrA02	12984079	TGCAGAAGGTTGGTGCATTGAAGAATCTAATTACAGATCGGAAGAGCGGTTCAGCAGGAATGCCGAGAC	TGCAGAAGGTTGGTGCATTGAAGAATCTAATTAC	chrA02	12984079	1	1	0	0	1	0	1	1	1	1	0	0	1	0	1	0	0	1	-	1	1	1	1	1	1	0	1	1	1	0	1	1	1	1	1	1	1	1	1	0	0
4107063	chrA02_2	5.85225	chrA02		TGCAGACGAAGAAGGAGGAGAGAGTAAATGGGCAGCTAAGAAAAGAAACAAAAGAATCAATACTTTTAT	TGCAGACGAAGAAGGAGGAGAGAGTAAATGGGCAGCTAAGAAAAGAAACAAAAGAATCAATACTTTTAT	chrA02_random	960208	1	1	0	0	1	0	1	1	1	1	0	0	1	0	1	0	0	1	1	-	-	-	1	1	-	0	1	1	1	1	1	1	1	1	1	1	1	1	1	0	0
3106333	chrA02_2	6.48118	chrA02		TGCAGAAGAAACAAGATCTATATTCAACTATTCACAAAAAAAAAGCTACACTGATCCCATGATTTCTGC	TGCAGAAGAAACAAGATCTATATTCAACTATTCACAAAAAAAAAGCTACACTGATCCCATGATTTCTGC	chrC02	19973991	1	1	0	0	1	0	1	1	1	1	0	0	1	0	1	0	0	1	1	1	-	1	1	1	1	0	1	1	1	1	1	1	1	1	1	1	-	1	1	0	0
3105963	chrA02_2	7.75507	chrA02		TGCAGATGTCGTGAACAAACTTTGAATCTTTGGTTGTAAAGCAGAGCATCTAATTATGAATTACTAGGG	TGCAGATGTCGTGAACAAACTTTGAATCTTTGGTTGTAAAGCAGAGCATCTAATTATGAATTACTAGGG	chrC02_random	2935032	1	1	0	0	1	0	1	1	1	1	0	0	1	0	1	0	0	1	-	1	1	1	1	1	1	0	1	1	1	1	1	1	1	1	1	1	1	1	1	0	0
3113528	chrA02_2	8.07152	chrA02		TGCAGAAACTATTTTGGTCGTTTTGTGACGCCATAAATGTTGGGAACTGTGCATAGTTTATATAGAGAA	TGCAGAAACTATTTTGGTCGTTTTGTGACGCCATAAATGTTGGGAACTGTGCATAGTTTATATAGAGAA	chrA02_random	892460	1	1	0	0	1	0	1	1	1	1	0	0	0	0	1	0	0	1	1	-	1	1	1	1	1	0	1	1	1	1	1	-	1	1	-	1	1	1	1	0	0
7508504	chrA02_2	11.8386	chrA02	20473352	TGCAGAGGTGAATGTAACAAACCCAAACCCCCTCGACCAGTGTTTTTACTTTCAACAACATCATTGTAT	TGCAGAGGTGAATGTAACAAACCCAAACCCCCTCGACCAGTGTTTTTACTTTCAACAACATCATTGTAT	chrA02	20473352	-	1	0	0	1	0	-	1	1	1	0	0	0	0	1	0	0	1	0	-	1	1	1	1	1	0	-	1	1	1	-	0	1	1	1	0	1	1	1	0	0
5150341	chrA02_2	14.172	chrA02		TGCAGTCACGTTCTTTTTTTTTTGAACGACTACTTCATTACAGATCGGAAGAGCGGTTCAGCAGGAATG	TGCAGTCACGTTCTTTTTTTTTTGAACGACTACTTCATTAC		NA	1	1	0	0	1	0	1	1	1	1	0	0	0	0	1	0	0	1	0	1	1	1	1	1	1	0	0	1	1	0	1	0	1	1	1	0	1	1	1	0	0
4339013	chrA02_2	14.8089	chrA02	21532108	TGCAGCGGAAGGTATCGTCTTTAGTGCTGTTCGTTTGTTTGGTTGACGCAGCTACTTGCGGTTGCGTCG	TGCAGCGGAAGGTATCGTCTTTAGTGCTGTTCGTTTGTTTGGTTGACGCAGCTACTTGCGGTTGCGTCG	chrA02	21532108	-	1	0	0	1	0	1	1	1	1	0	0	1	0	1	1	0	1	0	1	1	1	1	1	1	0	0	1	1	0	1	0	1	1	1	0	-	1	1	0	0
4332368	chrA02_2	17.1423	chrA02	21944051	TGCAGTTTGGATGGAAAGAGAGTTGAATCTTGAGATGTCAGAACCGGTGGAGAATCCAAGAAAAAATTT	TGCAGTTTGGATGGAAAGAGAGTTGAATCTTGAGATGTCAGAACCGGTGGAGAATCCAAGAAAAAATTT	chrA02	21944051	1	1	0	0	1	0	1	1	1	1	0	0	1	0	1	1	0	1	0	-	1	1	1	1	1	0	0	1	1	0	1	0	1	-	1	0	-	1	1	0	0
3143968	chrA02_2	17.7712	chrA02	21900810	TGCAGTCTGGACGGAAAGAGAGTTGAAATGCTCTTGAGATGTTAGAACTGTCATCTGCACCATAACAAA	TGCAGTCTGGACGGAAAGAGAGTTGAAATGCTCTTGAGATGTTAGAACTGTCATCTGCACCATAACAAA	chrA02	21900810	1	1	0	0	1	0	1	1	1	1	0	0	-	0	1	1	0	1	0	1	1	-	1	1	1	0	0	1	1	0	1	0	1	1	1	0	1	1	1	0	0
3212573	chrA02_2	17.7712	chrA02		TGCAGAATAACTCATATCCATCTCCTTCAAACTTCCAAGAAACTGACAAATAAAAGGAAAATCAATACA	TGCAGAATAACTCATATCCATCTCCTTCAAACTTCCAAGAAACTGACAAATAAAAGGAAAATCAATACA	chrAnn_random	30391314	1	1	0	0	1	0	1	1	1	1	0	0	1	0	1	1	0	1	0	1	-	1	1	1	1	0	0	1	1	0	1	0	1	1	1	0	1	1	1	0	0
5029699	chrA02_2	17.7712	chrA02	21956790	TGCAGACCCGAACATATCTCCTCAGCTAAACGCTGAGGCTCTTGAAGCCGCTTAGCAAAAACGTCAGCG	TGCAGACCCGAACATATCTCCTCAGCTAAACGCTGAGGCTCTTGAAGCCGCTTAGCAAAAACGTCAGCG	chrA02	21956790	1	1	0	0	1	0	1	1	1	1	0	0	1	0	1	1	0	1	0	1	1	1	1	1	1	0	0	1	1	0	1	0	1	1	1	0	1	1	1	0	0
3111528	chrA02_2	19.0212	chrA02	21920376	TGCAGCTTTTGGTTTGTTATATGATTTTACTTCAGTTTTTATGAACTTTATTCTTCCAGCCTCGTCATA	TGCAGCTTTTGGTTTGTTATATGATTTTACTTCAGTTTTTATGAACTTTATTCTTCCAGCCTCGTCATA	chrA02	21920376	-	1	0	0	1	0	1	1	1	1	0	0	0	0	1	1	0	1	0	1	1	1	1	1	1	0	0	1	1	0	1	0	1	-	-	0	1	1	1	0	0
3106909	chrA02_2	19.9587	chrA02		TGCAGATTTGAAAGAGATTCCAGATCTTTCAAAAGCCATAAATGTCAAGGAGTTACAGATCGGAAGAGC	TGCAGATTTGAAAGAGATTCCAGATCTTTCAAAAGCCATAAATGTCAAGGAGTTAC	chrC02	41632967	1	1	0	0	1	0	1	1	1	1	0	0	0	0	1	1	0	1	0	-	1	1	1	1	1	0	0	1	1	0	1	0	1	1	1	0	1	1	1	0	0
5029151	chrA02_2	19.9587	chrA02		TGCAGTGAATTCCAGACTAGTGGCTCCGAATTTGGACCTTTCCCTGGGGCTGGCTGGAGCATCTAGTGG	TGCAGTGAATTCCAGACTAGTGGCTCCGAATTTGGACCTTTCCCTGGGGCTGGCTGGAGCATCTAGTGG	chrAnn_random	30389028	1	-	0	0	1	0	1	1	1	1	0	0	0	0	1	1	0	1	0	1	1	1	1	1	1	0	0	1	1	0	1	0	1	1	-	0	1	1	1	0	0
3132870	chrA02_2	20.8904	chrA02	22017779	TGCAGACAGATAAGATATCTAACACAATCAGTTCAGATGAATGGAAGGTTAGTTTTACAGATCGGAAGA	TGCAGACAGATAAGATATCTAACACAATCAGTTCAGATGAATGGAAGGTTAGTTTTAC	chrA02	22017779	1	1	0	0	1	0	-	1	1	1	0	0	1	0	1	1	0	1	0	1	1	1	1	1	-	0	0	1	1	0	1	0	1	1	1	0	1	1	1	1	0
3121297	chrA02_2	21.5052	chrA02	21996584	TGCAGAGCTGCTTCTGGAGTATGATAGTTTGCTGGAAGATAACCAAAAGCTCCAGAGTCAAATTTTGGG	TGCAGAGCTGCTTCTGGAGTATGATAGTTTGCTGGAAGATAACCAAAAGCTCCAGAGTCAAATTTTGGG	chrA02	21996584	-	0	1	1	0	1	1	0	1	1	1	1	1	1	0	1	1	1	1	-	-	1	0	1	1	1	-	1	0	1	0	1	0	-	-	1	1	0	1	1	1
4332574	chrA02_2	21.5052	chrA02		TGCAGAGTATTCAACACAACAGATGAACCTTTCTTACAGATCGGAAGAGCGGTTCAGCAGGAATGCCGA	TGCAGAGTATTCAACACAACAGATGAACCTTTCTTAC		NA	-	0	1	1	1	1	1	1	1	1	1	1	1	1	0	1	1	-	1	1	1	1	0	1	1	1	0	1	0	1	1	1	1	0	1	1	1	0	0	1	1
3125424|F|0-27:A>G-27:A>G	chrA02_2	21.8088	chrA02		TGCAGAGGAGATAAACAACACAAATGAATTCAGTTACAGATCGGAAGAGCGGTTCAGCAGGAATGCCGA	TGCAGAGGAGATAAACAACACAAATGAATTCAGTTAC		NA	1	1	0	0	1	2	2	1	2	2	0	0	0	0	1	2	0	0	0	2	2	2	1	2	2	0	0	2	1	0	1	0	1	2	2	0	2	1	2	2	0
4707443	chrA02_2	22.1193	chrA02	22110522	TGCAGACTCACAAGCAGCACAGTTTCTCAGATTAGCAGTTACAGATCGGAAGAGCGGTTCAGCAGGAAT	TGCAGACTCACAAGCAGCACAGTTTCTCAGATTAGCAGTTAC	chrA02	22110522	1	1	0	0	1	1	-	1	1	-	0	0	0	0	1	-	0	0	0	1	-	1	1	-	1	0	0	1	1	0	1	0	1	1	1	0	1	1	1	1	0
3097617	chrA02_2	22.4921	chrA02		TGCAGTAAACTGCTCTCTATGTATATTGTTCGATGTGTCTGTTTTCTCATGCGTGATGGATCTTCCACA	TGCAGTAAACTGCTCTCTATGTATATTGTTCGATGTGTCTGTTTTCTCATGCGTGATGGATCTTCCACA	chrC03	12111260	-	0	1	1	1	1	1	1	1	1	1	-	1	1	0	1	1	1	1	1	1	1	0	1	-	1	0	1	0	1	1	1	1	0	1	1	1	0	0	1	1
3128285	chrA02_2	22.4921	chrA02		TGCAGAAAGCAGAGAGTATCTCGCTACATCATTACAGATGACACAGAAAAAAGAGCAATCAGCAGTTCA	TGCAGAAAGCAGAGAGTATCTCGCTACATCATTACAGATGACACAGAAAAAAGAGCAATCAGCAGTTCA	chrCnn_random	10809588	0	0	1	1	1	1	0	1	1	1	1	-	1	1	0	1	1	1	1	1	1	1	0	1	-	-	0	1	0	-	1	1	1	0	1	-	1	0	0	1	1
3093201	chrA02_2	22.797	chrA02	11158330	TGCAGCAAAGTAAAACCTGTGTGTTCTTTTATCTTTACCATTTTGGAAACACGCAGCTGTAGCTTTACA	TGCAGCAAAGTAAAACCTGTGTGTTCTTTTATCTTTACCATTTTGGAAACACGCAGCTGTAGCTTTACA	chrA02	11158330	-	0	1	1	1	1	1	1	1	1	1	1	0	1	0	1	1	-	1	-	-	1	0	1	1	1	0	1	0	1	1	1	1	0	1	-	1	0	0	1	1
3109719	chrA02_2	22.797	chrA02		TGCAGTTTGTCGTTGCATCCAAAACTCAATCTGTACCTGTAAAAGACCCCATAAAAACAGACTCAAAAT	TGCAGTTTGTCGTTGCATCCAAAACTCAATCTGTACCTGTAAAAGACCCCATAAAAACAGACTCAAAAT		NA	0	0	1	1	1	1	1	1	1	1	1	1	0	1	0	1	1	1	1	1	1	1	0	1	1	1	0	1	0	1	1	1	1	0	-	-	1	0	0	1	1
3173219	chrA02_2	23.6825	chrA02		TGCAGTTGCAATGTGACTCCTTTGCAAACCCCACACCCATTACAGATCGGAAGAGCGGTTCAGCAGGAA	TGCAGTTGCAATGTGACTCCTTTGCAAACCCCACACCCATTAC	chrC05	22916744	1	1	0	0	1	1	1	1	1	1	0	0	0	0	1	1	0	0	0	1	-	1	1	0	1	0	0	1	1	0	1	0	1	0	1	0	1	1	1	1	0
4706812	chrA02_2	23.6825	chrA02		TGCAGGTTTATCTGAAGGATTGTGGCATCAATAATGCGCTGACCTCTGAGTCGGTGACAGTGGTAAGGA	TGCAGGTTTATCTGAAGGATTGTGGCATCAATAATGCGCTGACCTCTGAGTCGGTGACAGTGGTAAGGA		NA	1	1	0	0	1	1	1	1	1	1	0	0	0	0	1	1	0	0	0	1	1	1	1	0	1	0	0	1	1	0	1	0	1	0	1	0	1	1	1	1	0
4115919	chrA02_2	23.7215	chrA02		TGCAGGATGCCAAAGGTTTAGCTGACTTGGTTATGTTATCCGGTTTGGAGTAATCAAGTTAGTTAGAGT	TGCAGGATGCCAAAGGTTTAGCTGACTTGGTTATGTTATCCGGTTTGGAGTAATCAAGTTAGTTAGAGT		NA	-	0	1	1	1	1	1	1	1	1	1	1	1	1	0	1	1	1	1	0	1	1	0	1	1	1	0	1	0	0	1	1	1	0	1	1	1	0	0	1	1
5048644|F|0-47:T>A-47:T>A	chrA02_2	23.7215	chrA02	11226414	TGCAGCTTGTTCAATTTCTCTTGAAACAAGCCGGCGTAGAAAAGCGTTCTGGTGATCTGTTTGGAAACA	TGCAGCTTGTTCAATTTCTCTTGAAACAAGCCGGCGTAGAAAAGCGTTCTGGTGATCTGTTTGGAAACA	chrA02	11226414	0	0	1	1	2	1	2	2	2	2	1	1	1	1	0	1	1	2	2	2	1	1	0	2	2	1	0	2	0	0	0	0	2	0	2	2	2	0	0	1	1
3120955	chrA02_2	24.2951	chrA02	22969717	TGCAGTAGTAATAGTAAGACTAACAATCTCCCTACAATCCAGATTATCTGAAAAAAATCGAATTATATA	TGCAGTAGTAATAGTAAGACTAACAATCTCCCTACAATCCAGATTATCTGAAAAAAATCGAATTATATA	chrA02	22969717	1	1	0	0	1	1	1	1	1	1	0	0	0	0	1	1	0	0	0	1	1	1	1	0	1	0	0	1	1	0	1	0	1	0	1	0	1	1	1	1	0
3175378	chrA02_2	24.2951	chrA02	22968112	TGCAGCAGCAAACCAAGCCTGCATCCCTGTGTATGATTTCAAAATAAGCAGAGTTTGGTAATGGTTTTA	TGCAGCAGCAAACCAAGCCTGCATCCCTGTGTATGATTTCAAAATAAGCAGAGTTTGGTAATGGTTTTA	chrA02	22968112	1	1	0	0	1	1	1	1	1	-	0	0	1	0	1	1	0	0	0	1	1	1	1	0	1	0	0	1	1	0	1	0	1	0	1	0	1	1	1	1	0
7245504	chrA02_2	24.2951	chrA02		TGCAGAATCGGAACATCAATTGTAACACAGCTTACAGATCGGAAGAGCGGTTCAGCAGGAATGCCGAGA	TGCAGAATCGGAACATCAATTGTAACACAGCTTAC		NA	1	1	0	0	1	1	1	1	1	1	0	0	0	0	-	1	0	0	0	1	1	1	1	0	1	0	0	1	1	0	1	0	1	0	1	0	1	1	1	1	0
3114440	chrA02_2	24.3305	chrA02	11266912	TGCAGAAAATCGACTTCAGCAAGGAGGACTCAGATATATTTGTTGGAAGGATGTTTACAGATCGGAAGA	TGCAGAAAATCGACTTCAGCAAGGAGGACTCAGATATATTTGTTGGAAGGATGTTTAC	chrA02	11266912	0	0	1	1	1	1	1	1	1	1	1	1	0	1	0	1	1	1	-	1	1	1	0	1	1	1	0	1	0	0	1	-	-	0	1	-	1	0	0	1	1
4106925	chrA02_2	24.6034	chrA02	23176769	TGCAGCGTATCGTTTTGGGCCCTTTTTGGCGTTATATAGAGCTGCAATTATTTCGTTTCATGTGGTGAA	TGCAGCGTATCGTTTTGGGCCCTTTTTGGCGTTATATAGAGCTGCAATTATTTCGTTTCATGTGGTGAA	chrA02	23176769	-	1	0	0	1	1	1	1	1	1	0	0	0	0	1	1	0	0	0	1	1	1	1	0	1	0	0	1	1	0	1	0	1	0	1	0	1	1	1	1	0
3153832	chrA02_2	24.6387	chrA02		TGCAGACATCATGTAATTCCGAACGGAAGAAAGTACCATTTTCATTACAGATCGGAAGAGCGGTTCAGC	TGCAGACATCATGTAATTCCGAACGGAAGAAAGTACCATTTTCATTAC		NA	0	0	1	1	1	1	1	1	1	1	1	1	0	1	0	1	1	1	1	1	1	1	0	-	1	1	0	1	0	0	1	1	1	0	1	1	1	0	0	1	1
3102893	chrA02_2	25.2315	chrA02		TGCAGATCACGTCTATGTTTATCCGCACTATCCTTCATCGCAGCCTGAGCTTTTACCAAAAATTCTTTC	TGCAGATCACGTCTATGTTTATCCGCACTATCCTTCATCGCAGCCTGAGCTTTTACCAAAAATTCTTTC		NA	1	1	0	0	1	1	1	1	1	1	0	0	0	0	1	-	0	0	0	1	1	1	1	0	-	0	0	1	1	0	1	0	1	0	1	0	-	1	1	1	0
5875827	chrA02_2	25.2592	chrA02		TGCAGTCTGCTTTGTGGCCGGAATGTGTCGCGTCTCAATCAAGCCAAGGGCCACCTGCTCTCGTATGTA	TGCAGTCTGCTTTGTGGCCGGAATGTGTCGCGTCTCAATCAAGCCAAGGGCCACCTGCTCTCGTATGTA	chrA04	7479493	0	0	1	1	1	1	1	0	1	1	1	1	0	1	0	1	1	1	0	-	1	1	0	1	1	1	0	1	0	0	1	1	1	0	-	1	1	0	0	1	1
4333041	chrA02_2	25.5456	chrA02		TGCAGCTTGGTACCCTATTCGAAGCGGTTATGGTGTGGGAGTGAACAGTATCATATCGTTAGCAGATTT	TGCAGCTTGGTACCCTATTCGAAGCGGTTATGGTGTGGGAGTGAACAGTATCATATCGTTAGCAGATTT	chrC02	43132950	1	1	0	0	1	1	1	1	1	1	0	0	0	0	1	1	0	0	0	1	1	1	1	0	-	0	0	1	1	0	1	0	1	0	1	0	-	1	1	1	0
3147753	chrA02_2	25.5456	chrA02	22968112	TGCAGCAGCAAACCAAGCCTGCATCCCTGTGTTTGATTTCAAAATGAGCAGAGTTTGGTAATGGTTTTA	TGCAGCAGCAAACCAAGCCTGCATCCCTGTGTTTGATTTCAAAATGAGCAGAGTTTGGTAATGGTTTTA	chrA02	22968112	-	0	1	1	0	1	1	0	1	1	1	1	1	1	1	1	1	1	1	1	1	0	0	1	1	1	-	1	0	1	0	1	0	1	0	1	1	1	1	1	1
5708953	chrA02_2	25.5657	chrA02		TGCAGACAAGCCAAAGCCAAGTTACAGATCGGAAGAGCGGTTCAGCAGGAATGCCGAGACCGATCTCGT	TGCAGACAAGCCAAAGCCAAGTTAC		NA	-	0	1	1	1	1	1	0	1	1	1	1	1	1	0	1	1	1	-	1	1	1	0	1	-	1	0	1	0	0	1	-	0	0	1	-	1	0	0	1	1
3092956|F|0-57:T>G-57:T>G	chrA02_2	25.856	chrA02	22799186	TGCAGTGATAAAATTACCAGAAATTTTGCTACAAGAACTTTGACAACAACAAAGAAGTTTTTTTCATAT	TGCAGTGATAAAATTACCAGAAATTTTGCTACAAGAACTTTGACAACAACAAAGAAGTTTTTTTCATAT	chrA02	22799186	1	1	0	0	1	2	2	1	2	2	0	0	0	0	2	2	0	0	0	2	2	1	1	0	2	0	0	2	1	2	1	0	1	0	1	0	2	2	2	2	0
3133066	chrA02_2	25.856	chrA02		TGCAGAGTGGCGCATTGTGCTATTTACAAAAATGTGGAAGCTAATTGTAAGTAGTTTACAGATCGGAAG	TGCAGAGTGGCGCATTGTGCTATTTACAAAAATGTGGAAGCTAATTGTAAGTAGTTTAC		NA	1	1	0	0	1	-	1	1	1	1	0	0	0	0	1	1	0	0	0	1	1	1	1	0	1	0	0	1	1	0	1	0	1	0	1	0	1	1	1	1	0
3120205	chrA02_2	25.8722	chrA02	12112001	TGCAGTGTTTAGATATTCTTGGTGTTCTGTTGATATTTTTGTGGTTTACAGATCGGAAGAGCGGTTCAG	TGCAGTGTTTAGATATTCTTGGTGTTCTGTTGATATTTTTGTGGTTTAC	chrA02	12112001	0	0	1	1	1	1	1	0	1	1	1	1	1	1	0	1	1	1	1	-	1	1	0	1	1	1	0	1	0	-	1	1	0	0	1	1	1	0	0	1	1
3123500|F|0-34:T>A-34:T>A	chrA02_2	25.8722	chrA02		TGCAGTGTTTAGATATTCTTGGTGTTCTGTTGATTTTGTTGTGATTTACAGATCGGAAGAGCGGTTCAG	TGCAGTGTTTAGATATTCTTGGTGTTCTGTTGATTTTGTTGTGATTTAC	chrC02_random	2344817	0	0	1	1	1	2	1	0	2	2	2	2	2	2	-	2	1	2	2	1	2	2	0	1	2	2	0	2	0	2	2	2	0	0	1	2	2	0	0	2	2
4706478	chrA02_2	26.1606	chrA02	23015791	TGCAGGTGAGGCCAAGCAGGTTCGAACGTGGGATCATTATCATCACTATCGTTTCTCTCTCGGTAACTA	TGCAGGTGAGGCCAAGCAGGTTCGAACGTGGGATCATTATCATCACTATCGTTTCTCTCTCGGTAACTA	chrA02	23015791	1	1	0	0	1	1	1	1	1	1	0	0	1	0	1	1	0	0	0	1	-	1	1	0	1	0	0	1	1	-	1	0	1	0	1	0	1	1	1	1	0
3143785	chrA02_2	26.1606	chrA02	22969717	TGCAGTAGTAATAGTAAGACTAACAATCTCCGTACAATCCAGATTATCTGAAAAAAAAATCGAATTATA	TGCAGTAGTAATAGTAAGACTAACAATCTCCGTACAATCCAGATTATCTGAAAAAAAAATCGAATTATA	chrA02	22969717	0	0	1	1	0	1	1	0	1	1	1	1	1	1	1	1	1	1	1	1	1	0	0	1	1	1	1	1	0	1	0	1	0	1	0	1	1	1	1	1	1
3160196	chrA02_2	26.4637	chrA02	22956159	TGCAGTGTCAATCACCAGGTTATGAGAAATCTTCAGAGAAACCAGGTCATTCTCCAAAGAGTGGCCTAC	TGCAGTGTCAATCACCAGGTTATGAGAAATCTTCAGAGAAACCAGGTCATTCTCCAAAGAGTGGCCTAC	chrA02	22956159	-	0	1	1	0	-	1	0	1	1	1	1	0	1	1	1	1	1	1	1	1	0	0	1	1	1	1	1	0	1	0	1	0	1	0	1	1	1	1	1	1
3147043	chrA02_2	26.4655	chrA02		TGCAGGGGCACAAATGTCTGCTACAGTGTTTTCTACAACCTCGCAAACAAGCTTGATGAAAAATTGGTA	TGCAGGGGCACAAATGTCTGCTACAGTGTTTTCTACAACCTCGCAAACAAGCTTGATGAAAAATTGGTA		NA	-	1	0	0	1	1	1	1	1	1	0	0	-	0	1	1	0	0	0	1	1	1	1	0	1	0	0	1	1	0	1	0	1	0	1	0	1	1	1	1	0
3199271	chrA02_2	26.4655	chrA02		TGCAGCTGAAAAAAAAATCATATCAACTATTAGTTTCGCTATTACTTTTTTTTCTCTTGGACAGAAACA	TGCAGCTGAAAAAAAAATCATATCAACTATTAGTTTCGCTATTACTTTTTTTTCTCTTGGACAGAAACA		NA	-	1	0	0	1	1	1	1	1	1	0	0	1	0	1	1	0	0	0	1	1	1	1	0	1	0	0	1	1	0	1	0	1	0	1	0	1	1	1	1	0
3205458	chrA02_2	26.7741	chrA02		TGCAGTATGAAGAAGGTTCTACTCTGAATTTCGAGTTGGAGGTTATGTTACAGATCGGAAGAGCGGTTC	TGCAGTATGAAGAAGGTTCTACTCTGAATTTCGAGTTGGAGGTTATGTTAC		NA	1	1	0	0	1	-	1	1	1	1	0	0	1	0	1	1	0	0	0	-	1	1	1	0	-	0	0	1	1	0	1	0	1	0	1	0	1	1	1	1	0
3135370	chrA02_2	27.3914	chrA02		TGCAGTACTAACTCGTCATCTGTGGGGAAAATTCAGCAGTCTCTTCAACGAGAAGCGGCTTTACAGATC	TGCAGTACTAACTCGTCATCTGTGGGGAAAATTCAGCAGTCTCTTCAACGAGAAGCGGCTTTAC		NA	1	1	0	0	1	1	1	1	1	1	0	0	1	0	1	1	0	0	0	0	1	1	1	0	1	0	0	1	1	0	1	0	1	0	1	0	1	1	1	1	0
3108243	chrA02_2	28.0012	chrA02		TGCAGGAAAGTTTATTACATAACCAATCCAAGAATTGTCTGTTGCTACAAGTAGTTACAGATCGGAAGA	TGCAGGAAAGTTTATTACATAACCAATCCAAGAATTGTCTGTTGCTACAAGTAGTTAC	chrAnn_random	6827571	1	1	0	0	1	1	1	1	1	1	0	0	1	0	-	1	0	0	0	0	1	1	1	0	1	0	0	1	1	0	1	0	1	0	1	0	1	1	1	1	0
4166274	chrA02_2	28.0012	chrA02		TGCAGCTACGCATGGCTCGTTCATCACTCCCTATAATCAATGTAAAGAAAACTAGGTTACAGATCGGAA	TGCAGCTACGCATGGCTCGTTCATCACTCCCTATAATCAATGTAAAGAAAACTAGGTTAC	chrAnn_random	6864571	-	1	0	0	1	1	1	1	1	1	0	0	1	0	1	1	0	0	0	0	-	1	1	0	-	0	0	1	1	0	1	0	1	0	1	0	1	1	1	1	0
5049214|F|0-12:G>T-12:G>T	chrA02_2	28.0012	chrA02		TGCAGCCAAAGTGCCCACTTCAGAACTGTTACAGATCGGAAGAGCGGTTCAGCAGGAATGCCGAGACCG	TGCAGCCAAAGTGCCCACTTCAGAACTGTTAC		NA	0	0	1	1	0	2	2	0	0	0	1	1	-	1	2	2	1	1	1	1	2	2	2	1	2	1	1	2	2	1	2	-	2	1	2	1	2	2	2	2	1
3152709	chrA02_2	28.3042	chrA02		TGCAGTGTGGTATGCACTTGTCCAACTGTCTTTGAGTCTCATCTGATGGGTCGAAGGCACGCTGCTAAG	TGCAGTGTGGTATGCACTTGTCCAACTGTCTTTGAGTCTCATCTGATGGGTCGAAGGCACGCTGCTAAG	chrAnn_random	6825844	1	1	0	0	1	1	1	1	1	1	0	0	1	0	1	1	0	0	0	0	1	1	1	0	1	0	0	1	1	0	1	0	1	0	1	0	-	1	1	1	0
3152709|F|0-15:A>G-15:A>G	chrA02_2	28.3042	chrA02		TGCAGTGTGGTATGCACTTGTCCAACTGTCTTTGAGTCTCATCTGATGGGTCGAAGGCACGCTGCTAAG	TGCAGTGTGGTATGCACTTGTCCAACTGTCTTTGAGTCTCATCTGATGGGTCGAAGGCACGCTGCTAAG	chrAnn_random	6825844	0	0	1	1	0	2	2	0	2	2	1	1	2	1	2	2	1	1	1	1	2	0	0	1	2	1	1	2	0	1	0	1	0	1	0	1	2	2	2	2	1
4166653	chrA02_2	28.611	chrA02		TGCAGCTGTAGAGCCACTGTTTCCAACAGGGAGACATAAAGACACGACAAAAATCAGTTCTCATCTATA	TGCAGCTGTAGAGCCACTGTTTCCAACAGGGAGACATAAAGACACGACAAAAATCAGTTCTCATCTATA		NA	1	1	0	0	1	1	1	1	1	1	0	0	0	0	1	1	0	0	0	0	-	1	1	0	1	0	0	1	1	0	1	0	1	0	1	0	1	1	1	1	0
3107164	chrA02_2	28.9196	chrA02		TGCAGATACTACACACGTATGCTTCAGGTTCAGCTTTATCTTTAGTCATGTCCTTGTCCTTTACAGATC	TGCAGATACTACACACGTATGCTTCAGGTTCAGCTTTATCTTTAGTCATGTCCTTGTCCTTTAC		NA	1	1	0	0	1	1	1	1	1	1	0	0	-	0	1	-	0	0	0	0	-	1	1	0	-	0	0	1	1	0	1	0	1	0	1	0	-	1	1	1	0
3133588	chrA02_2	29.2302	chrA02		TGCAGCCAACAAGCATGTAAAGGATGAGCTGAGACTACATATTGTTCTAAGTTCTGAAGTGTTTCAATC	TGCAGCCAACAAGCATGTAAAGGATGAGCTGAGACTACATATTGTTCTAAGTTCTGAAGTGTTTCAATC	chrAnn_random	39100206	1	1	0	0	1	1	0	1	1	1	0	0	1	0	1	1	0	0	0	0	-	1	1	0	1	0	0	1	1	0	1	0	1	0	1	0	1	1	1	1	0
3214032	chrA02_2	29.5407	chrA02		TGCAGTTTGAGCAGCATCCTTTCTCATTGTATGAATCAATCGAAAACTCTTTTATCTTGGTGACAACTT	TGCAGTTTGAGCAGCATCCTTTCTCATTGTATGAATCAATCGAAAACTCTTTTATCTTGGTGACAACTT	chrA03	17988697	1	1	0	0	1	1	-	1	1	1	0	0	1	0	1	1	0	0	0	0	1	1	1	0	1	0	0	1	1	0	1	0	1	0	1	0	1	1	1	1	0
5048954	chrA02_2	30.1618	chrA02		TGCAGTTGCACCTGAAAAGTACAATCAAAGCAGATAAGTTATACAACTGAATATATGCGCATAAATCGA	TGCAGTTGCACCTGAAAAGTACAATCAAAGCAGATAAGTTATACAACTGAATATATGCGCATAAATCGA	chrC02	44751007	-	1	0	0	1	-	1	1	1	1	0	0	1	0	1	-	0	0	0	0	1	1	1	0	1	0	0	1	1	0	1	0	1	0	1	0	1	1	1	1	0
3108023	chrA02_2	30.4705	chrA02		TGCAGAGAAACATGATAGGACTCAGACTCAAAGAGACTGTACCAATAAAAGTCTCTTACAGATCGGAAG	TGCAGAGAAACATGATAGGACTCAGACTCAAAGAGACTGTACCAATAAAAGTCTCTTAC		NA	1	1	0	0	1	1	1	1	1	1	0	0	1	0	1	-	0	0	0	0	-	1	1	0	1	0	0	1	1	0	1	0	1	0	1	0	1	1	1	1	0
3144409	chrA02_2	30.7791	chrA02	23458436	TGCAGCGTCTCTAGCAATATAGCTTCTTCAACGTGTAGATAAGCCCCATGATGTCCTGTGATTGCCATC	TGCAGCGTCTCTAGCAATATAGCTTCTTCAACGTGTAGATAAGCCCCATGATGTCCTGTGATTGCCATC	chrA02	23458436	1	1	0	0	1	1	1	1	1	1	0	0	0	0	1	1	0	0	0	0	1	1	1	0	1	0	0	1	1	0	1	0	1	0	1	0	1	1	1	1	0
3110375	chrA02_2	31.0859	chrA02	23306856	TGCAGCACTATCATTTATTGGTTTTTACTAAGAAACCAACTTTATAATTACTTTTGATTACAGATCGGA	TGCAGCACTATCATTTATTGGTTTTTACTAAGAAACCAACTTTATAATTACTTTTGATTAC	chrA02	23306856	1	1	0	0	1	1	1	1	1	1	0	0	-	0	1	1	0	0	0	0	-	1	1	0	1	0	0	1	1	0	1	0	1	0	1	0	1	1	1	1	0
4116561|F|0-34:G>A-34:G>A	chrA02_2	31.0859	chrA02	23596497	TGCAGAGAATCACATGCATACTATAAGACTATACGGTTTCACCAGGCATTGAATTGCAGGTGGGGAGTT	TGCAGAGAATCACATGCATACTATAAGACTATACGGTTTCACCAGGCATTGAATTGCAGGTGGGGAGTT	chrA02	23596497	1	1	0	0	1	2	2	1	2	2	0	0	-	0	2	2	0	0	0	0	2	1	1	0	2	0	0	2	1	0	1	0	1	0	1	0	2	2	2	2	0
4115129	chrA02_2	31.3889	chrA02		TGCAGAGGTGTCGACGAGTCAGTCTCCGGGTTATGCTATTACAGATCGGAAGAGCGGTTCAGCAGGAAT	TGCAGAGGTGTCGACGAGTCAGTCTCCGGGTTATGCTATTAC	chrCnn_random	58880554	0	0	1	1	0	1	1	0	-	1	1	1	0	1	1	1	1	1	1	1	1	0	0	1	1	1	1	1	0	1	0	1	0	1	0	1	1	1	1	1	1
4116561	chrA02_2	31.3889	chrA02	23596497	TGCAGAGAATCACATGCATACTATAAGACTATACAGTTTCACCAGGCATTGAATTGCAGGTGTGGAGTT	TGCAGAGAATCACATGCATACTATAAGACTATACAGTTTCACCAGGCATTGAATTGCAGGTGTGGAGTT	chrA02	23596497	0	0	1	1	0	1	1	0	1	1	1	1	0	1	1	1	1	1	1	1	-	0	0	1	-	1	1	-	0	1	0	1	0	1	0	1	1	1	1	1	1
4707533	chrA02_2	31.6919	chrA02		TGCAGACAAAAAATTGGCATATAAGTTTATTACAGATCGGAAGAGCGGTTCAGCAGGAATGCCGAGACC	TGCAGACAAAAAATTGGCATATAAGTTTATTAC		NA	1	1	0	0	1	1	1	1	1	1	0	0	0	0	1	1	0	0	0	0	-	1	1	0	1	0	0	1	1	0	1	0	1	0	1	0	1	1	1	1	0
5049214	chrA02_2	31.6919	chrA02		TGCAGCCAAAGTGCCCACTTCAGAACTGTTACAGATCGGAAGAGCGGTTCAGCAGGAATGCCGAGACCG	TGCAGCCAAAGTGCCCACTTCAGAACTGTTAC		NA	-	1	0	0	1	-	1	1	1	-	0	0	0	0	1	1	0	0	0	0	-	1	1	0	-	0	0	1	1	0	1	0	1	0	1	0	1	1	1	1	0
3180173	chrA02_2	32.3092	chrA02		TGCAGCAAATACATTGCTTTGGGCATGCCTGAAAACGTTCTTCAACTTATAGATAGCATGGCTGGCCCG	TGCAGCAAATACATTGCTTTGGGCATGCCTGAAAACGTTCTTCAACTTATAGATAGCATGGCTGGCCCG	chrAnn_random	39517530	1	1	0	0	1	1	1	1	1	1	0	0	1	0	1	1	0	0	0	0	-	1	1	0	1	0	0	1	1	0	1	0	1	0	1	0	1	1	1	1	0
3088019	chrA02_2	32.9265	chrA02		TGCAGATGTTTCAAAGATGCTGCACAATCATCTCCATATTCAAACCTTATCAACTTGCCTGAACTCTTA	TGCAGATGTTTCAAAGATGCTGCACAATCATCTCCATATTCAAACCTTATCAACTTGCCTGAACTCTTA	chrAnn_random	6847176	-	0	1	1	0	1	1	0	1	1	1	1	1	1	-	1	1	1	1	1	1	0	0	1	1	1	1	1	0	1	0	1	0	1	0	1	1	1	1	1	1
3100076|F|0-34:A>G-34:A>G	chrA02_2	32.9265	chrA02	23303850	TGCAGATAGGACTCACAGCAGTGAAAGACCTCTCAAATGGAGAAGCTTTGAACTGAGTCACATCGCGAC	TGCAGATAGGACTCACAGCAGTGAAAGACCTCTCAAATGGAGAAGCTTTGAACTGAGTCACATCGCGAC	chrA02	23303850	1	1	0	0	1	2	2	1	2	2	0	0	2	0	1	2	0	0	0	0	2	1	1	0	2	0	0	2	1	-	1	0	1	0	1	0	2	2	2	2	0
4167593	chrA02_2	32.9265	chrA02	23275852	TGCAGGTAGCTAAAGATTATCTTCGAAAAATCGGTATAGGCGGCAAATCAGTCATGAACGAAAAAATAT	TGCAGGTAGCTAAAGATTATCTTCGAAAAATCGGTATAGGCGGCAAATCAGTCATGAACGAAAAAATAT	chrA02	23275852	-	1	0	0	1	1	1	1	1	1	0	0	1	0	1	1	0	0	0	0	-	1	1	0	-	0	0	1	1	0	1	0	1	0	1	0	-	1	1	1	0
3093239	chrA02_2	33.2332	chrA02		TGCAGTTGCACCTGAAAAGTACAATCAAAGCAGATAAGTTACGGAACTAAAATATATGCGCATAAATCG	TGCAGTTGCACCTGAAAAGTACAATCAAAGCAGATAAGTTACGGAACTAAAATATATGCGCATAAATCG	chrAnn_random	6743024	0	0	1	1	0	-	1	0	1	1	1	1	1	1	1	1	1	1	1	1	1	0	0	1	1	1	-	-	0	1	0	1	0	1	0	0	1	1	1	1	1
3116112	chrA02_2	33.8392	chrA02		TGCAGAGATAAAGACATCCTTATCAGAGACCTGAAAGAAAAAATATTACAGATCGGAAGAGCGGTTCAG	TGCAGAGATAAAGACATCCTTATCAGAGACCTGAAAGAAAAAATATTAC	chrAnn_random	6741422	-	0	1	1	0	-	1	0	1	1	1	1	0	1	1	1	1	1	1	1	-	0	0	1	1	1	1	1	0	1	0	1	0	1	0	1	-	1	1	1	1
3129258|F|0-32:G>A-32:G>A	chrA02_2	33.8392	chrA02		TGCAGCTCTTCGATTTGCTTCTTTGTCCGCATGCGTGACCTCCTTGCAGATTCTCGGTTAGAGACCATT	TGCAGCTCTTCGATTTGCTTCTTTGTCCGCATGCGTGACCTCCTTGCAGATTCTCGGTTAGAGACCATT	chrAnn_random	6679613	-	1	0	0	1	2	2	1	2	2	0	0	-	0	2	2	0	0	0	0	2	1	1	0	2	0	0	2	1	0	1	0	1	0	1	0	2	2	2	2	0
5047832	chrA02_2	33.8392	chrA02		TGCAGTGATTCCCTATTGCACTATGTTCAGTTGCAGAAGAGACGTGTCTTCTCTCCTCTGCATCCATGG	TGCAGTGATTCCCTATTGCACTATGTTCAGTTGCAGAAGAGACGTGTCTTCTCTCCTCTGCATCCATGG	chrC02_random	4907904	1	1	0	0	1	0	1	1	1	1	0	0	1	0	1	1	0	0	0	0	1	1	1	0	1	0	0	1	1	0	1	0	1	0	1	0	1	1	1	1	0
3129258	chrA02_2	34.146	chrA02		TGCAGCTCTTCGATTTGCTTCTTTGTCCGCATGCGTGACCTCCTTGCAGATTCTCGGTTAGAGACCATT	TGCAGCTCTTCGATTTGCTTCTTTGTCCGCATGCGTGACCTCCTTGCAGATTCTCGGTTAGAGACCATT	chrAnn_random	6679613	0	0	1	1	0	1	1	0	1	1	1	1	0	1	1	1	1	1	1	1	1	0	0	1	1	1	1	1	0	1	0	1	0	1	0	1	1	1	1	1	1
3076030	chrA02_2	34.1515	chrA02	23559501	TGCAGTCACTGAAGAACCTGGAGTCAACTCTGCTTTGTCTTGATTGGAGCTTCTGGAATCACCTCTGGC	TGCAGTCACTGAAGAACCTGGAGTCAACTCTGCTTTGTCTTGATTGGAGCTTCTGGAATCACCTCTGGC	chrA02	23559501	-	0	1	1	0	1	1	0	1	1	1	1	1	1	1	1	1	1	1	1	1	0	0	1	1	1	-	1	0	1	0	1	-	1	0	1	1	1	1	1	1
3121876	chrA02_2	34.1515	chrA02	23256313	TGCAGAGGTTTGTAGAAGTTCACGCTCTGGTGGTCATTTGAATATTACTCTCTCGGTTCCAAAAAAAAA	TGCAGAGGTTTGTAGAAGTTCACGCTCTGGTGGTCATTTGAATATTACTCTCTCGGTTCCAAAAAAAAA	chrA02	23256313	-	0	1	1	0	1	1	0	1	1	1	1	1	1	1	1	1	1	1	1	1	0	0	1	1	1	1	1	0	1	0	1	0	1	0	1	1	1	1	1	1
4166871	chrA02_2	34.7631	chrA02		TGCAGGCAGTATATGCGTATATGTATGAGTGGATGTCAGTCTCATCTGTGTGGGTATGTATAATTACAG	TGCAGGCAGTATATGCGTATATGTATGAGTGGATGTCAGTCTCATCTGTGTGGGTATGTATAATTACAG	chrC02	44637904	1	-	0	0	1	1	1	1	1	1	0	0	0	0	1	1	0	0	0	0	-	1	1	0	1	0	0	1	1	0	1	0	1	0	1	0	1	1	1	1	0
3084575	chrA02_2	34.7631	chrA02		TGCAGTCGGCCAAAAAACAAGTAAGAACACCAGCTATTTTGTTCTCTAGTTTGTTCTTCACATATTACA	TGCAGTCGGCCAAAAAACAAGTAAGAACACCAGCTATTTTGTTCTCTAGTTTGTTCTTCACATATTACA		NA	-	0	1	1	0	1	1	0	1	1	1	1	1	1	1	1	1	1	1	1	1	0	0	1	-	1	-	1	0	1	0	1	0	1	0	1	1	1	1	1	1
3086152	chrA02_2	34.7631	chrA02		TGCAGATTCTGCGAACTTGAAATTCCCACCAGCTGATGTTCTACTTTATCTTTCCACGAAGCTAGTTCC	TGCAGATTCTGCGAACTTGAAATTCCCACCAGCTGATGTTCTACTTTATCTTTCCACGAAGCTAGTTCC	chrC02_random	4990823	0	0	1	1	0	1	1	0	1	1	1	1	0	1	1	1	1	1	1	1	1	0	0	1	1	1	1	1	0	1	0	1	0	1	0	1	1	1	1	1	1
3110160	chrA02_2	35.068	chrA02		TGCAGCCTTGCACAGTTTGGCCGTTACAATCTTGCTGGTACAATCCGATCCATTGAGAATATCTTTTAC	TGCAGCCTTGCACAGTTTGGCCGTTACAATCTTGCTGGTACAATCCGATCCATTGAGAATATCTTTTAC		NA	-	0	1	1	0	1	1	0	1	1	1	1	-	1	1	1	1	1	1	1	-	0	0	1	1	1	-	-	0	1	0	1	0	1	0	1	-	1	1	1	1
3128281	chrA02_2	35.0699	chrA02	23304310	TGCAGAATCCCAGTAAAGGCCGAAGAAACCATCAATACCGTGCACATTCAACATTACAGATCGGAAGAG	TGCAGAATCCCAGTAAAGGCCGAAGAAACCATCAATACCGTGCACATTCAACATTAC	chrA02	23304310	1	1	0	0	1	1	1	1	1	1	0	0	0	0	1	-	0	0	0	0	1	1	1	0	1	0	0	1	1	0	1	0	1	0	1	0	1	1	1	1	0
5048060	chrA02_2	35.0699	chrA02		TGCAGCAGGAGGCTAGCGATAAGTTGCGTCTTCGAATCTCACGAGACAGATATGCAGCGGAGGTGAAGG	TGCAGCAGGAGGCTAGCGATAAGTTGCGTCTTCGAATCTCACGAGACAGATATGCAGCGGAGGTGAAGG	chrAnn_random	6767109	1	1	0	0	1	1	1	1	1	1	0	0	0	0	1	1	0	0	0	0	1	1	1	0	1	0	0	1	1	0	1	0	1	0	1	0	1	1	1	1	0
5707989	chrA02_2	35.0699	chrA02		TGCAGAGTTGTCCTATCATACCTCAGTTTTACAGATCGGAAGAGCGGTTCAGCAGGAATGCCGAGACCG	TGCAGAGTTGTCCTATCATACCTCAGTTTTAC		NA	1	1	0	0	1	1	1	1	1	1	0	0	0	0	-	1	0	0	0	0	-	1	1	0	-	0	0	1	1	0	1	0	1	0	1	0	1	1	1	1	0
3109001	chrA02_2	35.3673	chrA02		TGCAGCTGTGGAGCCACTATTTTCCAACAGGAAAACATTTACAGATCGGAAGAGCGGTTCAGCAGGAAT	TGCAGCTGTGGAGCCACTATTTTCCAACAGGAAAACATTTAC		NA	-	0	1	1	0	1	1	0	1	1	1	1	1	1	1	1	1	1	1	1	1	0	0	1	1	1	1	1	0	1	0	1	0	1	0	1	1	1	1	1	1
3127387	chrA02_2	35.3673	chrA02		TGCAGTTGGTGGTCTAGTGAGAATATAAAGTAAAAGAAAGTATTGATAGAAAAAAAAATTACAGATCGG	TGCAGTTGGTGGTCTAGTGAGAATATAAAGTAAAAGAAAGTATTGATAGAAAAAAAAATTAC		NA	-	0	1	1	0	1	1	0	1	1	1	1	1	1	1	1	1	1	1	1	1	0	0	1	1	1	-	1	0	1	0	1	0	1	0	1	1	1	1	1	1
5049956	chrA02_2	35.9883	chrA02		TGCAGTATATATAGCATTTACCGAAAAATTACAGATCGGAAGAGCGGTTCAGCAGGAATGCCGAGACCG	TGCAGTATATATAGCATTTACCGAAAAATTAC	chrA05	750790	1	1	0	0	1	1	1	1	1	-	0	0	0	0	1	1	0	0	0	0	1	1	1	0	1	0	0	1	1	0	1	0	1	0	1	0	1	1	-	1	0
3129616	chrA02_2	36.6018	chrA02		TGCAGTTCCACCCTCAAAGAAGCCAGATTCAAGGTACTTTCCCCTAAGCTAGTATTACAGATCGGAAGA	TGCAGTTCCACCCTCAAAGAAGCCAGATTCAAGGTACTTTCCCCTAAGCTAGTATTAC	chrA02_random	1586021	1	1	0	0	1	1	1	1	1	1	0	0	0	0	1	1	0	0	0	0	1	1	1	0	-	0	0	1	1	0	1	0	1	0	1	0	1	1	1	1	0
3138539	chrA02_2	36.6018	chrA02		TGCAGATTCAATCCGAGACTTGAAGGTATGTTTCATTTATTTCGTATATCTTTCCTAGATAAACTGTTA	TGCAGATTCAATCCGAGACTTGAAGGTATGTTTCATTTATTTCGTATATCTTTCCTAGATAAACTGTTA		NA	-	1	0	0	1	1	1	1	1	1	0	0	0	0	1	1	0	0	0	0	-	1	1	0	1	0	0	1	1	0	1	0	1	0	1	0	1	1	1	1	0
3158715	chrA02_2	36.6018	chrA02	23256313	TGCAGAGGTTTGTAGAAGTTCACGCTCTGGTGGTCATTTGAATATTACTCTCTCTCGGTTCCAAAAAAA	TGCAGAGGTTTGTAGAAGTTCACGCTCTGGTGGTCATTTGAATATTACTCTCTCTCGGTTCCAAAAAAA	chrA02	23256313	1	1	0	0	1	-	1	1	1	1	0	0	0	0	1	1	0	0	0	0	1	1	1	0	1	0	0	1	1	0	1	0	1	0	1	0	-	-	1	1	0
5707793	chrA02_2	36.6018	chrA02	23458502	TGCAGCTGGCTTTTGATCTATGCCTTGTTATATCCAAAAGGGGGCATGATCCTATTTGGGATTTAGGTT	TGCAGCTGGCTTTTGATCTATGCCTTGTTATATCCAAAAGGGGGCATGATCCTATTTGGGATTTAGGTT	chrA02	23458502	1	1	0	0	1	1	1	1	1	1	0	0	0	0	1	1	0	0	0	0	-	1	1	0	1	0	0	1	1	0	1	0	1	0	1	0	1	1	1	1	0
4166446	chrA02_2	36.9086	chrA02		TGCAGTAAGCAAGCTATGTCTCGCTTGATTCCTGACATCATCAGCTTATACAGCAGGTAAACCATCTAC	TGCAGTAAGCAAGCTATGTCTCGCTTGATTCCTGACATCATCAGCTTATACAGCAGGTAAACCATCTAC	chrAnn_random	39430447	-	1	0	0	1	1	1	1	1	1	0	0	0	0	1	1	0	0	0	0	1	1	1	0	1	0	0	1	1	0	1	0	1	0	1	0	-	1	1	1	0
3152412	chrA02_2	37.2153	chrA02	23722315	TGCAGACACCGAACATAGCGTTTGGAGAAGCCCAAGTCATTGAGTGAATGTGACTCCAAGCTTTTAGCT	TGCAGACACCGAACATAGCGTTTGGAGAAGCCCAAGTCATTGAGTGAATGTGACTCCAAGCTTTTAGCT	chrA02	23722315	1	1	0	0	1	1	1	1	1	1	0	0	-	0	-	1	0	0	0	0	-	1	1	0	1	0	0	1	1	0	1	0	1	0	1	0	1	1	1	1	0
4120259	chrA02_2	37.2153	chrA02		TGCAGATGAATCAGCAGTGGACTGATGTATCAAGGCAAGGTCGTGGAAACCAACAGAAGTGCCGCAAAA	TGCAGATGAATCAGCAGTGGACTGATGTATCAAGGCAAGGTCGTGGAAACCAACAGAAGTGCCGCAAAA	chrA09	2368555	1	1	0	0	1	1	1	1	1	1	0	0	0	0	1	1	0	0	0	0	1	1	1	0	-	0	0	1	1	0	1	0	1	0	1	0	-	1	1	1	0
4165747	chrA02_2	37.2153	chrA02		TGCAGGAGAATAAGGGTGATCCAAATTTGAGAGATATCCTCTTTCTCTCCCTGGGGTTGTGTAGCTGCC	TGCAGGAGAATAAGGGTGATCCAAATTTGAGAGATATCCTCTTTCTCTCCCTGGGGTTGTGTAGCTGCC	chrAnn_random	47382662	1	-	0	0	1	1	1	1	1	1	0	0	0	0	-	1	0	0	0	0	1	1	1	0	1	0	0	1	1	0	1	0	1	0	1	0	1	1	1	1	0
5707961	chrA02_2	37.2153	chrA02		TGCAGAATACACATAAGAGAGAAAAACTTATTACAGATCGGAAGAGCGGTTCAGCAGGAATGCCGAGAC	TGCAGAATACACATAAGAGAGAAAAACTTATTAC		NA	1	1	0	0	1	1	1	1	1	1	0	0	1	0	1	1	0	0	0	0	1	1	1	0	1	0	0	1	-	0	1	0	1	0	1	0	1	1	1	1	0
26680050	chrA02_2	37.8326	chrA02	23467346	TGCAGGGCATGACACGGCTCAGATCTCTTTCTATCTATATTACAGACGAGAGGTATACTATGGAAACTT	TGCAGGGCATGACACGGCTCAGATCTCTTTCTATCTATATTACAGACGAGAGGTATACTATGGAAACTT	chrA02	23467346	1	1	0	0	1	1	1	1	1	1	0	0	0	0	1	1	0	0	0	0	0	1	-	0	1	0	0	1	1	0	1	0	1	0	1	0	1	1	1	1	0
4168669	chrA02_2	38.4537	chrA02		TGCAGAACAAAAAGAAAACAGTTTTAGACATCATAGACAATAGCGACAGACAATGCCATAGGTGACAAA	TGCAGAACAAAAAGAAAACAGTTTTAGACATCATAGACAATAGCGACAGACAATGCCATAGGTGACAAA	chrAnn_random	43970681	1	1	0	0	1	1	1	1	1	1	0	0	0	0	1	1	0	0	0	0	1	1	1	0	0	0	0	1	1	0	1	0	1	0	1	0	1	1	1	1	0
3100728	chrA02_2	38.7643	chrA02	24000590	TGCAGTCTCTTGAAGTCCCACATGAGTCTCTTCCTAGCTGGAGTTGCCATTGCTTTACAGATCGGAAGA	TGCAGTCTCTTGAAGTCCCACATGAGTCTCTTCCTAGCTGGAGTTGCCATTGCTTTAC	chrA02	24000590	1	-	0	0	1	1	1	1	1	1	0	0	0	0	1	-	0	0	0	0	-	1	1	0	1	0	0	1	1	0	1	0	1	0	1	0	1	1	1	1	0
3120717	chrA02_2	39.0729	chrA02	23722242	TGCAGGTATCTATCTGTCTGTTTACTTTCTATTTATAGTAATTTCCTAATTTATATGCATCATCCTCAT	TGCAGGTATCTATCTGTCTGTTTACTTTCTATTTATAGTAATTTCCTAATTTATATGCATCATCCTCAT	chrA02	23722242	1	1	0	0	1	-	1	1	1	1	0	0	1	0	1	1	0	0	0	0	1	1	1	0	1	0	0	1	1	0	1	0	1	0	1	0	1	1	1	1	0
4166376	chrA02_2	39.0729	chrA02	23687121	TGCAGGAACCGTTTCCAATGGGTACCAACATACGATCAAGACCAGGAAAGCCAAGAAGCAGTAACACTG	TGCAGGAACCGTTTCCAATGGGTACCAACATACGATCAAGACCAGGAAAGCCAAGAAGCAGTAACACTG	chrA02	23687121	1	1	0	0	1	1	1	1	1	1	0	0	1	0	1	1	0	0	0	0	1	1	1	0	1	0	0	1	1	0	1	0	1	0	1	0	1	1	1	1	0
5049541	chrA02_2	39.0729	chrA02	23698337	TGCAGAACTGTAAAGCCAAACACAATGTCACACACATCCACAAACTTATTGATATACACTTCACAGTAA	TGCAGAACTGTAAAGCCAAACACAATGTCACACACATCCACAAACTTATTGATATACACTTCACAGTAA	chrA02	23698337	-	1	0	0	1	1	1	1	1	1	0	0	1	0	1	1	0	0	0	0	1	1	1	0	1	0	0	1	1	0	1	0	1	0	1	0	1	1	1	1	0
3122127	chrA02_2	39.3816	chrA02		TGCAGTCAAGACTCTCGTGTAATAAGTCCGTAATATTTTTATTTTCCTCCTTTTTATTACAGATCGGAA	TGCAGTCAAGACTCTCGTGTAATAAGTCCGTAATATTTTTATTTTCCTCCTTTTTATTAC		NA	-	1	0	0	1	1	-	1	1	1	0	0	1	0	1	1	0	0	0	0	1	1	1	0	1	0	0	1	1	0	1	0	1	0	1	0	-	1	1	1	0
3150550	chrA02_2	39.6902	chrA02		TGCAGATGATGGTGACTTCGCTTATTGATGTTATGGTGTATTACAGATCGGAAGAGCGGTTCAGCAGGA	TGCAGATGATGGTGACTTCGCTTATTGATGTTATGGTGTATTAC		NA	1	1	0	0	1	1	1	1	1	1	0	0	1	0	1	1	0	0	0	0	1	1	1	0	1	0	0	1	1	0	1	0	1	0	1	0	1	1	1	1	0
3118705	chrA02_2	40.9481	chrA02	24195530	TGCAGAAACCATTATTGTGGGTGATCAAAAGGGAGAGTTTTTACATAAACGTGCTAATGAATTACAGAT	TGCAGAAACCATTATTGTGGGTGATCAAAAGGGAGAGTTTTTACATAAACGTGCTAATGAATTAC	chrA02	24195530	-	0	1	1	0	1	1	0	1	1	1	1	1	1	1	1	1	1	1	1	1	0	0	1	1	1	1	0	0	1	0	1	0	1	0	1	1	1	1	1	1
3118705|F|0-39:T>C-39:T>C	chrA02_2	40.9481	chrA02	24195530	TGCAGAAACCATTATTGTGGGTGATCAAAAGGGAGAGTTTTTACATAAACGTGCTAATGAATTACAGAT	TGCAGAAACCATTATTGTGGGTGATCAAAAGGGAGAGTTTTTACATAAACGTGCTAATGAATTAC	chrA02	24195530	1	1	0	0	1	2	2	1	2	2	0	0	2	2	2	2	0	0	0	0	2	1	1	0	2	0	0	1	1	2	1	0	1	0	1	0	2	2	2	2	0
3124490	chrA02_2	40.9481	chrA02	24195530	TGCAGAAACCATTATTGTGGGTGATCAAAAGGGAGAGTTCTTACATAAACGTGCTGATGAGTTACAGAT	TGCAGAAACCATTATTGTGGGTGATCAAAAGGGAGAGTTCTTACATAAACGTGCTGATGAGTTAC	chrA02	24195530	1	1	0	0	1	1	1	1	1	1	0	0	1	1	1	1	0	0	0	0	-	1	1	0	1	0	0	1	1	1	1	0	1	0	1	0	1	1	1	1	0
3166548	chrA02_2	41.2511	chrA02	24249177	TGCAGCAGCATCAGGATCCGTTGCTCGAACTTGGATGCTCTTGCAAAAACGAGCTTGCTCTGGTACACT	TGCAGCAGCATCAGGATCCGTTGCTCGAACTTGGATGCTCTTGCAAAAACGAGCTTGCTCTGGTACACT	chrA02	24249177	1	1	0	0	1	-	1	1	1	1	0	0	1	1	1	1	0	0	0	0	1	1	1	0	1	0	0	1	1	1	1	0	1	0	1	0	-	1	1	1	0
3128799	chrA02_2	41.8609	chrA02	24243582	TGCAGGTTGGTAAAGAAAAAAACAGATCTTAGATTGTCATGTTTCTCTAATTACAGATCGGAAGAGCGG	TGCAGGTTGGTAAAGAAAAAAACAGATCTTAGATTGTCATGTTTCTCTAATTAC	chrA02	24243582	1	1	0	0	1	1	1	1	1	1	0	0	0	1	-	1	0	0	0	0	1	1	1	0	1	0	0	1	1	1	1	0	1	0	1	0	1	1	1	1	0
3134273	chrA02_2	41.8609	chrA02	24243688	TGCAGGTTGGTAAAAAAAATAAACTGATCTTAGATTGTCATGTTTCTCTAATTACAGATCGGAAGAGCG	TGCAGGTTGGTAAAAAAAATAAACTGATCTTAGATTGTCATGTTTCTCTAATTAC	chrA02	24243688	-	1	0	0	1	1	1	1	1	1	0	0	0	1	1	1	0	0	0	0	-	1	1	0	1	0	0	1	1	0	1	0	1	0	1	0	1	1	1	1	0
4111300	chrA02_2	41.8609	chrA02	24170203	TGCAGATTATAACCATCATCATAACACTTTACAGATCGGAAGAGCGGTTCAGCAGGAATGCCGAGACCG	TGCAGATTATAACCATCATCATAACACTTTAC	chrA02	24170203	1	1	0	0	1	1	1	1	1	1	0	0	0	1	1	1	0	0	0	0	1	1	1	0	1	0	0	1	1	0	1	0	1	0	1	0	1	1	1	1	0
44647447	chrA02_2	41.8663	chrA02		TGCAGAATATCAGCGCCGGCTCTGGACGTGTGCGGACGGTGCTTTGGCACAGGGTCTCACCATTTTTTT	TGCAGAATATCAGCGCCGGCTCTGGACGTGTGCGGACGGTGCTTTGGCACAGGGTCTCACCATTTTTTT		NA	-	0	1	1	0	1	1	0	1	1	1	1	1	1	-	1	1	1	1	1	-	0	0	1	1	1	1	0	0	-	0	1	0	1	0	1	0	1	1	1	1
3085746	chrA02_2	42.1712	chrA02	24446303	TGCAGACACCACCATGTCTTCCCAAGTTATTATCTCACAATGGAGGCAATGCTATTGGATCTCTAAGGC	TGCAGACACCACCATGTCTTCCCAAGTTATTATCTCACAATGGAGGCAATGCTATTGGATCTCTAAGGC	chrA02	24446303	0	0	1	1	0	1	1	0	1	1	1	1	1	1	-	1	1	1	1	1	-	0	0	1	1	1	1	0	0	1	0	1	0	1	0	1	0	1	1	1	1
3085746|F|0-22:C>G-22:C>G	chrA02_2	42.1712	chrA02	24446303	TGCAGACACCACCATGTCTTCCCAAGTTATTATCTCACAATGGAGGCAATGCTATTGGATCTCTAAGGC	TGCAGACACCACCATGTCTTCCCAAGTTATTATCTCACAATGGAGGCAATGCTATTGGATCTCTAAGGC	chrA02	24446303	1	1	0	0	1	2	0	-	2	2	2	2	0	2	2	2	2	0	2	2	0	1	1	0	2	2	2	1	1	2	1	2	1	2	-	0	1	2	2	0	0
3085880	chrA02_2	43.0839	chrA02		TGCAGTTCTTGGATTCACTAGTGCTTGAGCTAAGTTTTACAGATCGGAAGAGCGGTTCAGCAGGAATGC	TGCAGTTCTTGGATTCACTAGTGCTTGAGCTAAGTTTTAC		NA	1	1	0	0	1	1	1	1	1	1	0	0	1	1	1	1	0	-	0	0	1	1	1	0	0	0	0	1	1	-	1	0	1	0	1	0	1	1	1	1	0
3132400	chrA02_2	43.0839	chrA02		TGCAGATGAAGAGCCCAATATCACTGCATACCTGCGTAAGACACAAAGGCAGATTAGCCAAAACATCCA	TGCAGATGAAGAGCCCAATATCACTGCATACCTGCGTAAGACACAAAGGCAGATTAGCCAAAACATCCA		NA	1	1	0	0	1	1	-	1	1	1	0	0	-	1	1	1	0	1	0	0	1	1	1	0	0	0	0	1	1	1	1	0	1	0	1	0	1	1	1	1	0
4335059	chrA02_2	43.3869	chrA02	24433989	TGCAGACTAATGCTATTACAAAGAATTTTGCTCTCGTCATCTTTTGCTCATCCTTCTCATGCAGTGCCC	TGCAGACTAATGCTATTACAAAGAATTTTGCTCTCGTCATCTTTTGCTCATCCTTCTCATGCAGTGCCC	chrA02	24433989	1	1	0	0	1	-	-	1	1	1	0	0	1	-	1	-	0	1	0	0	1	1	1	0	0	0	0	1	1	0	1	0	1	0	1	0	1	1	1	1	0
3144508	chrA02_2	43.4799	chrA02	24785164	TGCAGCATTCACTTTTCCGTATCAGGAGCTAGCTGGGACAATTACAGATCGGAAGAGCGGTTCAGCAGG	TGCAGCATTCACTTTTCCGTATCAGGAGCTAGCTGGGACAATTAC	chrA02	24785164	-	0	1	1	0	1	1	0	1	1	1	1	0	1	1	-	1	-	1	1	-	0	0	1	1	1	-	0	0	0	0	1	-	1	0	1	0	1	1	1	1
3143045	chrA02_2	43.9985	chrA02	24509722	TGCAGATTTCGCATGTCTGTCCTTTCAGCTCTTGCACTGATCTTATCTGCACAAATAAAACGACGTGGG	TGCAGATTTCGCATGTCTGTCCTTTCAGCTCTTGCACTGATCTTATCTGCACAAATAAAACGACGTGGG	chrA02	24509722	1	1	0	0	1	1	1	1	1	1	0	0	0	1	1	1	0	1	0	0	-	1	1	0	0	0	0	1	1	0	1	0	1	0	1	0	1	1	1	1	0
5121212	chrA02_2	44.3071	chrA02	24567901	TGCAGCCGCCATATTCTCCGACGGATTGAATCGGATAACTTCTTAGCTCTCTCTCTCTCTCCTCGCCGG	TGCAGCCGCCATATTCTCCGACGGATTGAATCGGATAACTTCTTAGCTCTCTCTCTCTCTCCTCGCCGG	chrA02	24567901	1	1	0	0	1	1	1	1	1	1	0	0	0	1	1	1	0	1	0	0	-	1	1	0	0	0	0	1	1	1	1	0	1	0	1	0	1	1	1	1	0
7508557	chrA02_2	45.696	chrA02		TGCAGAATCATTTCAAAGACCAAGTTATTACAAGAATATTTGTTATGGTCAAATGTATAGATCGGAAGA	TGCAGAATCATTTCAAAGACCAAGTTATTACAAGAATATTTGTTATGGTCAAATTTAC		NA	1	1	0	0	1	1	1	1	1	1	0	0	0	1	-	1	0	1	0	0	-	1	1	0	0	0	0	1	1	1	1	0	1	0	-	0	-	1	1	1	0
4165376	chrA03_1	0	chrA03		TGCAGAGTGAGATTGGAAGAACTCGACGGTATGCTATACGGATTACACCAATCACTTTGAGAGATGAGA	TGCAGAGTGAGATTGGAAGAACTCGACGGTATGCTATACGGATTACACCAATCACTTTGAGAGATGAGA	chrC03	724049	1	1	0	0	1	1	1	-	1	1	1	0	1	-	0	1	1	1	1	1	1	1	1	1	1	-	1	1	1	0	1	1	1	1	1	1	1	1	0	1	1
3118401	chrA03_1	1.0274	chrA03	417517	TGCAGAGGAAGGGAACTCGATTCCTGAATATGACTATCTTCCGTACTTCTACTCTCGAGCCTTTACAGA	TGCAGAGGAAGGGAACTCGATTCCTGAATATGACTATCTTCCGTACTTCTACTCTCGAGCCTTTACAGA	chrA03	417517	1	1	0	0	1	1	1	1	1	1	1	0	0	1	0	1	1	1	1	1	-	1	1	1	1	1	1	1	1	0	1	1	1	1	1	1	1	1	0	1	1
3085227	chrA03_1	1.97079	chrA03	156413	TGCAGCAGCATTGTTACCTTCTCATAGTAAGAACTTTTACAGATCGGAAGAGCGGTTCAGCAGGAATGC	TGCAGCAGCATTGTTACCTTCTCATAGTAAGAACTTTTAC	chrA03	156413	1	1	0	0	1	1	1	1	1	1	1	0	1	-	0	1	-	1	1	1	1	1	1	1	1	1	1	1	-	0	1	1	1	-	1	1	1	1	0	1	1
4332639	chrA03_1	1.97079	chrA03		TGCAGATTGTGGCGCCGCGTATCAGCTTTTTGAGGTTGACTCATAGCGATGAGTCAAAATGTGAGTTAG	TGCAGATTGTGGCGCCGCGTATCAGCTTTTTGAGGTTGACTCATAGCGATGAGTCAAAATGTGAGTTAG		NA	1	1	0	0	1	1	1	1	1	1	1	0	1	1	0	1	1	1	1	-	1	1	1	1	1	1	1	1	1	0	1	1	1	1	1	1	1	1	0	1	1
5121745	chrA03_1	1.97079	chrA03		TGCAGAACGCAATGGAGCTTTTTACAGATCGGAAGAGCGGTTCAGCAGGAATGCCGAGACCGATCTCGT	TGCAGAACGCAATGGAGCTTTTTAC		NA	1	1	0	0	1	1	1	1	1	1	1	0	1	1	0	1	1	-	1	-	1	1	1	1	1	-	1	1	1	0	1	1	1	1	1	1	1	1	0	1	1
4335799	chrA03_1	2.27567	chrA03	451136	TGCAGCTTGCTTTGGCGTTGCGGCTATCCTCTGAGGCTACTTGCGCTGACGATCCGAACTTTCTGGATC	TGCAGCTTGCTTTGGCGTTGCGGCTATCCTCTGAGGCTACTTGCGCTGACGATCCGAACTTTCTGGATC	chrA03	451136	-	1	0	0	1	1	1	1	1	1	1	0	0	-	0	1	-	1	1	1	1	1	1	1	1	1	-	1	1	0	1	1	1	1	1	1	1	1	0	1	1
3216787	chrA03_1	3.85795	chrA03	786135	TGCAGGATTCTCACTTGGTCTTGTTGCATTGGGTATGTCTTGGATTTTGGCTACTGAATTATTTTTTTT	TGCAGGATTCTCACTTGGTCTTGTTGCATTGGGTATGTCTTGGATTTTGGCTACTGAATTATTTTTTTT	chrA03	786135	1	1	0	0	1	0	1	1	1	1	1	0	1	-	0	1	1	1	1	1	1	1	1	1	1	-	1	1	1	0	1	1	1	1	1	1	1	1	0	1	1
4333331	chrA03_1	3.85795	chrA03		TGCAGTTCCGTCTGTGCAGTATTACAGATCGGAAGAGCGGTTCAGCAGGAATGCCGAGACCGATCTCGT	TGCAGTTCCGTCTGTGCAGTATTAC		NA	1	-	0	0	1	0	1	1	1	1	1	0	1	1	0	1	1	1	1	-	1	1	1	1	1	-	1	1	1	0	1	1	1	1	1	1	1	1	0	1	1
5155974	chrA03_1	4.48295	chrA03		TGCAGTTTCGGTTGGAAAAAAAAAAGGAATGAGTTCGATGATATTCTCCACAGTCCGTGGAATAGGATC	TGCAGTTTCGGTTGGAAAAAAAAAAGGAATGAGTTCGATGATATTCTCCACAGTCCGTGGAATAGGATC	chrA03_random	200859	1	1	0	0	1	0	1	1	1	1	1	0	1	1	0	1	1	1	1	1	1	1	1	1	1	1	1	1	1	0	1	1	1	1	1	1	1	1	0	1	1
3101486	chrA03_1	4.79351	chrA03	685749	TGCAGTTTGGGTTGAAAAAAATAAAGGAATGTGTTCGATGATATTCTCCACAGTACGTGGAATAGGATC	TGCAGTTTGGGTTGAAAAAAATAAAGGAATGTGTTCGATGATATTCTCCACAGTACGTGGAATAGGATC	chrA03	685749	-	1	0	0	1	0	1	1	1	1	1	0	1	1	0	1	1	1	1	1	1	1	1	1	1	1	-	1	1	0	1	1	1	1	1	1	1	1	0	1	1
4106901	chrA03_1	4.79351	chrA03	876652	TGCAGGTGAAACCAGTTATTTCTTTCAGTGGAGAGGTAATTTACTGTTTGCCTTCTTATTCTTGAAACA	TGCAGGTGAAACCAGTTATTTCTTTCAGTGGAGAGGTAATTTACTGTTTGCCTTCTTATTCTTGAAACA	chrA03	876652	1	1	0	0	1	0	1	1	1	1	1	0	1	-	0	1	-	1	1	1	-	1	1	1	1	1	1	1	1	0	1	1	1	1	1	1	1	1	0	1	1
3077621	chrA03_1	5.41079	chrA03		TGCAGTCATGTAGGAACGTATCTTGAACTGCTTTGTATTCAATAATGAAATTTTACAGATCGGAAGAGC	TGCAGTCATGTAGGAACGTATCTTGAACTGCTTTGTATTCAATAATGAAATTTTAC		NA	1	1	0	0	1	0	1	1	1	1	1	0	-	1	0	1	1	-	1	1	1	-	1	1	1	-	-	1	-	0	1	1	1	1	1	1	1	1	0	1	1
3106405	chrA03_1	5.41079	chrA03	849011	TGCAGGGTTTTGGATGAAAAGCTGAGAAAGGCTTTCCACAGGTACATCGAGATTAGAGGGATAACGCCT	TGCAGGGTTTTGGATGAAAAGCTGAGAAAGGCTTTCCACAGGTACATCGAGATTAGAGGGATAACGCCT	chrA03	849011	-	1	0	0	1	0	1	1	1	1	1	0	0	1	0	1	1	1	1	1	1	1	1	1	1	1	1	1	1	0	1	-	1	1	1	1	1	-	0	1	1
3124179	chrA03_1	6.04774	chrA03		TGCAGGTTTGTTGTTGTTATCTTTCAAGTTTTCACGGTTCAACTCATTACAGATCGGAAGAGCGGTTCA	TGCAGGTTTGTTGTTGTTATCTTTCAAGTTTTCACGGTTCAACTCATTAC	chrA03_random	294111	1	1	0	0	1	0	1	1	1	1	1	0	0	1	0	1	1	1	1	-	1	1	1	1	1	-	1	1	1	0	1	1	1	1	1	1	1	1	0	1	1
3084995	chrA03_1	7.34644	chrA03	1067687	TGCAGTGATATATACAGTATGAATGTCTACATTGCCTCGAGATAAGAACCAGAACTTCTATTGCAGTTT	TGCAGTGATATATACAGTATGAATGTCTACATTGCCTCGAGATAAGAACCAGAACTTCTATTGCAGTTT	chrA03	1067687	1	1	0	0	1	0	1	1	1	1	1	0	0	1	0	1	1	1	1	1	-	1	1	1	1	-	1	1	1	0	1	1	1	1	1	1	1	1	0	1	1
3105561	chrA03_1	8.31418	chrA03		TGCAGCAATCTTCTCCCACTTCTCCTCTGATTCATCTGTATAACTCGCAAGAGCTCTCTCGAAGGCTAT	TGCAGCAATCTTCTCCCACTTCTCCTCTGATTCATCTGTATAACTCGCAAGAGCTCTCTCGAAGGCTAT	chrA03_random	410620	1	1	0	0	1	0	1	1	1	1	1	0	0	1	0	1	-	1	-	1	1	1	1	1	1	1	-	1	1	0	1	1	1	1	0	1	1	1	1	1	1
3160846	chrA03_1	8.31418	chrA03		TGCAGTTGTTTGGAAAACCTAAAACCGAAAGCAACAACATATTTACAGATCGGAAGAGCGGTTCAGCAG	TGCAGTTGTTTGGAAAACCTAAAACCGAAAGCAACAACATATTTAC		NA	1	1	0	0	1	0	1	1	1	1	1	0	1	1	0	1	1	1	1	-	1	1	1	1	1	1	1	1	1	0	1	1	1	1	1	1	1	1	1	1	1
3128467	chrA03_1	13.8314	chrA03	2705429	TGCAGATACCGGTCAATCCTCTCTTGCACCACAGGTTGGACCATTTTGAGCCACTCGATTCCGTCTGGC	TGCAGATACCGGTCAATCCTCTCTTGCACCACAGGTTGGACCATTTTGAGCCACTCGATTCCGTCTGGC	chrA03	2705429	1	1	0	0	1	0	0	1	1	1	1	0	0	1	1	1	1	1	1	1	0	1	0	1	1	1	1	1	1	0	1	1	1	1	1	1	1	1	1	1	1
3179267	chrA03_1	14.1439	chrA03	2303091	TGCAGGCTGTGTTCTTGCTGAATTGCTCCTTGGACAGGTACTTTACAGATCGGAAGAGCGGTTCAGCAG	TGCAGGCTGTGTTCTTGCTGAATTGCTCCTTGGACAGGTACTTTAC	chrA03	2303091	1	1	0	0	1	0	0	1	1	1	1	0	0	1	-	1	1	1	1	1	0	1	0	1	-	1	1	1	1	0	1	1	1	1	1	1	1	1	1	1	1
3115586	chrA03_1	14.4507	chrA03	2542860	TGCAGATGCAGAAATGAGAATTGTATTAGGCCTCTCTCTCTCAACGCTGCTCTCGAGAAAACCCAGCTG	TGCAGATGCAGAAATGAGAATTGTATTAGGCCTCTCTCTCTCAACGCTGCTCTCGAGAAAACCCAGCTG	chrA03	2542860	-	1	0	0	1	0	0	1	1	1	1	0	1	1	1	1	1	1	1	-	0	1	0	1	1	1	1	1	-	0	1	1	1	1	1	1	-	1	1	1	1
3078871	chrA03_1	15.3766	chrA03	2595763	TGCAGACAAGTAACAGGAAAACATCTTGAGTCTTTGCACCAATCTCTCACTTAGTAGATTCAACTATTA	TGCAGACAAGTAACAGGAAAACATCTTGAGTCTTTGCACCAATCTCTCACTTAGTAGATTCAACTATTA	chrA03	2595763	1	1	0	0	1	0	0	1	1	1	1	0	1	1	1	1	1	1	1	1	0	1	0	1	1	1	1	1	-	0	1	1	1	1	1	1	1	1	1	1	1
3113748	chrA03_1	15.3766	chrA03		TGCAGGCAAACATGCCCGAAGATGAACTAGTAGGGGATGCCTTCCTCGTGGCAATATCCAACTGCCATT	TGCAGGCAAACATGCCCGAAGATGAACTAGTAGGGGATGCCTTCCTCGTGGCAATATCCAACTGCCATT		NA	-	1	0	0	1	0	0	1	1	1	1	0	1	1	1	1	-	1	1	1	0	1	0	1	1	-	1	1	1	0	1	1	1	1	1	1	1	1	1	1	1
3175997	chrA03_1	15.3766	chrA03	2473852	TGCAGAAACAAAAAAAAGGTGAGATTTTTTGTTTTTTGTTTCTATGCTTTAGAGCTTCTTTTGTTAGCT	TGCAGAAACAAAAAAAAGGTGAGATTTTTTGTTTTTTGTTTCTATGCTTTAGAGCTTCTTTTGTTAGCT	chrA03	2473852	-	1	0	0	1	0	0	1	1	1	1	0	1	1	1	-	-	1	1	1	0	-	0	1	1	1	1	-	1	0	1	1	1	1	-	1	1	1	1	1	1
4115770	chrA03_1	15.3766	chrA03	2545907	TGCAGCAGCTGGGATTTTAGACGAAACTGGTCAACACTATGTGAGGATCAAGAAAACTAAAAACTCTTC	TGCAGCAGCTGGGATTTTAGACGAAACTGGTCAACACTATGTGAGGATCAAGAAAACTAAAAACTCTTC	chrA03	2545907	1	1	0	0	1	0	0	1	1	1	1	0	1	1	1	1	1	1	1	1	0	1	0	1	1	-	1	1	1	0	1	1	1	1	1	1	-	1	1	1	1
28273160	chrA03_1	15.6343	chrA03	2532353	TGCAGCCAATGGCACGGCTTGAGCAAACAAACCACCGCAGTTTTGGTTATTATAGCTCTAAATTATCAT	TGCAGCCAATGGCACGGCTTGAGCAAACAAACCACCGCAGTTTTGGTTATTATAGCTCTAAATTATCAT	chrA03	2532353	0	0	1	1	1	1	1	1	1	0	0	1	1	1	1	-	1	0	0	1	1	1	1	0	-	1	0	-	1	1	1	0	0	0	1	0	1	1	1	0	1
3113491	chrA03_1	15.681	chrA03	2532349	TGCAGCAGCCAATGGCAAAGCTTGAGCAAACAAACCACCGCAGTTTTGGTTATTATAGCTCTAAATTAT	TGCAGCAGCCAATGGCAAAGCTTGAGCAAACAAACCACCGCAGTTTTGGTTATTATAGCTCTAAATTAT	chrA03	2532349	1	1	0	0	1	0	0	1	1	1	1	0	1	-	1	-	-	1	1	1	0	1	0	1	-	1	1	1	1	0	1	1	1	1	1	1	1	1	1	1	1
4335921	chrA03_1	15.681	chrA03	2382529	TGCAGCTGCTTTTGCTAAAGGCCTGCTGGACCTAGAAGGACAGCTGACCCCAATCCTGGTTCGCCGTTT	TGCAGCTGCTTTTGCTAAAGGCCTGCTGGACCTAGAAGGACAGCTGACCCCAATCCTGGTTCGCCGTTT	chrA03	2382529	1	1	0	0	1	0	0	-	1	1	1	0	1	1	1	1	1	1	1	-	0	1	0	1	1	1	1	1	1	0	1	1	1	1	1	1	1	1	1	1	1
3089103	chrA03_1	16.3021	chrA03	2593542	TGCAGCGGTACCAGAAGCAACAGTGATAAAATCCGCCATTCAAAGGAAGCCCACTTCTAAGCTCCATGA	TGCAGCGGTACCAGAAGCAACAGTGATAAAATCCGCCATTCAAAGGAAGCCCACTTCTAAGCTCCATGA	chrA03	2593542	1	1	0	0	1	0	0	1	1	1	1	0	1	1	1	1	1	1	1	1	0	1	0	1	-	1	1	1	1	0	1	1	1	1	1	1	-	1	1	1	1
3143305	chrA03_1	16.931	chrA03	2762614	TGCAGTATCGCCTTTATGCTTATCAGGATGCCACTTCTGTAAAATGGAACCACAAAAAAAACATTCTCA	TGCAGTATCGCCTTTATGCTTATCAGGATGCCACTTCTGTAAAATGGAACCACAAAAAAAACATTCTCA	chrA03	2762614	-	1	0	0	1	0	0	1	1	1	1	0	1	1	1	1	1	1	1	1	0	-	0	1	1	1	1	1	1	0	1	1	1	1	1	1	1	1	1	1	1
3109107	chrA03_1	17.8744	chrA03	2468001	TGCAGCAACTACTACGAGGACAACAAGAACTACTTGGAAAGCATTTTCAGTTTCGTTGAAACTTCACCG	TGCAGCAACTACTACGAGGACAACAAGAACTACTTGGAAAGCATTTTCAGTTTCGTTGAAACTTCACCG	chrA03	2468001	1	1	0	0	1	0	0	1	1	1	1	0	0	-	1	1	-	1	1	1	-	1	0	1	1	1	1	1	1	0	1	1	1	1	1	1	1	1	1	1	1
3091099	chrA03_1	18.1909	chrA03		TGCAGATGACATCAACGAGATCAGGACAACAAACAAAAGACTATCCTCTAAAATTATAGCAATCACTGG	TGCAGATGACATCAACGAGATCAGGACAACAAACAAAAGACTATCCTCTAAAATTATAGCAATCACTGG		NA	-	1	0	0	1	0	0	1	1	1	1	0	0	1	1	1	1	1	1	1	0	1	0	1	1	1	1	1	1	0	1	1	1	1	1	1	1	1	1	1	1
4119327	chrA03_1	18.3011	chrA03	2500802	TGCAGGTTCTTCACTGGCAAATAGTTTTACAGATCGGAAGAGCGGTTCAGCAGGAATGCCGAGACCGAT	TGCAGGTTCTTCACTGGCAAATAGTTTTAC	chrA03	2500802	0	0	1	1	1	1	1	1	1	0	0	1	1	1	1	1	1	0	0	1	1	1	1	0	-	1	0	1	1	1	1	0	0	0	1	0	1	1	1	0	1
3086759	chrA03_1	18.8255	chrA03	2827521	TGCAGATAATGTCATTGCAAAGGAATAAAAATACAAAATATCTTGCAATTCAAATATATTCTTTCCAAA	TGCAGATAATGTCATTGCAAAGGAATAAAAATACAAAATATCTTGCAATTCAAATATATTCTTTCCAAA	chrA03	2827521	1	1	0	0	1	0	0	1	1	1	1	0	0	1	1	1	1	1	1	1	0	1	0	1	1	0	1	1	-	0	1	1	1	1	1	1	1	1	1	1	1
4112804	chrA03_1	18.924	chrA03	2481730	TGCAGTCTAGAAGTCCCAAATACATATCTCTGCTCAACCATCTTAGAATATATATACCTGAGGTGAGAA	TGCAGTCTAGAAGTCCCAAATACATATCTCTGCTCAACCATCTTAGAATATATATACCTGAGGTGAGAA	chrA03	2481730	-	0	1	1	1	1	1	1	1	0	0	1	1	1	-	1	1	0	0	-	1	1	1	0	1	1	0	1	1	1	1	0	0	0	1	0	1	1	1	0	1
5048195	chrA03_1	19.8674	chrA03		TGCAGAGACCGATGAGACCAGGGTCAAGTTTCTGAGGCTTTCACACAGATTAGGGAAAACTCCACGTAA	TGCAGAGACCGATGAGACCAGGGTCAAGTTTCTGAGGCTTTCACACAGATTAGGGAAAACTCCACGTAA	chrC03	3510830	-	0	1	1	1	1	1	1	1	0	0	1	1	1	-	1	0	0	0	1	1	1	1	0	1	1	0	1	1	-	1	0	0	0	-	0	1	1	1	0	1
3085448	chrA03_1	20.0864	chrA03	3027364	TGCAGCTCCATCTACGAATAAACAGACACAAGATTGCCCCTAACATAACTCAGTTCAGTTCTCAGCTTA	TGCAGCTCCATCTACGAATAAACAGACACAAGATTGCCCCTAACATAACTCAGTTCAGTTCTCAGCTTA	chrA03	3027364	1	1	0	0	1	0	0	1	1	1	1	0	0	1	-	1	1	1	1	-	0	-	0	1	1	-	1	1	1	0	1	1	1	1	1	1	-	1	1	1	1
3128724	chrA03_1	20.7233	chrA03	2831986	TGCAGCAACTATAAACCTGATGGGATTGCAGGTAGGATTGATTCCTTAGAGTAATACGGATTACAGATC	TGCAGCAACTATAAACCTGATGGGATTGCAGGTAGGATTGATTCCTTAGAGTAATACGGATTAC	chrA03	2831986	1	1	0	0	1	0	0	1	1	1	1	0	0	1	-	-	1	1	1	-	0	1	0	1	1	-	1	1	1	0	1	1	1	1	1	1	1	1	1	1	1
3131750	chrA03_1	21.0378	chrA03	2810992	TGCAGGTCCAAGGACGGTGCCTCTAAGGACGCAAAGGAGTTTGACATGGACTACGACATTCTAGTGGTA	TGCAGGTCCAAGGACGGTGCCTCTAAGGACGCAAAGGAGTTTGACATGGACTACGACATTCTAGTGGTA	chrA03	2810992	1	1	0	0	1	0	0	1	1	1	1	0	1	1	1	1	-	1	1	1	0	1	0	1	1	1	1	1	1	0	-	1	1	1	1	1	1	1	1	1	1
4335079	chrA03_1	21.0378	chrA03	2863707	TGCAGTACTTGGCGGAAGCTTAGCTACACTGGTTGGAGACTGAAGAACATCGGAGTCGGACTGTTTCAT	TGCAGTACTTGGCGGAAGCTTAGCTACACTGGTTGGAGACTGAAGAACATCGGAGTCGGACTGTTTCAT	chrA03	2863707	1	1	0	0	1	0	0	1	1	1	1	0	1	1	-	1	-	1	1	-	0	1	0	1	-	-	1	1	1	0	1	1	1	1	1	1	1	1	1	1	1
4115263	chrA03_1	21.113	chrA03		TGCAGTGAGTGAGGTTTGGGAAAAATTCTATCTGCAATGATATTGGCAACGCTCATCTGTGCTGCACTT	TGCAGTGAGTGAGGTTTGGGAAAAATTCTATCTGCAATGATATTGGCAACGCTCATCTGTGCTGCACTT	chrC03	3794263	-	0	1	1	1	1	1	1	1	0	0	1	0	1	1	1	1	0	0	1	1	1	1	0	1	1	0	1	1	1	1	0	0	0	0	0	1	1	1	0	1
3076824	chrA03_1	21.6572	chrA03	2884086	TGCAGACATGAGCTGAATCTTTGCCCAGTTCTCCCATTCAACTAACTCCTTACTTTTTCTGATGCTTTA	TGCAGACATGAGCTGAATCTTTGCCCAGTTCTCCCATTCAACTAACTCCTTACTTTTTCTGATGCTTTA	chrA03	2884086	1	1	0	0	1	0	0	1	1	1	1	0	0	1	1	1	1	1	1	1	0	1	0	1	-	1	1	1	1	0	1	1	1	1	1	1	-	1	1	1	1
3103411	chrA03_1	21.6572	chrA03	2979357	TGCAGTAATATCCCGTGTACGTTTGTAGTCCATATATGTATACTACATGCATAAGCCGTGTTCAACCAA	TGCAGTAATATCCCGTGTACGTTTGTAGTCCATATATGTATACTACATGCATAAGCCGTGTTCAACCAA	chrA03	2979357	1	1	0	0	1	0	0	1	1	1	1	0	1	1	1	-	-	1	1	1	0	1	0	1	1	1	1	-	1	0	1	1	1	1	1	1	1	1	1	1	1
3076638	chrA03_1	21.9678	chrA03	2979423	TGCAGTTTTGTTAGAATAAATCGCAGCCACTTTCCTAAGAGATTGGAAGTTCAGCAACACATAGATTTT	TGCAGTTTTGTTAGAATAAATCGCAGCCACTTTCCTAAGAGATTGGAAGTTCAGCAACACATAGATTTT	chrA03	2979423	1	1	0	0	1	0	0	1	1	1	1	0	1	1	1	1	1	1	1	1	0	1	0	1	-	1	1	1	1	0	1	1	1	1	1	1	1	1	1	1	1
3115188	chrA03_1	22.0355	chrA03		TGCAGTAATATCCCGTGTACGTTTGTAGTCCATATATGTATACTAGTATACTACATGCATAAGCCGTAT	TGCAGTAATATCCCGTGTACGTTTGTAGTCCATATATGTATACTAGTATACTACATGCATAAGCCGTAT		NA	0	0	1	1	1	1	1	1	1	0	0	1	0	1	1	1	-	0	0	1	1	-	1	0	1	1	0	1	-	1	1	0	0	0	0	0	1	1	1	0	1
4120235	chrA03_1	22.0355	chrA03	2831986	TGCAGCAACTATAAACCTGATGGGATTGCAGGTAGGATTGATTCCTTACAGATCGGAAGAGCGGTTCAG	TGCAGCAACTATAAACCTGATGGGATTGCAGGTAGGATTGATTCCTTAC	chrA03	2831986	0	0	1	1	1	1	1	1	1	0	0	1	0	1	1	1	1	0	0	1	1	1	1	0	1	1	0	1	1	1	1	0	0	0	0	0	1	1	1	0	1
3121799	chrA03_1	22.2796	chrA03	2950526	TGCAGACAAGGGAAGAGAAGAGCACACCTTGTAGCTCAAGGAAAATGTCTCTAGGCCAGTGATGCTCAC	TGCAGACAAGGGAAGAGAAGAGCACACCTTGTAGCTCAAGGAAAATGTCTCTAGGCCAGTGATGCTCAC	chrA03	2950526	1	1	0	0	1	0	0	-	1	1	1	0	1	1	1	1	1	1	1	1	0	1	0	1	1	1	1	1	1	0	1	1	1	1	1	1	-	1	1	1	1
4120166	chrA03_1	22.6454	chrA03		TGCAGCTGATGTGTTGACCAATGGGAAGACCCAATACGGAGGTAGGAGTGGGAAGCTCAAATACGAACT	TGCAGCTGATGTGTTGACCAATGGGAAGACCCAATACGGAGGTAGGAGTGGGAAGCTCAAATACGAACT	chrC03	4063574	-	0	1	1	1	1	1	1	1	0	0	1	0	1	1	1	1	0	0	1	1	1	1	0	-	-	0	1	1	0	1	0	0	0	0	0	1	1	1	0	1
3123434	chrA03_1	22.9009	chrA03	2991067	TGCAGCAGCTGGTGCTCACCATATGTCTCACCACGGACACTATGGTCACCACCATGGTCACGGCTTTAG	TGCAGCAGCTGGTGCTCACCATATGTCTCACCACGGACACTATGGTCACCACCATGGTCACGGCTTTAG	chrA03	2991067	1	1	0	0	1	0	0	1	1	1	1	0	0	1	1	1	1	1	1	1	0	1	0	1	1	1	1	1	1	0	1	1	1	1	1	1	1	1	1	1	1
4334650	chrA03_1	22.9498	chrA03		TGCAGTCCCTGCTTCATTTGTCGGTTTATTAGTTGGTAGCCTCACAGTCTGTTCCTTTGTCATCGCAGA	TGCAGTCCCTGCTTCATTTGTCGGTTTATTAGTTGGTAGCCTCACAGTCTGTTCCTTTGTCATCGCAGA		NA	-	0	1	1	1	1	1	1	-	0	0	1	0	1	1	1	-	0	0	1	1	1	1	0	1	1	0	-	1	1	1	0	0	0	0	0	1	1	1	0	1
4166417	chrA03_1	23.2129	chrA03	3027430	TGCAGATTGTGAATTATTATGGGTAGTCATAGGCTTCTGAAGACTGGCTTACAGATCGGAAGAGCGGTT	TGCAGATTGTGAATTATTATGGGTAGTCATAGGCTTCTGAAGACTGGCTTAC	chrA03	3027430	-	1	0	0	1	0	0	1	1	1	1	0	0	1	1	1	1	1	1	-	0	1	0	1	1	-	1	-	1	0	1	1	1	1	1	1	-	1	1	1	1
3085803	chrA03_1	23.5273	chrA03	2959125	TGCAGTCCCTATTTCTTTTGTAGGTTTTGTTAGTTGGTAGCCTCACTATCTGTTCCTTTGTCATCGCAG	TGCAGTCCCTATTTCTTTTGTAGGTTTTGTTAGTTGGTAGCCTCACTATCTGTTCCTTTGTCATCGCAG	chrA03	2959125	-	1	0	0	1	0	0	1	1	1	1	0	0	-	-	1	1	1	1	1	0	1	0	1	1	-	1	-	1	0	1	1	1	1	1	1	1	1	1	1	1
3075989	chrA03_1	23.8478	chrA03	3142473	TGCAGGGCATGACCCTAATCCATATCACAGGTAAGTTCTCACTGAGTCTTCATGTACTCGAATCCAAAA	TGCAGGGCATGACCCTAATCCATATCACAGGTAAGTTCTCACTGAGTCTTCATGTACTCGAATCCAAAA	chrA03	3142473	-	1	0	0	1	0	0	1	1	1	1	0	0	-	1	1	1	1	1	1	0	1	0	1	-	1	1	1	1	0	1	1	1	1	1	1	1	1	1	1	1
4120602	chrA03_1	23.8698	chrA03		TGCAGCTGATGAAAAAGGGCGACGACGGTTATGGGACCATCACCTGATAACTGATGTGTTAGACAGCAA	TGCAGCTGATGAAAAAGGGCGACGACGGTTATGGGACCATCACCTGATAACTGATGTGTTAGACAGCAA		NA	0	0	1	1	1	1	1	1	1	0	0	1	0	1	-	-	1	0	0	1	1	1	1	0	1	1	0	1	-	1	-	0	0	0	0	0	-	1	1	0	1
4121581	chrA03_1	23.8698	chrA03		TGCAGTCACCTGAAATTCTCGAAGTATCAAAGCAAATCAAAGAGAAGATGAAGGAAGCAGACCTGCATG	TGCAGTCACCTGAAATTCTCGAAGTATCAAAGCAAATCAAAGAGAAGATGAAGGAAGCAGACCTGCATG	chrC09	42889567	-	0	1	1	1	1	1	1	1	0	0	1	0	1	1	1	-	0	0	1	1	1	1	0	1	1	0	-	1	1	1	0	0	0	0	0	1	1	1	0	1
3094232	chrA03_1	24.1804	chrA03	2979423	TGCAGTTTTGTTAGAATAAATCGCAGCCACTTTCCTAAAAGATTGGAAGTTCAGCAACACATATATTTT	TGCAGTTTTGTTAGAATAAATCGCAGCCACTTTCCTAAAAGATTGGAAGTTCAGCAACACATATATTTT	chrA03	2979423	-	0	1	1	1	1	1	-	1	0	0	1	1	1	1	1	1	0	0	1	1	1	1	0	-	-	0	1	1	1	1	0	0	0	0	0	1	1	1	0	1
4119872	chrA03_1	24.1804	chrA03	2884086	TGCAGACATGAGCTGAATCTTTGCCCAGTTCTCCCATTCAACTAACTCCTTACTTTTTTCTGATGCTTT	TGCAGACATGAGCTGAATCTTTGCCCAGTTCTCCCATTCAACTAACTCCTTACTTTTTTCTGATGCTTT	chrA03	2884086	-	0	1	1	1	1	1	1	1	0	0	1	1	1	1	1	1	0	0	-	1	1	1	0	1	1	0	1	1	1	1	0	0	0	0	0	-	1	1	0	1
3142070	chrA03_1	24.4909	chrA03		TGCAGGAAAAAAAAGACAGTAGGATGTGGGTTAGGTAGAGTTCACTACAAAACAAAGATCAAAACTACT	TGCAGGAAAAAAAAGACAGTAGGATGTGGGTTAGGTAGAGTTCACTACAAAACAAAGATCAAAACTACT	chrC03	3928206	-	0	1	1	1	1	1	1	1	0	0	1	0	1	1	1	1	0	0	1	1	1	1	0	1	1	0	1	1	1	1	0	0	0	0	0	1	1	1	0	1
4120606	chrA03_1	24.4909	chrA03	2900035	TGCAGCGAGGCACTGTTGAAGCAAGTGCGATCCTATCAGGTATTACAGATCGGAAGAGCGGTTCAGCAG	TGCAGCGAGGCACTGTTGAAGCAAGTGCGATCCTATCAGGTATTAC	chrA03	2900035	0	0	1	1	1	1	1	1	1	0	0	1	0	1	1	1	1	0	0	1	1	1	1	0	1	-	0	1	1	1	1	0	0	0	0	0	1	1	1	0	1
5052759	chrA03_1	24.4909	chrA03		TGCAGGGCCTCGTGCTCGTTTACAGATCGGAAGAGCGGTTCAGCAGGAATGCCGAGACCGATCTCGTAT	TGCAGGGCCTCGTGCTCGTTTAC		NA	0	0	1	1	1	1	1	1	1	0	0	1	1	1	1	1	1	0	0	1	1	1	1	0	1	1	0	-	1	1	1	0	0	0	0	0	1	1	1	0	1
3186947	chrA03_1	24.7977	chrA03	3138804	TGCAGCTAGCTGCTGATATGCAGAGGTTTTCAAGACCTGAAAGGCGAATCAATGGCCCCACAGTCACAC	TGCAGCTAGCTGCTGATATGCAGAGGTTTTCAAGACCTGAAAGGCGAATCAATGGCCCCACAGTCACAC	chrA03	3138804	0	0	1	1	1	1	1	1	1	0	0	1	0	-	1	1	-	0	0	1	1	1	1	0	1	1	0	1	0	1	1	0	0	0	0	0	1	1	1	0	1
3100185	chrA03_1	25.1215	chrA03	3469690	TGCAGCTCTATGATGTATGTATATATCAAAATGTGCTTGTCTTAGTAGCCGTAGTCTAGCTCTCTCGTC	TGCAGCTCTATGATGTATGTATATATCAAAATGTGCTTGTCTTAGTAGCCGTAGTCTAGCTCTCTCGTC	chrA03	3469690	1	1	0	0	0	0	0	1	1	1	1	0	0	1	1	1	-	1	-	1	0	1	0	-	1	1	1	1	-	0	1	1	1	1	1	1	-	1	1	1	1
3075196	chrA03_1	26.0649	chrA03	3366771	TGCAGCTGAATTATCACCTGATTGAATGAAATTATGCGAAATTGCTTATTTTATCAATTTCATTACAGA	TGCAGCTGAATTATCACCTGATTGAATGAAATTATGCGAAATTGCTTATTTTATCAATTTCATTACAGA	chrA03	3366771	-	1	0	0	0	0	0	1	1	1	1	0	-	1	1	1	1	1	1	-	0	1	0	1	1	-	1	1	1	0	1	1	1	1	1	1	1	1	1	1	1
3109665	chrA03_1	26.0649	chrA03	3384520	TGCAGCAGTTGCTGGTGCCTGATCACAATCCATGGAAAATAGCTAAAACACACAATCAAAGTTTCTTCT	TGCAGCAGTTGCTGGTGCCTGATCACAATCCATGGAAAATAGCTAAAACACACAATCAAAGTTTCTTCT	chrA03	3384520	1	1	0	0	0	0	0	1	1	1	1	0	1	1	1	1	1	1	-	1	0	1	0	-	1	-	1	1	1	0	1	1	1	1	1	1	1	1	1	1	1
4115534	chrA03_1	26.3622	chrA03	3469690	TGCAGCTCTATGATGATGTATATATCAAAATGTGCTTGTCTTAGTAGCCGTAGTCTAGCTCTCTCGTCG	TGCAGCTCTATGATGATGTATATATCAAAATGTGCTTGTCTTAGTAGCCGTAGTCTAGCTCTCTCGTCG	chrA03	3469690	0	0	1	1	1	1	1	1	1	0	0	1	0	1	1	1	1	0	-	1	1	1	1	1	1	-	0	1	-	1	1	0	0	0	0	0	1	1	1	0	1
5047504	chrA03_1	26.9833	chrA03	3425776	TGCAGAAGCATACTCAGCTCCATCAATAGTTTTGACATCTCAATCGCACGATGGCCTTCACGTTTTTGA	TGCAGAAGCATACTCAGCTCCATCAATAGTTTTGACATCTCAATCGCACGATGGCCTTCACGTTTTTGA	chrA03	3425776	-	1	0	0	0	0	0	1	-	1	1	0	1	1	1	-	1	1	-	1	0	1	0	1	1	-	-	1	1	0	1	1	1	1	1	1	1	-	1	1	1
5047504|F|0-21:A>G-21:A>G	chrA03_1	26.9833	chrA03	3425776	TGCAGAAGCATACTCAGCTCCATCAATAGTTTTGACATCTCAATCGCACGATGGCCTTCACGTTTTTGA	TGCAGAAGCATACTCAGCTCCATCAATAGTTTTGACATCTCAATCGCACGATGGCCTTCACGTTTTTGA	chrA03	3425776	0	0	1	1	1	1	1	2	2	0	0	1	0	2	2	2	2	0	2	2	1	2	1	2	2	2	0	2	2	1	2	0	0	0	0	0	2	2	2	0	2
5049402	chrA03_1	26.9833	chrA03	3425776	TGCAGAAGCATACTCAGCTCCGTCAATAGTTTTGACATCTCAATCGCACGATGGCCTTCACGTCTTTGA	TGCAGAAGCATACTCAGCTCCGTCAATAGTTTTGACATCTCAATCGCACGATGGCCTTCACGTCTTTGA	chrA03	3425776	0	0	1	1	1	1	1	1	1	0	0	1	0	1	1	1	-	0	1	-	1	1	1	1	1	-	0	1	1	1	1	0	0	0	0	0	1	1	1	0	1
5149245	chrA03_1	26.9833	chrA03		TGCAGATGGGACTGGTACTGGAACCGGATAAGCAGCTAAAACAAGAGCTTCTAATCAGATGAACCAAAA	TGCAGATGGGACTGGTACTGGAACCGGATAAGCAGCTAAAACAAGAGCTTCTAATCAGATGAACCAAAA	chrC03	4618693	1	1	0	0	0	0	0	1	1	1	1	0	-	1	1	1	1	1	1	1	0	1	0	-	1	-	1	-	1	0	1	1	1	1	1	1	-	1	1	1	1
3211156	chrA03_1	27.9036	chrA03	3536574	TGCAGAGTCTGATGAGAGTGTACAAGCGGAGCACAAGTTCATGGAGAGCCTCCACATGAAGAGTACTAT	TGCAGAGTCTGATGAGAGTGTACAAGCGGAGCACAAGTTCATGGAGAGCCTCCACATGAAGAGTACTAT	chrA03	3536574	1	1	0	0	0	0	0	-	1	1	1	0	1	1	-	1	1	1	-	1	0	1	0	1	1	-	1	1	1	0	1	1	1	1	1	1	-	1	1	1	1
4107160	chrA03_1	27.9036	chrA03	3534183	TGCAGTATATGATAGTTGCGAAAGGTGGAGTAATGGCTGCGTTTGTGTTACAGATCGGAAGAGCGGTTC	TGCAGTATATGATAGTTGCGAAAGGTGGAGTAATGGCTGCGTTTGTGTTAC	chrA03	3534183	1	1	0	0	0	0	0	-	1	1	1	0	1	1	1	1	1	1	-	-	0	1	0	1	-	1	1	-	1	0	1	1	1	1	1	1	1	1	1	1	1
3120830	chrA03_1	27.9146	chrA03	3384520	TGCAGCAGTTGCTGGTGCCTGATCACAATCCATGGAAAATAGCTAAAACACACGCTCAAAGTTTCTTCT	TGCAGCAGTTGCTGGTGCCTGATCACAATCCATGGAAAATAGCTAAAACACACGCTCAAAGTTTCTTCT	chrA03	3384520	-	0	1	1	1	1	1	1	1	0	0	1	1	1	1	-	1	0	1	-	1	1	1	1	1	-	0	-	1	1	1	0	0	0	0	0	1	1	1	0	1
4115557	chrA03_1	27.9146	chrA03	3427369	TGCAGAGCTTCAGGTGAAAGTTGAGCGGTGTTTGGGTGTAAATAGATGTTTATTTGATAAATTTACAGA	TGCAGAGCTTCAGGTGAAAGTTGAGCGGTGTTTGGGTGTAAATAGATGTTTATTTGATAAATTTACAGA	chrA03	3427369	-	0	1	1	1	1	1	1	1	0	0	1	1	1	1	1	1	0	1	1	1	1	1	1	1	1	0	-	1	1	1	0	0	0	0	0	1	1	1	0	1
3127128	chrA03_1	28.2102	chrA03	3516326	TGCAGTATAGGTAAAGTCCACAAAAGCTGCTTCTCTTACAGATCGGAAGAGCGGTTCAGCAGGAATGCC	TGCAGTATAGGTAAAGTCCACAAAAGCTGCTTCTCTTAC	chrA03	3516326	1	1	0	0	0	0	0	1	1	1	1	0	0	1	1	1	1	1	1	-	0	-	0	1	1	1	1	1	1	0	-	1	1	1	1	1	1	1	1	1	1
3076720	chrA03_1	28.8313	chrA03		TGCAGCATATTATGATACATTGTCATAACGTTTCACATATAGTTTTGTAACCTTTTGATTACTCTCGTT	TGCAGCATATTATGATACATTGTCATAACGTTTCACATATAGTTTTGTAACCTTTTGATTACTCTCGTT		NA	1	1	0	0	0	0	0	1	1	1	1	0	0	1	1	1	1	1	-	1	0	1	0	1	1	1	1	1	1	0	1	1	1	1	1	1	1	1	1	1	1
3150453	chrA03_1	28.8313	chrA03	3705676	TGCAGAAACAGCTCAACAAAAAGCTGAGATTTGAGGCGTCCGTTCGTTCTATTCATTCTCTTCTCCGTG	TGCAGAAACAGCTCAACAAAAAGCTGAGATTTGAGGCGTCCGTTCGTTCTATTCATTCTCTTCTCCGTG	chrA03	3705676	-	1	0	0	0	0	0	-	1	1	1	0	0	1	1	1	1	1	1	1	0	1	0	-	1	1	1	1	-	0	-	1	1	1	1	1	-	1	1	1	1
5052941	chrA03_1	29.4602	chrA03		TGCAGTAAATCAAAATAATTTCAAAACGGTACAATACAAATATTCTATGCTATATTTTTTTACTTTGAT	TGCAGTAAATCAAAATAATTTCAAAACGGTACAATACAAATATTCTATGCTATATTTTTTTACTTTGAT		NA	1	1	0	0	0	0	0	1	1	1	1	0	0	1	1	-	1	1	1	1	0	1	0	-	1	1	1	1	1	0	1	1	1	1	1	1	1	1	1	1	1
3102378	chrA03_1	30.0868	chrA03	3928003	TGCAGATGGCAATGCAACAAAGTCTCTGAATTGTTATCACTATAAGAGATCCTAAAACAAGCTCCACCT	TGCAGATGGCAATGCAACAAAGTCTCTGAATTGTTATCACTATAAGAGATCCTAAAACAAGCTCCACCT	chrA03	3928003	0	0	1	1	1	1	1	1	1	1	1	1	1	1	-	1	-	0	1	1	1	1	1	1	1	1	0	1	1	1	0	1	0	1	0	0	1	1	1	0	1
5029902	chrA03_1	30.0868	chrA03		TGCAGAAAGCATCTAGTGGTGGAGGTAGCATGCTCCCTGACCGTTGATGCAGAATGTTTGTTGCTCCGG	TGCAGAAAGCATCTAGTGGTGGAGGTAGCATGCTCCCTGACCGTTGATGCAGAATGTTTGTTGCTCCGG		NA	-	0	1	1	1	1	1	1	1	1	1	1	1	1	-	1	1	0	1	1	1	1	1	1	-	1	0	-	1	1	0	-	0	1	0	0	1	1	1	0	1
3113075	chrA03_1	30.0969	chrA03	3804011	TGCAGACCAACATATGAAATATATTCTATTACCAAGAAGAGAGTAAGTGATGCCAAGATACCCTCTTGG	TGCAGACCAACATATGAAATATATTCTATTACCAAGAAGAGAGTAAGTGATGCCAAGATACCCTCTTGG	chrA03	3804011	1	1	0	0	0	0	0	1	1	1	1	0	0	1	1	1	1	1	1	-	0	1	0	-	1	1	1	1	1	0	1	1	1	1	1	1	1	1	1	1	1
3173259	chrA03_1	30.3953	chrA03		TGCAGTTAGTCAAAGCAACAAGAAATTCAAGATTCCCGGGTGAAAAACTTCCCAAATAATTGTTATTAC	TGCAGTTAGTCAAAGCAACAAGAAATTCAAGATTCCCGGGTGAAAAACTTCCCAAATAATTGTTATTAC		NA	-	0	1	1	1	1	1	1	1	1	1	1	1	1	1	1	1	0	-	1	-	1	1	1	1	1	0	-	1	1	0	1	0	1	0	0	1	1	1	0	1
3123916	chrA03_1	30.7058	chrA03	3910648	TGCAGAAGTATATAACAAGATCAATTCATTACTTCCGAAAAATCATCCCGTTTACAGATCGGAAGAGCG	TGCAGAAGTATATAACAAGATCAATTCATTACTTCCGAAAAATCATCCCGTTTAC	chrA03	3910648	0	0	1	1	1	1	1	1	1	1	1	1	-	1	1	1	1	0	1	1	1	1	1	1	1	-	0	1	1	1	0	1	0	1	0	0	1	1	1	0	1
4119915	chrA03_1	31.0145	chrA03	4102493	TGCAGCACCGTTCAGGGAGCATGCTACCTCCACCACTAGATGCTTTTTGCAGTGACAGTTCTTCTGCTA	TGCAGCACCGTTCAGGGAGCATGCTACCTCCACCACTAGATGCTTTTTGCAGTGACAGTTCTTCTGCTA	chrA03	4102493	-	0	1	1	1	1	1	1	1	1	1	1	1	1	1	1	1	0	1	1	1	1	1	1	1	-	0	1	1	1	0	1	0	-	0	0	1	1	1	0	1
3118977	chrA03_1	31.3212	chrA03	4255958	TGCAGCAACCCATCTGCAATTAGTTCCTTTATGATTTACAGATCGGAAGAGCGGTTCAGCAGGAATGCC	TGCAGCAACCCATCTGCAATTAGTTCCTTTATGATTTAC	chrA03	4255958	-	0	1	1	1	1	1	1	1	1	1	1	1	1	1	1	1	0	1	1	1	1	1	1	-	1	0	1	1	-	0	1	0	1	0	0	1	1	1	0	1
5048297	chrA03_1	31.3623	chrA03	4469542	TGCAGGTACCGGGAACAGCCAATAAATGCCGTTACAGATCGGAAGAGCGGTTCAGCAGGAATGCCGAGA	TGCAGGTACCGGGAACAGCCAATAAATGCCGTTAC	chrA03	4469542	1	1	0	0	0	0	0	1	1	1	1	0	0	1	1	1	1	1	1	1	0	1	0	1	1	-	1	1	1	0	1	1	1	1	1	1	1	1	1	1	1
3143664|F|0-12:A>C-12:A>C	chrA03_1	31.669	chrA03	4689891	TGCAGACAATGGACAACATATAAGTATTGCGTTCCGACCACACTAATTACAGATCGGAAGAGCGGTTCA	TGCAGACAATGGACAACATATAAGTATTGCGTTCCGACCACACTAATTAC	chrA03	4689891	1	1	0	0	0	0	0	2	2	2	2	0	0	2	2	2	2	1	2	2	0	2	0	2	2	2	1	2	2	0	1	2	1	2	1	1	2	2	1	1	2
3105666	chrA03_1	32.2901	chrA03	4848240	TGCAGATAGAAATCTTTTGTTTCCCATTGCTAACCAAGTGTGTGTTTTTTTGTTACAGATCGGAAGAGC	TGCAGATAGAAATCTTTTGTTTCCCATTGCTAACCAAGTGTGTGTTTTTTTGTTAC	chrA03	4848240	-	1	0	0	0	0	0	1	1	1	1	0	0	1	1	1	1	1	1	-	0	-	0	0	-	1	1	1	1	0	1	1	1	1	1	1	-	1	1	1	1
3123060	chrA03_1	32.5592	chrA03	5199671	TGCAGAACAAAAAACGCAAATACGAGAACAATTGTCAACTAAAAGAAAAAAATCACAATAACAAAAGGT	TGCAGAACAAAAAACGCAAATACGAGAACAATTGTCAACTAAAAGAAAAAAATCACAATAACAAAAGGT	chrA03	5199671	-	0	1	1	1	1	1	1	1	1	1	1	1	1	1	-	1	0	1	1	1	1	1	1	1	1	0	1	1	1	0	1	0	1	0	0	1	1	0	0	1
3164152	chrA03_1	32.6002	chrA03	5022560	TGCAGAATCTGTTTAGTGTTTGTCTGTTTTTTTATTTTCACGTCTTGAACAAGTTATGAGATTTTGTAT	TGCAGAATCTGTTTAGTGTTTGTCTGTTTTTTTATTTTCACGTCTTGAACAAGTTATGAGATTTTGTAT	chrA03	5022560	1	1	0	0	0	0	0	1	1	1	1	0	0	1	1	-	-	1	1	1	0	1	0	0	1	1	1	-	1	0	1	1	1	1	1	1	-	1	1	1	1
5237705	chrA03_1	32.9108	chrA03		TGCAGGACTAAAGTTCTTCATACCCTGAGAGTTACAGATCGGAAGAGCGGTTCAGCAGGAATGCCGAGA	TGCAGGACTAAAGTTCTTCATACCCTGAGAGTTAC	chrC03	6660251	-	1	0	0	0	0	0	1	1	1	1	0	0	1	1	1	1	1	1	1	0	1	0	0	1	1	1	1	-	0	1	1	1	1	1	1	1	1	1	1	1
3099494	chrA03_1	33.1685	chrA03	5160851	TGCAGAGGGAAGTAACAAGAACATGTATGAACAAAAACACTGAACAAAATTTCATACCATACCAGTTAC	TGCAGAGGGAAGTAACAAGAACATGTATGAACAAAAACACTGAACAAAATTTCATACCATACCAGTTAC	chrA03	5160851	0	0	1	1	1	1	1	1	1	1	1	1	1	1	1	1	1	0	-	1	1	-	1	1	1	1	0	1	1	1	0	1	0	1	0	0	1	1	0	0	1
4119403	chrA03_1	33.1685	chrA03		TGCAGCAAAAGAAACTCGCATCAAAGTAGAAAATACCAAAAGAAAAGGGCGAGAAAAGTGTTGATTACA	TGCAGCAAAAGAAACTCGCATCAAAGTAGAAAATACCAAAAGAAAAGGGCGAGAAAAGTGTTGATTACA		NA	0	0	1	1	1	1	1	1	1	1	1	1	0	1	1	1	1	0	1	1	1	1	1	1	1	1	0	1	1	-	0	1	0	1	0	0	1	1	0	0	1
3086839	chrA03_1	33.2189	chrA03		TGCAGGCTATAAATCTTAGTGAGAAGACATGATGGTTTGAAAAGCATACTGGTTGCAAAACTCAAGACC	TGCAGGCTATAAATCTTAGTGAGAAGACATGATGGTTTGAAAAGCATACTGGTTGCAAAACTCAAGACC		NA	1	1	0	0	0	0	0	1	1	1	1	0	0	1	1	1	1	1	1	1	0	1	0	0	1	1	1	1	1	0	1	1	1	-	1	1	1	1	1	1	1
3085112	chrA03_1	33.5257	chrA03	4851337	TGCAGATAGATGATAATAAGGGATTTGGGCTCATCCTATATTGCCCAACACGTTACTATTTAGTATTAT	TGCAGATAGATGATAATAAGGGATTTGGGCTCATCCTATATTGCCCAACACGTTACTATTTAGTATTAT	chrA03	4851337	1	1	0	0	0	0	0	1	1	1	1	0	0	1	1	-	1	1	1	1	0	1	0	0	1	1	1	1	-	0	1	1	1	-	1	1	1	1	1	1	1
3085330	chrA03_1	33.5257	chrA03	4873433	TGCAGATAGATTTTTAGTCAAAAGAACACGAGAAGATATATGACTTGTTGAGAAGGCATCCGAACTATT	TGCAGATAGATTTTTAGTCAAAAGAACACGAGAAGATATATGACTTGTTGAGAAGGCATCCGAACTATT	chrA03	4873433	1	1	0	0	0	0	0	1	1	1	1	0	0	1	-	1	1	1	1	1	0	1	0	0	1	-	1	1	1	0	1	1	1	1	1	1	-	1	1	1	1
4121781	chrA03_1	33.5257	chrA03	5051581	TGCAGGTTATTACAATACCGAACTCAGGGATGGTTATGATCCTCTCGCTTCTGTCTTGTCCCGCCATGG	TGCAGGTTATTACAATACCGAACTCAGGGATGGTTATGATCCTCTCGCTTCTGTCTTGTCCCGCCATGG	chrA03	5051581	-	1	0	0	0	0	0	1	1	1	1	0	0	1	-	1	1	1	1	-	0	1	0	0	1	1	1	1	1	0	1	1	1	1	1	1	-	1	1	1	1
3090088	chrA03_1	34.0801	chrA03		TGCAGGAAAATATCAAAACAAATACCAGTTGGAGACCATAACTAAACTAACTTCACACAGTGATTACAG	TGCAGGAAAATATCAAAACAAATACCAGTTGGAGACCATAACTAAACTAACTTCACACAGTGATTACAG		NA	0	0	1	1	1	1	1	1	1	1	1	1	1	1	-	1	1	0	1	1	1	1	1	1	1	1	0	1	1	1	0	1	0	1	0	0	1	1	0	0	1
4333447	chrA03_1	34.0801	chrA03	5293429	TGCAGCTGCGTATCCAAATAACGACTCTATCATCTCCTCATTGAACCTGTAAAAAAAAAAGCATTACAG	TGCAGCTGCGTATCCAAATAACGACTCTATCATCTCCTCATTGAACCTGTAAAAAAAAAAGCATTACAG	chrA03	5293429	-	0	1	1	1	1	1	1	1	1	1	1	1	1	1	1	1	0	1	1	1	1	1	1	1	1	0	1	1	-	0	1	0	1	0	0	1	1	0	0	1
5030285	chrA03_1	34.1453	chrA03		TGCAGCTACAGATAACTTCTCTTCCCGTAAAATAATCGGTGAAGGAGGATACGGTAAAGTGTACAAATG	TGCAGCTACAGATAACTTCTCTTCCCGTAAAATAATCGGTGAAGGAGGATACGGTAAAGTGTACAAATG	chrC03	6315636	1	1	0	0	0	0	0	1	1	1	-	0	0	1	1	1	1	1	-	-	0	1	0	1	1	1	1	1	1	0	1	1	1	1	1	1	1	1	1	1	1
5034454	chrA03_1	34.1453	chrA03	4711903	TGCAGGCTTATTATTATCTTCTGTAAAGAGAAAACGTTTTTACTATTGCTAAAAGATCCACAATTACAA	TGCAGGCTTATTATTATCTTCTGTAAAGAGAAAACGTTTTTACTATTGCTAAAAGATCCACAATTACAA	chrA03	4711903	1	1	0	0	0	-	0	1	1	1	1	0	-	1	1	1	-	1	1	1	0	-	0	1	1	1	1	1	1	0	1	1	1	-	1	1	-	1	1	1	1
3115127	chrA03_1	34.4598	chrA03		TGCAGCTATCTCTTCTTTTGTGTACTTTCTGTACCGCCCGTCTTTCAAGAAGAGCTGGTCGATGACTTT	TGCAGCTATCTCTTCTTTTGTGTACTTTCTGTACCGCCCGTCTTTCAAGAAGAGCTGGTCGATGACTTT	chrC03	6315702	1	1	0	0	0	0	0	1	1	1	1	0	0	1	1	1	1	1	1	1	0	1	0	1	1	1	1	1	1	0	1	1	1	1	1	1	1	1	1	1	1
3149023	chrA03_1	35.0927	chrA03	4797125	TGCAGGCGCTTACATCCTCACATTATTCGCGGTATGTTCCTGTTTTACCTTACAGATCGGAAGAGCGGT	TGCAGGCGCTTACATCCTCACATTATTCGCGGTATGTTCCTGTTTTACCTTAC	chrA03	4797125	1	1	0	0	0	0	0	1	1	1	1	0	0	1	1	1	1	1	1	1	0	1	0	1	1	-	1	-	1	0	1	1	1	1	1	1	1	1	1	1	1
3106925	chrA03_1	35.4052	chrA03		TGCAGAGAAGTTGATCTCCTGCTCTCCTGTTCTGGAAGTTTTGAAAATATGTCTTAGCAAAGATGATTC	TGCAGAGAAGTTGATCTCCTGCTCTCCTGTTCTGGAAGTTTTGAAAATATGTCTTAGCAAAGATGATTC		NA	-	1	0	0	0	0	0	1	1	1	1	0	0	1	1	1	-	1	1	1	0	1	0	1	1	1	1	1	1	0	1	1	1	1	1	1	1	1	1	1	1
5155049	chrA03_1	35.4052	chrA03		TGCAGAAAAAGACATTCATGTGTACGGCAACCATTACTAATATTGTCTCACATAGTGGCTGGAATTATA	TGCAGAAAAAGACATTCATGTGTACGGCAACCATTACTAATATTGTCTCACATAGTGGCTGGAATTATA		NA	-	1	0	0	0	0	0	1	1	1	1	0	0	1	1	1	1	1	1	1	0	1	0	1	1	1	1	-	1	0	1	1	1	1	1	1	1	1	1	1	1
3162044	chrA03_1	36.0302	chrA03	4447348	TGCAGTAACGAAAGTAGCAAGAAACAAGAGTCAAAGGTCCATTCTTTTTTTTACAGATCGGAAGAGCGG	TGCAGTAACGAAAGTAGCAAGAAACAAGAGTCAAAGGTCCATTCTTTTTTTTAC	chrA03	4447348	1	1	0	0	0	0	0	1	1	1	1	0	0	1	1	1	1	1	-	1	0	1	0	1	1	-	1	1	1	-	1	1	1	-	1	1	1	1	1	1	1
4331777	chrA03_1	36.6513	chrA03		TGCAGCCTCTGTTGTTGAGGCTGCTATAAGATAGTTTTACAGATCGGAAGAGCGGTTCAGCAGGAATGC	TGCAGCCTCTGTTGTTGAGGCTGCTATAAGATAGTTTTAC		NA	1	1	0	0	0	0	0	1	1	1	1	0	0	-	1	1	-	1	-	1	0	1	0	1	1	1	1	1	1	0	1	1	1	1	1	1	-	1	1	1	1
3091253	chrA03_1	36.9581	chrA03		TGCAGTCAAGTATGCCTGCAAACAGAAGCTGTCTTGACACACAAATCCGAGAAAAGAATCTTGTAATAT	TGCAGTCAAGTATGCCTGCAAACAGAAGCTGTCTTGACACACAAATCCGAGAAAAGAATCTTGTAATAT		NA	1	1	0	0	0	0	0	1	1	1	1	0	0	1	1	-	-	1	1	-	0	-	0	1	-	1	1	1	1	0	1	1	1	1	1	1	1	1	1	1	1
4119471	chrA03_1	36.9581	chrA03		TGCAGTTCGAAGCATAAGACGTTTTGTACAATATATAAACTAGTATTTTACAGATCGGAAGAGCGGTTC	TGCAGTTCGAAGCATAAGACGTTTTGTACAATATATAAACTAGTATTTTAC	chrAnn_random	33517594	1	1	0	0	0	0	0	1	1	1	1	0	0	-	1	-	1	1	-	-	0	1	0	-	1	1	1	1	1	0	1	1	1	-	1	1	1	1	1	1	1
3102588	chrA03_1	37.2648	chrA03	4641784	TGCAGCTTCAACACAAAGCATATGCTTATAGTCTTCATCTCCCAAGTCTGATATCGTCTTTGACCTCTT	TGCAGCTTCAACACAAAGCATATGCTTATAGTCTTCATCTCCCAAGTCTGATATCGTCTTTGACCTCTT	chrA03	4641784	1	1	0	0	0	0	0	1	1	1	1	0	0	1	1	1	1	1	1	1	0	1	0	1	1	1	1	1	1	0	1	1	1	1	1	1	1	1	1	1	1
3151727	chrA03_1	37.2648	chrA03	4772088	TGCAGATTCAGAAAGTTCAAGAGGACCTGTTGGACAGGTAGGTTTTTTTATAAACATACATCATTACAG	TGCAGATTCAGAAAGTTCAAGAGGACCTGTTGGACAGGTAGGTTTTTTTATAAACATACATCATTACAG	chrA03	4772088	-	1	0	0	0	0	0	1	1	1	1	0	0	1	1	1	1	1	1	1	0	1	0	1	1	1	1	1	1	0	1	1	1	1	1	1	1	1	1	1	1
3105891|F|0-66:A>T-66:A>T	chrA03_1	37.8821	chrA03		TGCAGCAACTTATGCTAGTTTATCAGTTGAAAGAATAAAGCATTTCAAGGTATAATAACTGAAGATACT	TGCAGCAACTTATGCTAGTTTATCAGTTGAAAGAATAAAGCATTTCAAGGTATAATAACTGAAGATACT	chrC03	6151057	0	0	1	1	1	1	1	2	2	2	2	1	1	2	2	2	2	0	-	2	1	2	1	2	2	2	0	2	2	1	0	2	0	2	0	0	2	2	2	0	2
3089778	chrA03_1	38.808	chrA03	4102493	TGCAGCACCGTTCAGGGATCATGCTACCTCCACCACTAGATGCTTTTTGCAGTGACAGTTCCTCTGCTA	TGCAGCACCGTTCAGGGATCATGCTACCTCCACCACTAGATGCTTTTTGCAGTGACAGTTCCTCTGCTA	chrA03	4102493	1	1	0	0	0	0	0	1	1	1	-	0	0	1	1	1	1	1	1	1	0	1	0	-	1	1	1	-	1	0	1	1	1	-	1	1	1	1	1	1	1
3171705	chrA03_1	38.808	chrA03		TGCAGCAGCATCGCTAGGGAGAACAACGTCTTCCAAGTACATGATCTTGAGACAGGGCAAGGAAAGACA	TGCAGCAGCATCGCTAGGGAGAACAACGTCTTCCAAGTACATGATCTTGAGACAGGGCAAGGAAAGACA	chrC03	4439597	-	1	0	0	0	0	0	-	1	1	1	0	0	1	-	-	1	1	1	-	0	1	0	1	-	-	1	1	1	0	1	1	1	1	1	1	-	1	1	1	1
5149991	chrA03_1	38.808	chrA03		TGCAGTTGTAGTGACTCTTGATAGGGCGACATACAGTTGTCCGTGAGAGAAGACTGGACTTGGCAAATA	TGCAGTTGTAGTGACTCTTGATAGGGCGACATACAGTTGTCCGTGAGAGAAGACTGGACTTGGCAAATA		NA	1	1	0	0	0	0	0	1	1	1	1	0	0	1	-	1	-	1	-	1	0	1	0	1	1	1	1	-	1	0	1	1	1	-	1	1	1	1	1	1	1
3085110	chrA03_1	39.7283	chrA03	4870592	TGCAGTTCCCTTCCCACACTTTTCATAACAATTGAACTTATGTAAATCATGAATTTGTTGTCCATGATA	TGCAGTTCCCTTCCCACACTTTTCATAACAATTGAACTTATGTAAATCATGAATTTGTTGTCCATGATA	chrA03	4870592	-	1	0	0	0	0	0	1	1	1	1	0	0	1	1	1	1	1	1	1	0	1	0	0	1	1	1	-	1	0	1	1	1	-	1	1	1	1	1	1	1
3152778	chrA03_1	39.7283	chrA03	4873499	TGCAGCAATTAGTGTCTGCAAGACTGCTAGTGTCATCTCTTTTGGAGTTTTGGGTTTTTAGGTTTCATA	TGCAGCAATTAGTGTCTGCAAGACTGCTAGTGTCATCTCTTTTGGAGTTTTGGGTTTTTAGGTTTCATA	chrA03	4873499	-	1	0	0	0	0	0	1	1	1	1	0	0	-	-	1	1	1	-	-	0	1	0	0	1	1	1	1	-	0	1	1	1	1	1	1	-	1	1	1	1
5030982	chrA03_1	40.6717	chrA03	5199596	TGCAGGGTGTCCAGACTGCTCCAGGTTAGGAAGAACCTCAGTCTTTTTTTTTTGGTTTTCTTCATGCAT	TGCAGGGTGTCCAGACTGCTCCAGGTTAGGAAGAACCTCAGTCTTTTTTTTTTGGTTTTCTTCATGCAT	chrA03	5199596	1	1	0	0	0	0	0	1	1	1	1	0	0	1	1	1	1	1	1	1	0	1	0	0	-	1	1	1	1	0	1	1	1	1	1	1	-	0	1	1	1
3098250	chrA03_1	40.9822	chrA03		TGCAGCTAGATCTTGATTCAAGTTCAACCATATGATACGAACCAATAGCTGAAGGCAACGTATCAAGAC	TGCAGCTAGATCTTGATTCAAGTTCAACCATATGATACGAACCAATAGCTGAAGGCAACGTATCAAGAC		NA	-	1	0	0	0	0	0	1	1	1	1	0	0	1	1	-	-	1	-	-	0	1	0	0	1	-	1	1	1	0	1	1	1	1	1	1	-	0	1	1	1
3081266	chrA03_1	41.9197	chrA03		TGCAGCTGCGTATCCAAATAACGACTCTATCATCTCCTCATTGAACCTGTAAAAAAAGCATTACAGATC	TGCAGCTGCGTATCCAAATAACGACTCTATCATCTCCTCATTGAACCTGTAAAAAAAGCATTAC	chrC03	6951924	-	1	0	0	0	0	0	1	1	1	1	0	0	-	1	1	-	1	1	1	0	1	0	0	1	1	1	1	1	0	1	1	1	1	1	1	1	0	1	1	1
3104643|F|0-6:G>C-6:G>C	chrA03_1	41.9197	chrA03	5992964	TGCAGGGTCAACTGATGCAATAGTTATATGGTATGTTATAATCCTTCTACTAACAAAAGATGATCGTGT	TGCAGGGTCAACTGATGCAATAGTTATATGGTATGTTATAATCCTTCTACTAACAAAAGATGATCGTGT	chrA03	5992964	0	0	1	1	1	1	1	2	2	2	2	1	-	1	2	2	2	0	2	2	1	2	1	1	2	2	0	2	0	1	0	2	0	2	0	0	2	1	0	0	2
3153873	chrA03_1	41.9197	chrA03		TGCAGTTCATACGCCACCAAAAAATGTAAAAGCAAAAAAAAATACACAAGAATTTCAATAAACATTCTT	TGCAGTTCATACGCCACCAAAAAATGTAAAAGCAAAAAAAAATACACAAGAATTTCAATAAACATTCTT		NA	-	1	0	0	0	0	0	1	1	1	1	0	0	0	1	1	-	1	1	1	0	-	0	0	1	1	1	1	1	0	1	1	1	-	1	1	1	0	1	1	1
4118427	chrA03_1	42.5332	chrA03	6024022	TGCAGACATCATCTCCGAAACTCTCACAGAAGCAAGACTACATCTTCCATGGAGGTGATTCCTTCAAAC	TGCAGACATCATCTCCGAAACTCTCACAGAAGCAAGACTACATCTTCCATGGAGGTGATTCCTTCAAAC	chrA03	6024022	1	1	0	0	0	0	0	1	1	1	1	0	-	0	1	-	1	1	-	1	0	1	0	0	1	-	1	1	1	0	1	1	1	-	1	1	1	0	1	1	1
3103345	chrA03_1	43.1467	chrA03	5783026	TGCAGACGAAGATCTTTTGCTTCAGCCAATTTCTTTGTTGTCAGGTTCTCATGCTTGTGATCGATCCTC	TGCAGACGAAGATCTTTTGCTTCAGCCAATTTCTTTGTTGTCAGGTTCTCATGCTTGTGATCGATCCTC	chrA03	5783026	-	1	0	0	0	0	0	1	1	1	-	0	0	1	1	1	1	1	1	-	0	-	0	0	1	1	1	1	1	0	1	1	1	1	1	1	-	0	1	1	1
4115041	chrA03_1	43.1467	chrA03	5784147	TGCAGGTAATGAAACAGTAGCTTTCTCGGGTAGGAAGAATCAGCTAGCGCGATGTAACATATATTCTTC	TGCAGGTAATGAAACAGTAGCTTTCTCGGGTAGGAAGAATCAGCTAGCGCGATGTAACATATATTCTTC	chrA03	5784147	-	1	0	0	0	0	0	1	1	1	1	0	0	1	-	1	1	1	1	1	0	1	0	0	1	1	1	1	1	0	1	1	1	1	1	1	-	0	1	1	1
3084151	chrA03_1	43.7565	chrA03	5549442	TGCAGCTGCTCTTTACACATAATAAGAAGCCAAGAACCTGTTGCTCTCCACGCTTTACAGATCGGAAGA	TGCAGCTGCTCTTTACACATAATAAGAAGCCAAGAACCTGTTGCTCTCCACGCTTTAC	chrA03	5549442	1	1	0	0	0	0	0	1	1	1	1	0	0	1	-	1	1	1	-	-	0	-	0	0	-	-	1	-	1	0	1	1	1	1	1	1	-	0	1	1	1
3142369|F|0-30:A>G-30:A>G	chrA03_1	43.7565	chrA03	5444580	TGCAGAGGTTGAACCAGCTCCAGAGGCTGTAAAGACCGAAGAAACTCAAGAAGCTGCTGTTGATGAGAA	TGCAGAGGTTGAACCAGCTCCAGAGGCTGTAAAGACCGAAGAAACTCAAGAAGCTGCTGTTGATGAGAA	chrA03	5444580	0	0	1	1	1	1	1	2	2	2	2	1	1	2	2	2	2	0	2	2	1	2	1	1	2	2	0	2	0	-	0	2	0	2	0	0	2	1	0	0	2
5151490	chrA03_1	43.7565	chrA03		TGCAGGCTTGGCTGGTTCAGCTTCCTTCTGTATCTCTGCTTCATCTACATTAGACTCTTCCTTCTTCTC	TGCAGGCTTGGCTGGTTCAGCTTCCTTCTGTATCTCTGCTTCATCTACATTAGACTCTTCCTTCTTCTC		NA	-	0	1	1	1	1	1	1	1	1	1	1	1	1	1	1	1	0	1	1	1	1	1	1	1	1	0	1	0	1	0	-	0	1	0	0	1	1	0	0	1
5708656	chrA03_1	43.7565	chrA03	5627200	TGCAGTGATGGCTACCACCAAAAGTCACTCTCTGGGTACCAGTTTGGAGACTCGCCGGAGGAGAACTTG	TGCAGTGATGGCTACCACCAAAAGTCACTCTCTGGGTACCAGTTTGGAGACTCGCCGGAGGAGAACTTG	chrA03	5627200	1	1	0	0	0	0	0	1	1	1	1	0	0	1	1	1	1	1	1	1	0	1	0	0	1	1	1	1	1	0	1	-	1	1	1	1	1	0	1	1	1
5709011	chrA03_1	43.7565	chrA03		TGCAGTCACCATTTACCTGGAACTTCAAGGATTACAGATCGGAAGAGCGGTTCAGCAGGAATGCCGAGA	TGCAGTCACCATTTACCTGGAACTTCAAGGATTAC		NA	1	1	0	0	0	0	0	1	1	1	1	0	0	1	-	1	1	1	-	1	0	1	0	0	1	1	1	1	1	0	1	1	1	-	1	1	1	0	1	1	1
3106799	chrA03_1	44.6882	chrA03	5876554	TGCAGGGTGAACCACTTGGTTGGCTAAAGAGCCATGAACCAGTGGGGTTGCAAGAAACAAAGATTGTCT	TGCAGGGTGAACCACTTGGTTGGCTAAAGAGCCATGAACCAGTGGGGTTGCAAGAAACAAAGATTGTCT	chrA03	5876554	-	1	0	0	0	0	0	1	1	1	1	0	0	1	1	1	1	1	-	1	0	1	0	0	1	1	1	1	1	0	1	1	1	1	1	1	1	0	1	1	1
3098728	chrA03_1	44.9968	chrA03	5784213	TGCAGGATCTTCGGAAGGAACTTGGTAATTTCGGTGAGACAACACTTATCCAAACAACCTCAAAACCCT	TGCAGGATCTTCGGAAGGAACTTGGTAATTTCGGTGAGACAACACTTATCCAAACAACCTCAAAACCCT	chrA03	5784213	-	1	0	0	0	0	0	1	1	1	1	0	0	1	1	1	1	1	1	1	0	1	0	0	1	1	1	1	1	0	1	1	1	1	1	1	1	0	1	1	1
5875784	chrA03_1	45.2923	chrA03	5784213	TGCAGGATCTTCAGAAGGAACTTGATAATTTCGGTGAGACAACACTTATCCAAACAACCTCAAAACCCT	TGCAGGATCTTCAGAAGGAACTTGATAATTTCGGTGAGACAACACTTATCCAAACAACCTCAAAACCCT	chrA03	5784213	-	0	1	1	1	1	1	1	1	1	1	1	1	1	1	-	1	0	1	1	1	1	1	1	-	1	0	1	0	1	0	1	0	1	0	0	1	1	0	0	1
3075010	chrA03_1	45.3072	chrA03	5726717	TGCAGGACACATACGAAACACTCTTTTTCATCGTTGATCTTCATGCGGTATGTGTCATCACTACCTTTC	TGCAGGACACATACGAAACACTCTTTTTCATCGTTGATCTTCATGCGGTATGTGTCATCACTACCTTTC	chrA03	5726717	-	1	0	0	0	0	0	1	1	1	1	0	0	1	1	1	1	1	1	1	0	1	0	0	1	1	1	1	1	0	1	1	1	1	1	1	1	0	1	1	1
4107413	chrA03_1	45.6197	chrA03	5519875	TGCAGACACTTGCTGAGAAGCTAGGACTAGAGTGCGACAACAGGTCGAACTTTACAGATCGGAAGAGCG	TGCAGACACTTGCTGAGAAGCTAGGACTAGAGTGCGACAACAGGTCGAACTTTAC	chrA03	5519875	1	1	0	0	0	0	0	1	1	1	1	0	0	1	1	1	-	1	1	1	0	1	0	0	1	1	1	1	1	0	1	1	1	1	1	1	1	0	1	1	1
3141421	chrA03_1	46.2102	chrA03	6006465	TGCAGAAATAGACAAGTTATACCAGTATGTTTCCGTAATAATGGTGAATATAGTAAACTAATAAAATTC	TGCAGAAATAGACAAGTTATACCAGTATGTTTCCGTAATAATGGTGAATATAGTAAACTAATAAAATTC	chrA03	6006465	-	0	1	1	1	1	1	1	1	1	1	1	1	1	1	1	1	0	-	1	1	1	1	1	-	1	0	1	0	1	0	1	0	1	0	0	1	1	0	0	1
5048170	chrA03_1	46.2102	chrA03		TGCAGAGAAACAAGATCTCAGAAGTGGGTTCCGGGGGGTCAGGGTCAGTAGTACTAGGCTCTTTCTCTT	TGCAGAGAAACAAGATCTCAGAAGTGGGTTCCGGGGGGTCAGGGTCAGTAGTACTAGGCTCTTTCTCTT		NA	-	0	1	1	1	1	1	1	1	1	1	1	1	1	1	1	1	0	1	1	1	-	1	1	1	1	0	-	0	1	0	1	0	1	0	0	1	1	0	0	1
3124165	chrA03_1	46.2401	chrA03		TGCAGAATCGATAGTATGCTGCCTTCTGGACGATGAAGAAGAAATGTGCAATAACAAGTTACAGATCGG	TGCAGAATCGATAGTATGCTGCCTTCTGGACGATGAAGAAGAAATGTGCAATAACAAGTTAC	chrC03	9151015	1	1	0	0	0	0	0	1	1	1	1	0	0	0	1	1	1	1	1	-	0	1	0	0	1	1	1	1	1	1	1	1	1	1	0	1	1	0	1	1	1
4112901	chrA03_1	46.5185	chrA03	6023956	TGCAGAACTATGTCAGTAGTGTTCATGCTGGTGCCGATGGCAGAAGAAGAAGAAGGGGAGGAGGCGGGC	TGCAGAACTATGTCAGTAGTGTTCATGCTGGTGCCGATGGCAGAAGAAGAAGAAGGGGAGGAGGCGGGC	chrA03	6023956	-	0	1	1	1	1	1	1	1	1	1	1	1	1	-	1	1	0	1	1	1	1	1	1	1	1	0	1	0	-	0	1	0	1	0	0	1	1	0	0	1
5049167	chrA03_1	46.5484	chrA03	6038899	TGCAGAGAAACAAAATCTCAGAAGTGGGTTCCGGGGGGTCATGGTCAGTAGTAGTAGGCTCTTTCTCTT	TGCAGAGAAACAAAATCTCAGAAGTGGGTTCCGGGGGGTCATGGTCAGTAGTAGTAGGCTCTTTCTCTT	chrA03	6038899	-	1	0	0	0	0	0	1	1	1	1	0	0	0	-	1	1	1	1	1	0	1	0	0	1	1	1	1	1	0	1	-	1	1	1	1	1	0	1	1	1
7248117	chrA03_1	46.5484	chrA03		TGCAGTAACGAGCCCAAAGGCTTACAGATCGGAAGAGCGGTTCAGCAGGAATGCCGAGACCGATCTCGT	TGCAGTAACGAGCCCAAAGGCTTAC		NA	1	1	0	0	0	0	0	-	1	1	1	0	0	0	1	-	1	1	1	1	0	1	0	0	1	1	1	-	1	-	1	1	1	1	0	1	1	0	1	1	1
5031355	chrA03_1	47.1695	chrA03	6023956	TGCAGAACTATGTCAGTACGTAGTGTTCATGCTGGTGCCGATGGCAGAAGAAGAAGAAGGGGAGGAGGC	TGCAGAACTATGTCAGTACGTAGTGTTCATGCTGGTGCCGATGGCAGAAGAAGAAGAAGGGGAGGAGGC	chrA03	6023956	1	1	0	0	0	0	0	1	1	1	1	0	0	0	1	1	1	1	-	1	0	1	0	0	1	1	1	1	1	0	1	1	1	1	1	1	1	0	1	1	1
3098235	chrA03_1	47.448	chrA03	5614921	TGCAGTTTGACTGCACACACATTCATTTTTTACCATCCGCGACAGTCCTTAGGTTCGCTAATGCAGCGA	TGCAGTTTGACTGCACACACATTCATTTTTTACCATCCGCGACAGTCCTTAGGTTCGCTAATGCAGCGA	chrA03	5614921	-	0	1	1	1	1	1	1	1	1	1	1	1	1	1	-	1	0	-	1	1	1	1	1	1	1	0	1	0	-	0	1	0	-	0	0	1	1	0	0	1
3087646	chrA03_1	47.7907	chrA03		TGCAGAGGAAGTAACAAGAACACGTATGAACAAAAACACTGAAAAAAATTTCATACCAATACCAGTTAC	TGCAGAGGAAGTAACAAGAACACGTATGAACAAAAACACTGAAAAAAATTTCATACCAATACCAGTTAC		NA	1	1	0	0	0	0	0	1	1	1	1	0	0	1	1	1	1	1	1	-	0	1	0	0	1	1	1	1	1	0	1	1	1	1	1	1	1	0	1	1	1
5030950	chrA03_1	47.7907	chrA03	5169416	TGCAGAAGGCTAGTTTTCCTCCATCGGTGTCGTAGATTATGAGCACAATCCAATCAGGGTCTAATAAAC	TGCAGAAGGCTAGTTTTCCTCCATCGGTGTCGTAGATTATGAGCACAATCCAATCAGGGTCTAATAAAC	chrA03	5169416	1	1	0	0	0	0	0	1	1	1	1	0	0	1	-	1	1	1	1	-	0	1	0	0	1	1	1	1	1	0	1	1	1	1	1	1	1	0	1	1	1
3092207	chrA03_1	48.44	chrA03	5157389	TGCAGAAAAGATCAAAACAAATGTTACAGTTGGAGACTACCATGACTAAACTAGCTTCACACAGTGATT	TGCAGAAAAGATCAAAACAAATGTTACAGTTGGAGACTACCATGACTAAACTAGCTTCACACAGTGATT	chrA03	5157389	-	1	0	0	0	0	0	1	1	1	1	0	0	1	-	1	1	1	-	1	0	1	0	0	1	1	1	1	1	0	1	1	1	1	1	1	-	0	1	1	1
3146351	chrA03_1	48.7605	chrA03	5112345	TGCAGTGTACTCCTGCTCTCTTGCAGTGCCTCGCTCTGAAACTGGTTACAGATCGGAAGAGCGGTTCAG	TGCAGTGTACTCCTGCTCTCTTGCAGTGCCTCGCTCTGAAACTGGTTAC	chrA03	5112345	1	1	0	0	0	0	0	1	1	-	1	0	0	1	1	1	-	1	1	1	0	1	0	0	1	1	1	1	-	0	1	1	1	1	1	1	-	0	1	1	1
27481924	chrA03_1	49.0811	chrA03	5272301	TGCAGCAGCAGCAGCTGGAATGGTTGGAGGCTCTCTTCCAGGTGCAACCGCATCAGCTTTCTGCTACTC	TGCAGCAGCAGCAGCTGGAATGGTTGGAGGCTCTCTTCCAGGTGCAACCGCATCAGCTTTCTGCTACTC	chrA03	5272301	1	1	0	0	0	0	0	1	1	1	1	0	0	1	1	1	0	1	-	1	0	1	0	0	1	1	1	1	1	0	1	1	1	1	1	1	1	0	1	1	1
27481924|F|0-39:A>T-39:A>T	chrA03_1	49.0811	chrA03	5272301	TGCAGCAGCAGCAGCTGGAATGGTTGGAGGCTCTCTTCCAGGTGCAACCGCATCAGCTTTCTGCTACTC	TGCAGCAGCAGCAGCTGGAATGGTTGGAGGCTCTCTTCCAGGTGCAACCGCATCAGCTTTCTGCTACTC	chrA03	5272301	0	0	1	1	1	1	1	2	2	2	2	1	1	2	2	2	1	0	2	2	1	2	1	1	2	2	0	0	2	-	0	2	0	2	0	0	2	1	0	0	2
3166318	chrA03_1	49.0811	chrA03	5311129	TGCAGTTGCCTCCGCATCTTAGCATCTTCCCTCTTCATGTTTTACAGATCGGAAGAGCGGTTCAGCAGG	TGCAGTTGCCTCCGCATCTTAGCATCTTCCCTCTTCATGTTTTAC	chrA03	5311129	-	0	1	1	1	1	1	1	1	1	1	1	1	1	1	1	1	0	1	1	1	1	1	1	1	-	0	-	1	1	0	1	0	1	0	0	1	1	0	0	1
3180069	chrA03_1	49.6983	chrA03		TGCAGCAGCAGCAGCTGGAATGGTTGGAGGCTCTCTTCCTGGTGCAACCGCATCAGCTTTCTGTTACTC	TGCAGCAGCAGCAGCTGGAATGGTTGGAGGCTCTCTTCCTGGTGCAACCGCATCAGCTTTCTGTTACTC	chrC03_random	327420	0	0	1	1	1	1	1	1	1	-	1	1	1	1	1	1	-	0	1	-	1	1	1	1	1	1	0	0	1	0	0	1	0	1	0	0	1	1	0	0	1
4115735	chrA03_2	0	chrA03	10925091	TGCAGCAAATATGGTGAATTATTTTTATTTCCTCATATTTTGGCTTACAGATCGGAAGAGCGGTTCAGC	TGCAGCAAATATGGTGAATTATTTTTATTTCCTCATATTTTGGCTTAC	chrA03	10925091	1	1	0	0	0	0	0	1	1	1	1	0	0	1	0	1	1	1	1	0	0	1	0	0	1	1	0	0	1	1	1	0	1	-	0	1	0	0	1	1	1
5053819	chrA03_2	0.312499	chrA03		TGCAGCCAAAGATGGGCAGCGAAATTGAGAAAGGGAGAGAAGAAGAGGAGGAAGATATAGTTTGCTTAG	TGCAGCCAAAGATGGGCAGCGAAATTGAGAAAGGGAGAGAAGAAGAGGAGGAAGATATAGTTTGCTTAG		NA	-	1	0	0	0	0	0	1	1	1	1	0	0	-	1	1	1	1	1	0	0	1	0	0	1	1	0	0	1	1	1	0	1	1	0	1	0	0	1	1	1
3093928	chrA03_2	0.626965	chrA03		TGCAGCAAGAAACCCCATCCAAAACTCAAAAGCCACTGAAATTTCCGTAACTGTTTCTGCCTTTGACAA	TGCAGCAAGAAACCCCATCCAAAACTCAAAAGCCACTGAAATTTCCGTAACTGTTTCTGCCTTTGACAA	chrAnn_random	1528730	1	1	0	0	0	0	0	1	1	1	1	0	0	-	1	1	1	1	-	0	0	-	0	0	1	1	0	0	1	1	1	0	1	1	0	1	0	0	1	1	1
5034212	chrA03_2	0.939464	chrA03	10370995	TGCAGATTCTGATTCCTATCGCCAAGGCGGAGGCGCCGATCAGATCGAGGGTGCCCACGACGGTGAACC	TGCAGATTCTGATTCCTATCGCCAAGGCGGAGGCGCCGATCAGATCGAGGGTGCCCACGACGGTGAACC	chrA03	10370995	1	1	0	0	0	0	0	1	1	1	1	0	0	1	-	1	1	1	-	0	0	-	0	0	-	1	0	0	1	-	1	0	1	1	0	1	0	0	1	1	1
3149789	chrA03_2	1.5684	chrA03	9731305	TGCAGAAGCCTAAAGGTTCGCACTTTCCAATCTATCGAAACCCTAAACCCTGAAAAATATCACGAGAGA	TGCAGAAGCCTAAAGGTTCGCACTTTCCAATCTATCGAAACCCTAAACCCTGAAAAATATCACGAGAGA	chrA03	9731305	1	1	0	0	0	0	0	1	1	1	1	0	0	1	1	1	1	1	-	0	0	1	0	0	1	1	0	0	1	1	-	0	1	1	0	1	0	0	1	1	1
5152805	chrA03_2	1.81762	chrA03		TGCAGCTGCACTTCCTCTCTGTGGAGCTCCACTTCCCACCATCTTTCCCTCTCTTCTTTACTACATGTG	TGCAGCTGCACTTCCTCTCTGTGGAGCTCCACTTCCCACCATCTTTCCCTCTCTTCTTTACTACATGTG	chrA04	18567325	-	0	1	1	1	1	1	0	0	0	1	1	0	1	1	1	-	1	-	1	1	1	1	1	1	1	1	1	1	1	1	1	0	1	1	0	1	1	0	1	1
3083289	chrA03_2	1.87457	chrA03	9714054	TGCAGGTCTTGTCTAGTTCATGTTCTTTGTCTGAAGTCATTAGTTGACTTTTAGATGTTACAGATCGGA	TGCAGGTCTTGTCTAGTTCATGTTCTTTGTCTGAAGTCATTAGTTGACTTTTAGATGTTAC	chrA03	9714054	1	1	0	0	0	0	0	1	1	1	1	0	0	-	1	-	1	1	1	0	0	1	0	0	-	1	0	0	1	1	-	0	1	1	0	1	0	0	1	1	1
3101150|F|0-37:C>G-37:C>G	chrA03_2	2.18322	chrA03	9866132	TGCAGATTGATTGATCATACTCGAAGATTCAAATGATCGTAGAAACAGTAAAGGAATCTAGACTAGTTA	TGCAGATTGATTGATCATACTCGAAGATTCAAATGATCGTAGAAACAGTAAAGGAATCTAGACTAGTTA	chrA03	9866132	1	1	0	0	0	0	0	1	2	1	2	0	0	1	2	2	2	2	2	0	0	2	0	0	2	2	0	0	2	0	2	0	1	2	0	1	0	0	1	2	2
3082281|F|0-65:C>T-65:C>T	chrA03_2	2.48809	chrA03	10131226	TGCAGCAGCAACGGCACCAGCAACAGAACCAGCAGTGAAGTTTGCACCTATTGTACTGCATACCACTGA	TGCAGCAGCAACGGCACCAGCAACAGAACCAGCAGTGAAGTTTGCACCTATTGTACTGCATACCACTGA	chrA03	10131226	-	1	0	0	0	0	0	1	1	1	2	0	0	2	2	2	2	2	2	0	0	2	0	0	2	2	0	0	2	2	2	0	1	2	0	1	0	0	1	2	2
3099299	chrA03_2	2.48809	chrA03		TGCAGAATGATGTGTAGAATCATTTCCAACTAATAAAACAATTATTATCTTTGTTTACAGATCGGAAGA	TGCAGAATGATGTGTAGAATCATTTCCAACTAATAAAACAATTATTATCTTTGTTTAC	chrC03	13736644	-	1	0	0	0	0	0	1	1	1	1	0	0	1	1	1	1	1	1	0	0	1	0	0	1	1	0	0	-	-	1	0	1	-	0	1	0	0	1	1	1
3100660	chrA03_2	2.48809	chrA03	9778268	TGCAGTCAATGGTAAGTTTGGTAACTCCAAAATCTCTCATTTGATCCTTGATTGAGTTAGTTCTTCTCT	TGCAGTCAATGGTAAGTTTGGTAACTCCAAAATCTCTCATTTGATCCTTGATTGAGTTAGTTCTTCTCT	chrA03	9778268	1	1	0	0	0	0	0	1	1	1	1	0	0	1	1	1	1	1	1	0	0	-	0	0	1	1	0	0	1	1	-	0	1	1	0	1	0	0	1	1	1
3110228	chrA03_2	2.79297	chrA03	10169840	TGCAGCGACTGTGGCCAACAGGAAGAGCACATGAAGGGCACTTATTTTTCAATTTGGGACAGCAGGAGG	TGCAGCGACTGTGGCCAACAGGAAGAGCACATGAAGGGCACTTATTTTTCAATTTGGGACAGCAGGAGG	chrA03	10169840	1	1	0	0	0	0	0	1	1	1	-	0	0	1	1	1	1	1	1	0	0	1	0	0	1	1	0	0	1	-	1	0	1	1	0	1	0	0	1	1	1
5052153	chrA03_2	3.10161	chrA03		TGCAGCTGAGTCCATTGAGCCTGGTGTTGCTTACGCCAAGAGGCCTCACAAGAAGTATGCGTTTGAGTC	TGCAGCTGAGTCCATTGAGCCTGGTGTTGCTTACGCCAAGAGGCCTCACAAGAAGTATGCGTTTGAGTC	chrAnn_random	31365256	-	1	0	0	0	0	0	1	1	1	1	0	0	1	1	-	1	1	1	0	0	1	0	0	1	1	0	0	1	1	1	0	1	1	0	1	0	0	1	1	1
3080722	chrA03_2	3.40834	chrA03	10745218	TGCAGGATTCTTTTCATGAACTATTATCTTTTAGCTTTTCAATTTTTTATATCTAAATTTTGTTCATCA	TGCAGGATTCTTTTCATGAACTATTATCTTTTAGCTTTTCAATTTTTTATATCTAAATTTTGTTCATCA	chrA03	10745218	-	0	1	1	1	1	1	0	0	0	1	1	1	1	1	1	-	1	1	1	1	1	1	1	1	1	1	1	1	1	1	1	0	1	1	0	1	1	0	1	1
3163889	chrA03_2	3.41024	chrA03		TGCAGTTGACGCTGAAGTATTATTCTGAATTTGTCACCAGGTTAGTGGGGGAGCCATATACAATGGTTA	TGCAGTTGACGCTGAAGTATTATTCTGAATTTGTCACCAGGTTAGTGGGGGAGCCATATACAATGGTTA	chrC03	13717795	1	1	0	0	0	0	0	1	1	1	1	0	0	1	1	-	1	1	-	0	0	1	0	0	1	-	0	0	1	1	1	0	1	1	0	1	0	0	1	1	1
3088099	chrA03_2	4.02179	chrA03	10525550	TGCAGCAATTTTCACAAAACTCTTTTTCTGTCAGCTCGCATCAACAAGATTTTCGTATTTTGTTACAGA	TGCAGCAATTTTCACAAAACTCTTTTTCTGTCAGCTCGCATCAACAAGATTTTCGTATTTTGTTACAGA	chrA03	10525550	0	0	1	1	1	1	1	0	0	0	1	1	1	1	1	1	1	1	1	1	1	1	1	1	-	-	1	1	1	-	1	1	0	1	1	0	1	1	0	1	1
3109350	chrA03_2	4.3342	chrA03	10348021	TGCAGAGATAGAAATAGAGTTCAGTTGGAAATGATTTACAGATCGGAAGAGCGGTTCAGCAGGAATGCC	TGCAGAGATAGAAATAGAGTTCAGTTGGAAATGATTTAC	chrA03	10348021	1	1	0	0	0	0	0	1	1	1	1	0	0	1	1	-	1	1	1	0	0	1	0	0	1	-	0	0	1	1	1	0	1	-	0	1	0	0	1	-	1
3126080	chrA03_2	4.3342	chrA03		TGCAGAGACCTAATAAATTAGCTAAGAGCAAGGTATTACAGATCGGAAGAGCGGTTCAGCAGGAATGCC	TGCAGAGACCTAATAAATTAGCTAAGAGCAAGGTATTAC		NA	1	1	0	0	0	0	0	1	1	1	1	0	0	1	1	1	1	-	1	0	0	1	0	0	-	-	0	0	1	1	-	0	1	-	0	1	0	0	1	1	1
4108042	chrA03_2	4.3342	chrA03		TGCAGAACTTACCAAAGTTGGAATCAGGGTTTGTAGCCAGAGCATCTAGTGGATCCATATCCTTTACAG	TGCAGAACTTACCAAAGTTGGAATCAGGGTTTGTAGCCAGAGCATCTAGTGGATCCATATCCTTTACAG	chrAnn_random	31365093	1	1	0	0	0	0	0	1	1	1	1	0	0	1	1	1	1	1	1	0	0	1	0	0	1	-	0	0	1	-	1	0	1	-	0	1	0	0	1	1	1
4112213	chrA03_2	4.63723	chrA03		TGCAGCTGGCATCACCTGAAAAGAAAAAACAAGACCAAAAAACACTTACAGATCGGAAGAGCGGTTCAG	TGCAGCTGGCATCACCTGAAAAGAAAAAACAAGACCAAAAAACACTTAC		NA	-	1	0	0	0	0	0	1	1	1	1	0	0	1	1	1	1	1	-	0	0	-	0	0	1	1	0	0	1	1	1	0	1	1	0	1	0	0	1	1	1
4114471	chrA03_2	4.63905	chrA03	10484145	TGCAGATAAGAGTGGTTTAGACGAGTAAGGATGGAGCAAAAGCTTATGTACATTTGAACTTTTTTTTTA	TGCAGATAAGAGTGGTTTAGACGAGTAAGGATGGAGCAAAAGCTTATGTACATTTGAACTTTTTTTTTA	chrA03	10484145	-	0	1	1	1	1	1	0	0	0	1	1	0	1	1	1	1	1	1	1	1	1	1	1	-	1	1	1	1	1	1	1	0	-	1	0	1	1	0	1	1
3154455	chrA03_2	4.94024	chrA03	9645413	TGCAGAAATCGCATAAGCATTTCATACCAGTGCCGGCCTCTGAACGGCATTTTCCACCTTTCGCTCCCT	TGCAGAAATCGCATAAGCATTTCATACCAGTGCCGGCCTCTGAACGGCATTTTCCACCTTTCGCTCCCT	chrA03	9645413	1	1	0	0	0	0	0	1	1	1	1	0	0	1	1	1	1	1	1	0	0	1	0	0	1	1	0	0	1	0	1	0	1	1	0	1	0	0	1	1	1
3083432	chrA03_2	5.24327	chrA03	9865833	TGCAGTTGTGGTAAGAACTTTGATCCTCTCTTTTCAAGTTTCGTATGAAGTTAGCAGATCATGATTTGG	TGCAGTTGTGGTAAGAACTTTGATCCTCTCTTTTCAAGTTTCGTATGAAGTTAGCAGATCATGATTTGG	chrA03	9865833	1	1	0	0	0	0	0	1	1	1	1	0	0	1	1	1	1	1	-	0	0	1	0	0	1	-	0	0	1	-	1	0	1	1	0	1	0	0	1	1	1
3099599	chrA03_2	5.24327	chrA03	9941524	TGCAGCTGCACTTCCTCTCTGTGGTGCTCCACTTCCCACCATCCTTCCCTCTCTTCTTTACTACATGTG	TGCAGCTGCACTTCCTCTCTGTGGTGCTCCACTTCCCACCATCCTTCCCTCTCTTCTTTACTACATGTG	chrA03	9941524	-	1	0	0	0	0	0	1	1	1	-	0	0	-	1	1	-	1	-	0	0	1	0	0	1	1	0	0	1	-	1	0	1	1	0	1	0	0	1	1	1
4110396	chrA03_2	5.24327	chrA03		TGCAGTGATCGCTGTTCCTCTAGGTGTCTTACAGATCGGAAGAGCGGTTCAGCAGGAATGCCGAGACCG	TGCAGTGATCGCTGTTCCTCTAGGTGTCTTAC		NA	1	1	0	0	0	0	0	1	1	1	1	0	0	1	1	1	1	-	1	0	0	1	0	0	1	1	0	0	1	0	1	0	1	1	0	1	0	0	1	1	1
3090859	chrA03_2	5.26769	chrA03		TGCAGGGAAAATCCCACAAAACTTTGTCAAGTCAATTCCTCATGATAAAGATCTTAGAATAGCGTTAGA	TGCAGGGAAAATCCCACAAAACTTTGTCAAGTCAATTCCTCATGATAAAGATCTTAGAATAGCGTTAGA	chrC03	15585969	-	0	1	1	1	1	1	0	0	0	1	1	0	-	1	1	-	1	1	1	1	1	1	1	1	1	1	1	-	1	1	1	0	1	1	0	1	1	0	1	1
4109126	chrA03_2	5.54787	chrA03	10006470	TGCAGAGGCGAAAACAGAACCCAACTTCCTATCAAAAGGTGGTGACCACAGAAGAATGTGTATTTCCAA	TGCAGAGGCGAAAACAGAACCCAACTTCCTATCAAAAGGTGGTGACCACAGAAGAATGTGTATTTCCAA	chrA03	10006470	1	1	0	0	0	0	0	1	1	1	1	0	0	1	1	1	1	1	-	0	0	-	0	0	1	1	0	0	1	0	-	0	1	-	0	1	0	0	1	1	1
5049730	chrA03_2	5.54787	chrA03		TGCAGAGAGCAGGCAACCAAACGACCAACTCGATGGGGTCGACATCATGAGCAATGACAACAAGCTGTG	TGCAGAGAGCAGGCAACCAAACGACCAACTCGATGGGGTCGACATCATGAGCAATGACAACAAGCTGTG	chrC03	14743123	1	1	0	0	0	0	0	1	1	1	1	0	0	1	1	1	1	1	1	0	0	-	0	0	1	1	0	0	1	0	1	0	1	1	0	1	0	0	1	1	1
3154683	chrA03_2	6.4738	chrA03	10783443	TGCAGCAAAAAATGGCCAGTCCATCGAATTGTAGTCATATCCACTATGTCAATCCGTCTCAAATACAAT	TGCAGCAAAAAATGGCCAGTCCATCGAATTGTAGTCATATCCACTATGTCAATCCGTCTCAAATACAAT	chrA03	10783443	1	1	0	0	0	0	0	1	1	1	1	0	0	1	1	1	1	1	-	0	0	1	0	0	1	-	0	0	1	1	1	0	1	1	0	1	0	0	1	1	1
4116503	chrA03_2	6.4738	chrA03	10973493	TGCAGGTCCTAATCACATTAGGCTAATCTCAAAAACATGCACCAGCCGCGATAGAGCGCGTGAAAGTTT	TGCAGGTCCTAATCACATTAGGCTAATCTCAAAAACATGCACCAGCCGCGATAGAGCGCGTGAAAGTTT	chrA03	10973493	1	1	0	0	0	0	0	1	1	1	1	0	0	-	1	1	1	-	1	0	0	1	0	0	1	1	0	0	1	1	1	0	1	1	0	1	0	0	1	1	1
3116503	chrA03_2	6.54404	chrA03		TGCAGTAGATAGCGAAGAAAATAACAATCGTAGTCAATCTTTATAAGCCTCAAAGTATGGGAGACATGA	TGCAGTAGATAGCGAAGAAAATAACAATCGTAGTCAATCTTTATAAGCCTCAAAGTATGGGAGACATGA		NA	-	0	1	1	1	1	1	0	0	0	1	1	0	1	-	1	0	1	1	1	1	1	1	1	1	1	1	1	-	1	1	1	0	0	1	0	1	1	0	1	1
3092612	chrA03_2	6.85654	chrA03	13336062	TGCAGGATAAAAGATACAAGAACAGAGAACTTCAGATCATGCGCTTGCAAGACCATCCCAATGTTGTTC	TGCAGGATAAAAGATACAAGAACAGAGAACTTCAGATCATGCGCTTGCAAGACCATCCCAATGTTGTTC	chrA03	13336062	0	0	1	1	1	1	1	0	0	0	1	1	0	1	-	1	0	1	1	1	-	1	1	1	1	1	1	1	1	1	1	1	0	0	1	0	1	1	0	1	1
14763322	chrA03_2	7.08665	chrA03		TGCAGCAGAAAGAAGTTTTTCAGAGGTTACAGATCGGAAGAGCGGTTCAGCAGGAATGCCGAGACCGAT	TGCAGCAGAAAGAAGTTTTTCAGAGGTTAC		NA	1	1	0	0	0	0	0	1	1	1	1	0	0	1	1	1	1	1	-	0	0	1	0	0	-	1	0	0	-	1	1	0	1	1	0	1	0	0	1	1	1
3147047	chrA03_2	7.08665	chrA03		TGCAGGATTCTTTTCATGAATTATTACTTCCTTTCCGTCTGTTCCTGAAAGTAGAATTTTGTAGATTTA	TGCAGGATTCTTTTCATGAATTATTACTTCCTTTCCGTCTGTTCCTGAAAGTAGAATTTTGTAGATTTA		NA	1	1	0	0	0	0	0	1	1	1	1	0	0	-	1	-	1	1	1	0	0	1	0	0	-	1	0	0	1	1	1	0	1	1	0	1	0	0	1	1	1
3096061	chrA03_2	7.16447	chrA03		TGCAGTCTCCATCCCCAAGTTACCTAAATTCAACGTCATGGTTCCAAAAATACCGTTACAGATCGGAAG	TGCAGTCTCCATCCCCAAGTTACCTAAATTCAACGTCATGGTTCCAAAAATACCGTTAC	chrC03	17977714	-	0	1	1	1	1	1	0	0	0	1	1	0	-	1	1	0	-	1	1	1	-	1	1	1	1	1	1	1	1	1	1	0	0	1	0	1	1	0	1	1
3121231	chrA03_2	7.16447	chrA03		TGCAGAATCATGGCAATCCTACAAGCCATGAACCAGAACTAGTTTTACAGATCGGAAGAGCGGTTCAGC	TGCAGAATCATGGCAATCCTACAAGCCATGAACCAGAACTAGTTTTAC	chrC03	19296202	-	0	1	1	1	1	1	0	0	0	1	1	-	1	1	1	0	1	-	1	-	1	1	1	1	1	1	1	1	1	-	1	0	0	1	0	1	1	0	1	1
3104639	chrA03_2	7.47311	chrA03		TGCAGTGTTTACGAAAAATCTTTTGATTATAGTTAGGAAACTAACTATATCGGTGAATACCACTGTCTG	TGCAGTGTTTACGAAAAATCTTTTGATTATAGTTAGGAAACTAACTATATCGGTGAATACCACTGTCTG		NA	-	0	1	1	1	1	1	0	0	0	1	1	0	1	1	1	0	1	-	1	-	1	1	1	1	1	1	1	1	0	1	1	0	0	1	0	1	1	0	1	1
3152462	chrA03_2	7.69944	chrA03		TGCAGGTACAGTCTTTTTTTGTTATAATTTTCCAATGTTTACAGATCGGAAGAGCGGTTCAGCAGGAAT	TGCAGGTACAGTCTTTTTTTGTTATAATTTTCCAATGTTTAC		NA	1	-	0	0	0	0	0	1	1	1	1	0	0	1	1	1	1	1	-	0	0	1	0	0	1	-	0	0	1	0	1	0	1	1	0	1	0	0	1	1	1
3203481	chrA03_2	7.77913	chrA03		TGCAGAAAAATTACTGTAAATGCAGAACATAGTAAAAATAACCAGAGTTTTTTTTTTACAGATCGGAAG	TGCAGAAAAATTACTGTAAATGCAGAACATAGTAAAAATAACCAGAGTTTTTTTTTTAC		NA	0	0	1	1	1	1	1	0	0	0	1	1	1	1	1	1	0	1	1	1	1	1	1	1	1	1	1	1	1	0	1	1	0	0	1	0	1	1	0	1	1
3081503	chrA03_2	8.00546	chrA03	10377856	TGCAGCAATCTTAGCAGTGTTCTTGCTTGGTGGATTCGTTATTCCAAAAGGTTTATTACAGATCGGAAG	TGCAGCAATCTTAGCAGTGTTCTTGCTTGGTGGATTCGTTATTCCAAAAGGTTTATTAC	chrA03	10377856	1	1	0	0	0	0	0	1	1	1	1	0	0	1	1	-	1	-	1	0	0	1	0	0	1	-	0	0	1	-	1	0	1	1	0	1	0	0	1	1	1
3098202	chrA03_2	8.00546	chrA03		TGCAGTAATAGTAGGTTGCAATTTTCTGCTCTCGATTCTGATGTGATTCCATGTGCTCTGATAGGCCTT	TGCAGTAATAGTAGGTTGCAATTTTCTGCTCTCGATTCTGATGTGATTCCATGTGCTCTGATAGGCCTT	chrCnn_random	41838927	-	1	0	0	0	0	0	1	1	1	-	0	0	1	1	1	1	1	-	0	0	1	0	0	1	1	0	0	1	1	1	0	1	1	0	1	0	0	1	1	1
3160771	chrA03_2	8.00546	chrA03		TGCAGCAATGAAAAAAAGAATTGTCATCATTATACAATATGTTACAGATCGGAAGAGCGGTTCAGCAGG	TGCAGCAATGAAAAAAAGAATTGTCATCATTATACAATATGTTAC		NA	1	1	0	0	0	0	0	1	1	1	1	0	0	1	1	1	1	1	-	0	0	1	0	0	1	-	0	0	-	1	1	0	1	-	0	1	0	0	1	1	1
4167730	chrA03_2	8.00546	chrA03		TGCAGTCATGCAGATGCATGTCCCCAGTCGAATCTTACAGATCGGAAGAGCGGTTCAGCAGGAATGCCG	TGCAGTCATGCAGATGCATGTCCCCAGTCGAATCTTAC		NA	1	1	0	0	0	0	0	1	1	1	1	0	0	1	1	-	-	1	1	0	0	1	0	0	1	1	0	0	1	1	-	0	1	1	0	1	0	0	1	1	1
3161090|F|0-14:G>T-14:G>T	chrA03_2	8.08516	chrA03		TGCAGGTAATTTTCGATAATAAGTTCATGGTGTTCTAGACTCTAGACGATTTTTGATATGTCTTGATGG	TGCAGGTAATTTTCGATAATAAGTTCATGGTGTTCTAGACTCTAGACGATTTTTGATATGTCTTGATGG	chrC03	18169511	0	0	1	1	1	2	2	0	0	0	2	2	1	2	2	2	0	0	2	2	2	2	2	1	2	1	2	2	2	2	1	2	0	0	1	0	2	2	0	2	2
3166013|F|0-42:T>G-42:T>G	chrA03_2	8.08516	chrA03	12438448	TGCAGGTAATTTTCTATACTAAGTTCGTGGTGTTCTAGACTCTAGACGATTTTTGATATGTCTTGATGG	TGCAGGTAATTTTCTATACTAAGTTCGTGGTGTTCTAGACTCTAGACGATTTTTGATATGTCTTGATGG	chrA03	12438448	-	1	0	0	2	0	0	1	1	1	2	0	0	2	2	2	1	1	2	0	2	2	0	0	2	2	0	0	2	2	2	0	1	1	0	1	0	0	1	2	2
4107366	chrA03_2	8.31149	chrA03	10282040	TGCAGATACACAAAATGCTTTACATTGTTATCACAAAGGTTTGAACTACTCGTTATGTTTTACAGATCG	TGCAGATACACAAAATGCTTTACATTGTTATCACAAAGGTTTGAACTACTCGTTATGTTTTAC	chrA03	10282040	1	1	0	0	0	0	0	1	1	1	1	0	0	1	1	1	-	1	1	0	0	-	0	0	1	-	0	0	1	1	1	0	1	1	0	1	0	0	1	1	1
3097999	chrA03_2	8.61824	chrA03	9862562	TGCAGAAACTTTTCCACTAGTCGATAATAGTAACAACACAATGCACATGCTTTGGATTGTGAGGAAGCA	TGCAGAAACTTTTCCACTAGTCGATAATAGTAACAACACAATGCACATGCTTTGGATTGTGAGGAAGCA	chrA03	9862562	1	1	0	0	0	0	0	1	1	1	1	0	0	1	-	1	1	1	1	0	0	1	0	0	1	-	0	0	1	1	1	0	1	1	0	1	0	0	1	1	1
4116252	chrA03_2	8.61824	chrA03		TGCAGGCTCTATAACTGCTTGCTGCTGTTGAATCCTTCGAGACCAACTTGAGGTAGGAGATGTTGCTGT	TGCAGGCTCTATAACTGCTTGCTGCTGTTGAATCCTTCGAGACCAACTTGAGGTAGGAGATGTTGCTGT	chrA03_random	922129	1	1	0	0	0	0	0	1	1	1	1	0	0	1	1	1	1	1	-	0	0	1	0	0	-	1	0	0	1	1	1	0	1	1	0	1	0	0	1	1	1
3088323	chrA03_2	8.69056	chrA03	12233301	TGCAGACGTCTCTAGATAGGGGAGATCACATGTGCTTCTTCAATAATAAAATCTCAGAATAATTCCAAA	TGCAGACGTCTCTAGATAGGGGAGATCACATGTGCTTCTTCAATAATAAAATCTCAGAATAATTCCAAA	chrA03	12233301	-	0	1	1	1	1	1	0	0	0	1	1	1	1	1	1	0	1	1	1	1	1	1	1	1	1	1	1	1	0	1	1	0	0	1	0	1	1	0	1	1
3102394	chrA03_2	8.69056	chrA03		TGCAGAGGTATATGTCAATTACATGGGTAGAAGATAGTTTAGTGGAATTAGGCATGCAAACAAAGTCTG	TGCAGAGGTATATGTCAATTACATGGGTAGAAGATAGTTTAGTGGAATTAGGCATGCAAACAAAGTCTG		NA	-	0	1	1	1	1	1	0	0	0	1	1	1	1	1	1	0	1	-	1	-	1	1	1	1	1	1	1	1	-	1	1	0	0	1	0	1	1	0	1	1
5029455	chrA03_2	8.69056	chrA03	13358918	TGCAGCTTTGAGCAAGAGAAGAGAGTATTACAGATCGGAAGAGCGGTTCAGCAGGAATGCCGAGACCGA	TGCAGCTTTGAGCAAGAGAAGAGAGTATTAC	chrA03	13358918	-	0	1	1	1	1	1	0	0	0	1	1	1	1	1	1	0	1	1	1	1	1	1	1	1	1	1	1	1	1	1	1	0	0	1	0	1	1	0	1	1
3178296	chrA03_2	9.57108	chrA03		TGCAGTTTTGTTTTTGTTTGGGGTTAGGACAAGTGAACAAGGGGGATTAGTGTTTACAGATCGGAAGAG	TGCAGTTTTGTTTTTGTTTGGGGTTAGGACAAGTGAACAAGGGGGATTAGTGTTTAC	chrA03_random	930710	1	1	0	0	0	0	0	1	1	1	1	0	0	1	1	1	-	-	-	0	0	1	0	0	1	1	0	0	1	0	-	0	1	1	0	1	0	0	1	1	1
4112953	chrA03_2	11.5448	chrA03	12336371	TGCAGATGAAGAGAAACGTTCGCTTCTTACATGGGAAGTGAGGTTACAGATCGGAAGAGCGGTTCAGCA	TGCAGATGAAGAGAAACGTTCGCTTCTTACATGGGAAGTGAGGTTAC	chrA03	12336371	1	1	0	0	1	0	0	1	1	1	1	0	0	1	1	-	1	1	1	0	1	1	0	0	1	1	0	0	1	0	1	0	1	1	0	1	0	0	1	1	1
3090177	chrA03_2	12.1817	chrA03	12440753	TGCAGCAGTGTGCATTGTTTCAATAAATCAGAGCTAATTTGATTTTGTGAATAAAAAATGCCAAATAAA	TGCAGCAGTGTGCATTGTTTCAATAAATCAGAGCTAATTTGATTTTGTGAATAAAAAATGCCAAATAAA	chrA03	12440753	1	1	0	0	1	0	0	1	1	1	1	0	1	1	1	1	1	1	1	0	1	1	0	0	1	1	0	0	-	0	1	0	1	1	0	1	0	0	1	1	1
4107118	chrA03_2	12.1817	chrA03	12342671	TGCAGATGAGGAAAAGCGTTCTCTTCTTACATGGGAAGTGAGGTTTACAGATCGGAAGAGCGGTTCAGC	TGCAGATGAGGAAAAGCGTTCTCTTCTTACATGGGAAGTGAGGTTTAC	chrA03	12342671	1	1	0	0	1	0	0	1	1	1	1	0	1	1	1	1	1	1	1	0	1	1	0	0	1	1	0	0	1	0	1	0	1	1	0	1	0	0	1	1	1
4116026	chrA03_2	12.4903	chrA03		TGCAGCTTTATTCTATGTATTATTATGTGTTTGTGCGTTACAGATCGGAAGAGCGGTTCAGCAGGAATG	TGCAGCTTTATTCTATGTATTATTATGTGTTTGTGCGTTAC		NA	1	1	0	0	1	0	0	1	1	1	1	0	1	1	1	1	1	1	1	0	1	1	-	0	-	1	0	0	-	0	-	0	1	1	0	1	0	0	1	0	1
14787406	chrA03_2	13.1076	chrA03		TGCAGGGTGTGGGATATCCGTAAGAAGACGCAGAGTTTTGCACTCTCGGGACATGACAAAGACGTTTGT	TGCAGGGTGTGGGATATCCGTAAGAAGACGCAGAGTTTTGCACTCTCGGGACATGACAAAGACGTTTGT	chrA09	26282544	1	1	0	0	1	0	0	1	1	1	1	0	1	1	1	1	1	1	1	0	1	-	0	0	1	1	0	0	1	1	1	0	1	1	0	1	0	0	1	1	1
5708033	chrA03_2	13.1076	chrA03	12542961	TGCAGCATTTTTTCAAATATTCTTCTAGATTACAGATCGGAAGAGCGGTTCAGCAGGAATGCCGAGACC	TGCAGCATTTTTTCAAATATTCTTCTAGATTAC	chrA03	12542961	1	1	0	0	1	0	0	1	1	1	1	0	0	1	1	1	1	1	1	0	1	1	1	0	1	1	0	0	1	1	1	0	1	1	0	1	0	0	1	1	1
3107306	chrA03_2	13.7174	chrA03	12320373	TGCAGTAATACATCCTGGTGGAAAAACATTGCTTTGCTCTTGTTGTCCTACTGCCAACTTTACAGATCG	TGCAGTAATACATCCTGGTGGAAAAACATTGCTTTGCTCTTGTTGTCCTACTGCCAACTTTAC	chrA03	12320373	1	1	0	0	1	0	0	1	1	1	1	0	0	1	1	1	1	-	1	0	1	-	0	0	1	-	0	0	-	1	1	0	1	1	0	1	0	0	1	1	1
3156588	chrA03_2	13.7174	chrA03	12429640	TGCAGAAGTAACAAGGAAAGGAGAAAAATAGCGTTTATGCCTTACAGATCGGAAGAGCGGTTCAGCAGG	TGCAGAAGTAACAAGGAAAGGAGAAAAATAGCGTTTATGCCTTAC	chrA03	12429640	1	1	0	0	1	0	0	1	1	1	1	0	0	1	1	1	1	1	1	0	1	-	0	0	1	-	0	0	1	1	1	0	1	1	0	1	0	0	1	1	1
4111999	chrA03_2	13.7174	chrA03		TGCAGCCAGGCCTAGGCTTGCAGGAGCAGCAGGCTCATTAGAAGTGCTGGAACCAGCAACTCTGCCAAC	TGCAGCCAGGCCTAGGCTTGCAGGAGCAGCAGGCTCATTAGAAGTGCTGGAACCAGCAACTCTGCCAAC		NA	1	1	0	0	1	0	0	1	1	1	1	0	0	1	1	1	1	1	1	0	1	1	0	0	1	1	0	0	-	1	1	0	1	1	0	1	0	0	1	1	1
5120905	chrA03_2	13.7174	chrA03	12359402	TGCAGTGAGCCCAGCCATTGTAGCGGAGATTACAGATCGGAAGAGCGGTTCAGCAGGAATGCCGAGACC	TGCAGTGAGCCCAGCCATTGTAGCGGAGATTAC	chrA03	12359402	1	1	0	0	1	0	0	1	1	1	1	0	0	-	1	1	1	1	-	0	1	-	0	0	1	1	0	0	-	1	1	0	1	1	0	1	0	0	1	1	1
3150587	chrA03_2	14.0279	chrA03		TGCAGAAAAAATACTGTAAATACAGAACATAGTAAAAATAACCACAGTTTTTTTTACAGATCGGAAGAG	TGCAGAAAAAATACTGTAAATACAGAACATAGTAAAAATAACCACAGTTTTTTTTAC	chrC03	18316429	1	1	0	0	1	0	0	1	1	1	1	0	0	1	1	1	1	1	1	0	1	1	1	0	1	1	-	0	1	1	1	0	1	1	0	1	0	0	1	1	1
4114079	chrA03_2	14.0279	chrA03	12906791	TGCAGGTTAGATCTTTCTATTTGAGTTACATCTTATTAGCAAGAGATTACTTGGGTAGAACATAGTTTA	TGCAGGTTAGATCTTTCTATTTGAGTTACATCTTATTAGCAAGAGATTACTTGGGTAGAACATAGTTTA	chrA03	12906791	1	1	0	0	1	0	0	1	1	1	1	0	0	1	1	1	1	1	1	0	1	1	-	0	1	-	0	0	1	1	1	0	1	1	0	1	0	0	1	0	1
7508612	chrA03_2	14.3385	chrA03		TGCAGCTTCTCGTAATAGCTTGTTACAGATCGGAAGAGCGGTTCAGCAGGAATGCCGAGACCGATCTCG	TGCAGCTTCTCGTAATAGCTTGTTAC		NA	1	1	0	0	1	0	0	1	1	1	1	0	0	1	1	1	1	-	1	0	1	1	0	0	1	1	0	0	-	1	-	0	1	1	0	1	0	0	1	1	1
3107930	chrA03_2	14.9635	chrA03	12336305	TGCAGATGTGAAAGAAACATTTTTACTGCCAAAAGTTTCTAAAATCTGTAGAAAATGCAGCTGCCTTTC	TGCAGATGTGAAAGAAACATTTTTACTGCCAAAAGTTTCTAAAATCTGTAGAAAATGCAGCTGCCTTTC	chrA03	12336305	-	1	0	0	1	0	0	1	1	1	1	0	1	1	1	1	1	1	1	0	-	1	0	0	-	1	0	0	1	1	1	0	1	1	0	1	0	0	1	1	1
3112782	chrA03_2	15.2721	chrA03	12161990	TGCAGTACCTTACAAACATCCCGAGAATTTCTTACTGTAGTCGATTTATTTTACAGATCGGAAGAGCGG	TGCAGTACCTTACAAACATCCCGAGAATTTCTTACTGTAGTCGATTTATTTTAC	chrA03	12161990	1	1	0	0	1	0	0	1	1	1	1	0	1	1	1	1	1	1	1	0	1	1	0	0	1	-	0	0	1	1	1	0	1	1	0	1	0	0	1	1	1
5237822	chrA03_2	15.5789	chrA03		TGCAGACACATAACAAGATATGTCATAAGAAGTTGTGACTTACAGATCGGAAGAGCGGTTCAGCAGGAA	TGCAGACACATAACAAGATATGTCATAAGAAGTTGTGACTTAC		NA	1	1	0	0	1	0	0	1	1	1	1	0	1	-	1	1	1	1	1	0	1	1	1	0	1	1	0	0	1	1	1	0	1	1	0	1	0	0	1	1	1
3161236	chrA03_2	16.1886	chrA03		TGCAGAAATCCTTTTGGTCGTTCTGTGACTCCATAAATGCTGGGAATTGCAGGTAAAAACACAAAAGAG	TGCAGAAATCCTTTTGGTCGTTCTGTGACTCCATAAATGCTGGGAATTGCAGGTAAAAACACAAAAGAG		NA	1	1	0	0	1	0	0	1	1	1	1	0	1	1	1	1	1	-	-	0	-	-	1	0	-	1	0	0	1	-	1	0	1	1	0	1	0	0	1	0	1
4111358	chrA03_2	16.1886	chrA03		TGCAGGTTGTCCGCACCAAGTGAGAAATATACAGGTAAGCAACCAGTTACAACCTTCCTCTTTGGTCCG	TGCAGGTTGTCCGCACCAAGTGAGAAATATACAGGTAAGCAACCAGTTACAACCTTCCTCTTTGGTCCG		NA	-	1	0	0	1	0	0	1	1	1	1	0	1	1	1	1	1	1	1	0	1	-	1	0	1	1	0	0	1	-	1	0	1	1	0	1	0	0	1	0	1
3147981	chrA03_2	16.4917	chrA03		TGCAGCCTCTTCTTCTTCTTCTCTCCAAGCATCATATGTGACCCATCCTCTGATAAATTCTCCTCATCA	TGCAGCCTCTTCTTCTTCTTCTCTCCAAGCATCATATGTGACCCATCCTCTGATAAATTCTCCTCATCA		NA	1	1	0	0	1	0	0	1	1	1	1	0	0	-	1	1	1	1	1	0	1	1	1	0	1	1	0	0	1	-	1	0	1	1	0	1	0	0	1	0	1
3165260	chrA03_2	16.4917	chrA03		TGCAGTAAGACAAGATAACGTTTAGCAACCAACAAAGTACACCATCTTACAGATCGGAAGAGCGGTTCA	TGCAGTAAGACAAGATAACGTTTAGCAACCAACAAAGTACACCATCTTAC		NA	1	1	0	0	1	0	0	1	1	1	1	0	0	1	1	1	1	-	-	0	-	1	-	0	-	1	0	0	1	-	-	0	1	1	0	1	0	0	1	0	1
4111454	chrA03_2	16.4917	chrA03	13253968	TGCAGTTGCACCTCTGGAAAGGATGAAGATATTGCTTCAGGTTAGTTGGTTTCCTCTTTTCCTTTTTTT	TGCAGTTGCACCTCTGGAAAGGATGAAGATATTGCTTCAGGTTAGTTGGTTTCCTCTTTTCCTTTTTTT	chrA03	13253968	-	1	0	0	1	0	0	1	1	1	1	0	0	1	1	-	1	-	1	0	1	1	1	0	1	-	0	0	1	1	1	0	1	1	0	1	0	0	1	0	1
4111709	chrA03_2	16.4917	chrA03	13390466	TGCAGAATATTCTTTATCATCGAAGTGGATACACCATGGTTGCACTTGTGCTTCTTCATCTGAGTCAAT	TGCAGAATATTCTTTATCATCGAAGTGGATACACCATGGTTGCACTTGTGCTTCTTCATCTGAGTCAAT	chrA03	13390466	1	1	0	0	1	0	0	1	1	1	1	0	0	1	1	1	1	1	-	0	1	1	1	0	1	1	0	0	1	1	1	0	1	1	0	1	0	0	1	0	1
4116591	chrA03_2	16.4917	chrA03	13351260	TGCAGAAGAAGATGAGAGTGAATACCAGCTAAGAGAAGAAAACAAAACAATCAATACTTACAGATCGGA	TGCAGAAGAAGATGAGAGTGAATACCAGCTAAGAGAAGAAAACAAAACAATCAATACTTAC	chrA03	13351260	-	1	0	0	1	0	0	1	1	1	1	0	0	1	1	1	1	-	-	0	1	-	1	0	1	1	0	0	1	1	1	0	1	1	0	1	0	0	1	0	1
4113892	chrA03_2	16.7947	chrA03		TGCAGAGCTAGGGTGGTATATCATGATACTATGGTCATCTCCTACAAACGCACAAAGAATGATAACTGT	TGCAGAGCTAGGGTGGTATATCATGATACTATGGTCATCTCCTACAAACGCACAAAGAATGATAACTGT	chrC03	19961550	1	1	0	0	1	0	0	1	1	1	1	0	0	1	1	1	1	1	1	0	1	1	1	0	1	1	0	0	1	1	1	0	1	1	0	1	0	0	1	0	1
4118452	chrA03_2	16.7947	chrA03		TGCAGTAGATGTATGTCCAAACAAACAAACAAATTCCCAAGTTGTCAATGACCTAAGATAATCTTGCTT	TGCAGTAGATGTATGTCCAAACAAACAAACAAATTCCCAAGTTGTCAATGACCTAAGATAATCTTGCTT		NA	-	1	0	0	1	0	0	1	1	1	1	0	0	-	1	1	1	1	1	0	-	1	1	0	1	1	0	0	1	1	1	0	1	1	0	1	0	0	1	0	1
4107304	chrA03_2	17.1015	chrA03		TGCAGGGAGAGCTTGTCACGGTATGCGAGAGAGGTTGGAGGAAGAAGGGATCGAAATAGACGATGAGAT	TGCAGGGAGAGCTTGTCACGGTATGCGAGAGAGGTTGGAGGAAGAAGGGATCGAAATAGACGATGAGAT	chrC03	19109229	1	1	0	0	1	0	0	1	1	1	1	0	-	1	-	1	1	1	-	0	0	1	1	0	1	1	0	0	1	-	1	0	1	1	0	1	0	0	1	0	1
4107745	chrA03_2	17.1015	chrA03	12906857	TGCAGCAGCAGGTTCTATTTCACAACAACAAATTGCAGGGAACTCGATTTATTACAGATCGGAAGAGCG	TGCAGCAGCAGGTTCTATTTCACAACAACAAATTGCAGGGAACTCGATTTATTAC	chrA03	12906857	1	1	0	0	1	0	0	1	1	1	1	0	0	1	1	1	1	1	1	0	-	1	1	0	1	1	0	0	1	-	1	0	1	1	0	1	0	0	1	0	1
4112144	chrA03_2	17.1015	chrA03		TGCAGCTTTTCGATCAAAACACACACAAATTTACAGATCGGAAGAGCGGTTCAGCAGGAATGCCGAGAC	TGCAGCTTTTCGATCAAAACACACACAAATTTAC		NA	1	1	0	0	1	0	0	1	1	1	1	0	0	1	1	-	1	1	1	0	-	1	1	0	1	1	0	0	1	-	1	0	1	1	0	-	0	0	1	0	1
3122402	chrA03_2	17.7265	chrA03	12829053	TGCAGTTCTTGGAGAAACTTCACAGCATTGTAATTTCAACTCATCTGTTCACACAGTGAACACAACTTG	TGCAGTTCTTGGAGAAACTTCACAGCATTGTAATTTCAACTCATCTGTTCACACAGTGAACACAACTTG	chrA03	12829053	1	1	0	0	1	0	0	1	1	1	1	0	0	-	1	1	1	1	0	0	-	1	1	0	1	1	0	0	1	1	1	0	1	1	0	1	0	0	1	0	1
4107868	chrA03_2	18.6758	chrA03		TGCAGTCAAGTCGAGTAGAGTCGTTGAGTTTGTTCTGATTTTTCAGCTATTTCTCTATTATCTTCTTTC	TGCAGTCAAGTCGAGTAGAGTCGTTGAGTTTGTTCTGATTTTTCAGCTATTTCTCTATTATCTTCTTTC		NA	1	1	0	0	1	0	0	1	1	1	1	0	1	1	1	1	1	1	1	0	-	-	1	0	1	1	0	0	-	1	-	0	1	1	0	1	0	0	1	0	0
3170897	chrA03_2	18.9826	chrA03		TGCAGAGGACGGGGGTTCGCAGCGACAAAATGTCAGTTTTGTTATTTTTACCTTTTTAGTTACAGATCG	TGCAGAGGACGGGGGTTCGCAGCGACAAAATGTCAGTTTTGTTATTTTTACCTTTTTAGTTAC		NA	1	1	0	0	1	0	0	1	1	1	1	0	1	-	1	1	1	1	-	0	-	1	1	0	1	1	0	0	1	0	1	0	1	1	0	1	0	0	1	1	1
4118260	chrA03_2	18.9826	chrA03		TGCAGCCTACGAAAGGTATCCTGTTGTTTGGACCTCCTGGTACTGGGAAGACGATGCTGGCAAAGGCAG	TGCAGCCTACGAAAGGTATCCTGTTGTTTGGACCTCCTGGTACTGGGAAGACGATGCTGGCAAAGGCAG	chrC03	18842609	1	1	0	0	1	0	0	1	1	1	1	0	1	1	1	1	1	1	1	0	-	1	1	0	1	1	0	0	1	-	-	0	1	1	0	1	0	0	1	0	1
4108419	chrA03_2	19.5961	chrA03	12846629	TGCAGTTTTTACTTTTTGGAGTAGAATAAGTCTAGTTTATGTGATTGGTTTGAATGGATTTGGTGGAAA	TGCAGTTTTTACTTTTTGGAGTAGAATAAGTCTAGTTTATGTGATTGGTTTGAATGGATTTGGTGGAAA	chrA03	12846629	1	1	0	0	1	0	0	1	1	1	-	0	1	1	1	1	1	1	1	0	-	1	1	0	1	1	0	0	1	0	1	0	1	1	0	1	0	0	1	0	1
4114468	chrA03_2	19.5961	chrA03		TGCAGGAAGGTGTAAGTCATGGTGAAAACCTTTTACAGATCGGAAGAGCGGTTCAGCAGGAATGCCGAG	TGCAGGAAGGTGTAAGTCATGGTGAAAACCTTTTAC		NA	1	1	0	0	1	0	0	1	1	1	1	0	1	-	-	1	1	1	1	0	-	1	1	0	1	1	0	0	1	1	1	0	1	1	0	1	0	0	1	0	1
4114803	chrA03_2	19.5961	chrA03		TGCAGAAACATATCACACACCCAAATTGCAGAAAAAAAAATGTTCTTACAGATCGGAAGAGCGGTTCAG	TGCAGAAACATATCACACACCCAAATTGCAGAAAAAAAAATGTTCTTAC	chrAnn_random	44865896	1	1	0	0	1	0	0	1	1	1	1	0	1	1	1	1	1	1	-	0	1	1	-	0	1	-	0	0	1	1	1	0	1	1	0	1	0	0	1	0	1
4116754|F|0-34:A>G-34:A>G	chrA03_2	19.5961	chrA03		TGCAGTTACGTGGGAATTCTCGAGACCTAAATCAAAGAAGAAAGCTTGGGTGGATTGCGTATGGTTCAA	TGCAGTTACGTGGGAATTCTCGAGACCTAAATCAAAGAAGAAAGCTTGGGTGGATTGCGTATGGTTCAA		NA	0	0	1	1	2	1	1	0	0	0	2	1	2	2	2	2	0	2	2	1	2	2	2	1	2	2	1	1	2	2	2	1	0	0	1	0	1	1	0	1	2
4117219	chrA03_2	19.5961	chrA03	12769339	TGCAGAGGCGGCCGTTGTAGCACAAGTAGAGGGAGATTTGTAAAACTAGGGTTATACTAAAACATTATA	TGCAGAGGCGGCCGTTGTAGCACAAGTAGAGGGAGATTTGTAAAACTAGGGTTATACTAAAACATTATA	chrA03	12769339	-	1	0	0	1	0	0	1	1	1	1	0	0	1	-	-	1	1	1	0	-	1	-	0	1	1	0	0	1	0	-	0	1	1	0	1	0	0	1	0	1
4166787	chrA03_2	19.5961	chrA03		TGCAGTTCAAAAAGAAAAAAAAAACTATTTTCTGTGTTTGGAACTGTTGTGTGAAGCTTTTCACAAACG	TGCAGTTCAAAAAGAAAAAAAAAACTATTTTCTGTGTTTGGAACTGTTGTGTGAAGCTTTTCACAAACG	chrA03_random	1080272	-	0	1	1	1	1	1	0	0	0	1	1	1	1	1	1	0	1	1	1	-	1	1	1	1	1	1	1	1	1	1	1	0	0	1	0	1	1	0	1	1
4335422	chrA03_2	19.9028	chrA03	13120418	TGCAGCTGCGGAGTGAATGACATAGAAGATGGAGAAGTTGAGACAAAAGGCTAACACAACAAAACTTAT	TGCAGCTGCGGAGTGAATGACATAGAAGATGGAGAAGTTGAGACAAAAGGCTAACACAACAAAACTTAT	chrA03	13120418	-	0	1	1	1	1	1	0	0	0	1	1	1	1	1	1	0	1	1	1	1	1	1	1	-	1	1	1	1	1	1	1	0	0	1	0	1	1	0	1	1
3086002	chrA03_2	20.2096	chrA03		TGCAGAGTGAAAGAAACATTATTATTGCTATTATTTTTACAGATCGGAAGAGCGGTTCAGCAGGAATGC	TGCAGAGTGAAAGAAACATTATTATTGCTATTATTTTTAC		NA	-	0	1	1	1	1	1	0	0	0	1	1	1	1	1	1	0	1	1	1	1	1	1	1	1	1	1	1	1	1	1	1	0	0	1	0	1	1	0	1	1
3134940	chrA03_2	20.2096	chrA03		TGCAGAGAATTCCTGAGCCGAACTTTTATTTAGAAAATGTAGACATTGTTGTTTGTTTCAGAGCTCTTC	TGCAGAGAATTCCTGAGCCGAACTTTTATTTAGAAAATGTAGACATTGTTGTTTGTTTCAGAGCTCTTC		NA	0	0	1	1	1	1	1	0	0	0	1	1	1	1	1	1	0	1	-	1	1	-	1	1	1	-	1	1	1	1	1	1	0	0	1	0	1	1	0	1	1
4109801	chrA03_2	20.2133	chrA03		TGCAGGTGTTGTAAGCCACAGATTTACAGTAGTCGTTCGATTGATACGTGAAACGCCAGGAGAGGGAAC	TGCAGGTGTTGTAAGCCACAGATTTACAGTAGTCGTTCGATTGATACGTGAAACGCCAGGAGAGGGAAC	chrCnn_random	71659195	1	1	0	0	1	0	0	1	1	1	1	0	1	1	1	1	1	1	1	0	1	1	1	0	1	1	0	0	1	0	1	0	1	1	0	1	0	0	1	0	1
29431578	chrA03_2	20.8383	chrA03		TGCAGAGCTTGTTTGCGTCAGCCTTTGCTTGTCAAGGTAAGGTGGCTTGATATTCATTCGTTTATATGA	TGCAGAGCTTGTTTGCGTCAGCCTTTGCTTGTCAAGGTAAGGTGGCTTGATATTCATTCGTTTATATGA		NA	-	1	0	0	1	0	0	1	1	1	1	0	1	1	1	1	1	1	1	0	1	1	1	0	1	-	0	0	1	1	1	0	1	1	0	1	0	0	1	0	1
3083612	chrA03_2	21.1225	chrA03		TGCAGTAGATATATATGTCCAAACAAACAAACTCCCAAGTTGTCAATGACCTAAGATAATCTTGCTTCT	TGCAGTAGATATATATGTCCAAACAAACAAACTCCCAAGTTGTCAATGACCTAAGATAATCTTGCTTCT	chrC03	19714643	-	0	1	1	1	1	1	0	0	0	1	1	0	1	1	1	0	1	-	1	-	1	1	1	1	1	1	1	1	-	-	1	0	0	1	0	1	1	0	1	1
3100645	chrA03_2	21.1225	chrA03	12436794	TGCAGAAGCAATCTATGACGGGAGAGAGAAGATCAAGCTCACTCATTTCTTTGATTGTCTCCAAGACGT	TGCAGAAGCAATCTATGACGGGAGAGAGAAGATCAAGCTCACTCATTTCTTTGATTGTCTCCAAGACGT	chrA03	12436794	-	0	1	1	1	1	1	0	0	0	1	1	0	1	1	1	0	1	-	1	1	1	1	1	1	1	1	1	-	0	1	1	0	0	1	0	1	1	0	1	1
3088202	chrA03_2	21.736	chrA03		TGCAGCTAAGTCTAGCTTCTCACAATCCACATACACACTCCCAAGATTGTTTAGAGCCTAGAAACAAAA	TGCAGCTAAGTCTAGCTTCTCACAATCCACATACACACTCCCAAGATTGTTTAGAGCCTAGAAACAAAA	chrA03_random	1084719	-	0	1	1	1	1	1	0	0	0	1	1	1	1	1	1	0	1	1	1	-	1	1	1	1	1	1	1	1	0	1	1	0	0	1	0	1	1	0	1	1
4331062	chrA03_2	21.736	chrA03	12708602	TGCAGTCATTGTTGATGATGAACATATCTCACGCGTGGGTACTGAGAGACAATACAAACGGAGTCTTCA	TGCAGTCATTGTTGATGATGAACATATCTCACGCGTGGGTACTGAGAGACAATACAAACGGAGTCTTCA	chrA03	12708602	-	0	1	1	1	1	1	0	0	0	1	1	-	1	1	1	0	1	1	1	1	1	1	1	1	-	1	1	1	0	1	1	0	0	1	0	1	1	0	1	1
3216516	chrA03_2	22.0921	chrA03	19421362	TGCAGGGAGGTACAAAAGCTGGAGCTTACTTCAATGGCTGGTAATATTGGTTATTTTACAGATCGGAAG	TGCAGGGAGGTACAAAAGCTGGAGCTTACTTCAATGGCTGGTAATATTGGTTATTTTAC	chrA03	19421362	1	1	0	0	1	0	0	1	1	1	1	0	1	1	1	1	1	1	1	0	1	1	1	0	1	1	0	0	1	1	1	0	1	1	0	1	0	0	1	0	0
4335375	chrA03_2	22.0921	chrA03	13894251	TGCAGCCGCTGGTGCTGGTGCAGAGGAAGACTAAGCTGTAGAGAACAATACCTCGTAGTAAAAGTGTTC	TGCAGCCGCTGGTGCTGGTGCAGAGGAAGACTAAGCTGTAGAGAACAATACCTCGTAGTAAAAGTGTTC	chrA03	13894251	1	1	0	0	1	0	0	1	1	1	1	0	1	1	1	1	1	1	1	0	1	1	1	0	-	1	0	0	-	1	1	0	1	1	0	1	0	0	1	0	0
4109106	chrA03_2	22.4007	chrA03	13862389	TGCAGCTTCCTCTCTTCCTCCTCCCTCTCGTTTACACATAACAACACTCGAATCTCCCCGTGATTCAGG	TGCAGCTTCCTCTCTTCCTCCTCCCTCTCGTTTACACATAACAACACTCGAATCTCCCCGTGATTCAGG	chrA03	13862389	1	1	0	0	1	0	0	1	1	1	1	0	1	-	1	1	1	-	1	0	1	1	1	0	1	1	0	0	1	1	1	0	1	1	0	1	0	0	1	0	0
5157423	chrA03_2	22.4007	chrA03		TGCAGTATATTATTTTGACCATATTGACATGTGTCATAAAAACTTTCAACAATAGAACCTCTCTTACAG	TGCAGTATATTATTTTGACCATATTGACATGTGTCATAAAAACTTTCAACAATAGAACCTCTCTTACAG		NA	1	1	0	0	1	0	0	1	1	1	-	0	1	0	1	-	1	1	1	0	-	-	1	0	1	1	0	0	-	1	1	0	1	1	0	1	0	0	1	0	0
3092860	chrA03_2	22.6507	chrA03	12807078	TGCAGGCCATATGTAATGCTGCAACACATGCCAAAGTGTTATTTTCAAAATCTAAGTTGTATTTTAGTA	TGCAGGCCATATGTAATGCTGCAACACATGCCAAAGTGTTATTTTCAAAATCTAAGTTGTATTTTAGTA	chrA03	12807078	-	0	1	1	1	1	1	0	0	0	1	1	1	-	1	1	0	1	1	1	1	1	1	1	1	0	1	1	1	0	1	1	0	0	1	0	1	1	0	1	1
3110107	chrA03_2	22.6507	chrA03	12666165	TGCAGACACATAACAAGATATGTTATAAGAAGTTGCGACTTACAGATCGGAAGAGCGGTTCAGCAGGAA	TGCAGACACATAACAAGATATGTTATAAGAAGTTGCGACTTAC	chrA03	12666165	0	0	1	1	1	1	1	0	0	0	1	1	0	1	1	1	0	1	1	1	1	1	1	1	-	0	1	1	1	0	1	1	0	0	1	0	1	1	0	1	1
5237822|F|0-23:C>T-23:C>T	chrA03_2	22.6507	chrA03		TGCAGACACATAACAAGATATGTCATAAGAAGTTGTGACTTACAGATCGGAAGAGCGGTTCAGCAGGAA	TGCAGACACATAACAAGATATGTCATAAGAAGTTGTGACTTAC		NA	0	0	1	1	2	1	1	0	0	0	2	1	0	2	2	2	0	2	2	1	2	2	2	1	2	0	1	1	2	0	2	1	0	0	1	0	1	1	0	2	2
3102840	chrA03_2	22.9575	chrA03	13391059	TGCAGGTAAATATTATTACTGTCCTATTGTAAGCCTCTATGTTTACTCTTTTTTTTCAAGAATAGAGTT	TGCAGGTAAATATTATTACTGTCCTATTGTAAGCCTCTATGTTTACTCTTTTTTTTCAAGAATAGAGTT	chrA03	13391059	0	0	1	1	1	1	1	0	0	0	1	1	0	1	1	1	0	1	1	1	-	1	-	1	1	1	1	1	1	0	1	1	0	0	1	0	1	1	0	1	1
3160674	chrA03_2	23.0137	chrA03	13818614	TGCAGGTTCATCATCTTCTTCTCTAGTTGATAAATTCGGTGACAAATTAGTAACTTCTTTCCCAGGTTC	TGCAGGTTCATCATCTTCTTCTCTAGTTGATAAATTCGGTGACAAATTAGTAACTTCTTTCCCAGGTTC	chrA03	13818614	1	1	0	0	1	0	0	1	1	1	1	0	1	1	1	1	1	-	1	0	1	1	1	0	1	-	0	0	1	0	1	0	1	1	0	1	0	0	1	0	0
3102990	chrA03_2	23.9339	chrA03	13823673	TGCAGTTACTGTGACAGATGGAGAAACTGTAAGTCTGTTTCTTTCATTCAAATGCCAAAACTTTATACT	TGCAGTTACTGTGACAGATGGAGAAACTGTAAGTCTGTTTCTTTCATTCAAATGCCAAAACTTTATACT	chrA03	13823673	1	1	0	0	1	0	0	1	1	1	1	0	1	1	-	1	1	1	1	0	1	-	1	0	1	1	0	0	1	1	1	0	1	-	0	1	0	0	1	0	0
4166433	chrA03_2	23.9339	chrA03		TGCAGTACTTTGTGTTCGGATCACTACGCATGGCATGAATGTTGGTTTGACTGCTTTACAGATCGGAAG	TGCAGTACTTTGTGTTCGGATCACTACGCATGGCATGAATGTTGGTTTGACTGCTTTAC		NA	1	1	0	0	1	0	0	1	1	1	1	0	1	1	1	-	1	1	1	0	-	1	1	0	1	1	0	0	1	1	1	0	1	1	0	1	0	0	1	0	0
3192907	chrA03_2	24.5146	chrA03	14069320	TGCAGNCAAGCCAAAAATTAGACACCCCGACTCAAAAAGGTTACAGATCGGAAGAGCGGTTCAGCAGGA	TGCAGNCAAGCCAAAAATTAGACACCCCGACTCAAAAAGGTTAC	chrA03	14069320	-	0	1	1	1	1	1	0	0	0	1	1	-	-	1	1	0	-	1	1	-	1	1	1	1	1	1	1	-	0	1	1	0	1	1	0	1	1	0	1	1
4109554	chrA03_2	24.5146	chrA03	13942762	TGCAGTGATGGAAGGTATCTGTCTCTTACAGATCGGAAGAGCGGTTCAGCAGGAATGCCGAGACCGATC	TGCAGTGATGGAAGGTATCTGTCTCTTAC	chrA03	13942762	0	0	1	1	1	1	1	0	0	0	1	1	0	1	1	1	0	1	1	1	-	-	1	1	1	1	1	1	1	0	1	1	0	1	1	0	1	1	0	1	1
3128052	chrA03_2	24.8464	chrA03		TGCAGTGGTCATATGAAATTTTTTCCAGCTCTGTACAAAAACCCACATAAATATTACAGATCGGAAGAG	TGCAGTGGTCATATGAAATTTTTTCCAGCTCTGTACAAAAACCCACATAAATATTAC		NA	1	1	0	0	1	0	0	1	1	1	1	0	1	1	1	1	1	1	1	0	1	1	-	0	-	1	0	0	1	1	1	0	1	1	0	1	0	0	1	0	0
4108477	chrA03_2	24.8464	chrA03	13861978	TGCAGAGGTTATATTTCCGGCCGAGGGTTTTCACCGGATATGAATATATAACTAGGCTTGTCTTTACAG	TGCAGAGGTTATATTTCCGGCCGAGGGTTTTCACCGGATATGAATATATAACTAGGCTTGTCTTTACAG	chrA03	13861978	-	1	0	0	1	0	0	1	1	1	1	0	1	1	1	1	1	1	1	0	-	-	1	0	-	1	0	0	1	0	1	0	1	-	0	1	0	0	1	0	0
4165902	chrA03_2	24.8464	chrA03		TGCAGGTGAAAAAGAAGAAGTGAGATACTTATTGTTACAGATCGGAAGAGCGGTTCAGCAGGAATGCCG	TGCAGGTGAAAAAGAAGAAGTGAGATACTTATTGTTAC	chrC03	20265559	1	1	0	0	1	0	0	1	1	1	1	0	1	1	1	1	1	-	-	0	1	1	1	0	1	1	0	0	-	0	1	0	1	-	0	1	0	0	1	0	0
5156499	chrA03_2	24.8464	chrA03		TGCAGAAGAGACATTCAGATTCCAATTTCTTACAGATCGGAAGAGCGGTTCAGCAGGAATGCCGAGACC	TGCAGAAGAGACATTCAGATTCCAATTTCTTAC	chrC03	20528687	-	1	0	0	1	0	0	1	1	1	1	0	1	1	1	1	1	1	-	0	1	1	-	0	-	1	0	0	1	1	1	0	1	-	0	1	0	0	1	0	0
3169160	chrA03_2	25.1357	chrA03		TGCAGCCCCAGGAACGATACGGCTGTCTCTGCACATGGCCTGAGAATAAGAGCACAAGTAATAGCGGAA	TGCAGCCCCAGGAACGATACGGCTGTCTCTGCACATGGCCTGAGAATAAGAGCACAAGTAATAGCGGAA		NA	0	0	1	1	1	1	1	0	0	0	1	1	0	-	-	1	0	1	-	1	-	-	1	1	1	1	1	1	1	1	1	1	0	1	1	0	1	1	0	1	1
4118031	chrA03_2	25.4463	chrA03		TGCAGAGTCTTTTTGGATCATGTGTTGAAAACAAAACTCGCTTAGAAAAGGAGTAAACGACTACACAAA	TGCAGAGTCTTTTTGGATCATGTGTTGAAAACAAAACTCGCTTAGAAAAGGAGTAAACGACTACACAAA		NA	0	0	1	1	1	1	1	0	0	0	1	1	0	1	1	1	0	1	1	1	1	1	1	1	1	1	1	1	1	1	1	1	0	1	1	0	1	1	0	1	1
3127955	chrA03_2	25.7549	chrA03	13886753	TGCAGCTTTCCATGAAAACAATGCTTCCTCTTCCTCTTCTTCCTCTGGTGGTTCTCTCTGTGTTGCATT	TGCAGCTTTCCATGAAAACAATGCTTCCTCTTCCTCTTCTTCCTCTGGTGGTTCTCTCTGTGTTGCATT	chrA03	13886753	-	0	1	1	1	1	1	0	0	0	1	1	1	1	1	1	0	1	1	1	1	-	1	1	1	1	1	1	1	1	1	1	0	1	1	0	1	1	0	1	1
3103826	chrA03_2	25.7721	chrA03	14002032	TGCAGGCCTAAATTTGAGTGCTCTTTTGTGGATATATTTGCAGGGGACAATCCTCAACAAGTGAAGCAG	TGCAGGCCTAAATTTGAGTGCTCTTTTGTGGATATATTTGCAGGGGACAATCCTCAACAAGTGAAGCAG	chrA03	14002032	-	1	0	0	1	0	0	1	1	1	1	0	1	1	1	1	1	1	-	0	1	1	1	0	-	1	0	0	1	1	1	0	1	1	0	1	0	0	1	0	0
4112632	chrA03_2	25.7721	chrA03		TGCAGGAGCTGTTAGGAGCTGGAGTATTGTTCTGTGGATTTGGGGCGATATGTGTACTGTCCCTCTTCT	TGCAGGAGCTGTTAGGAGCTGGAGTATTGTTCTGTGGATTTGGGGCGATATGTGTACTGTCCCTCTTCT	chrCnn_random	5572891	-	1	0	0	1	0	0	1	1	1	1	0	-	1	1	1	1	1	-	0	1	1	1	0	-	1	0	0	1	1	1	0	1	1	0	1	0	0	1	0	0
3093445	chrA03_2	26.3795	chrA03		TGCAGCCTCTTCTTCTTCTTCTTCTCTCCAAGCATCATATGTGACCCATCCTCTGATAAATTCTCCTCA	TGCAGCCTCTTCTTCTTCTTCTTCTCTCCAAGCATCATATGTGACCCATCCTCTGATAAATTCTCCTCA		NA	-	0	1	1	1	1	1	0	0	0	1	1	-	1	1	1	0	1	1	1	1	1	1	1	1	1	1	1	1	1	1	1	0	1	1	0	1	1	0	1	1
5053685	chrA03_2	26.7017	chrA03		TGCAGAGATCCAGTGCGCAAGAGCCACAGATCCTGACGTTCCTAACCTGATGAATGAAACAGAAGAGAA	TGCAGAGATCCAGTGCGCAAGAGCCACAGATCCTGACGTTCCTAACCTGATGAATGAAACAGAAGAGAA		NA	1	1	0	0	1	0	0	-	1	1	1	0	0	1	1	1	1	1	1	0	-	1	1	0	0	1	0	0	1	1	1	0	1	1	0	1	0	0	1	0	0
5031173	chrA03_2	27.0123	chrA03	13894185	TGCAGCAGCGTCTCTCCTTGGTCCACCTGCTTGCTTCGCCATTATAATCTGCACATTTTACATACAACC	TGCAGCAGCGTCTCTCCTTGGTCCACCTGCTTGCTTCGCCATTATAATCTGCACATTTTACATACAACC	chrA03	13894185	-	1	0	0	1	0	0	1	1	1	1	0	0	1	-	1	1	1	1	0	1	1	1	0	-	-	0	0	-	1	1	0	1	1	0	1	0	0	1	0	0
3124863	chrA03_2	27.3209	chrA03		TGCAGGTAGGCCACCAGATTATTGTGAGCTATGCAGAATGCATGAATGTGCCGTTGTTCAGAAGGAGAA	TGCAGGTAGGCCACCAGATTATTGTGAGCTATGCAGAATGCATGAATGTGCCGTTGTTCAGAAGGAGAA	chrC03	20528619	1	1	0	0	1	0	0	1	1	1	1	0	0	1	1	-	1	1	1	0	-	1	1	0	1	-	0	0	1	1	1	0	1	1	0	1	0	0	1	0	0
27481635	chrA03_2	27.9382	chrA03		TGCAGTTTTTGTTTTGTTTTATGATGGAATCAGTAAAGAGTGTGAAGAAAGCGAGGGGAAAGAAACGAA	TGCAGTTTTTGTTTTGTTTTATGATGGAATCAGTAAAGAGTGTGAAGAAAGCGAGGGGAAAGAAACGAA		NA	1	1	0	0	1	0	0	1	1	1	-	0	0	-	-	1	1	1	1	0	1	1	1	0	1	1	0	0	1	-	1	0	1	1	0	1	0	0	1	0	1
3134612	chrA03_2	27.9382	chrA03		TGCAGAAGCTTTTACTTATGAATTCATTCAAATTCAATTACATTCCTGGATCCAATACCACCCCCTTAG	TGCAGAAGCTTTTACTTATGAATTCATTCAAATTCAATTACATTCCTGGATCCAATACCACCCCCTTAG	chrC01	21219295	1	1	0	0	1	0	0	1	1	1	1	0	0	1	1	1	1	1	-	0	1	1	1	0	1	1	0	0	1	1	1	0	1	1	0	1	0	0	1	0	1
7508092	chrA03_2	28.5517	chrA03		TGCAGACATCTATTCAACATACACAAACCAGTTTACAGATCGGAAGAGCGGTTCAGCAGGAATGCCGAG	TGCAGACATCTATTCAACATACACAAACCAGTTTAC		NA	1	1	0	0	1	0	0	1	1	1	1	0	0	-	1	1	1	1	1	0	-	1	-	0	1	1	0	0	-	1	-	0	1	-	0	1	0	0	1	0	1
3157015	chrA03_2	28.8603	chrA03	13514844	TGCAGGAGACTGACCAAGAACTGGTTTTACCAAACTTAGTACATATCATGTAATTGACTTCAAGATCCA	TGCAGGAGACTGACCAAGAACTGGTTTTACCAAACTTAGTACATATCATGTAATTGACTTCAAGATCCA	chrA03	13514844	1	1	0	0	1	0	0	1	1	1	1	0	0	-	-	-	1	-	1	0	1	1	1	0	-	1	0	0	1	0	1	0	1	1	0	1	0	0	1	0	1
4111164	chrA03_2	29.169	chrA03		TGCAGAAAAGCTTGTAGCTACCTCAGAAAGCCCTAATTTACAGATCGGAAGAGCGGTTCAGCAGGAATG	TGCAGAAAAGCTTGTAGCTACCTCAGAAAGCCCTAATTTAC		NA	-	1	0	0	1	0	0	1	1	1	1	0	0	1	1	1	1	1	1	0	1	1	1	0	1	-	0	0	1	0	1	0	1	1	0	1	0	0	1	0	1
5120790	chrA03_2	29.4776	chrA03	13603181	TGCAGTGATTCACTACAATGGCCAATCAAAGCCGTGGCTAGAGATAGGGTTCGAGCACCTGAGGCCATT	TGCAGTGATTCACTACAATGGCCAATCAAAGCCGTGGCTAGAGATAGGGTTCGAGCACCTGAGGCCATT	chrA03	13603181	1	1	0	0	1	0	0	1	1	1	1	0	1	1	-	-	1	1	1	0	1	1	1	0	1	1	0	0	1	1	1	0	1	1	0	1	0	0	1	0	1
7508100	chrA03_2	29.4776	chrA03	13455057	TGCAGCATCATATTATATGGTTAGAAAAAGATCACAAGAGACAAAAAAAAAAAACATTTACAGATCGGA	TGCAGCATCATATTATATGGTTAGAAAAAGATCACAAGAGACAAAAAAAAAAAACATTTAC	chrA03	13455057	-	1	0	0	1	0	0	1	1	1	1	0	1	1	1	-	1	1	1	0	-	1	1	0	1	1	0	0	-	-	1	0	1	1	0	1	0	0	1	0	1
3083314|F|0-51:A>C-51:A>C	chrA03_2	30.0949	chrA03	13702363	TGCAGCTGGTCTGCACAGATTTAGGAAGATTAGATGGAGAAAATCGCAACTAGTATTAGAAATTTAGAA	TGCAGCTGGTCTGCACAGATTTAGGAAGATTAGATGGAGAAAATCGCAACTAGTATTAGAAATTTAGAA	chrA03	13702363	1	1	0	0	2	0	0	1	1	1	2	0	2	2	2	2	1	2	2	0	2	2	2	0	2	2	0	0	2	0	2	0	1	2	0	1	0	0	1	0	2
4112898	chrA03_2	30.0949	chrA03	13703929	TGCAGCTTGGCCCAATGGTATCACAGCCGAGCCGAACGAAGCCGACGCGAGGCAAAACTACAAAGGAAA	TGCAGCTTGGCCCAATGGTATCACAGCCGAGCCGAACGAAGCCGACGCGAGGCAAAACTACAAAGGAAA	chrA03	13703929	0	0	1	1	1	1	1	0	0	0	1	1	0	-	1	-	0	1	-	1	-	-	1	1	1	1	1	1	1	1	-	1	0	1	1	0	1	1	0	1	1
4116792	chrA03_2	30.0949	chrA03	13503889	TGCAGCAGCTTCCTCTCTCTGCGCCTCCAATATTCACCCCTTTGGTTATAAAAAAGAGTTTACAGATCG	TGCAGCAGCTTCCTCTCTCTGCGCCTCCAATATTCACCCCTTTGGTTATAAAAAAGAGTTTAC	chrA03	13503889	1	1	0	0	1	0	0	1	1	1	1	0	1	1	-	-	1	1	1	0	1	1	1	0	-	1	0	0	1	-	-	0	1	1	0	1	0	0	1	0	1
5120718|F|0-36:C>T-36:C>T	chrA03_2	30.0949	chrA03	13569149	TGCAGCCACCATTACAGGGAAAGTGGCTGCTTCTGCCGCGACCACTGTAGTCAACAGTCGATACTTCGC	TGCAGCCACCATTACAGGGAAAGTGGCTGCTTCTGCCGCGACCACTGTAGTCAACAGTCGATACTTCGC	chrA03	13569149	1	1	0	0	2	0	0	1	1	1	2	0	1	2	2	2	1	2	-	0	2	2	2	0	2	2	0	0	2	0	2	0	1	2	0	1	0	0	1	0	2
5708356	chrA03_2	30.4035	chrA03		TGCAGCTGTTTTGTGTATGGTCTCAAAATTACAGATCGGAAGAGCGGTTCAGCAGGAATGCCGAGACCG	TGCAGCTGTTTTGTGTATGGTCTCAAAATTAC		NA	1	1	0	0	1	0	0	1	1	1	1	0	1	1	1	1	1	1	-	0	1	1	1	0	1	-	0	0	1	0	1	0	1	1	0	1	0	0	1	0	1
27481834	chrA03_2	30.7122	chrA03	13406747	TGCAGAAGCCTCTCTGCCTCTCTGTCTGGGTTTTATCCTCTACTTCGTTGACTCCGCTATCCTCCTTTG	TGCAGAAGCCTCTCTGCCTCTCTGTCTGGGTTTTATCCTCTACTTCGTTGACTCCGCTATCCTCCTTTG	chrA03	13406747	1	1	0	0	1	0	0	1	1	1	1	0	1	1	1	1	1	1	1	0	1	1	1	0	1	1	0	0	1	1	1	0	1	1	0	1	0	0	1	0	1
3154157	chrA03_2	31.0171	chrA03		TGCAGAAACCAATCCTGGTTCATTGGAAAAACACAACTCAAACCAAGTTCATTTTTCAAGAAGAATGCT	TGCAGAAACCAATCCTGGTTCATTGGAAAAACACAACTCAAACCAAGTTCATTTTTCAAGAAGAATGCT	chrC03	19927123	1	1	0	0	1	0	0	1	1	1	1	0	1	1	1	-	1	1	1	0	-	-	1	0	1	-	0	0	1	1	1	0	1	-	0	1	0	0	1	0	1
4107274	chrA03_2	31.0171	chrA03		TGCAGAGTAATATAAATAAAACAGACAACAATATTACAGATCGGAAGAGCGGTTCAGCAGGAATGCCGA	TGCAGAGTAATATAAATAAAACAGACAACAATATTAC		NA	-	1	0	0	1	0	0	1	1	1	1	0	1	1	1	1	1	1	-	0	-	1	1	0	1	-	0	0	1	1	-	0	1	-	0	1	0	0	1	0	1
4117198	chrA03_2	31.0171	chrA03	13730934	TGCAGCTAGGAGGATGTTGAAGCAAGGTGGAGTTTATATGAACAATGAGAGAGTTGATGATGAGAATAA	TGCAGCTAGGAGGATGTTGAAGCAAGGTGGAGTTTATATGAACAATGAGAGAGTTGATGATGAGAATAA	chrA03	13730934	1	1	0	0	1	0	0	1	1	1	1	0	1	1	1	1	1	1	1	0	1	1	1	0	-	1	0	0	1	1	1	0	1	1	0	1	0	0	1	0	1
4118120	chrA03_2	31.0171	chrA03	13730693	TGCAGCATAGAACTCAATACCTTTATTTTGCATTTGTTCTATCAATCTGGAATAGCTTTTGAATGTTAT	TGCAGCATAGAACTCAATACCTTTATTTTGCATTTGTTCTATCAATCTGGAATAGCTTTTGAATGTTAT	chrA03	13730693	-	1	0	0	1	0	0	1	1	1	1	0	1	1	1	-	1	1	1	0	-	1	1	0	-	1	0	0	1	1	1	0	1	1	0	1	0	0	1	0	1
5155324	chrA03_2	31.6324	chrA03	13939297	TGCAGAATAATACAAAACCCAGTCTAATGTAATTACAGATCGGAAGAGCGGTTCAGCAGGAATGCCGAG	TGCAGAATAATACAAAACCCAGTCTAATGTAATTAC	chrA03	13939297	-	0	1	1	1	1	1	0	0	0	1	1	1	1	1	1	0	1	1	1	1	1	1	1	1	-	1	1	-	0	1	1	0	-	1	0	1	1	0	1	1
4118516	chrA03_2	31.9299	chrA03		TGCAGAAAGACGAAAGGCATGTAACTTACAGATCGGAAGAGCGGTTCAGCAGGAATGCCGAGACCGATC	TGCAGAAAGACGAAAGGCATGTAACTTAC		NA	-	1	0	0	1	0	0	1	1	1	1	0	1	1	1	1	1	-	1	0	1	-	-	0	1	1	0	0	1	1	1	0	1	1	0	1	0	0	1	0	0
4168880	chrA03_2	31.9299	chrA03	13758568	TGCAGTAAAAAAACATAAGTTTAGACATTTGTTTTTTCATTTACAGATCGGAAGAGCGGTTCAGCAGGA	TGCAGTAAAAAAACATAAGTTTAGACATTTGTTTTTTCATTTAC	chrA03	13758568	-	1	0	0	1	0	0	1	1	1	1	0	1	1	1	1	1	1	1	0	1	1	1	0	1	-	0	0	-	1	1	0	1	1	0	1	0	0	1	0	0
4107716	chrA03_2	32.2367	chrA03	13908385	TGCAGATGCTCCTGTAAACATAGATCACTCCATCTCAAAGTCAAGACATGGTGATAAGGAGATACATAG	TGCAGATGCTCCTGTAAACATAGATCACTCCATCTCAAAGTCAAGACATGGTGATAAGGAGATACATAG	chrA03	13908385	1	1	0	0	1	0	0	1	1	1	1	0	0	1	-	1	1	1	-	0	1	1	-	0	1	1	0	0	1	1	1	0	1	1	0	1	0	0	1	0	0
3086659	chrA03_2	32.2495	chrA03	13940882	TGCAGACAATCTTGGTGCCATTTCTCTGGCTTATATCCCCAACAACTGAAGTCTCCTTCACCCAATTGA	TGCAGACAATCTTGGTGCCATTTCTCTGGCTTATATCCCCAACAACTGAAGTCTCCTTCACCCAATTGA	chrA03	13940882	-	0	1	1	1	1	1	0	0	0	1	1	0	1	1	1	0	1	1	1	1	1	1	1	1	1	1	1	1	0	1	1	0	1	1	0	1	1	0	1	1
5237997	chrA03_2	32.5433	chrA03		TGCAGAGACTTTGGAGATAAGAGTTACAGATCGGAAGAGCGGTTCAGCAGGAATGCCGAGACCGATCTC	TGCAGAGACTTTGGAGATAAGAGTTAC		NA	1	1	0	0	1	0	0	1	1	1	1	0	0	1	-	1	1	1	1	0	1	1	1	0	1	-	0	0	1	1	-	0	1	-	0	1	0	0	1	0	0
4114514	chrA03_2	32.8463	chrA03	14108031	TGCAGGGGCATCTGAAAGTGTTGTACTAAACATGTCAACTCTTACATGGTCGGTAGTGGCTTCGGTTGA	TGCAGGGGCATCTGAAAGTGTTGTACTAAACATGTCAACTCTTACATGGTCGGTAGTGGCTTCGGTTGA	chrA03	14108031	-	1	0	0	1	0	0	1	1	1	1	0	1	1	-	-	1	1	1	0	1	1	1	0	-	1	0	0	1	1	1	0	1	1	0	1	0	0	1	0	0
5053985	chrA03_2	32.8463	chrA03		TGCAGCCGTTTCCATCGCTTCAACTACCTTACAGATCGGAAGAGCGGTTCAGCAGGAATGCCGAGACCG	TGCAGCCGTTTCCATCGCTTCAACTACCTTAC		NA	0	0	1	1	1	1	1	0	0	0	1	1	0	1	1	-	0	-	0	1	1	0	1	1	-	1	1	1	1	0	1	1	0	-	1	0	1	1	0	1	1
5053985|F|0-16:G>T-16:G>T	chrA03_2	32.8463	chrA03		TGCAGCCGTTTCCATCGCTTCAACTACCTTACAGATCGGAAGAGCGGTTCAGCAGGAATGCCGAGACCG	TGCAGCCGTTTCCATCGCTTCAACTACCTTAC		NA	1	1	0	0	2	0	0	1	1	1	2	0	-	2	2	2	1	2	1	0	2	1	2	0	2	2	0	0	2	1	2	0	1	2	0	1	0	0	1	0	0
3085483	chrA03_2	32.8666	chrA03	14151163	TGCAGCAGTGGTATCAAGACTATTCCAGATTGCACCATATCTCTCTCGGGACTAATTACAGATCGGAAG	TGCAGCAGTGGTATCAAGACTATTCCAGATTGCACCATATCTCTCTCGGGACTAATTAC	chrA03	14151163	-	0	1	1	1	1	1	0	0	0	1	1	0	1	1	1	0	1	1	1	-	0	1	1	-	1	1	1	1	0	1	1	0	1	1	0	1	1	0	1	1
5837154	chrA03_2	33.1509	chrA03		TGCAGATCCTCATATCATTATGACCAATCAATGTATTAGTAAATGCAAGATCTCGTTGTTGAAAAGTTA	TGCAGATCCTCATATCATTATGACCAATCAATGTATTAGTAAATGCAAGATCTCGTTGTTGAAAAGTTA		NA	1	1	0	0	1	0	0	1	1	1	1	0	0	1	1	-	1	1	1	0	-	1	-	0	1	1	0	0	-	1	1	0	1	1	0	1	0	0	1	0	0
4166636	chrA03_2	33.1566	chrA03		TGCAGGGGACACTCATGTGACCAACATCTATTTAGATTAGGCAAAATCTTCAAACGACAAAAGTCAATT	TGCAGGGGACACTCATGTGACCAACATCTATTTAGATTAGGCAAAATCTTCAAACGACAAAAGTCAATT	chrA03_random	1137732	-	0	1	1	1	1	1	0	0	0	1	1	0	1	1	1	0	1	1	1	1	0	1	1	1	1	1	1	1	0	1	1	0	1	1	0	1	1	0	1	1
3156994	chrA03_2	33.7681	chrA03	14066166	TGCAGGTGGAAGTGCAGCAACCGGATCTTCGAACTTTACCGTCCTGAAGCTCCTTATCTTGAGGAACAT	TGCAGGTGGAAGTGCAGCAACCGGATCTTCGAACTTTACCGTCCTGAAGCTCCTTATCTTGAGGAACAT	chrA03	14066166	1	1	0	0	1	0	0	1	1	1	1	0	1	1	1	1	1	1	-	0	1	1	1	0	-	1	0	0	1	0	1	0	1	1	0	1	0	0	1	0	0
3077163	chrA03_2	33.7812	chrA03	14388460	TGCAGTCAAAAAGCATCATACTTACTATACTGCAATTATTTTACAGATCGGAAGAGCGGTTCAGCAGGA	TGCAGTCAAAAAGCATCATACTTACTATACTGCAATTATTTTAC	chrA03	14388460	-	0	1	1	1	1	1	0	0	0	1	1	1	1	1	1	0	1	1	1	1	0	1	1	-	1	1	1	-	0	1	1	0	1	1	0	1	1	0	1	1
3153931	chrA03_2	33.7812	chrA03	14298150	TGCAGCTTCTTATAAAGCCCAGCAGGTGCCGAGGAACCACCGTGCGCAGCAGGCAAGCGTTACAGATCG	TGCAGCTTCTTATAAAGCCCAGCAGGTGCCGAGGAACCACCGTGCGCAGCAGGCAAGCGTTAC	chrA03	14298150	-	0	1	1	1	1	1	0	0	0	1	1	1	1	-	1	0	-	1	1	1	0	1	1	1	1	1	1	1	0	1	1	0	-	1	0	1	1	0	1	1
3100589	chrA03_2	34.0728	chrA03		TGCAGAATCCTAATGTATTACATATAAAAGTTCAGCTTTCTATAATTTACAGATCGGAAGAGCGGTTCA	TGCAGAATCCTAATGTATTACATATAAAAGTTCAGCTTTCTATAATTTAC	chrAnn_random	41263160	1	1	0	0	1	0	0	1	1	1	1	0	0	1	1	1	1	1	0	0	1	1	1	0	1	1	0	0	-	1	1	0	1	1	0	1	0	0	1	0	0
3122533	chrA03_2	34.0728	chrA03		TGCAGGGGACACTCATGTGACCAACATCTATTTAGATTAGGCAAAATCTGCAAACTACAAAAGTCAATT	TGCAGGGGACACTCATGTGACCAACATCTATTTAGATTAGGCAAAATCTGCAAACTACAAAAGTCAATT	chrA03_random	1137732	-	1	0	0	1	0	0	1	1	1	1	0	1	1	1	1	1	1	0	0	-	1	1	0	1	1	0	0	-	1	1	0	1	1	0	1	0	0	1	0	0
3138960	chrA03_2	34.0728	chrA03	14226614	TGCAGATTGTTGGCAAGTATAGGTGGAGACAATCATGTCGTTACAAGAAGTTACAGATCGGAAGAGCGG	TGCAGATTGTTGGCAAGTATAGGTGGAGACAATCATGTCGTTACAAGAAGTTAC	chrA03	14226614	-	1	0	0	1	0	0	1	1	1	1	0	1	1	1	1	1	1	0	0	1	1	1	0	1	-	0	0	1	1	1	0	1	1	0	1	0	0	1	0	0
4109590	chrA03_2	34.0728	chrA03		TGCAGATTTCGTGAATAAACTTTTGATTGTGTTAGGTTGTAACGCAGAGCATCTAAATCAGTTCCACAA	TGCAGATTTCGTGAATAAACTTTTGATTGTGTTAGGTTGTAACGCAGAGCATCTAAATCAGTTCCACAA		NA	1	1	0	0	1	0	0	1	1	1	-	0	1	1	1	-	1	1	0	0	1	1	1	0	-	1	0	0	1	1	1	0	1	-	0	1	0	0	1	0	0
3087156	chrA03_2	34.0954	chrA03	14238038	TGCAGAAAAAGAAAAAAAAGTCTCAGTACAAGAAATTATGATATAGAAAATACTGTGATAAGTTCATGA	TGCAGAAAAAGAAAAAAAAGTCTCAGTACAAGAAATTATGATATAGAAAATACTGTGATAAGTTCATGA	chrA03	14238038	-	0	1	1	1	1	1	-	0	-	1	1	1	1	1	1	0	1	1	1	1	0	1	1	1	1	1	1	1	0	1	1	-	1	1	0	1	1	0	1	1
5121680	chrA03_2	34.682	chrA03		TGCAGTGGTGTGATAATACTGAATTGGGGTGATTTGATAGCTTTTGGGCATCTATAATGTGGTTACAGA	TGCAGTGGTGTGATAATACTGAATTGGGGTGATTTGATAGCTTTTGGGCATCTATAATGTGGTTACAGA	chrUnn_random	4650610	1	1	0	0	1	0	0	1	1	1	1	0	1	1	1	1	1	1	-	0	-	1	1	0	1	1	0	0	1	1	1	0	1	1	0	1	0	0	1	0	0
3166461	chrA03_2	34.9851	chrA03		TGCAGCTTTGGTGGTTCAATTTGTTCACCTGACCACCCTAAACCAGGCTTCAACACTTACCTGACACCA	TGCAGCTTTGGTGGTTCAATTTGTTCACCTGACCACCCTAAACCAGGCTTCAACACTTACCTGACACCA	chrAnn_random	41263207	1	1	0	0	1	0	0	1	1	1	1	0	1	1	1	1	1	1	0	0	1	1	-	0	1	1	0	0	0	1	1	0	1	1	0	1	0	0	1	0	0
3166461|F|0-7:T>C-7:T>C	chrA03_2	34.9851	chrA03		TGCAGCTTTGGTGGTTCAATTTGTTCACCTGACCACCCTAAACCAGGCTTCAACACTTACCTGACACCA	TGCAGCTTTGGTGGTTCAATTTGTTCACCTGACCACCCTAAACCAGGCTTCAACACTTACCTGACACCA	chrAnn_random	41263207	0	0	1	1	2	1	1	2	2	2	0	1	0	2	2	2	2	2	-	1	2	2	2	1	2	2	1	1	1	0	2	1	0	2	-	0	-	1	2	1	-
4121772	chrA03_2	34.9851	chrA03	14486040	TGCAGTCGTTTCCGGTTGGCTCTCCGCTTCTTGAGAGCCATTACAGATCGGAAGAGCGGTTCAGCAGGA	TGCAGTCGTTTCCGGTTGGCTCTCCGCTTCTTGAGAGCCATTAC	chrA03	14486040	1	1	0	0	1	0	0	1	1	1	1	0	1	1	1	1	1	1	0	0	1	1	-	0	1	1	0	0	-	1	-	0	1	1	0	1	0	0	1	0	0
5030156	chrA03_2	35.0358	chrA03	14867974	TGCAGCGAAATTTGGTGTTAGCGAACGTGCGAGAGAGTGGAGAGGATTAGGGTTTACAGATCGGAAGAG	TGCAGCGAAATTTGGTGTTAGCGAACGTGCGAGAGAGTGGAGAGGATTAGGGTTTAC	chrA03	14867974	0	0	1	1	1	1	1	0	0	0	1	1	0	1	1	1	0	1	1	1	1	0	1	1	1	1	1	1	1	0	1	1	1	1	1	0	1	1	0	1	1
3079428	chrA03_2	35.9035	chrA03		TGCAGTATACTGATACGTTCAACATGATGGAAATACATATGAAGTTGGCAAATAACAAACCCTGAACTA	TGCAGTATACTGATACGTTCAACATGATGGAAATACATATGAAGTTGGCAAATAACAAACCCTGAACTA	chrUnn_random	4650544	-	1	0	0	1	0	0	1	1	1	1	0	1	-	1	1	1	1	-	0	-	1	1	0	1	1	0	0	1	1	1	0	1	1	0	1	0	0	1	0	0
3106900	chrA03_2	35.9035	chrA03		TGCAGTATGAGTAATGTTATTGTGTTTGTTTGTTTGTGTGTGCTCAAGCTTGGGACTTTCATTGTGTTC	TGCAGTATGAGTAATGTTATTGTGTTTGTTTGTTTGTGTGTGCTCAAGCTTGGGACTTTCATTGTGTTC		NA	1	1	0	0	1	0	0	1	1	1	1	0	1	-	1	1	1	1	0	0	-	1	1	0	-	1	0	0	1	0	1	0	1	-	0	1	0	0	1	0	0
3156619	chrA03_2	35.9035	chrA03		TGCAGTGTTTGCTATGATATCTCGAGTGAATATGGTACATGTTTGTTTACAGATCGGAAGAGCGGTTCA	TGCAGTGTTTGCTATGATATCTCGAGTGAATATGGTACATGTTTGTTTAC		NA	1	1	0	0	1	0	0	1	1	1	1	0	0	-	1	-	1	1	0	0	1	1	1	0	1	1	0	0	1	1	1	0	-	1	0	1	0	0	1	0	0
3147126	chrA03_2	36.3118	chrA03		TGCAGTGTGATTCAGTTCTGTGCCACTGCCTTCGGATACTACGCTCAAGCCACCGCTGCCCAGGAGATC	TGCAGTGTGATTCAGTTCTGTGCCACTGCCTTCGGATACTACGCTCAAGCCACCGCTGCCCAGGAGATC	chrC03	21932122	-	0	1	1	1	1	1	0	0	0	1	1	1	1	1	1	0	1	1	1	1	0	0	1	1	1	1	1	1	0	1	1	-	1	1	0	1	1	0	1	1
3085159	chrA03_2	36.51	chrA03		TGCAGCACAAGAACTAGCCCATAACTTGAGAGGAAAAAAAGAAGGCAGCACCATTCAATTACAGATCGG	TGCAGCACAAGAACTAGCCCATAACTTGAGAGGAAAAAAAGAAGGCAGCACCATTCAATTAC		NA	1	1	0	0	1	0	0	1	1	1	1	0	0	1	1	1	1	1	0	0	1	1	1	0	-	1	0	0	1	1	1	0	1	1	0	1	0	0	1	0	0
3099936	chrA03_2	36.51	chrA03	14071201	TGCAGCGTGACAAATTACACAAGATAGCATAATCAGAGTTGAGCTTGAGAAGAAGATAACTATAACTTC	TGCAGCGTGACAAATTACACAAGATAGCATAATCAGAGTTGAGCTTGAGAAGAAGATAACTATAACTTC	chrA03	14071201	1	1	0	0	1	0	0	1	1	1	1	0	0	1	1	1	1	1	-	0	-	1	1	0	1	-	0	0	1	1	1	0	1	1	0	1	0	0	1	0	0
3104088	chrA03_2	36.51	chrA03		TGCAGCATTTTATTCAAAATGACAATACATTATGTAGTTTTCGATTGATTACAGATCGGAAGAGCGGTT	TGCAGCATTTTATTCAAAATGACAATACATTATGTAGTTTTCGATTGATTAC		NA	1	1	0	0	1	0	0	1	1	1	1	0	1	1	1	-	1	1	0	0	1	1	1	0	1	-	0	0	1	-	1	0	1	-	0	1	0	0	1	0	0
3147385	chrA03_2	36.51	chrA03		TGCAGCTTGTAAGAAACAGATTTTGAGTTATTCTTTCACGTATTGATATGTGGTAGTATTATTTGACAT	TGCAGCTTGTAAGAAACAGATTTTGAGTTATTCTTTCACGTATTGATATGTGGTAGTATTATTTGACAT	chrC03	20948960	1	1	0	0	-	0	0	1	1	1	1	0	1	-	1	1	1	1	0	0	-	1	-	0	1	1	0	0	1	1	-	0	1	1	0	1	0	0	1	0	0
4116786	chrA03_2	36.51	chrA03		TGCAGAGTCAGATTGTAATAACAAAAAGTTCTCAATTTTTTTGTTGCCAAACAAAAGAAAGAGGTGTCT	TGCAGAGTCAGATTGTAATAACAAAAAGTTCTCAATTTTTTTGTTGCCAAACAAAAGAAAGAGGTGTCT		NA	1	1	0	0	1	0	0	1	1	1	1	0	1	1	1	1	1	1	0	0	-	1	1	0	-	-	0	0	1	1	1	0	1	1	0	1	0	0	1	0	0
3130651	chrA03_2	36.6313	chrA03		TGCAGGAGTTGCTCCAATTGGAGGAAGATGTGAACCTCTTAGAAGAAGCGTATCCTCAAGGAGAGAAGG	TGCAGGAGTTGCTCCAATTGGAGGAAGATGTGAACCTCTTAGAAGAAGCGTATCCTCAAGGAGAGAAGG	chrC03	21933025	0	0	1	1	1	1	1	0	0	0	1	1	-	1	1	1	0	1	1	1	1	0	0	1	1	-	1	1	1	0	1	1	1	1	1	0	1	1	0	1	1
3113441	chrA03_2	36.9539	chrA03	15040041	TGCAGACCAAAACCCGCAAAAGAAGAACAAACAAATAGCAAAGCACAGAGTTTACAGATCGGAAGAGCG	TGCAGACCAAAACCCGCAAAAGAAGAACAAACAAATAGCAAAGCACAGAGTTTAC	chrA03	15040041	-	0	1	1	1	1	1	0	0	0	1	1	0	1	1	1	0	1	1	1	1	0	0	1	1	1	1	1	1	0	1	1	1	1	1	0	1	1	0	1	1
3120340	chrA03_2	37.2744	chrA03	14984901	TGCAGTCTTGGATGGATCTCGGTCATCCCCACCACTCAAGCAAATAATAACCAGTTTCTGAGAGATGCC	TGCAGTCTTGGATGGATCTCGGTCATCCCCACCACTCAAGCAAATAATAACCAGTTTCTGAGAGATGCC	chrA03	14984901	-	0	1	1	1	1	1	0	0	0	1	1	1	-	1	1	0	1	1	1	1	0	0	1	-	1	1	1	1	0	1	1	1	1	1	0	1	1	0	1	1
3097159|F|0-33:C>T-33:C>T	chrA03_2	37.7232	chrA03	15526880	TGCAGATCACCATATCAAGACTTTGCAGCTTTTCTTTTGTTACAGATCGGAAGAGCGGTTCAGCAGGAA	TGCAGATCACCATATCAAGACTTTGCAGCTTTTCTTTTGTTAC	chrA03	15526880	1	1	0	0	2	0	0	1	1	1	2	0	1	2	2	2	1	2	0	0	2	1	1	0	2	2	0	0	2	1	2	0	2	2	0	1	0	0	1	0	0
3115913	chrA03_2	37.7232	chrA03	15038518	TGCAGCTCTCTCAATTATATTGCACCAACTTCAAAGTAGAGTAATATCACGTTTACTAATTACAGATCG	TGCAGCTCTCTCAATTATATTGCACCAACTTCAAAGTAGAGTAATATCACGTTTACTAATTAC	chrA03	15038518	1	1	0	0	1	0	0	1	1	1	1	0	1	1	1	1	1	-	0	0	1	1	1	0	-	1	0	0	-	1	-	0	1	1	0	1	0	0	1	0	0
5029537	chrA03_2	37.7232	chrA03		TGCAGGTCAACCACATTCAATTATAAGATTACAGATCGGAAGAGCGGTTCAGCAGGAATGCCGAGACCG	TGCAGGTCAACCACATTCAATTATAAGATTAC		NA	1	1	0	0	1	0	0	1	1	1	1	0	-	1	1	-	1	1	0	0	1	1	1	0	1	1	0	0	1	1	1	0	1	-	0	1	0	0	1	0	0
3184413	chrA03_2	38.0281	chrA03	15546610	TGCAGAAGCAATACTATCATCAGGAATACTATGGATTGCATCCTAAAACAAAACCCGAGACCACTGCAT	TGCAGAAGCAATACTATCATCAGGAATACTATGGATTGCATCCTAAAACAAAACCCGAGACCACTGCAT	chrA03	15546610	1	1	0	0	1	0	0	1	1	1	1	0	1	1	1	1	1	1	0	0	-	1	1	0	1	1	0	0	-	1	1	0	-	1	0	1	0	0	1	0	0
4121491	chrA03_2	38.333	chrA03	15070103	TGCAGCCAGTCGAATGAGCTCACAACCACTTTCTCGTAGAACACGGACACTGAAAGGTGATAGTCAGTT	TGCAGCCAGTCGAATGAGCTCACAACCACTTTCTCGTAGAACACGGACACTGAAAGGTGATAGTCAGTT	chrA03	15070103	1	1	0	0	1	0	0	1	1	1	1	0	1	1	-	1	1	1	0	0	1	1	1	0	1	1	0	0	1	1	1	0	1	1	0	1	0	0	1	0	0
3102753	chrA03_2	38.6379	chrA03		TGCAGGATGTCATGTAGTGAAGGTTCTTGGTGTTACTGTGTGATGACTTGATGACTGAACTTTTGCGAA	TGCAGGATGTCATGTAGTGAAGGTTCTTGGTGTTACTGTGTGATGACTTGATGACTGAACTTTTGCGAA	chrC03	21987804	1	1	0	0	1	0	0	1	1	1	1	0	1	-	1	1	1	1	0	0	1	1	1	0	1	1	0	0	1	1	1	0	1	1	0	1	0	0	1	0	0
3104943	chrA03_2	38.6379	chrA03	14997885	TGCAGAGATAAAGAGGAGTTGAGAAACCAATATCTACCAATCAATGTGGTTTGAGAACCTTACTCAGCT	TGCAGAGATAAAGAGGAGTTGAGAAACCAATATCTACCAATCAATGTGGTTTGAGAACCTTACTCAGCT	chrA03	14997885	-	1	0	0	1	0	0	1	1	1	1	0	1	1	1	1	1	1	0	0	-	1	1	0	1	1	0	0	1	1	1	0	1	1	0	1	0	0	1	0	0
3139133	chrA03_2	38.6379	chrA03		TGCAGATGAATATCTGTTGATCCAGATCTTACTATTACAGATCGGAAGAGCGGTTCAGCAGGAATGCCG	TGCAGATGAATATCTGTTGATCCAGATCTTACTATTAC		NA	1	1	0	0	1	0	0	1	1	1	1	0	1	1	-	1	1	1	0	0	1	1	1	0	1	-	0	0	1	0	1	0	1	1	0	1	0	0	1	0	0
3137768	chrA03_2	38.6722	chrA03	15546610	TGCAGAAGCAACACTATCATCAGGGATACTATGGATTGCATCCTAAAACAAAACCCGAGACCACTGCAT	TGCAGAAGCAACACTATCATCAGGGATACTATGGATTGCATCCTAAAACAAAACCCGAGACCACTGCAT	chrA03	15546610	-	0	1	1	1	1	1	0	0	0	1	1	-	1	1	1	0	1	1	1	1	0	0	1	1	1	1	1	1	0	1	1	1	1	1	0	1	1	0	1	1
5031333	chrA03_2	38.9461	chrA03	15019034	TGCAGTTGTGAAACTCAAGACGGATGGCAAACGGATAGTAACAACAGCAACAACAAAAAAACACATTGT	TGCAGTTGTGAAACTCAAGACGGATGGCAAACGGATAGTAACAACAGCAACAACAAAAAAACACATTGT	chrA03	15019034	1	1	0	0	1	0	0	1	1	1	-	0	0	-	1	1	1	1	0	0	-	1	1	0	1	1	0	0	1	1	1	0	1	1	0	1	0	0	1	0	0
5120615	chrA03_2	38.9461	chrA03	14935933	TGCAGAATCTTCGTGAGCATTGCCTTTTGCCTCAAATCAAATGTGCTTGTAGGTATATCAAGTGTGTTA	TGCAGAATCTTCGTGAGCATTGCCTTTTGCCTCAAATCAAATGTGCTTGTAGGTATATCAAGTGTGTTA	chrA03	14935933	1	1	0	0	1	0	0	1	1	1	1	0	0	1	-	1	1	1	0	0	-	1	-	0	1	1	0	0	1	1	1	0	-	-	0	1	0	0	1	0	0
4116544	chrA03_2	38.9943	chrA03	15607028	TGCAGCAAGCGGGAGCTTCCGGGGCTAAAAGTGGTTGACATCAATTTACAGATCGGAAGAGCGGTTCAG	TGCAGCAAGCGGGAGCTTCCGGGGCTAAAAGTGGTTGACATCAATTTAC	chrA03	15607028	-	0	1	1	1	1	1	0	0	0	1	1	-	1	1	1	0	1	1	1	1	0	0	1	-	1	1	1	1	0	1	1	1	1	1	0	1	1	0	1	1
4114903	chrA03_2	39.57	chrA03		TGCAGATGTGTGGTATACTCCAGCTATCTAACGAGCTTTGAACTCTCTCGCAAGTCTCCAGTTTATTAC	TGCAGATGTGTGGTATACTCCAGCTATCTAACGAGCTTTGAACTCTCTCGCAAGTCTCCAGTTTATTAC		NA	1	1	0	0	1	0	0	1	1	1	-	0	0	1	-	1	1	1	0	0	-	1	1	0	1	1	0	0	-	1	1	0	1	1	0	1	0	0	1	0	0
3115947|F|0-31:A>T-31:A>T	chrA03_2	40.5075	chrA03	15566404	TGCAGGAGTAGGTTCAAAAAGAGGAGCAGAGACTTTTATTGTTACGTACGCGAAAACATTTTCACCGTT	TGCAGGAGTAGGTTCAAAAAGAGGAGCAGAGACTTTTATTGTTACGTACGCGAAAACATTTTCACCGTT	chrA03	15566404	1	1	0	0	2	0	0	1	1	1	2	0	0	2	2	2	1	2	0	0	2	1	1	0	2	2	0	0	2	1	2	0	2	2	0	1	0	0	1	0	0
4113015	chrA03_2	40.5075	chrA03	15643596	TGCAGAAAATATTTTCGCAAACCGAACTAACCACCGACTATCGAACCGAATTTGTTTTATGGCTCAATT	TGCAGAAAATATTTTCGCAAACCGAACTAACCACCGACTATCGAACCGAATTTGTTTTATGGCTCAATT	chrA03	15643596	1	1	0	0	1	0	0	1	1	1	1	0	0	1	1	1	1	1	0	0	1	1	1	0	1	1	0	0	1	1	1	0	1	-	0	1	0	0	1	0	0
4113280	chrA03_2	40.5075	chrA03	15554728	TGCAGGCGAACGTTGCCCATCTTAGCCTTCTAAGCAGGTGAGTTTAGTTCCTCTCCTGTCTTGCAGTCG	TGCAGGCGAACGTTGCCCATCTTAGCCTTCTAAGCAGGTGAGTTTAGTTCCTCTCCTGTCTTGCAGTCG	chrA03	15554728	0	0	1	1	1	1	1	0	0	0	1	1	1	-	-	1	0	1	1	1	-	0	0	1	1	1	1	1	1	0	1	1	1	1	1	0	1	1	0	1	1
5031091	chrA03_2	42.7656	chrA03	16333595	TGCAGCAACCTCACCACTAACATCACGTCCAATAATAATAGGAAGATGCGGCTGAAACACAGAACGCCC	TGCAGCAACCTCACCACTAACATCACGTCCAATAATAATAGGAAGATGCGGCTGAAACACAGAACGCCC	chrA03	16333595	1	1	0	0	1	0	0	1	1	1	1	0	1	1	1	1	-	-	0	0	1	1	1	0	-	1	0	0	1	1	-	0	1	1	0	1	-	0	1	0	0
3106060	chrA03_2	43.3906	chrA03	16401900	TGCAGTTTATAATCAGGCTATTCTATGCGATCAGGCTTTTCTTACAGATCGGAAGAGCGGTTCAGCAGG	TGCAGTTTATAATCAGGCTATTCTATGCGATCAGGCTTTTCTTAC	chrA03	16401900	1	1	0	0	1	0	0	1	1	1	1	0	1	1	1	1	1	1	0	0	-	1	1	0	1	1	-	0	-	1	1	0	1	1	0	1	-	0	1	0	0
3168630	chrA03_2	43.3906	chrA03		TGCAGAGTGAGTCTTCTCTTCTTGATCCGCTTTTGATTTCGTTTGCGTTACAGATCGGAAGAGCGGTTC	TGCAGAGTGAGTCTTCTCTTCTTGATCCGCTTTTGATTTCGTTTGCGTTAC	chrC03	24003311	-	1	0	0	1	0	0	1	1	1	1	0	1	1	-	1	1	1	0	0	-	1	1	-	1	1	0	0	1	1	1	0	1	1	0	1	1	0	1	0	0
3093192	chrA03_2	44.3108	chrA03	16418157	TGCAGCTAGCTAATTTTCCTAGATATCCAGTTATAGTTCTTGGCCCAACTATTGGTGAAAGAGAATAAG	TGCAGCTAGCTAATTTTCCTAGATATCCAGTTATAGTTCTTGGCCCAACTATTGGTGAAAGAGAATAAG	chrA03	16418157	-	1	0	0	1	0	0	1	1	1	1	0	1	1	1	1	1	1	0	0	1	1	1	0	1	1	-	0	1	1	1	0	-	1	0	1	1	0	1	0	0
3095957|F|0-22:G>A-22:G>A	chrA03_2	44.3108	chrA03		TGCAGAATAAAAAAGATAACTAGTGGAGTATGTTTCATTTATGTGAAATATAACATCCCCTACGGTTAC	TGCAGAATAAAAAAGATAACTAGTGGAGTATGTTTCATTTATGTGAAATATAACATCCCCTACGGTTAC		NA	0	0	1	1	2	1	1	0	0	0	2	1	-	2	2	2	2	2	2	1	2	0	0	1	2	2	2	1	2	-	2	1	2	2	1	0	2	1	0	1	1
3114343	chrA03_2	44.3108	chrA03		TGCAGCTGATGATGATCATCAGGCTTGACTTTGTGCTACATTGTACAACTCCTGATCTTGGATCAAATC	TGCAGCTGATGATGATCATCAGGCTTGACTTTGTGCTACATTGTACAACTCCTGATCTTGGATCAAATC		NA	0	0	1	1	1	1	1	0	0	0	-	1	1	1	1	1	1	1	1	1	1	0	0	1	-	1	1	1	1	0	1	1	1	1	1	0	1	1	0	1	1
3090668	chrA03_2	45.2483	chrA03	16416266	TGCAGAGATTCCAAATATTTTGTAGGTCCAAAGATTACAGATCGGAAGAGCGGTTCAGCAGGAATGCCG	TGCAGAGATTCCAAATATTTTGTAGGTCCAAAGATTAC	chrA03	16416266	1	1	0	0	1	0	0	1	1	1	1	0	0	1	1	1	1	1	0	0	1	1	1	0	1	1	1	0	1	1	1	0	1	-	0	1	1	0	1	0	0
3165449	chrA03_2	45.5648	chrA03	16418118	TGCAGAGAGATTTGTAGCGGAAAAAATATCAAATAAGCTTACAGATCGGAAGAGCGGTTCAGCAGGAAT	TGCAGAGAGATTTGTAGCGGAAAAAATATCAAATAAGCTTAC	chrA03	16418118	1	1	0	0	1	0	0	1	1	1	1	0	0	1	1	1	1	1	0	0	1	1	1	0	1	1	1	0	1	1	1	0	1	1	0	1	1	0	1	0	0
3167214|F|0-48:T>C-48:T>C	chrA03_3	0	chrA03	21830228	TGCAGTTCGCACTTGTTCCAACTCATTCTTATGCACAAATATTCGAAGTATCCGCGTGTGCACACACAT	TGCAGTTCGCACTTGTTCCAACTCATTCTTATGCACAAATATTCGAAGTATCCGCGTGTGCACACACAT	chrA03	21830228	1	1	0	0	1	0	2	1	1	1	2	0	2	2	0	0	2	2	0	0	2	2	2	0	2	2	2	0	2	2	0	1	2	2	0	2	2	2	2	0	2
4111055	chrA03_3	0	chrA03		TGCAGCGTCGATTTTCGATATTCTTGATAGTAAACCGAAGATTGATTCCAGCTCTGACGAAGGTACAAC	TGCAGCGTCGATTTTCGATATTCTTGATAGTAAACCGAAGATTGATTCCAGCTCTGACGAAGGTACAAC	chrC07	37585755	-	0	1	1	0	1	1	0	0	0	1	1	1	1	1	1	1	1	1	1	1	1	1	1	1	1	1	1	1	1	1	0	1	1	1	-	1	1	1	1	1
4119319	chrA03_3	0	chrA03	22650622	TGCAGACTCAGATCCATCTTTGGGATGTGTGTGTTGGTTACAGATCGGAAGAGCGGTTCAGCAGGAATG	TGCAGACTCAGATCCATCTTTGGGATGTGTGTGTTGGTTAC	chrA03	22650622	-	0	1	1	0	1	1	0	0	0	1	1	1	1	1	1	1	-	1	1	-	-	1	1	1	1	1	1	-	1	1	0	1	1	1	1	1	1	1	1	1
4121798	chrA03_3	0.304878	chrA03	22148785	TGCAGAGGTTTGCTATCGCTGTTGTTGCCATACAAAACGCTGAGATATACATGTTTGATGAGCCGTCTA	TGCAGAGGTTTGCTATCGCTGTTGTTGCCATACAAAACGCTGAGATATACATGTTTGATGAGCCGTCTA	chrA03	22148785	0	0	1	1	0	1	1	0	0	0	1	1	0	1	1	1	1	1	1	1	-	1	1	1	1	-	1	1	-	1	1	0	-	1	1	1	1	1	1	1	1
3095461	chrA03_3	0.929808	chrA03		TGCAGCTCCATACTCAACCGCGATTCTTGCTGCCAAAATATCAAATGATCAAAAGGAATGTTCTTGAAT	TGCAGCTCCATACTCAACCGCGATTCTTGCTGCCAAAATATCAAATGATCAAAAGGAATGTTCTTGAAT	chrA03_random	1604829	0	0	1	1	0	1	1	0	0	0	1	1	1	1	1	1	-	1	1	1	-	-	1	1	-	1	1	1	1	1	1	0	-	1	1	1	1	1	-	1	1
4108418	chrA03_3	0.929808	chrA03		TGCAGTGTAGATGACTTCCAACAGTTCAATACTATATTCTCATATGGTAACTAGCCAAGTGGCTCTATA	TGCAGTGTAGATGACTTCCAACAGTTCAATACTATATTCTCATATGGTAACTAGCCAAGTGGCTCTATA		NA	-	0	1	1	0	1	-	0	0	0	1	1	1	1	1	1	1	1	1	1	1	1	1	1	1	1	1	1	1	0	1	0	1	1	1	1	1	1	1	1	1
4107305	chrA03_3	0.958947	chrA03	21825596	TGCAGAACCATCATACACGCACACAGACCAAGTAAGTTCATAAAACACCATAAGCTTACAGATCGGAAG	TGCAGAACCATCATACACGCACACAGACCAAGTAAGTTCATAAAACACCATAAGCTTAC	chrA03	21825596	1	1	0	0	1	0	1	1	1	1	1	0	0	1	0	0	1	1	0	0	1	1	1	0	1	1	1	0	1	1	0	1	1	1	0	1	1	1	1	0	1
3088125	chrA03_3	1.58788	chrA03	21901784	TGCAGAGTCGATATCCATCAAATTCATCAGTTTCAGAAGTTGAAAACACTATTCAAATTATTGAAACTG	TGCAGAGTCGATATCCATCAAATTCATCAGTTTCAGAAGTTGAAAACACTATTCAAATTATTGAAACTG	chrA03	21901784	1	1	0	0	1	0	1	1	1	1	1	0	1	1	0	0	-	1	0	0	1	1	-	0	1	1	1	0	1	0	0	1	1	1	0	-	1	1	1	0	1
3135605	chrA03_3	1.90234	chrA03		TGCAGCAAGCTGTTTGTTATGATGTGGTTCCAAAGAGAGCCTTCTTTATAAGTGGGTGCCTTACAGATC	TGCAGCAAGCTGTTTGTTATGATGTGGTTCCAAAGAGAGCCTTCTTTATAAGTGGGTGCCTTAC	chrC07	38343064	1	1	0	0	1	0	1	1	1	1	1	0	1	1	0	0	1	1	0	0	1	1	-	0	1	1	1	0	1	0	0	1	1	-	0	-	0	1	1	0	1
4119417	chrA03_3	2.52734	chrA03		TGCAGACGACACATGACCGTCGTGTAACTGAAAAGACATTACAGATCGGAAGAGCGGTTCAGCAGGAAT	TGCAGACGACACATGACCGTCGTGTAACTGAAAAGACATTAC		NA	-	1	0	0	1	0	1	1	1	1	1	0	1	1	0	0	1	1	0	0	1	1	1	0	1	-	1	0	1	1	0	1	-	1	0	1	-	1	1	0	1
4707923	chrA03_3	2.52734	chrA03		TGCAGCGGCTTCAGCTGCTGTTGCTGCATCACAGACACTGAGTGTCTTCTAGACACGGTTCCTCTGATG	TGCAGCGGCTTCAGCTGCTGTTGCTGCATCACAGACACTGAGTGTCTTCTAGACACGGTTCCTCTGATG	chrC07	38013525	1	1	0	0	1	0	1	1	1	1	1	0	1	1	0	0	1	-	0	0	1	1	1	0	1	0	1	0	1	-	0	1	1	1	0	1	1	1	1	0	1
3147106	chrA03_3	2.83598	chrA03	22517336	TGCAGAAGAAGATGAACTCGCTTTCTCCAACTTTTCCATCATAATATTACAGATCGGAAGAGCGGTTCA	TGCAGAAGAAGATGAACTCGCTTTCTCCAACTTTTCCATCATAATATTAC	chrA03	22517336	-	1	0	0	1	0	1	1	1	1	1	0	1	-	0	0	1	1	0	0	-	1	1	0	1	-	1	0	1	-	0	1	1	1	0	1	1	1	1	0	1
27247358	chrA03_3	3.14463	chrA03	22134537	TGCAGCTCCAGTTACAGGACCATACAGGTCTTACTTGGGTCACAGCGTTTCAAGAGGCTGGTGAGGAGA	TGCAGCTCCAGTTACAGGACCATACAGGTCTTACTTGGGTCACAGCGTTTCAAGAGGCTGGTGAGGAGA	chrA03	22134537	1	1	0	0	1	0	1	1	1	1	-	0	0	1	0	0	1	-	0	0	1	-	1	0	1	1	1	0	1	1	0	1	1	1	0	1	-	1	1	0	1
3083901	chrA03_3	3.14463	chrA03		TGCAGCTCCATACTCAACCGCGATTCTTGCTGCCAAATTTTCAAATTGATCAAAAGGAATGTTCCTAAC	TGCAGCTCCATACTCAACCGCGATTCTTGCTGCCAAATTTTCAAATTGATCAAAAGGAATGTTCCTAAC	chrA03_random	1604829	-	1	0	0	1	0	1	1	1	1	1	0	1	1	0	0	1	1	0	0	1	1	1	0	1	1	-	0	1	-	0	1	1	1	0	1	-	1	1	0	1
5030457	chrA03_3	3.14463	chrA03	22613269	TGCAGCAAGTTTGAATACTATTCATAAACTTCTCTGCAAATGACAACAAATGTTGATATCCAGTTTATT	TGCAGCAAGTTTGAATACTATTCATAAACTTCTCTGCAAATGACAACAAATGTTGATATCCAGTTTATT	chrA03	22613269	1	1	0	0	1	0	1	1	1	1	1	0	0	0	0	0	1	1	0	0	1	-	1	0	1	1	1	0	-	1	0	1	1	-	0	1	1	1	1	0	1
5049373	chrA03_3	3.14463	chrA03	22051345	TGCAGTTTACTCTTGGAATATAAGTAGTTTGTTGGTCTTAGAGAAAAAAAAAAAGAGTTGACATTTGGT	TGCAGTTTACTCTTGGAATATAAGTAGTTTGTTGGTCTTAGAGAAAAAAAAAAAGAGTTGACATTTGGT	chrA03	22051345	1	1	0	0	1	0	-	1	1	1	1	0	0	1	0	0	1	1	0	0	1	-	1	0	-	1	1	0	1	-	0	1	1	1	0	1	1	1	1	0	1
4169008	chrA03_3	3.75812	chrA03	22108301	TGCAGAATAGAGTTGACAGCACAAACAAATTTACAGATCGGAAGAGCGGTTCAGCAGGAATGCCGAGAC	TGCAGAATAGAGTTGACAGCACAAACAAATTTAC	chrA03	22108301	1	1	0	0	1	0	1	1	1	1	1	0	0	1	0	0	-	1	0	0	1	1	1	0	1	1	1	0	-	0	0	1	1	-	0	1	-	1	1	0	1
3106857	chrA03_3	4.06487	chrA03		TGCAGATTTTCCGTTTTCGACAAGTGAAGATTTTCTACAAAAGGAGTTTTCAGCTTTTGGAGAGATAGC	TGCAGATTTTCCGTTTTCGACAAGTGAAGATTTTCTACAAAAGGAGTTTTCAGCTTTTGGAGAGATAGC	chrC07	38392096	-	1	0	0	1	0	1	1	1	1	-	0	0	1	0	0	-	1	0	0	1	-	1	0	1	1	1	0	1	-	0	1	1	1	0	-	-	1	1	0	1
5708132	chrA03_3	4.06487	chrA03	22589542	TGCAGTTAGCTAAATCCAAGTGGACGAGATTACAGATCGGAAGAGCGGTTCAGCAGGAATGCCGAGACC	TGCAGTTAGCTAAATCCAAGTGGACGAGATTAC	chrA03	22589542	-	1	0	0	1	0	1	1	1	1	1	0	-	1	0	0	1	1	0	0	1	1	1	0	-	-	1	0	1	-	0	1	1	-	0	1	1	1	1	0	1
3084086	chrA03_3	4.68216	chrA03	22264564	TGCAGTGCCCTGGAAAAGAAAAATGTCAATAAAAAGCCTAATAGAAGAATCACATTCATAAGACAAATG	TGCAGTGCCCTGGAAAAGAAAAATGTCAATAAAAAGCCTAATAGAAGAATCACATTCATAAGACAAATG	chrA03	22264564	1	1	0	0	1	0	0	1	1	1	1	0	1	1	0	0	1	1	0	0	1	-	1	0	-	1	1	0	1	-	0	1	1	1	0	1	1	1	1	0	1
3099493	chrA03_3	5.30327	chrA03	22150918	TGCAGAGGTTTTGTTCGAAATGGAACCAGACAACGCATCTTACTATATTTCATTGTCGAATACATATGT	TGCAGAGGTTTTGTTCGAAATGGAACCAGACAACGCATCTTACTATATTTCATTGTCGAATACATATGT	chrA03	22150918	1	1	0	0	1	0	1	1	1	1	-	0	1	1	0	0	-	1	0	0	-	-	1	0	1	1	1	0	1	0	0	1	1	1	0	1	1	1	1	0	1
4119271	chrA03_3	5.30327	chrA03	22497546	TGCAGATTTGCCGTTTTCGACAAGTGAAGATTTTCTACAAAAGGTGTTTTCAGCTTTTGGTGAGGTATC	TGCAGATTTGCCGTTTTCGACAAGTGAAGATTTTCTACAAAAGGTGTTTTCAGCTTTTGGTGAGGTATC	chrA03	22497546	-	0	1	1	0	1	1	0	0	0	1	1	1	-	1	1	1	1	1	1	1	1	1	1	1	1	1	1	-	-	1	0	1	1	1	-	1	1	1	1	1
4121798|F|0-25:T>C-25:T>C	chrA03_3	5.30327	chrA03	22148785	TGCAGAGGTTTGCTATCGCTGTTGTTGCCATACAAAACGCTGAGATATACATGTTTGATGAGCCGTCTA	TGCAGAGGTTTGCTATCGCTGTTGTTGCCATACAAAACGCTGAGATATACATGTTTGATGAGCCGTCTA	chrA03	22148785	-	1	0	0	1	0	2	1	1	1	2	0	-	2	0	0	2	2	0	0	2	2	2	0	2	2	2	0	2	0	0	1	2	2	0	2	2	2	2	0	2
3086087	chrA03_3	5.61191	chrA03		TGCAGAAAAAAAATAAGATACCAAACACATTTACTTAGTGCTAAAAGAGCTTCAAGCAATACTCAAAAC	TGCAGAAAAAAAATAAGATACCAAACACATTTACTTAGTGCTAAAAGAGCTTCAAGCAATACTCAAAAC		NA	-	0	1	1	0	1	1	0	0	0	-	1	1	1	1	1	1	1	1	1	-	1	1	1	-	-	1	1	1	-	1	0	-	1	1	1	-	1	1	1	1
3149949	chrA03_3	6.23303	chrA03	17988697	TGCAGTTTGAGCAGCCTCCTTTCTCATTTTATGAATCAATCGAAAACTCTTTTATCTTGGTGACAACGT	TGCAGTTTGAGCAGCCTCCTTTCTCATTTTATGAATCAATCGAAAACTCTTTTATCTTGGTGACAACGT	chrA03	17988697	0	0	1	1	0	1	1	0	0	0	1	1	0	1	1	1	1	1	1	1	-	1	1	1	1	1	1	1	-	0	1	0	1	1	1	1	1	1	1	1	1
3104792	chrA03_3	6.52662	chrA03	22105065	TGCAGAGAAAGGTTTATTCTCAATGGTGGTAAATGTTCAAGTAAGTTTTTGCCAACCAAACTATTATTT	TGCAGAGAAAGGTTTATTCTCAATGGTGGTAAATGTTCAAGTAAGTTTTTGCCAACCAAACTATTATTT	chrA03	22105065	1	1	0	0	1	0	1	1	1	1	1	0	0	-	0	0	-	1	0	0	1	1	1	0	1	1	1	0	1	0	0	1	1	1	0	1	1	1	1	0	1
5154268	chrA03_3	6.52662	chrA03		TGCAGCAAGAAGAAGTTGGTCAGTTTACAGATCGGAAGAGCGGTTCAGCAGGAATGCCGAGACCGATCT	TGCAGCAAGAAGAAGTTGGTCAGTTTAC		NA	-	1	0	0	1	0	1	1	1	1	1	0	0	1	0	0	1	1	0	0	1	1	1	0	1	1	1	0	1	0	0	1	1	1	0	1	1	1	1	0	1
4120632	chrA03_3	6.53963	chrA03	22659060	TGCAGGTCTGTTTACACAACCACGAGGATGCAAAGGGGATCCGAAGAATGGGGTGTCTGAGGAAGAGAC	TGCAGGTCTGTTTACACAACCACGAGGATGCAAAGGGGATCCGAAGAATGGGGTGTCTGAGGAAGAGAC	chrA03	22659060	-	0	1	1	0	1	1	0	0	0	1	1	0	1	1	1	1	1	1	1	-	1	1	1	-	1	1	1	-	1	1	0	1	1	1	1	1	1	1	1	1
3082601	chrA03_3	7.13981	chrA03	22108440	TGCAGAAAGAGATTGTAAATGCTGTAAAAAGCTGCCCTTGCTTTAGATGACCTCTCTAATTTATTTGTT	TGCAGAAAGAGATTGTAAATGCTGTAAAAAGCTGCCCTTGCTTTAGATGACCTCTCTAATTTATTTGTT	chrA03	22108440	-	1	0	0	1	0	-	1	1	1	1	0	0	-	0	0	-	1	0	0	-	1	1	0	1	1	1	0	1	0	0	1	1	-	0	1	1	1	1	0	1
3166335	chrA03_3	7.15281	chrA03	22613335	TGCAGTGTCTGAATACACTTTTGAGATTAGTGAGTGTAGATCAAAGATCGATAGAGAATAAGTGTGTTT	TGCAGTGTCTGAATACACTTTTGAGATTAGTGAGTGTAGATCAAAGATCGATAGAGAATAAGTGTGTTT	chrA03	22613335	-	0	1	1	0	1	1	0	0	0	-	1	0	1	1	1	1	1	1	1	1	-	1	1	1	1	1	1	1	1	1	0	-	1	1	1	-	1	1	1	1
4120111	chrA03_3	7.15281	chrA03		TGCAGCTTTGTCTAAGTTGGTGAAGAAGCAAGAGACGAAGAAGGAAATGAATTACAGATCGGAAGAGCG	TGCAGCTTTGTCTAAGTTGGTGAAGAAGCAAGAGACGAAGAAGGAAATGAATTAC	chrA09	15644638	-	0	1	1	0	1	1	0	0	0	1	1	1	1	1	1	1	-	1	1	1	1	1	1	-	1	1	1	1	-	1	0	1	1	1	1	1	1	1	1	1
3080042	chrA03_3	7.76061	chrA03		TGCAGAGAGATCCAATAGTGAGGAAATTCATATCTGCACAGGATTTTGGCGATGCAAAATATACTTACA	TGCAGAGAGATCCAATAGTGAGGAAATTCATATCTGCACAGGATTTTGGCGATGCAAAATATACTTACA	chrC07	38698295	1	1	0	0	1	0	1	1	1	1	1	0	0	0	0	0	1	1	0	0	1	1	1	0	1	1	1	0	1	0	0	1	1	1	0	1	-	1	1	0	1
3090182	chrA03_3	8.06557	chrA03		TGCAGAATAACTCATTGCTCTTCTAAAAAGCTAACAATCATCAAACACAATCATGTTAGAAAAAACATC	TGCAGAATAACTCATTGCTCTTCTAAAAAGCTAACAATCATCAAACACAATCATGTTAGAAAAAACATC	chrA03_random	1722491	-	0	1	1	0	1	1	0	0	0	1	1	0	1	1	1	-	1	1	1	-	1	1	1	1	1	-	1	-	1	1	0	1	-	1	1	1	1	1	1	1
4165867	chrA03_3	8.06557	chrA03		TGCAGCCAAAGTTGCAACTTCAGAACTGTTACAGATCGGAAGAGCGGTTCAGCAGGAATGCCGAGACCG	TGCAGCCAAAGTTGCAACTTCAGAACTGTTAC		NA	0	0	1	1	0	1	1	0	0	0	1	1	0	1	1	1	1	1	1	1	1	1	1	1	1	1	1	1	1	1	1	0	1	-	1	1	1	1	1	1	1
5029368	chrA03_3	8.0692	chrA03	22659060	TGCAGGCTTGTTTACACAACCACGAGGATGCAAAGGGGATCAGAAGAATGGGGTGTCTGAGGAAGAGAC	TGCAGGCTTGTTTACACAACCACGAGGATGCAAAGGGGATCAGAAGAATGGGGTGTCTGAGGAAGAGAC	chrA03	22659060	1	1	0	0	1	0	1	1	1	1	1	0	0	0	0	0	-	1	0	0	1	1	1	0	-	1	1	0	1	0	0	1	0	-	0	1	1	1	1	0	1
3127024	chrA03_3	8.37785	chrA03	22613335	TGCAGTGTCTGAATAGTATTCACTTTTGAGATTAGTGAGTGTAGAACAAAGATCGATAGAGAATAAGTG	TGCAGTGTCTGAATAGTATTCACTTTTGAGATTAGTGAGTGTAGAACAAAGATCGATAGAGAATAAGTG	chrA03	22613335	-	1	0	0	1	0	1	1	1	1	-	0	0	0	0	0	1	1	0	0	1	1	1	0	1	1	1	0	1	-	0	1	1	1	0	1	-	1	1	0	1
5030872	chrA03_3	8.37785	chrA03	22660478	TGCAGAAAGACTTTTTCTCGGAAGTCAAGTTCTCGTGTTCCTCCCTCTCAGAGATCGTCCGAGTAAAAG	TGCAGAAAGACTTTTTCTCGGAAGTCAAGTTCTCGTGTTCCTCCCTCTCAGAGATCGTCCGAGTAAAAG	chrA03	22660478	-	1	0	0	1	0	-	1	1	1	1	0	0	0	0	0	-	1	0	0	1	-	-	0	1	-	-	0	1	1	0	1	1	1	0	1	-	1	1	0	1
5152300	chrA03_3	8.37785	chrA03		TGCAGACTCAGATCCATCTTTGGAATGTGTGTTGGTTACGTGGTAAGGGTATTTTTGTAAATTACAGAT	TGCAGACTCAGATCCATCTTTGGAATGTGTGTTGGTTACGTGGTAAGGGTATTTTTGTAAATTAC		NA	-	1	0	0	1	0	1	1	1	1	1	0	0	0	0	0	1	1	0	0	1	1	1	0	-	1	-	0	1	1	0	1	-	-	0	1	1	1	1	0	1
4169057	chrA03_3	8.6884	chrA03	22083828	TGCAGCTGCCGGAGTCCGAGAAGAAACCGGCCGTCAGCTGGTAAGTCATTCAATCACTTTTAGGGTTTA	TGCAGCTGCCGGAGTCCGAGAAGAAACCGGCCGTCAGCTGGTAAGTCATTCAATCACTTTTAGGGTTTA	chrA03	22083828	1	1	0	0	1	0	1	1	1	1	1	0	0	1	0	0	1	-	0	0	1	-	1	0	1	1	-	0	1	1	0	1	1	-	0	1	1	1	1	0	1
3144840	chrA03_3	9.0009	chrA03	22270006	TGCAGCCAATGAAGAGTCTTCTTCTGTCTGTAAGGTGCCGTTGGAAGAAGACAAAGTCTCCAGCATCAA	TGCAGCCAATGAAGAGTCTTCTTCTGTCTGTAAGGTGCCGTTGGAAGAAGACAAAGTCTCCAGCATCAA	chrA03	22270006	1	1	0	0	1	0	1	1	1	1	1	0	0	1	0	0	-	1	0	0	1	1	-	0	-	1	1	0	-	1	0	1	1	-	0	1	1	1	1	0	1
4117986	chrA03_3	9.07142	chrA03		TGCAGATACTGTCAAAGTGGAAGAGAGAAAAGAGGGGCGAGTTGAAGTAGCGGTTTATCGGTAAACACT	TGCAGATACTGTCAAAGTGGAAGAGAGAAAAGAGGGGCGAGTTGAAGTAGCGGTTTATCGGTAAACACT	chrC07	37598389	0	0	1	1	0	1	1	0	0	0	1	1	0	-	1	1	1	1	1	1	-	-	1	1	1	1	1	1	1	-	1	0	1	-	1	1	-	1	1	1	1
3077864	chrA03_3	9.93014	chrA03		TGCAGTTAGATCAGCTTTGGTCACAACAGGTTCTTGCTTAGTTCTTCACCTTTTCTTCTTTACAGATCG	TGCAGTTAGATCAGCTTTGGTCACAACAGGTTCTTGCTTAGTTCTTCACCTTTTCTTCTTTAC	chrC07	38705668	1	1	0	0	1	0	-	1	1	1	1	0	0	0	0	0	1	1	0	0	1	1	1	0	1	-	-	0	1	1	0	1	1	-	0	-	1	1	1	0	1
3212060	chrA03_3	9.93014	chrA03	21978745	TGCAGACAGATACAGTTATATGTGTGTTTGTATGTGTGTATATTGCTAATGTTTTTTTTTCTCTTACAA	TGCAGACAGATACAGTTATATGTGTGTTTGTATGTGTGTATATTGCTAATGTTTTTTTTTCTCTTACAA	chrA03	21978745	1	1	0	0	1	0	1	1	1	1	1	0	0	1	0	0	1	1	-	0	1	1	1	0	1	1	1	0	1	1	0	1	1	1	0	1	-	1	1	0	1
4113641	chrA03_3	9.93014	chrA03	21960893	TGCAGATATTGTCAAAGTGGAAGAGAGGAAAGAAGGCCGAGTTGAAGTAGCGGTTTATAGGTAAAAACA	TGCAGATATTGTCAAAGTGGAAGAGAGGAAAGAAGGCCGAGTTGAAGTAGCGGTTTATAGGTAAAAACA	chrA03	21960893	1	1	0	0	1	0	1	1	1	1	1	0	0	1	0	0	1	1	0	0	1	1	1	0	1	1	1	0	1	1	0	1	1	1	0	1	1	1	1	0	1
5030596	chrA03_3	10.8735	chrA03	22051345	TGCAGTTTACTCTTGGAATATAAGTAGTTTGTTGGTCTTAGAGAAAAAAAAAAAAGAGTTGACATTTGG	TGCAGTTTACTCTTGGAATATAAGTAGTTTGTTGGTCTTAGAGAAAAAAAAAAAAGAGTTGACATTTGG	chrA03	22051345	1	1	0	0	1	0	1	1	1	1	1	0	0	1	0	0	1	1	0	0	1	1	-	0	1	1	1	0	1	1	0	1	1	1	0	1	1	1	1	0	1
5709010	chrA04	0	chrA04		TGCAGCTACGTATCGGCCTGTTACAGATCGGAAGAGCGGTTCAGCAGGAATGCCGAGACCGATCTCGTA	TGCAGCTACGTATCGGCCTGTTAC		NA	1	1	0	0	1	1	0	1	0	1	1	0	0	1	1	1	1	1	1	1	0	1	1	0	0	0	1	1	1	1	1	0	1	1	1	1	1	1	1	1	1
3185607|F|0-62:G>A-62:G>A	chrA04	0.625	chrA04		TGCAGTCAAAGGTAAGACTGAACTCTGCTGAGCTGAAATTGAGATAAACATGGGTTAGAAAAGGTAGAT	TGCAGTCAAAGGTAAGACTGAACTCTGCTGAGCTGAAATTGAGATAAACATGGGTTAGAAAAGGTAGAT	chrC04	21888305	1	1	0	0	2	2	0	2	0	1	1	0	-	2	1	1	2	2	1	2	0	2	2	0	0	0	2	2	2	2	2	0	1	1	2	2	1	2	2	2	2
3136008	chrA04	0.9375	chrA04	434812	TGCAGAAGAGACTACTTTTTTTACCATCACAGGTACTGAGGTCACAGACAGGGCACCGAACTAGCTGCA	TGCAGAAGAGACTACTTTTTTTACCATCACAGGTACTGAGGTCACAGACAGGGCACCGAACTAGCTGCA	chrA04	434812	1	1	0	0	0	1	0	1	0	1	1	0	0	-	1	1	1	-	1	1	0	1	1	0	0	0	1	1	1	0	1	0	1	1	1	1	1	1	1	1	1
4107291	chrA04	0.9375	chrA04		TGCAGCGGCTGAAAAACATCTGACGACTTTATGTGCATGGCTATTGGCCATCTTGAATCGGTAAATGTG	TGCAGCGGCTGAAAAACATCTGACGACTTTATGTGCATGGCTATTGGCCATCTTGAATCGGTAAATGTG		NA	-	1	0	0	1	1	0	1	0	1	1	0	0	1	1	1	1	1	1	1	0	1	1	0	0	0	1	1	1	-	1	0	1	1	1	-	1	1	1	1	1
5048754	chrA04	1.25	chrA04		TGCAGTTGCAGAGACTAAATGAAGAGATGCAAAAGACAAAAGAAGAAAGGAATGAAGAGTGTTGTGGTG	TGCAGTTGCAGAGACTAAATGAAGAGATGCAAAAGACAAAAGAAGAAAGGAATGAAGAGTGTTGTGGTG	chrCnn_random	73865368	1	1	0	0	1	-	0	1	0	1	1	0	0	1	1	1	1	1	-	1	0	1	1	0	0	0	-	1	1	0	1	0	1	1	-	1	0	1	1	1	1
3147875	chrA04	1.5625	chrA04	391032	TGCAGCAAGATATTGGACAGGGTTTGTTTCTATTGAGTATGCGTCAACGGATAACTGAACGTGTAAACG	TGCAGCAAGATATTGGACAGGGTTTGTTTCTATTGAGTATGCGTCAACGGATAACTGAACGTGTAAACG	chrA04	391032	1	1	0	0	1	1	0	-	0	1	1	0	0	1	1	1	-	1	1	1	0	1	1	0	0	0	1	1	1	0	1	0	1	1	1	-	1	1	1	1	1
5053315	chrA04	1.5625	chrA04		TGCAGCATCTTTATAGGGAGTCTCAAGCCAAGGACTGAAATTGCAAAAGCATATTGTACATGTAAACAA	TGCAGCATCTTTATAGGGAGTCTCAAGCCAAGGACTGAAATTGCAAAAGCATATTGTACATGTAAACAA		NA	1	1	0	0	1	1	0	1	0	1	1	0	0	1	1	1	1	1	1	-	0	1	1	0	0	0	-	1	1	1	1	0	1	1	1	1	1	1	1	1	1
3122079	chrA04	2.82036	chrA04		TGCAGTCCAATAAGTGATATGCTTACATTACTCACACAGCAACAAGAAAGAAGTTCAAAGTGCAGCTAT	TGCAGTCCAATAAGTGATATGCTTACATTACTCACACAGCAACAAGAAAGAAGTTCAAAGTGCAGCTAT	chrC04	22920454	1	1	0	0	0	-	0	1	0	1	1	0	0	1	1	1	-	1	1	-	0	-	1	0	0	0	-	1	1	1	1	0	1	1	1	1	1	1	1	1	1
3105870	chrA04	3.43386	chrA04		TGCAGCTTACTTTTCATGTTTTTTCATAAATTTATTACAGATCGGAAGAGCGGTTCAGCAGGAATGCCG	TGCAGCTTACTTTTCATGTTTTTTCATAAATTTATTAC		NA	1	1	0	0	0	1	0	1	0	1	1	0	0	1	1	1	1	1	1	1	0	1	1	0	0	0	1	1	-	1	1	0	1	1	1	1	1	1	1	1	1
3097427	chrA04	4.04736	chrA04	790630	TGCAGATCTAGCAGAAATGTTGGCGGTAGCCATGTAGCATCTGCCATACCAAGAGCAACATCATTCAAG	TGCAGATCTAGCAGAAATGTTGGCGGTAGCCATGTAGCATCTGCCATACCAAGAGCAACATCATTCAAG	chrA04	790630	0	0	1	1	1	1	1	1	1	0	0	1	1	1	0	0	1	1	0	-	-	1	1	1	1	1	-	1	1	1	1	1	0	0	1	1	0	1	1	1	1
3165410|F|0-33:T>A-33:T>A	chrA04	4.04736	chrA04	612175	TGCAGATTCAAGCTGACGAAGAACAGGGCAGTATGATGAGTTGAGCCACTTACAGATCGGAAGAGCGGT	TGCAGATTCAAGCTGACGAAGAACAGGGCAGTATGATGAGTTGAGCCACTTAC	chrA04	612175	1	1	0	0	0	2	0	2	0	1	1	0	-	2	1	1	2	2	1	1	0	2	2	0	0	0	2	2	2	-	2	0	1	1	2	2	1	2	2	2	2
3167380	chrA04	4.04736	chrA04		TGCAGGAGATGGTGGAGGCGATGAAGGAAATGAGTGGATCAAGGTACCTGTTGTAAAAAGAGTTGCTTT	TGCAGGAGATGGTGGAGGCGATGAAGGAAATGAGTGGATCAAGGTACCTGTTGTAAAAAGAGTTGCTTT		NA	1	1	0	0	0	1	0	1	0	1	1	0	0	1	1	1	1	1	1	1	0	1	1	0	0	0	1	1	1	0	1	0	1	1	1	1	1	1	1	1	1
4111489	chrA04	4.04736	chrA04	791368	TGCAGCCTTTGCAACCTCAGCAGAAGCTATGGCAACCTGCATTGGCTTGTGATGCAGTATTTAGTGTTT	TGCAGCCTTTGCAACCTCAGCAGAAGCTATGGCAACCTGCATTGGCTTGTGATGCAGTATTTAGTGTTT	chrA04	791368	-	0	1	1	1	1	1	1	1	0	0	1	0	-	0	0	1	1	0	-	1	1	1	1	1	1	1	1	-	1	-	1	0	0	1	1	0	1	1	1	1
5708994	chrA04	4.04736	chrA04	537619	TGCAGAATCTTTGGCTTCTCGGTTGTTTGGTTACAGATCGGAAGAGCGGTTCAGCAGGAATGCCGAGAC	TGCAGAATCTTTGGCTTCTCGGTTGTTTGGTTAC	chrA04	537619	0	0	1	1	1	1	1	1	1	0	0	1	0	1	0	0	1	-	0	-	1	1	-	1	1	1	1	1	-	-	1	1	0	0	1	1	0	1	1	1	1
4109955	chrA04	4.66085	chrA04		TGCAGATGCAAACTGTTTCATAAAGTCTTACAGATCGGAAGAGCGGTTCAGCAGGAATGCCGAGACCGA	TGCAGATGCAAACTGTTTCATAAAGTCTTAC		NA	1	1	0	0	0	1	0	1	0	1	1	0	0	1	1	1	1	1	1	1	0	1	-	0	0	0	1	1	1	1	1	0	1	1	1	1	1	1	1	1	1
3095682	chrA04	5.58678	chrA04		TGCAGACACTGAAGGGGAAAGTTGAATATGCTGCAAGCTGAAAGCTGAAAGGATATGATCTTGATGATT	TGCAGACACTGAAGGGGAAAGTTGAATATGCTGCAAGCTGAAAGCTGAAAGGATATGATCTTGATGATT	chrA04_random	50998	-	1	0	0	0	1	0	1	0	1	1	0	0	1	1	1	1	1	1	1	0	1	1	0	0	-	-	1	1	1	-	0	1	1	1	1	1	1	0	1	1
4108652	chrA04	5.88057	chrA04	1252615	TGCAGAGTCGCTTGCATCGCTTGCCCTACTCTTTACGTGTATCTCAAGGTACTAAGAGATCAGTTTACA	TGCAGAGTCGCTTGCATCGCTTGCCCTACTCTTTACGTGTATCTCAAGGTACTAAGAGATCAGTTTACA	chrA04	1252615	-	0	1	1	1	-	1	1	1	0	0	1	1	-	0	0	1	1	0	1	1	0	-	1	1	1	1	1	1	1	1	1	0	0	1	-	0	1	1	1	0
4332240	chrA04	6.19654	chrA04		TGCAGTTTTGGATACTTCGGTGTATGCGGGTTGGGTATTTTTGGTTTCGGTTAGTTCCTATCCGGCAAC	TGCAGTTTTGGATACTTCGGTGTATGCGGGTTGGGTATTTTTGGTTTCGGTTAGTTCCTATCCGGCAAC	chrA04_random	47329	1	1	0	0	0	1	0	1	0	1	1	0	0	1	1	1	-	1	1	-	0	-	1	0	0	0	-	1	1	1	1	0	1	1	1	1	1	1	0	1	1
3109264	chrA04	7.43878	chrA04		TGCAGTAGATAAGTAAGATAATAATTAGTGAGAACCATGTAGATAAAAAGAACTAAATGAGGCTAAAAT	TGCAGTAGATAAGTAAGATAATAATTAGTGAGAACCATGTAGATAAAAAGAACTAAATGAGGCTAAAAT		NA	-	1	0	0	0	1	0	1	0	1	1	0	0	1	1	1	1	1	1	1	0	1	1	0	0	0	1	1	1	0	1	0	1	1	1	1	1	1	0	1	1
4110302	chrA04	7.43878	chrA04		TGCAGAAAGGATTGCTAACTTCGGTGGGCAATGGTGAGAGTATTACAGATCGGAAGAGCGGTTCAGCAG	TGCAGAAAGGATTGCTAACTTCGGTGGGCAATGGTGAGAGTATTAC		NA	1	1	0	0	0	1	0	1	0	1	1	0	0	1	1	1	1	1	1	1	0	1	1	0	0	0	1	1	1	0	1	0	1	1	1	1	1	1	0	1	1
4113258	chrA04	7.43878	chrA04		TGCAGCAAAAGGAGAAGCTCGACCACTCAAATCATTACAGATCGGAAGAGCGGTTCAGCAGGAATGCCG	TGCAGCAAAAGGAGAAGCTCGACCACTCAAATCATTAC		NA	1	1	0	0	0	1	0	1	0	1	1	0	0	1	1	1	1	1	1	1	0	1	1	0	0	0	1	1	1	1	1	0	1	1	1	1	1	1	0	1	1
5238592	chrA04	7.74181	chrA04		TGCAGGAACAGATAAATCCACGTTACAGATCGGAAGAGCGGTTCAGCAGGAATGCCGAGACCGATCTCG	TGCAGGAACAGATAAATCCACGTTAC		NA	1	1	0	0	0	1	0	1	0	1	1	0	0	1	1	1	1	1	1	1	0	1	1	0	0	0	1	1	1	1	1	0	1	1	1	-	1	1	0	1	1
4114088	chrA04	8.04484	chrA04		TGCAGATGGAACTGTAACGGCAGAAACGAATAAATTACAGATCGGAAGAGCGGTTCAGCAGGAATGCCG	TGCAGATGGAACTGTAACGGCAGAAACGAATAAATTAC		NA	1	1	0	0	0	1	0	1	0	1	1	0	0	1	1	1	1	-	1	1	0	1	1	0	0	0	1	-	1	1	1	0	1	1	1	1	1	1	0	1	1
5047538	chrA04	8.34971	chrA04		TGCAGATGGAACTACAGAAACCGAATAAATTACAGATCGGAAGAGCGGTTCAGCAGGAATGCCGAGACC	TGCAGATGGAACTACAGAAACCGAATAAATTAC		NA	1	1	0	0	0	1	0	1	0	1	1	0	0	1	1	1	1	1	1	1	0	1	1	0	0	0	1	1	1	0	-	0	1	1	1	1	1	1	0	1	1
3112944	chrA04	8.65459	chrA04		TGCAGATTTTGAGGTTATTTCAGATAACTTGCCAACGAAGTCATCGATTGATTCTGTCTCCTTCATCTT	TGCAGATTTTGAGGTTATTTCAGATAACTTGCCAACGAAGTCATCGATTGATTCTGTCTCCTTCATCTT		NA	1	1	0	0	0	1	0	1	0	1	1	0	0	-	1	1	1	-	1	-	0	-	1	0	0	0	1	1	1	1	-	0	1	1	1	1	1	1	0	1	1
3132340	chrA04	8.95947	chrA04		TGCAGCACTAGGTGAAACCATAGAAGAGTCAAAAGTAGTTACAGATCGGAAGAGCGGTTCAGCAGGAAT	TGCAGCACTAGGTGAAACCATAGAAGAGTCAAAAGTAGTTAC		NA	1	1	0	0	0	-	0	1	0	1	1	0	0	1	1	1	1	1	1	1	0	1	-	0	0	0	1	1	1	0	1	0	1	1	1	1	1	1	0	1	1
3107861|F|0-10:G>A-10:G>A	chrA04	9.26435	chrA04	895110	TGCAGGATCAGTACTTGTTGCTATATCTTTCTCCTCTGTTTTCGGAGGTTGTCTGCCTTGTTCCATCCT	TGCAGGATCAGTACTTGTTGCTATATCTTTCTCCTCTGTTTTCGGAGGTTGTCTGCCTTGTTCCATCCT	chrA04	895110	1	1	0	0	0	2	0	2	0	1	1	0	0	2	1	1	2	2	1	2	0	2	2	0	0	0	2	2	2	1	2	0	1	1	2	2	1	2	0	2	2
4114424	chrA04	9.26435	chrA04		TGCAGGTCAAATCATGCGCAAGAACGCTCAGGATAATGTTGGTTTTGTTCCTGGTGATGTTTCAACTTT	TGCAGGTCAAATCATGCGCAAGAACGCTCAGGATAATGTTGGTTTTGTTCCTGGTGATGTTTCAACTTT	chrC03_random	5719539	1	1	0	0	0	1	0	1	0	1	1	0	0	1	1	1	1	1	1	1	0	1	1	0	0	0	1	1	1	-	1	0	1	1	1	1	1	1	0	1	1
5122430	chrA04	10.5547	chrA04		TGCAGAACAACAAAAACGTGTAAGAGAAGCAAGACTCTGCCTATGGTTATCAATCAATCCACTAAACCA	TGCAGAACAACAAAAACGTGTAAGAGAAGCAAGACTCTGCCTATGGTTATCAATCAATCCACTAAACCA		NA	0	0	1	1	1	1	1	1	1	0	0	1	1	1	0	0	-	1	0	1	1	1	1	1	1	1	1	1	1	1	-	1	0	0	1	1	0	1	1	1	1
3086153	chrA04	10.8041	chrA04		TGCAGAACCAAGACAGAAAATGTTTTACTTTTTATGTAACCATAAAAAACATTACAGATCGGAAGAGCG	TGCAGAACCAAGACAGAAAATGTTTTACTTTTTATGTAACCATAAAAAACATTAC		NA	1	1	0	0	0	1	0	1	0	1	1	0	0	1	1	1	-	1	1	1	0	1	1	0	0	0	-	1	0	-	1	0	1	1	1	1	1	1	0	1	1
3094675	chrA04	10.8041	chrA04	1358410	TGCAGGTGTAAAAAGAGAAACCAGTTTCACAATCCCTCAAAACTGCAAAGAAACATACAATGGAGCTGC	TGCAGGTGTAAAAAGAGAAACCAGTTTCACAATCCCTCAAAACTGCAAAGAAACATACAATGGAGCTGC	chrA04	1358410	1	1	0	0	0	1	0	1	0	1	1	0	0	1	1	1	1	1	1	1	0	1	1	0	0	-	1	1	0	-	-	0	1	1	-	1	1	1	0	1	1
3102966	chrA04	10.8041	chrA04	1288977	TGCAGCGACTAAAGACACTAATCAGACATAAAGAACAGCAAACACAAAAGCAATCGATGTTCTAAAGAA	TGCAGCGACTAAAGACACTAATCAGACATAAAGAACAGCAAACACAAAAGCAATCGATGTTCTAAAGAA	chrA04	1288977	1	1	0	0	0	1	0	1	0	1	1	0	0	1	1	1	1	1	1	1	0	1	1	0	0	0	1	1	0	-	1	0	1	1	1	1	1	1	0	1	1
3107431|F|0-43:A>C-43:A>C	chrA04	10.8041	chrA04	1238814	TGCAGAGTATAACCGACAAAGGTATGCAGCTAGTAGCTGAAAGATATCAAGACTTAGAGTCACTGAATA	TGCAGAGTATAACCGACAAAGGTATGCAGCTAGTAGCTGAAAGATATCAAGACTTAGAGTCACTGAATA	chrA04	1238814	0	0	1	1	1	2	1	2	1	0	0	1	1	2	0	0	2	2	0	0	1	0	2	1	1	1	2	2	1	2	2	1	0	0	2	2	0	2	1	2	0
4109852	chrA04	11.4176	chrA04		TGCAGCTGGATTGAAACAGAGTTCGCATCTTACAGATCGGAAGAGCGGTTCAGCAGGAATGCCGAGACC	TGCAGCTGGATTGAAACAGAGTTCGCATCTTAC		NA	1	1	0	0	0	1	0	1	0	1	1	0	0	1	1	1	1	1	1	1	0	1	-	0	0	0	1	1	0	1	1	0	1	1	1	1	1	1	0	1	1
4113509	chrA04	11.5129	chrA04	46163	TGCAGATTGTTTACGGCAAACTCAACATCCGTTCCGTGCGCAATGCTTTCCAAGACTCTGTTGGTAACA	TGCAGATTGTTTACGGCAAACTCAACATCCGTTCCGTGCGCAATGCTTTCCAAGACTCTGTTGGTAACA	chrA04	46163	-	0	1	1	1	1	1	1	1	0	0	1	0	1	0	0	1	1	0	1	1	1	1	1	1	1	1	1	1	-	1	1	0	0	1	1	0	1	1	1	1
3114750	chrA04	11.7235	chrA04	1358344	TGCAGTATAACAGATAGATCGAAAAGGCGTAAATCATCTAAGCTACAACTGAGGAAGAAGGGCATAGGA	TGCAGTATAACAGATAGATCGAAAAGGCGTAAATCATCTAAGCTACAACTGAGGAAGAAGGGCATAGGA	chrA04	1358344	1	1	0	0	0	1	0	1	0	1	1	0	0	1	1	1	1	1	1	-	0	1	1	0	0	0	1	1	0	1	1	0	1	1	1	1	1	1	0	1	1
3124136	chrA04	11.7235	chrA04		TGCAGTTATTTTTTTGTTCAGTTATAATTATCTGTTTCAAAGTAGAAAGCCATCTTTTGTCTTGTTTTA	TGCAGTTATTTTTTTGTTCAGTTATAATTATCTGTTTCAAAGTAGAAAGCCATCTTTTGTCTTGTTTTA		NA	1	1	0	0	0	1	0	-	0	1	1	0	0	1	1	1	1	1	1	1	0	1	1	0	0	0	-	1	0	-	-	0	1	1	1	-	1	1	0	1	1
3088464	chrA04	11.8265	chrA04	209013	TGCAGTGATTAGGTTATTACATTGAAGATCGATGGACCAAACGGCGTCCACCACCGTTTACAGATCGGA	TGCAGTGATTAGGTTATTACATTGAAGATCGATGGACCAAACGGCGTCCACCACCGTTTAC	chrA04	209013	-	0	1	1	1	1	1	1	1	0	0	1	1	1	0	0	-	-	0	-	1	1	1	1	1	1	1	1	1	1	1	1	0	0	-	-	0	1	1	1	1
3109375|F|0-27:T>C-27:T>C	chrA04	12.1351	chrA04	257832	TGCAGAAGGTCACGGCCATGAATAATGTTCCTCCAGGCAAATGATGGTCGAGAACCAAGCCCTCCCTTC	TGCAGAAGGTCACGGCCATGAATAATGTTCCTCCAGGCAAATGATGGTCGAGAACCAAGCCCTCCCTTC	chrA04	257832	1	1	0	0	2	2	0	2	0	1	1	0	0	2	1	1	0	2	1	2	0	2	2	0	0	0	2	2	2	0	2	0	1	1	2	1	1	2	2	2	2
3106875	chrA04	12.6569	chrA04		TGCAGTGAAACCATTTGACTGCTTAGTCCTTTTCAGCTTCTCTGAACTAGTATGTTCACTCCCAGACTC	TGCAGTGAAACCATTTGACTGCTTAGTCCTTTTCAGCTTCTCTGAACTAGTATGTTCACTCCCAGACTC		NA	1	1	0	0	0	1	0	1	0	1	1	0	0	1	1	1	1	1	1	-	0	1	1	0	0	0	1	-	0	1	1	0	1	1	1	1	1	1	0	1	1
5052715	chrA04	12.6569	chrA04		TGCAGCATTAGAGAAAGTTGAGTTCTGGCTGTTCTCTAGAATAGTTGAATCTGTTTGGTGGCAGGTGAA	TGCAGCATTAGAGAAAGTTGAGTTCTGGCTGTTCTCTAGAATAGTTGAATCTGTTTGGTGGCAGGTGAA		NA	1	1	0	0	0	1	0	1	0	1	1	0	0	1	1	1	-	1	1	1	0	1	1	0	0	0	1	1	0	1	1	0	1	1	1	1	1	1	0	1	1
3106117	chrA04	12.9656	chrA04		TGCAGGAGACACAGAACATATAGTTGACATGAGTGCACACAGAGACTAATGACGCAAGTACTTTGGGGC	TGCAGGAGACACAGAACATATAGTTGACATGAGTGCACACAGAGACTAATGACGCAAGTACTTTGGGGC	chrA04_random	151679	0	0	1	1	1	-	1	1	1	0	0	1	1	1	0	1	1	1	0	1	1	0	-	1	1	1	1	1	1	-	1	1	0	0	-	1	0	1	1	1	0
3106117|F|0-7:G>T-7:G>T	chrA04	12.9656	chrA04		TGCAGGAGACACAGAACATATAGTTGACATGAGTGCACACAGAGACTAATGACGCAAGTACTTTGGGGC	TGCAGGAGACACAGAACATATAGTTGACATGAGTGCACACAGAGACTAATGACGCAAGTACTTTGGGGC	chrA04_random	151679	1	1	0	0	0	2	0	2	0	1	1	0	0	2	1	2	2	2	1	2	0	1	2	0	0	0	2	2	0	0	2	0	1	1	2	2	1	2	0	2	1
4117940	chrA04	12.9656	chrA04		TGCAGGATACACAGAACATATAGTTGACATGAGTGCACACAGAGACTAATGACGCAAGTCCTTTGGGGC	TGCAGGATACACAGAACATATAGTTGACATGAGTGCACACAGAGACTAATGACGCAAGTCCTTTGGGGC	chrA04_random	151679	1	1	0	0	0	1	0	1	0	1	1	0	0	1	1	1	1	1	1	1	0	1	1	0	0	0	1	1	0	0	1	0	1	1	1	1	1	1	0	1	1
3076319	chrA04	13.0517	chrA04	956874	TGCAGCAGATAAGTAGGATAAATAACTAGTGAGAACCATGTAGAGACAGAACTAAATGAGGCTAAAATG	TGCAGCAGATAAGTAGGATAAATAACTAGTGAGAACCATGTAGAGACAGAACTAAATGAGGCTAAAATG	chrA04	956874	-	0	1	1	1	1	1	1	1	0	0	1	1	1	0	0	-	1	0	1	1	1	1	1	1	1	-	1	1	-	1	1	0	0	1	1	0	1	1	1	1
3152727	chrA04	13.8829	chrA04	1489574	TGCAGTATATGAATATGATTTGGTATATAACCGATCAAATTGAATAAACCGATTACAGATCGGAAGAGC	TGCAGTATATGAATATGATTTGGTATATAACCGATCAAATTGAATAAACCGATTAC	chrA04	1489574	1	1	0	0	0	1	0	1	0	1	1	0	0	1	1	1	0	1	1	-	0	1	1	0	0	0	1	1	0	0	1	0	1	1	1	1	1	1	0	1	1
3165175	chrA04	13.8939	chrA04	1252497	TGCAGTTTCGGGTTCGTACCAGAACTGGCTGAGTCTCCAATGATCCGCAACTAACTCCACTTTATCGCT	TGCAGTTTCGGGTTCGTACCAGAACTGGCTGAGTCTCCAATGATCCGCAACTAACTCCACTTTATCGCT	chrA04	1252497	-	0	1	1	1	-	1	1	1	0	0	1	1	-	0	0	-	-	0	1	1	0	-	1	1	1	1	1	1	-	1	1	0	0	1	1	0	1	1	1	0
3158961	chrA04	14.5112	chrA04	1330129	TGCAGTTCTCGACAACTTGGCCACCAGATATGGACTGAATGAAATTTATGTAAGAACATTTGGTGGAAA	TGCAGTTCTCGACAACTTGGCCACCAGATATGGACTGAATGAAATTTATGTAAGAACATTTGGTGGAAA	chrA04	1330129	0	0	1	1	1	1	1	1	1	0	0	1	-	1	0	0	-	1	0	1	1	0	1	1	1	1	1	1	1	-	1	1	0	0	1	1	0	1	1	1	0
3108514	chrA04	14.7957	chrA04		TGCAGATACCGTTGAGACGTGAAAGAGAAGCTATTACAATTTCTTCTGTTTCTTACAGATCGGAAGAGC	TGCAGATACCGTTGAGACGTGAAAGAGAAGCTATTACAATTTCTTCTGTTTCTTAC		NA	1	1	0	0	0	1	0	1	0	1	1	0	0	1	1	-	1	1	1	1	0	1	1	0	0	0	1	1	0	0	-	0	1	1	1	1	1	1	0	1	1
4706634	chrA04	14.7957	chrA04		TGCAGTATAAGATTATCATTTGCTTGGTGGTTTGAAAGACATGCTTTACAGATCGGAAGAGCGGTTCAG	TGCAGTATAAGATTATCATTTGCTTGGTGGTTTGAAAGACATGCTTTAC	chrA04_random	150448	1	1	0	0	0	1	0	1	0	1	1	0	0	1	1	1	1	1	1	1	0	1	1	0	0	0	1	1	0	0	1	0	1	1	1	1	1	1	0	1	1
3131155|F|0-66:G>C-66:G>C	chrA04	15.1285	chrA04	1511389	TGCAGCTATTGCCATGTAAACTAATATGACAGGGAATGAATCAACGACGGAGCAAGTTCCCAATAAGGC	TGCAGCTATTGCCATGTAAACTAATATGACAGGGAATGAATCAACGACGGAGCAAGTTCCCAATAAGGC	chrA04	1511389	-	1	0	0	0	2	0	2	0	1	1	0	-	2	1	2	2	2	1	2	0	1	2	0	0	0	2	2	0	2	0	0	1	1	2	2	1	2	0	2	1
4119146	chrA04	15.4018	chrA04	1624285	TGCAGCTTCTTTTTCCTGTTTTTTCCTCTCTTCTGCCTGCCAACATAGTCAAATTACAGATCGGAAGAG	TGCAGCTTCTTTTTCCTGTTTTTTCCTCTCTTCTGCCTGCCAACATAGTCAAATTAC	chrA04	1624285	1	1	0	0	0	0	0	1	0	1	1	0	0	1	1	1	1	-	1	1	0	1	1	0	0	0	1	1	0	0	1	0	1	1	1	1	1	1	0	1	1
3153992	chrA04	15.4349	chrA04		TGCAGACGAACATAATATCAGCAAATGAGAAGCTATTATTACAGATCGGAAGAGCGGTTCAGCAGGAAT	TGCAGACGAACATAATATCAGCAAATGAGAAGCTATTATTAC	chrC04	25292526	0	0	1	1	1	1	1	1	1	0	0	1	1	0	0	1	1	-	0	1	1	0	1	1	1	1	1	1	1	1	1	1	0	0	1	1	0	1	1	1	0
3114079	chrA04	15.7044	chrA04		TGCAGAGGAACATAATATCAGCAAATGAGAAGCTATTATCAACCAAGAGGTTACAGATCGGAAGAGCGG	TGCAGAGGAACATAATATCAGCAAATGAGAAGCTATTATCAACCAAGAGGTTAC		NA	-	1	0	0	0	0	0	1	0	1	1	0	0	1	1	1	1	1	1	1	0	1	1	0	0	0	1	1	0	0	1	0	1	1	1	1	1	1	0	1	1
3136025	chrA04	15.7044	chrA04		TGCAGTGGGAAATATCCATGCCAAGGTATAGTGCTTGATTTTACAGATCGGAAGAGCGGTTCAGCAGGA	TGCAGTGGGAAATATCCATGCCAAGGTATAGTGCTTGATTTTAC		NA	1	1	0	0	0	0	0	-	0	1	1	0	0	1	1	1	1	1	1	-	0	1	-	0	0	0	1	1	0	-	1	0	1	1	1	1	1	1	0	1	1
5047516	chrA04	15.7044	chrA04	1624102	TGCAGGTTCTCGGAGCTTTTCGTCAACCAGATTTTCATCTGCTATCGACAAGGATTCTGAAGGCTTTGA	TGCAGGTTCTCGGAGCTTTTCGTCAACCAGATTTTCATCTGCTATCGACAAGGATTCTGAAGGCTTTGA	chrA04	1624102	-	1	0	0	0	0	0	-	0	1	1	0	0	1	1	1	-	1	1	1	0	1	1	0	0	0	1	-	0	0	1	0	1	1	1	1	1	1	0	1	1
5591608	chrA04	16.0075	chrA04	1618781	TGCAGGAGTTTAGGTATCTGAAAGGGAATTACAGATCGGAAGAGCGGTTCAGCAGGAATGCCGAGACCG	TGCAGGAGTTTAGGTATCTGAAAGGGAATTAC	chrA04	1618781	1	1	0	0	0	0	0	1	0	1	1	0	0	1	1	1	1	1	1	1	0	1	-	0	0	0	1	1	0	1	1	0	1	1	1	1	1	1	0	1	1
4121306	chrA04	16.3552	chrA04		TGCAGTTAGCGCTGAGGATACCCATTTTCCGGAGGTTTTACAGATCGGAAGAGCGGTTCAGCAGGAATG	TGCAGTTAGCGCTGAGGATACCCATTTTCCGGAGGTTTTAC		NA	0	0	1	1	1	1	1	1	1	0	0	1	1	0	0	1	1	-	0	1	1	0	1	1	1	1	1	1	1	1	1	1	0	0	1	1	0	1	1	1	0
5029381|F|0-53:A>G-53:A>G	chrA04	17.5435	chrA04		TGCAGTCCGATCTACTGTCTCACGGCGAGTACCTTCTACTCTCTCTCGATTTCAGAATTGGCTAGGTAT	TGCAGTCCGATCTACTGTCTCACGGCGAGTACCTTCTACTCTCTCTCGATTTCAGAATTGGCTAGGTAT		NA	1	1	0	0	0	0	0	2	0	1	1	0	0	1	1	2	2	2	1	2	0	1	2	0	0	0	0	0	0	2	2	0	1	1	2	2	1	2	0	2	1
3084535	chrA04	18.1685	chrA04	2153459	TGCAGCCAAAAAAATGTTAGCCAAACTGCTAACTTGAAGGCCAAGACTCAAGAGATAAAGCATTCTATG	TGCAGCCAAAAAAATGTTAGCCAAACTGCTAACTTGAAGGCCAAGACTCAAGAGATAAAGCATTCTATG	chrA04	2153459	0	0	1	1	1	1	1	1	1	0	0	1	1	0	0	1	1	1	0	-	1	1	1	1	1	1	1	1	1	0	1	1	0	0	1	1	0	1	1	1	0
3114191	chrA04	18.7705	chrA04		TGCAGAACTTTCGGAAATTGTTGTCTAACTAAGGAGAAATAACTAAAGTGCCATTGATGATTTCAAGAA	TGCAGAACTTTCGGAAATTGTTGTCTAACTAAGGAGAAATAACTAAAGTGCCATTGATGATTTCAAGAA		NA	1	1	0	0	0	0	0	1	0	1	1	0	0	1	1	1	1	1	1	1	0	1	1	0	0	0	0	1	0	-	1	0	1	1	1	1	1	1	0	1	1
3130493	chrA04	18.7705	chrA04		TGCAGTTTCTCTCTAGAGGAAACATTATAGCCACCATTAGTTATGTGTGTTTCTGTAATGGTTGAATTT	TGCAGTTTCTCTCTAGAGGAAACATTATAGCCACCATTAGTTATGTGTGTTTCTGTAATGGTTGAATTT		NA	1	1	0	0	0	0	0	-	0	1	1	0	0	1	1	1	-	1	1	1	0	1	1	0	0	0	0	1	0	1	-	0	1	1	-	1	1	1	0	1	1
3143350	chrA04	18.7705	chrA04	1987027	TGCAGAGACAACATAAAACAAGGTATTCTAGGACCATGTACGAAGGGAATGTTTACAGATCGGAAGAGC	TGCAGAGACAACATAAAACAAGGTATTCTAGGACCATGTACGAAGGGAATGTTTAC	chrA04	1987027	1	1	0	0	0	0	0	1	0	1	1	0	0	1	1	1	-	1	1	1	0	1	1	0	0	0	0	-	0	1	1	0	1	1	1	-	1	1	0	1	1
3121059	chrA04	19.0754	chrA04		TGCAGCGAATGATGCTCAAGATGTTGCTAGAATGTGAAAGCTAATAAGACGCCATGATTTACGGACAGT	TGCAGCGAATGATGCTCAAGATGTTGCTAGAATGTGAAAGCTAATAAGACGCCATGATTTACGGACAGT	chrC05	3878225	1	1	0	0	0	0	0	1	0	1	1	0	0	1	1	1	1	1	1	1	0	1	1	0	0	0	0	1	0	1	1	0	1	1	1	1	1	1	0	1	1
4119374	chrA04	20.0013	chrA04		TGCAGAAGGGTACCTAACAACATGAAAGAAAGGATATCAATGTGGTTACAGATCGGAAGAGCGGTTCAG	TGCAGAAGGGTACCTAACAACATGAAAGAAAGGATATCAATGTGGTTAC	chrC04	25473719	1	1	0	0	0	0	0	1	0	1	1	0	0	1	1	1	1	-	1	1	0	1	1	0	0	0	0	1	0	1	1	0	1	1	1	1	1	1	0	1	1
5047447	chrA04	20.0013	chrA04		TGCAGACGCTTGATATATTGTTGAAGCGGCTTCGAGCTGGGAATCACAGGGTGCTCCTCTTTGCACAAA	TGCAGACGCTTGATATATTGTTGAAGCGGCTTCGAGCTGGGAATCACAGGGTGCTCCTCTTTGCACAAA	chrA09	26458170	-	1	0	0	0	0	0	1	0	1	1	0	0	1	1	1	1	1	1	1	0	1	1	0	0	0	-	1	0	1	1	0	1	1	1	1	1	1	0	1	1
3174992|F|0-46:T>C-46:T>C	chrA04	20.0125	chrA04	3316005	TGCAGGATGGGCACATTGTGCCGTTGTAACAGGTGAATGGACCCCTTCATGCCTTTGTTCTTTGACCTG	TGCAGGATGGGCACATTGTGCCGTTGTAACAGGTGAATGGACCCCTTCATGCCTTTGTTCTTTGACCTG	chrA04	3316005	1	1	0	0	0	0	0	2	0	1	2	0	-	1	1	0	2	2	1	2	0	2	2	0	0	0	0	2	0	-	1	0	1	2	2	2	1	2	0	2	1
5034126	chrA04	20.0125	chrA04	2609807	TGCAGCTTGGGGATCGATCTCACTGATGGTGTGTCGGGGCCGACACAAAGGCAACGTTATGGTGGCACG	TGCAGCTTGGGGATCGATCTCACTGATGGTGTGTCGGGGCCGACACAAAGGCAACGTTATGGTGGCACG	chrA04	2609807	-	0	1	1	1	1	1	1	1	0	0	1	1	0	0	1	1	1	0	1	1	1	1	1	1	1	1	1	1	1	-	1	0	0	-	1	0	1	1	1	0
28273593|F|0-9:C>G-9:C>G	chrA04	20.9559	chrA04	3026514	TGCAGTAGCCTATATGGGCAGCCAAAGCCATGGAAAAGTATTAGAAAAATACACTTTTTTTTTTGTGAA	TGCAGTAGCCTATATGGGCAGCCAAAGCCATGGAAAAGTATTAGAAAAATACACTTTTTTTTTTGTGAA	chrA04	3026514	1	1	0	0	0	0	0	2	0	1	1	-	0	1	1	2	2	2	1	2	0	2	2	0	0	0	0	2	0	2	2	0	1	2	2	2	1	2	0	2	1
3144436	chrA04	21.225	chrA04	1980507	TGCAGATATACGGACAAGATCTTCCGTCAAGCCTCTAGCCTCACGAACTTCAGCAGGTATGCTTGCATG	TGCAGATATACGGACAAGATCTTCCGTCAAGCCTCTAGCCTCACGAACTTCAGCAGGTATGCTTGCATG	chrA04	1980507	1	1	0	0	0	0	0	1	0	1	1	0	0	1	1	1	1	1	1	1	0	1	1	0	0	0	0	1	0	0	1	0	1	1	1	-	1	1	0	-	1
4107525	chrA04	21.225	chrA04		TGCAGGTGCTACTGGTCTCACAGTCTCTGCGCTGCCTATTACAGATCGGAAGAGCGGTTCAGCAGGAAT	TGCAGGTGCTACTGGTCTCACAGTCTCTGCGCTGCCTATTAC	chrA09	12042311	1	1	0	0	0	0	0	1	0	1	1	0	0	1	1	1	1	-	1	1	0	1	-	0	0	0	0	0	0	0	1	0	1	1	-	1	1	1	0	1	1
3116734	chrA04	22.475	chrA04	2153459	TGCAGCCAAAAAAATGTTTAGCCAAACTGCTAACTTGAAGGCCAAGACTCAAGAGATAAAGCATTCTAT	TGCAGCCAAAAAAATGTTTAGCCAAACTGCTAACTTGAAGGCCAAGACTCAAGAGATAAAGCATTCTAT	chrA04	2153459	1	1	0	0	0	0	0	1	0	1	1	0	0	1	1	1	1	1	1	1	0	1	1	0	0	0	0	1	0	1	-	0	1	1	1	-	1	1	0	1	1
3173847	chrA04	22.475	chrA04		TGCAGCCAATGGAGAACGGGATAGAAGATTTAGGGTGAAGACTAATCTTTCTTCTCTGAGCTATTTACT	TGCAGCCAATGGAGAACGGGATAGAAGATTTAGGGTGAAGACTAATCTTTCTTCTCTGAGCTATTTACT	chrC04	26185280	-	1	0	0	0	0	0	1	0	1	1	0	0	1	1	1	1	1	1	1	0	1	-	0	0	0	0	1	0	0	-	0	1	1	1	1	1	1	0	1	1
3129509	chrA04	23.4125	chrA04		TGCAGTCTCAATACACTCATATTATTTTGTTCTTAGACACCCTTGTGTTGATCGGGGATCTAGACCTTC	TGCAGTCTCAATACACTCATATTATTTTGTTCTTAGACACCCTTGTGTTGATCGGGGATCTAGACCTTC		NA	1	1	0	0	0	0	0	1	0	1	1	0	0	1	1	1	1	1	1	1	0	1	1	0	0	0	0	1	0	-	1	0	1	1	-	1	1	1	0	1	1
3107149	chrA04	23.7231	chrA04		TGCAGAAAGATATAAACCGTGTGATTGTTGCTTATGAAATGCTATAATGTGTATTTCAATAATTTGTTT	TGCAGAAAGATATAAACCGTGTGATTGTTGCTTATGAAATGCTATAATGTGTATTTCAATAATTTGTTT		NA	-	1	0	0	0	0	0	1	0	1	1	0	0	1	1	1	-	1	1	1	0	1	1	0	0	0	0	1	0	1	1	0	1	1	1	1	1	1	0	1	1
3100684	chrA04	24.0336	chrA04	2208478	TGCAGGTGACAACACAGACTTATATACATACTGCCAAGTAAAGACATATTGTTGATCACATAGAGTTTA	TGCAGGTGACAACACAGACTTATATACATACTGCCAAGTAAAGACATATTGTTGATCACATAGAGTTTA	chrA04	2208478	1	1	0	0	0	0	0	1	0	1	1	0	0	1	1	-	1	1	1	1	0	1	1	0	0	0	0	1	0	0	-	0	1	1	1	1	1	1	0	1	1
3139819	chrA04	24.0336	chrA04		TGCAGTTTCCACAAAATGTTTGTGACCAACCAAAGAGCTTTCAAAGGGTTTTCATATTACAGATCGGAA	TGCAGTTTCCACAAAATGTTTGTGACCAACCAAAGAGCTTTCAAAGGGTTTTCATATTAC		NA	1	1	0	0	0	0	0	1	0	1	1	0	0	1	1	1	-	1	1	-	0	1	-	0	0	0	0	-	0	1	1	0	1	1	1	1	1	1	0	1	1
3143486	chrA04	24.6548	chrA04	2439507	TGCAGAAACACACAAATAGAGCGTTGACCAAAGTCAAAACTGAGGACAAATGAAAATGGGTGGAAACTT	TGCAGAAACACACAAATAGAGCGTTGACCAAAGTCAAAACTGAGGACAAATGAAAATGGGTGGAAACTT	chrA04	2439507	1	1	0	0	0	0	0	1	0	1	1	0	0	1	1	1	-	-	1	1	0	0	-	0	0	0	0	1	0	1	1	0	1	1	1	1	1	1	0	1	1
3083191	chrA04	24.9634	chrA04	2437796	TGCAGCTCCTGCCTATAGATTCTTTCTAGGAAATATTTTGAGTTGTACTCTCTGTATATTTTACAGATC	TGCAGCTCCTGCCTATAGATTCTTTCTAGGAAATATTTTGAGTTGTACTCTCTGTATATTTTAC	chrA04	2437796	1	1	0	0	0	0	0	1	0	1	1	0	0	1	1	1	-	1	1	1	0	1	1	0	0	0	0	-	0	1	1	0	1	1	1	1	1	1	0	1	1
3143486|F|0-16:T>C-16:T>C	chrA04	24.9634	chrA04	2439507	TGCAGAAACACACAAATAGAGCGTTGACCAAAGTCAAAACTGAGGACAAATGAAAATGGGTGGAAACTT	TGCAGAAACACACAAATAGAGCGTTGACCAAAGTCAAAACTGAGGACAAATGAAAATGGGTGGAAACTT	chrA04	2439507	0	0	1	1	1	1	1	2	1	0	0	1	-	0	0	2	2	2	0	2	1	1	2	1	1	1	1	2	1	2	2	1	0	0	2	2	0	2	1	2	0
3116054	chrA04	25.5884	chrA04	2332000	TGCAGAGCCTTGCTTTATACTAATTGTGTGTTACTCTTTGAGGGAAATGGCTTTACAGATCGGAAGAGC	TGCAGAGCCTTGCTTTATACTAATTGTGTGTTACTCTTTGAGGGAAATGGCTTTAC	chrA04	2332000	1	1	0	0	0	0	0	1	0	1	1	0	0	1	1	1	1	1	1	1	0	1	1	0	0	0	0	1	0	1	1	0	1	1	1	1	1	1	0	1	1
3206683	chrA04	25.8875	chrA04		TGCAGGGTTTTGGGTTCGGCCTTCTTTCAATAGGGTTTTACAGATCGGAAGAGCGGTTCAGCAGGAATG	TGCAGGGTTTTGGGTTCGGCCTTCTTTCAATAGGGTTTTAC		NA	-	0	1	1	1	1	1	1	1	0	0	1	1	0	0	1	-	1	0	1	1	1	-	1	1	1	1	-	1	1	1	1	0	0	1	1	0	1	1	1	0
4118385	chrA04	25.8875	chrA04		TGCAGTTGTATCAAGGCTCGGACCACTTGGTCCATGGTTGGTCGTGACTTTGGTTCAGACGAGATGCAC	TGCAGTTGTATCAAGGCTCGGACCACTTGGTCCATGGTTGGTCGTGACTTTGGTTCAGACGAGATGCAC	chrC04	26584683	-	0	1	1	1	1	1	-	1	0	0	1	1	0	0	1	1	1	0	1	1	1	1	1	1	1	1	1	1	-	1	1	0	0	1	-	0	1	1	1	0
5875618	chrA04	25.9007	chrA04		TGCAGTCTAATGCGTGACTCAAAACGCGGCGGCTCGGTGATAAACGTCTCGTCCATCTCCGGTCTCCAC	TGCAGTCTAATGCGTGACTCAAAACGCGGCGGCTCGGTGATAAACGTCTCGTCCATCTCCGGTCTCCAC		NA	1	1	0	0	0	0	0	1	0	1	1	0	0	1	1	1	1	1	1	-	0	1	1	0	0	0	0	1	0	0	1	0	1	1	1	1	1	1	0	1	1
4119153	chrA04	27.1291	chrA04	2532015	TGCAGACATATTTGGATACTAACCGTGGTCCGGTTACAGATCGGAAGAGCGGTTCAGCAGGAATGCCGA	TGCAGACATATTTGGATACTAACCGTGGTCCGGTTAC	chrA04	2532015	0	0	1	1	1	1	1	1	1	0	0	1	1	0	0	1	0	1	0	1	1	1	1	1	1	1	1	1	1	0	1	1	0	0	1	1	0	1	1	1	0
3106013	chrA04	27.1572	chrA04	2876991	TGCAGCAGAACCGGAGAGCAAGCTAGGTTTCTTCCCTGGAATAGCAGATGCTATTGAAACGAACTCATC	TGCAGCAGAACCGGAGAGCAAGCTAGGTTTCTTCCCTGGAATAGCAGATGCTATTGAAACGAACTCATC	chrA04	2876991	1	1	0	0	0	0	0	1	0	1	1	0	0	1	1	1	-	1	1	0	0	1	1	0	0	0	0	1	0	1	1	0	1	1	1	1	1	1	0	1	1
4113498	chrA04	27.1572	chrA04		TGCAGATCCCTAATTTCAACTGCTATGGCTCAGACGGACCTTTGGTTGAATCTGGTGAAGCGGAGAAAG	TGCAGATCCCTAATTTCAACTGCTATGGCTCAGACGGACCTTTGGTTGAATCTGGTGAAGCGGAGAAAG		NA	-	1	0	0	0	0	0	1	0	1	1	0	0	1	1	1	1	1	1	1	0	1	1	0	0	0	0	1	0	-	-	0	1	1	1	1	1	1	0	1	1
3120818	chrA04	27.4621	chrA04		TGCAGGTATCAGCACAATGTGGGCCACCGATCCGAAGATTATTACGAGGAAAACTAATGAGTTCTATAA	TGCAGGTATCAGCACAATGTGGGCCACCGATCCGAAGATTATTACGAGGAAAACTAATGAGTTCTATAA		NA	-	1	0	0	0	0	0	1	0	1	1	0	0	1	1	-	-	1	1	1	0	1	1	0	0	0	0	-	0	1	1	0	1	1	1	1	1	1	0	1	1
3179946	chrA04	27.4621	chrA04	2860602	TGCAGCCACCGAAGGCACAGGAGAAACAAACGATGCTGCGTCTGACATTCCCGGAACAGTAATCTGCCC	TGCAGCCACCGAAGGCACAGGAGAAACAAACGATGCTGCGTCTGACATTCCCGGAACAGTAATCTGCCC	chrA04	2860602	1	1	0	0	0	0	0	1	0	1	1	0	0	1	1	1	1	-	1	1	-	-	1	0	0	0	0	1	0	0	1	0	1	1	1	1	1	1	0	1	1
4117280	chrA04	27.4621	chrA04		TGCAGTTTTTTCCCTCGAGTAATTCGCTGAAAACCCACCCAGCATGAGTAGCACTTCTCAGTGGTGTAG	TGCAGTTTTTTCCCTCGAGTAATTCGCTGAAAACCCACCCAGCATGAGTAGCACTTCTCAGTGGTGTAG		NA	-	1	0	0	0	0	0	1	0	1	1	0	0	1	1	1	-	1	1	1	0	1	1	0	0	0	0	1	0	-	1	0	1	1	1	1	1	1	0	1	1
3085073	chrA04	27.7461	chrA04		TGCAGCATTCTTTTATCTGTTATGTATTTTTTGTTTTACAGATCGGAAGAGCGGTTCAGCAGGAATGCC	TGCAGCATTCTTTTATCTGTTATGTATTTTTTGTTTTAC		NA	-	0	1	1	1	1	1	1	1	0	0	1	1	0	0	1	1	1	0	1	1	-	1	1	1	1	1	1	1	-	1	1	0	0	1	-	0	1	1	1	0
3162058	chrA04	28.0756	chrA04		TGCAGGTATTGCCACGAAGTGGGCCAGGGATCCAAAGATTGTTAGGACGAAAAATAACGAGTTCTATAA	TGCAGGTATTGCCACGAAGTGGGCCAGGGATCCAAAGATTGTTAGGACGAAAAATAACGAGTTCTATAA		NA	-	1	0	0	0	0	0	1	0	1	1	0	0	1	1	1	1	1	1	-	0	1	1	0	0	0	0	1	0	1	1	0	1	1	1	1	1	1	0	1	1
3106871	chrA04	28.3711	chrA04	3312025	TGCAGACAAGTATTTTGAGTTTCTGGTTTATGAAAGATAATTACAGATCGGAAGAGCGGTTCAGCAGGA	TGCAGACAAGTATTTTGAGTTTCTGGTTTATGAAAGATAATTAC	chrA04	3312025	0	0	1	1	1	1	1	1	1	0	1	1	1	0	0	1	1	1	0	1	1	-	1	1	1	1	1	1	1	1	1	1	0	-	1	1	0	1	1	1	0
4121171	chrA04	28.3898	chrA04	2609807	TGCAGCTTGGGGATCGATCTCACTGATGGTGTGTCCAGGGGCCGACACAAAGGCAACGTTATGGTGGCA	TGCAGCTTGGGGATCGATCTCACTGATGGTGTGTCCAGGGGCCGACACAAAGGCAACGTTATGGTGGCA	chrA04	2609807	-	1	0	0	0	0	0	1	0	1	1	0	0	1	1	1	1	1	1	1	0	-	1	0	0	0	0	-	0	-	1	0	1	1	1	1	1	1	0	1	1
3109302	chrA04	29.0228	chrA04	2610442	TGCAGTAAACAATCACAACGAACAGCTCTGCCTACAGAGTTCAGGAACCTTTGATAAAGTTTGCATCAT	TGCAGTAAACAATCACAACGAACAGCTCTGCCTACAGAGTTCAGGAACCTTTGATAAAGTTTGCATCAT	chrA04	2610442	-	1	0	0	0	0	0	1	0	1	1	0	0	1	1	1	1	1	1	1	0	1	1	0	0	0	0	1	0	0	1	0	1	1	1	1	1	1	0	1	1
3076864	chrA04	29.3182	chrA04	3780914	TGCAGTATCAAGATCTCTGGATGCTATCAAAAGTGTATTATTTCTAATACATGATTTTTTACAGATCGG	TGCAGTATCAAGATCTCTGGATGCTATCAAAAGTGTATTATTTCTAATACATGATTTTTTAC	chrA04	3780914	-	0	1	1	1	1	1	1	1	0	1	1	1	0	1	1	1	1	0	1	1	1	1	1	1	1	1	1	1	1	1	1	0	-	1	1	0	-	1	1	0
3169636	chrA04	29.3351	chrA04		TGCAGGTTCGCTTGGACTTGGAGACTGTCGAGGTTAGAAACATACCAGATGCCATTGTATAGGTTTTAG	TGCAGGTTCGCTTGGACTTGGAGACTGTCGAGGTTAGAAACATACCAGATGCCATTGTATAGGTTTTAG	chrA08_random	1716982	1	1	0	0	0	0	0	1	0	1	1	0	0	1	1	1	1	1	1	1	0	1	1	0	0	0	0	1	0	0	1	0	1	1	-	1	1	1	0	1	1
3130489	chrA04	29.6437	chrA04		TGCAGAAAAACATGTCGTTCTAAGTGTAATGTGTAATGTGATACCCAATGTTACAGATCGGAAGAGCGG	TGCAGAAAAACATGTCGTTCTAAGTGTAATGTGTAATGTGATACCCAATGTTAC		NA	1	1	0	0	0	0	0	1	0	1	1	0	0	1	1	1	1	1	1	-	0	1	-	0	0	0	0	1	0	1	1	0	1	1	1	1	1	1	0	1	1
4109808	chrA04	29.943	chrA04		TGCAGAGGGTGAATGCACGTCATTGTTATGGGCACTACAAGCGGTATCAAAAATGGATTATACTGATAT	TGCAGAGGGTGAATGCACGTCATTGTTATGGGCACTACAAGCGGTATCAAAAATGGATTATACTGATAT	chrAnn_random	24334179	-	0	1	1	1	1	1	1	1	0	1	1	1	0	1	1	1	1	0	1	1	-	1	1	1	1	1	1	1	0	1	1	0	1	1	1	0	1	1	1	0
4109849	chrA04	29.943	chrA04	3790129	TGCAGGTTCAGGGAAACACCGGCCTAGCTGCTTCTGTCTGAGGACATGAAGATCTCCACCAGGACAATA	TGCAGGTTCAGGGAAACACCGGCCTAGCTGCTTCTGTCTGAGGACATGAAGATCTCCACCAGGACAATA	chrA04	3790129	-	0	1	1	1	1	1	1	1	0	1	1	1	0	1	1	1	1	0	1	1	1	1	1	1	1	1	1	1	-	1	1	0	1	-	1	0	1	1	1	0
4117350	chrA04	29.943	chrA04	3789261	TGCAGCCTCTTGTCCACCGCCAAACTCATAAAAATCCGGTAGCTCTGGCGGTATTGCACACCGGATCAA	TGCAGCCTCTTGTCCACCGCCAAACTCATAAAAATCCGGTAGCTCTGGCGGTATTGCACACCGGATCAA	chrA04	3789261	-	0	1	1	1	1	1	1	1	0	1	1	0	0	1	1	1	1	0	1	1	1	1	1	1	1	1	1	1	1	1	1	0	1	1	1	0	1	1	1	0
3168280|F|0-6:C>T-6:C>T	chrA04	29.9522	chrA04	2561629	TGCAGTCTGGCTATGTTGTCGTGTCTGATCTGATACTGGTTCCCGTTTGCCTATCCCTGTTTTGGGTTT	TGCAGTCTGGCTATGTTGTCGTGTCTGATCTGATACTGGTTCCCGTTTGCCTATCCCTGTTTTGGGTTT	chrA04	2561629	0	0	1	1	1	1	1	2	1	0	0	1	-	0	0	2	2	2	0	2	1	2	2	1	1	1	1	2	1	2	2	1	0	0	2	2	0	2	1	2	0
3115034	chrA04	30.259	chrA04	2859205	TGCAGCATTCTTATCTGTTATGTATTTTTTGTTTTACAGATCGGAAGAGCGGTTCAGCAGGAATGCCGA	TGCAGCATTCTTATCTGTTATGTATTTTTTGTTTTAC	chrA04	2859205	1	1	0	0	0	0	0	1	0	1	1	0	0	1	1	1	1	1	1	1	0	1	-	0	0	0	0	1	0	1	1	0	1	1	1	1	1	1	0	1	1
3141381	chrA04	30.259	chrA04	2609873	TGCAGCCAAGCACCACCGTGTGATATCACTTAGCAGTACTAGAGAGTCTGCGATGTCAATGTTTTGGCG	TGCAGCCAAGCACCACCGTGTGATATCACTTAGCAGTACTAGAGAGTCTGCGATGTCAATGTTTTGGCG	chrA04	2609873	1	1	0	0	0	0	0	1	0	1	1	0	0	1	1	1	1	1	1	1	-	1	-	-	0	0	0	1	0	1	1	0	1	1	1	1	1	1	0	1	1
4115133	chrA04	30.562	chrA04		TGCAGGTTCTATTATAAATTTGTGTTGAATCAGTGTGGCTGGAGACTTTTTGTTTCATAGGGTTACAGA	TGCAGGTTCTATTATAAATTTGTGTTGAATCAGTGTGGCTGGAGACTTTTTGTTTCATAGGGTTACAGA		NA	-	1	0	0	0	0	0	1	0	1	1	0	0	1	1	1	-	1	1	1	0	1	1	0	0	0	0	1	0	-	1	0	1	1	1	1	1	1	0	1	1
3161995	chrA04	30.5732	chrA04		TGCAGTTTGACAGGTTCATCAAGGACCTCAAGATGTCTACTCTTTTTTTTCTCTGTGTTTGATTTACCT	TGCAGTTTGACAGGTTCATCAAGGACCTCAAGATGTCTACTCTTTTTTTTCTCTGTGTTTGATTTACCT	chrA06	4211057	-	0	1	1	1	1	1	-	1	0	0	1	1	0	0	1	1	1	0	1	1	-	1	1	1	1	1	1	1	0	1	1	0	0	1	1	0	1	1	1	0
3088153	chrA04	30.8649	chrA04	2876925	TGCAGGTCCATACACCTATAAACACGCAAACACAAGGTCACATATGAGTTTTGAATAAATGGATTGCAA	TGCAGGTCCATACACCTATAAACACGCAAACACAAGGTCACATATGAGTTTTGAATAAATGGATTGCAA	chrA04	2876925	1	1	0	0	0	0	0	1	0	1	1	0	0	1	1	1	1	-	1	1	0	1	1	0	0	0	0	1	0	1	-	0	1	1	1	1	1	1	0	1	1
3124952	chrA04	30.8649	chrA04		TGCAGGCATGTGAATCTATAGACTATGTTTTCACAGCCACGGCCCTAACGTTTTTGATGGAACCAAACC	TGCAGGCATGTGAATCTATAGACTATGTTTTCACAGCCACGGCCCTAACGTTTTTGATGGAACCAAACC		NA	1	1	0	0	0	0	0	1	0	1	1	0	0	1	1	-	1	1	1	1	0	1	-	0	0	0	0	1	0	1	1	0	1	1	-	1	1	1	0	1	1
3095174	chrA04	31.4784	chrA04		TGCAGATAAACAATCAGACAAGAAACATTCAACTACAAACATCTGTGTCTTACAGATCGGAAGAGCGGT	TGCAGATAAACAATCAGACAAGAAACATTCAACTACAAACATCTGTGTCTTAC		NA	-	1	0	0	0	0	0	1	0	1	1	0	0	1	1	1	1	-	1	-	0	1	-	0	0	0	0	1	0	1	1	0	1	1	-	-	1	1	0	1	1
4110769	chrA04	31.4784	chrA04		TGCAGAGGGTGGTTTGAAGAGATGGAGAAGATGAAATTGTAGTGGTCAGCTTCGGAGTCGTAGCCATCT	TGCAGAGGGTGGTTTGAAGAGATGGAGAAGATGAAATTGTAGTGGTCAGCTTCGGAGTCGTAGCCATCT		NA	1	1	0	0	0	0	0	1	0	1	1	0	0	1	1	1	-	1	1	1	0	1	1	0	0	0	0	-	0	1	1	0	1	1	1	1	1	1	0	1	1
3118793	chrA04	31.7852	chrA04	3007249	TGCAGTGTAGTCTCCTGTTGCTAGGTTGCCAGCGGAGCTCATCTCAGCTAGCAAAAGCAAACCCTTACC	TGCAGTGTAGTCTCCTGTTGCTAGGTTGCCAGCGGAGCTCATCTCAGCTAGCAAAAGCAAACCCTTACC	chrA04	3007249	1	1	0	0	0	0	0	1	0	1	1	0	0	1	1	1	1	1	1	1	0	1	1	0	0	0	0	1	0	0	1	0	1	1	-	1	1	1	0	1	1
3153591	chrA04	31.7852	chrA04		TGCAGGGGTGGTCTTAGGCATAGACATTGGCATAGGGCCTCCATTTTGTTACAGATCGGAAGAGCGGTT	TGCAGGGGTGGTCTTAGGCATAGACATTGGCATAGGGCCTCCATTTTGTTAC		NA	-	1	0	0	0	0	0	-	0	1	1	0	0	1	1	1	1	-	1	1	0	1	1	0	0	0	0	1	0	0	1	0	1	1	1	-	1	1	0	1	1
4113454	chrA04	32.09	chrA04	3026514	TGCAGTAGCGTATATGGGCAGCCAAAGCCATGGAAAAGTATTAGAAAAATACACTTTTTTTTTTGTTAC	TGCAGTAGCGTATATGGGCAGCCAAAGCCATGGAAAAGTATTAGAAAAATACACTTTTTTTTTTGTTAC	chrA04	3026514	-	1	0	0	0	0	0	1	0	1	1	0	0	1	1	1	-	1	1	1	0	1	1	0	0	0	0	1	0	-	1	0	1	1	1	1	1	1	0	-	1
4114437	chrA04	32.09	chrA04		TGCAGTTCCAGGCGGATAGCTTCCAGAGACAAGGGAGGCAACTAAGAAGGAAGATGTGGATACAGAGCC	TGCAGTTCCAGGCGGATAGCTTCCAGAGACAAGGGAGGCAACTAAGAAGGAAGATGTGGATACAGAGCC	chrC04	27758240	1	1	0	0	0	0	0	1	0	1	1	0	0	1	1	-	1	1	1	1	0	1	1	0	0	0	0	1	0	1	1	0	1	1	1	-	1	1	0	1	1
7248054	chrA04	32.9875	chrA04		TGCAGCTTGCGCTGGCGTTTATGGGTACTGTTTACAGATCGGAAGAGCGGTTCAGCAGGAATGCCGAGA	TGCAGCTTGCGCTGGCGTTTATGGGTACTGTTTAC	chrC04	22149137	-	0	1	1	1	1	1	1	1	1	1	1	1	1	1	1	1	1	0	1	1	1	1	-	1	1	1	1	1	1	1	1	0	1	1	0	0	1	1	1	0
3091486	chrA04	33.015	chrA04		TGCAGATAAATCTGCAAATCTAGTAACAAAAAGAAATATTTACAGATCGGAAGAGCGGTTCAGCAGGAA	TGCAGATAAATCTGCAAATCTAGTAACAAAAAGAAATATTTAC	chrA04_random	311229	1	1	0	0	0	0	0	1	0	1	1	0	0	1	1	1	1	1	1	-	0	1	1	0	0	0	0	1	0	1	1	0	1	1	1	1	1	1	0	1	1
4165738|F|0-24:T>C-24:T>C	chrA04	33.015	chrA04		TGCAGTGAGTTCGACGCGACAACTTTGGCCTGCATTGCGTTTTCTTGTCCGAATCTGGAGGTTTTGGAG	TGCAGTGAGTTCGACGCGACAACTTTGGCCTGCATTGCGTTTTCTTGTCCGAATCTGGAGGTTTTGGAG	chrA04_random	269550	1	1	0	0	0	0	0	2	0	1	1	0	0	1	1	2	2	2	1	2	0	2	2	0	0	0	0	2	0	0	2	0	1	1	2	2	1	2	0	2	1
3145839	chrA04	33.924	chrA04	9505086	TGCAGGACCCATTCTAGACATCTCAGCTCGGCCATGAACTTGGTAAGTGAGCAAGTGAAAGCATCCCTC	TGCAGGACCCATTCTAGACATCTCAGCTCGGCCATGAACTTGGTAAGTGAGCAAGTGAAAGCATCCCTC	chrA04	9505086	-	0	1	1	1	1	1	1	1	1	1	1	1	1	1	-	1	1	0	1	1	1	1	1	1	1	1	1	1	1	1	1	0	1	-	0	0	1	1	1	0
3150358	chrA04	33.924	chrA04		TGCAGTAAATCATAGTCCACATTAGAAGGTGCTCACAGGTAAACACTAAATCCAGTGTATTACGTCTTC	TGCAGTAAATCATAGTCCACATTAGAAGGTGCTCACAGGTAAACACTAAATCCAGTGTATTACGTCTTC		NA	-	0	1	1	1	1	1	1	1	1	1	1	1	-	1	-	0	1	0	1	1	1	1	1	1	1	1	1	1	1	1	1	0	1	-	0	0	1	1	1	0
4115501	chrA04	34.5448	chrA04	3007648	TGCAGTGACGGCTCGTGAGTATCGAGCTGAAGGCTGGAAAGCATACTTGGAGAAATGCTCTCAGTAGTT	TGCAGTGACGGCTCGTGAGTATCGAGCTGAAGGCTGGAAAGCATACTTGGAGAAATGCTCTCAGTAGTT	chrA04	3007648	1	1	0	0	0	0	0	1	0	1	1	0	0	1	1	1	1	1	1	1	0	1	1	0	0	0	0	1	0	0	1	0	1	1	1	1	1	1	0	1	1
4117792	chrA04	34.5448	chrA04	3009530	TGCAGCTGTGACTGGGGACTGAGAAGCTCAATCCTCAGCGGTGAAAGTATTTGGGAAGAAGTGAATGGA	TGCAGCTGTGACTGGGGACTGAGAAGCTCAATCCTCAGCGGTGAAAGTATTTGGGAAGAAGTGAATGGA	chrA04	3009530	1	1	0	0	0	0	0	1	0	1	1	0	0	1	1	1	1	1	1	1	0	1	1	0	0	0	0	1	0	1	1	0	1	1	1	-	1	1	0	1	1
3112578	chrA04	34.5488	chrA04		TGCAGGAATTGGTAAGACCACCATTGCTCGAGCTTTATATGATCAACTCTCTAGCAGTTTTAGATTTAT	TGCAGGAATTGGTAAGACCACCATTGCTCGAGCTTTATATGATCAACTCTCTAGCAGTTTTAGATTTAT	chrCnn_random	10526898	0	0	1	1	1	1	1	1	1	1	1	1	0	1	1	1	1	1	0	1	1	1	1	1	1	1	1	1	1	1	1	1	-	1	1	0	0	1	1	1	0
5153186	chrA04	34.8575	chrA04		TGCAGAAAGAAAAGAGATAGGTTATCATCCACGGTGTCAGAATATCCTCTTACAGATCGGAAGAGCGGT	TGCAGAAAGAAAAGAGATAGGTTATCATCCACGGTGTCAGAATATCCTCTTAC		NA	-	0	1	1	1	1	1	-	1	1	1	1	0	-	1	0	1	1	0	1	1	1	1	1	1	1	1	1	1	0	1	1	0	-	1	0	0	1	1	1	0
5120683|F|0-23:T>C-23:T>C	chrA04	35.1583	chrA04		TGCAGAGCTTCAGCTTCTTCTCGTAGCTTACAGATCGGAAGAGCGGTTCAGCAGGAATGCCGAGACCGA	TGCAGAGCTTCAGCTTCTTCTCGTAGCTTAC	chrA04_random	306984	0	0	1	1	1	1	1	2	1	0	0	1	1	0	0	2	2	2	0	2	1	2	2	1	1	1	1	2	1	0	2	1	0	0	2	2	0	2	1	2	0
3110789	chrA04	35.465	chrA04		TGCAGAAACAGAAATTGCGGTGAATAAGCAAAACATAGAATACGCTCAATACGGTCTCCACATATAATT	TGCAGAAACAGAAATTGCGGTGAATAAGCAAAACATAGAATACGCTCAATACGGTCTCCACATATAATT		NA	-	1	0	0	0	0	0	1	0	1	1	0	0	1	1	1	1	1	1	1	0	1	1	0	0	0	0	1	0	1	1	0	1	1	1	1	1	1	0	1	1
3124837	chrA04	35.7699	chrA04	3001604	TGCAGCGAGGTTTGTGAATATTAGCTTTGGTAGTAGTAGAATAGTCCACAAAGTGCCTGACAACGTTAG	TGCAGCGAGGTTTGTGAATATTAGCTTTGGTAGTAGTAGAATAGTCCACAAAGTGCCTGACAACGTTAG	chrA04	3001604	1	1	0	0	0	0	0	1	0	1	1	0	0	1	1	-	1	1	1	1	-	1	1	0	0	0	0	1	0	0	1	0	1	1	-	1	1	1	0	1	1
3099419	chrA04	35.7776	chrA04	9698680	TGCAGGCCGCACTCAGTAATCTTATAATGTTCTTGGTCGCAGCTGAATTCAAATTGAATATCCGAATCC	TGCAGGCCGCACTCAGTAATCTTATAATGTTCTTGGTCGCAGCTGAATTCAAATTGAATATCCGAATCC	chrA04	9698680	-	0	1	1	1	1	1	1	1	1	1	1	0	1	1	1	1	1	0	-	1	1	1	1	1	1	1	1	1	1	-	1	0	1	1	0	0	1	1	1	0
3131903	chrA04	35.7776	chrA04	9741858	TGCAGCAGGAAAAAAAATTACTATATTACTAACAAAGATTGAGAGAGTTACACAGTGTCTTCAGAAAGA	TGCAGCAGGAAAAAAAATTACTATATTACTAACAAAGATTGAGAGAGTTACACAGTGTCTTCAGAAAGA	chrA04	9741858	0	0	1	1	1	-	1	1	1	1	1	1	1	1	1	1	1	-	0	0	1	1	1	1	1	1	1	1	1	-	1	1	0	1	1	0	0	1	1	1	0
5153409	chrA04	35.7776	chrA04	9608574	TGCAGAGAGAGACAAGACAAAAACCTGTTATTACAGATCGGAAGAGCGGTTCAGCAGGAATGCCGAGAC	TGCAGAGAGAGACAAGACAAAAACCTGTTATTAC	chrA04	9608574	0	0	1	1	1	1	1	1	1	1	1	1	0	1	1	1	1	1	0	-	1	1	1	1	1	1	1	1	1	0	1	1	0	1	1	0	0	1	1	1	0
7248092	chrA04	36.4066	chrA04		TGCAGTCTCTTCCCATTCATTTATGCCTTTTTACAGATCGGAAGAGCGGTTCAGCAGGAATGCCGAGAC	TGCAGTCTCTTCCCATTCATTTATGCCTTTTTAC		NA	0	0	1	1	1	1	1	1	1	1	1	1	1	1	1	0	1	1	0	-	1	1	1	1	1	1	1	1	1	1	1	1	0	1	1	0	0	1	1	1	0
27482103	chrA04	36.723	chrA04	10198941	TGCAGCAGATGTGTGCAAAGGGTATCACCGCCACGTCTGCATTTTATTATTCCCCAAAAAATTTATTCC	TGCAGCAGATGTGTGCAAAGGGTATCACCGCCACGTCTGCATTTTATTATTCCCCAAAAAATTTATTCC	chrA04	10198941	0	0	1	1	1	1	1	1	1	1	1	1	0	-	1	0	1	1	0	1	1	1	1	1	1	1	1	1	1	0	1	1	0	1	-	0	0	1	1	1	0
4112396	chrA04	38.2492	chrA04		TGCAGCCTCTTGTCCACCGCCTAACTCATAGAAATCAGGCAGCTCTGGCGGTATTGCACACCGAATCAA	TGCAGCCTCTTGTCCACCGCCTAACTCATAGAAATCAGGCAGCTCTGGCGGTATTGCACACCGAATCAA		NA	1	1	0	0	0	1	0	1	0	1	1	0	0	1	-	1	1	-	1	1	0	1	1	0	0	0	0	0	0	-	1	0	1	1	1	1	1	1	0	1	1
4113884	chrA04	38.2492	chrA04		TGCAGGTTCAGGGAAACACCGGCCAAGCTGCTTCTGTCTGAGGACATGAAGATCTCCTCCAGGACAATA	TGCAGGTTCAGGGAAACACCGGCCAAGCTGCTTCTGTCTGAGGACATGAAGATCTCCTCCAGGACAATA	chrC04	29013962	1	1	0	0	0	1	0	1	0	1	1	0	0	1	1	1	1	1	1	-	0	1	1	0	0	0	0	0	0	1	1	0	1	1	-	1	1	1	0	1	1
5048984	chrA04	38.2492	chrA04	3788839	TGCAGCCAACACCGAGGTAAGCTTCCATGGAGGAGAATGAAAGAGAAGATATGAAAAGTGGCTATAGCA	TGCAGCCAACACCGAGGTAAGCTTCCATGGAGGAGAATGAAAGAGAAGATATGAAAAGTGGCTATAGCA	chrA04	3788839	-	1	0	0	0	1	0	1	0	1	1	0	0	1	1	1	1	1	1	1	0	1	1	0	0	0	0	0	0	-	1	0	1	1	1	1	1	1	0	1	1
3097930	chrA04	38.3115	chrA04	11059105	TGCAGAAATCTCATTTGGAATAATCCATTTGGGTTTAGTACAATTTGAACTCGGTGCAATTTGAACTTT	TGCAGAAATCTCATTTGGAATAATCCATTTGGGTTTAGTACAATTTGAACTCGGTGCAATTTGAACTTT	chrA04	11059105	-	0	1	1	1	1	1	1	1	1	1	1	0	1	1	0	1	1	0	1	1	1	1	1	1	1	1	1	1	1	1	1	0	-	1	0	0	1	1	1	0
4165699	chrA04	38.3115	chrA04	11277603	TGCAGGGCAAGAGAAATCAACAAGAGAGAGTTGAAGGTGATCATGAGGTGAGGGTGTAGCAGGTTTGAC	TGCAGGGCAAGAGAAATCAACAAGAGAGAGTTGAAGGTGATCATGAGGTGAGGGTGTAGCAGGTTTGAC	chrA04	11277603	-	0	1	1	1	1	1	1	1	1	1	1	0	1	1	0	1	1	0	-	1	1	1	1	1	1	1	1	1	0	-	1	0	1	1	0	0	1	1	1	0
3115728	chrA04	39.4808	chrA04		TGCAGTTTTGAGGTACCTAGTGAGTCTATGTCAGTTCGGGTATTTAGAACCCGAAAAGATCCAAAATAC	TGCAGTTTTGAGGTACCTAGTGAGTCTATGTCAGTTCGGGTATTTAGAACCCGAAAAGATCCAAAATAC	chrAnn_random	36472507	1	1	0	0	0	-	0	1	0	1	1	0	0	1	1	1	1	1	1	1	0	1	-	0	0	0	0	0	0	0	1	0	1	1	-	1	1	1	0	1	1
3115728|F|0-18:A>T-18:A>T	chrA04	39.4808	chrA04		TGCAGTTTTGAGGTACCTAGTGAGTCTATGTCAGTTCGGGTATTTAGAACCCGAAAAGATCCAAAATAC	TGCAGTTTTGAGGTACCTAGTGAGTCTATGTCAGTTCGGGTATTTAGAACCCGAAAAGATCCAAAATAC	chrAnn_random	36472507	0	0	1	1	1	2	1	2	1	0	2	1	1	0	2	2	2	2	0	2	1	2	2	1	1	1	1	1	1	-	2	1	0	2	2	2	0	2	1	2	0
3162073	chrA04	40.0943	chrA04		TGCAGGCAGTTGGTAGAGAAAGTGAGAAAAAAAGACTAAGATAAGACAGTTGAGGCCTGAGGCGAAAAC	TGCAGGCAGTTGGTAGAGAAAGTGAGAAAAAAAGACTAAGATAAGACAGTTGAGGCCTGAGGCGAAAAC	chrCnn_random	72934269	1	1	0	0	0	1	0	1	0	1	1	0	0	1	-	1	1	1	1	-	0	1	1	0	0	0	0	0	0	1	1	0	1	1	1	-	1	1	0	1	1
3098652	chrA04	40.3991	chrA04		TGCAGAGGGTGAATGCACGTCATTGTTATGGGCACTACAAGCAGTATCAACAATGGATTATACTGATAT	TGCAGAGGGTGAATGCACGTCATTGTTATGGGCACTACAAGCAGTATCAACAATGGATTATACTGATAT	chrAnn_random	24334179	1	1	0	0	0	1	0	1	0	1	1	0	0	1	1	1	1	1	1	1	0	1	1	0	0	0	0	0	0	-	1	0	1	1	1	1	1	1	0	1	1
3212717	chrA04	40.3991	chrA04		TGCAGAAGCTGTAACTATAGCAGGAGCAGCTCCTGAATTCTTGCTACTCATTTTTGTCTTTTCTTATAC	TGCAGAAGCTGTAACTATAGCAGGAGCAGCTCCTGAATTCTTGCTACTCATTTTTGTCTTTTCTTATAC		NA	1	1	0	0	0	1	0	1	0	1	1	0	0	1	1	1	1	1	1	-	0	1	1	0	0	0	0	0	0	1	1	0	1	1	1	1	1	1	0	1	1
3138698	chrA04	41.3251	chrA04	4014135	TGCAGCATTCTCATCTCCAAGGAGTTCCACCAATTGTGCCACTGCGGTCTGATAGTTACAGATCGGAAG	TGCAGCATTCTCATCTCCAAGGAGTTCCACCAATTGTGCCACTGCGGTCTGATAGTTAC	chrA04	4014135	1	1	0	0	0	1	0	1	0	1	1	0	0	1	1	1	1	1	1	1	0	1	0	0	0	0	0	0	0	1	-	0	1	1	-	1	1	1	0	1	1
3117575	chrA04	41.9462	chrA04	3789195	TGCAGGTTCACCTGGAGGCAATGATAATAGGTATCTTGAATGTAAAGCCATAGGCGATCATCTTGAGTT	TGCAGGTTCACCTGGAGGCAATGATAATAGGTATCTTGAATGTAAAGCCATAGGCGATCATCTTGAGTT	chrA04	3789195	1	1	0	0	0	1	0	1	0	1	1	0	0	1	1	1	1	1	1	1	0	1	1	0	0	0	0	0	0	0	1	0	1	-	1	-	1	1	0	1	1
3121213	chrA04	44.8494	chrA04		TGCAGCGACTTCTGATCTTCCTCTGTATAGCTGAAACGGATTCAGTTATGTCTCTTCGCGTTTACAGAT	TGCAGCGACTTCTGATCTTCCTCTGTATAGCTGAAACGGATTCAGTTATGTCTCTTCGCGTTTAC	chrC08	23369871	1	1	0	0	0	1	0	1	0	1	1	0	0	1	1	1	1	1	1	1	0	1	0	-	0	0	0	0	0	0	1	0	1	1	1	1	1	1	0	1	1
5875264	chrA04	44.8494	chrA04		TGCAGATCGGGCACTTGAGACTTGATTGGCATGAAAGTGTTTGGTAGGTCAAGACCTCTCCCAAGCTCA	TGCAGATCGGGCACTTGAGACTTGATTGGCATGAAAGTGTTTGGTAGGTCAAGACCTCTCCCAAGCTCA	chrC04	34786988	1	1	0	0	0	-	0	1	0	1	1	0	0	-	-	1	1	1	1	1	0	1	0	1	0	0	0	0	0	-	1	0	1	1	1	1	1	1	0	1	1
3080500	chrA04	45.4629	chrA04	9716313	TGCAGCTAAATTCGAACAGAATGTCGTTTGCAGTCCCATCCAGGCTAGGTCTTCCTGGAACCAAGTTAC	TGCAGCTAAATTCGAACAGAATGTCGTTTGCAGTCCCATCCAGGCTAGGTCTTCCTGGAACCAAGTTAC	chrA04	9716313	1	1	0	0	0	1	0	-	0	1	1	0	0	1	1	1	1	1	1	-	0	1	0	1	0	0	0	0	0	-	1	0	1	1	-	1	1	1	0	1	1
3081678	chrA04	45.4629	chrA04		TGCAGTATTCAACAATTGGACAGATTCCTAAGATATTACTTGGCTTATATAACTGACCATGAGAGAAGA	TGCAGTATTCAACAATTGGACAGATTCCTAAGATATTACTTGGCTTATATAACTGACCATGAGAGAAGA	chrA07_random	1106709	1	1	0	0	0	1	0	1	0	1	1	0	0	1	-	1	1	1	1	-	0	1	0	1	0	0	0	0	0	1	1	0	1	1	1	1	1	1	0	1	1
3085260	chrA04	45.7678	chrA04	9414206	TGCAGAAATGAGTCTTCTCTTCAGAACTGAATCAAACAAAGTGGTCAAACCTTGAATGTGTTGATAAAA	TGCAGAAATGAGTCTTCTCTTCAGAACTGAATCAAACAAAGTGGTCAAACCTTGAATGTGTTGATAAAA	chrA04	9414206	1	1	0	0	0	1	0	1	0	1	1	0	0	1	1	1	-	1	1	1	0	1	0	-	0	0	0	0	0	1	1	0	1	1	1	1	1	1	0	1	1
3140541	chrA04	45.7678	chrA04		TGCAGCCGTTAGAGTCAACAAATCGCCAGATCCACGAACATGAAAAACACTTACAGATCGGAAGAGCGG	TGCAGCCGTTAGAGTCAACAAATCGCCAGATCCACGAACATGAAAAACACTTAC	chrA07_random	1107134	1	1	0	0	0	-	0	1	0	1	1	0	0	1	-	-	1	-	1	1	0	1	0	1	0	0	0	0	0	-	1	0	1	1	1	1	1	1	0	1	1
3099946	chrA04	46.3813	chrA04	9930219	TGCAGTTTCCCAGAAGCGGAAGGAACGGTAATACTGAAGTCCATATCTCTATACCCAAGGATAACATAA	TGCAGTTTCCCAGAAGCGGAAGGAACGGTAATACTGAAGTCCATATCTCTATACCCAAGGATAACATAA	chrA04	9930219	-	1	0	0	0	1	0	1	0	1	1	0	0	1	1	1	1	1	1	1	0	1	0	1	0	0	0	0	0	1	1	0	1	1	-	1	1	1	0	1	1
5153713	chrA04	46.3813	chrA04		TGCAGAGACAACACAAAAACCTGTTATTTACAGATCGGAAGAGCGGTTCAGCAGGAATGCCGAGACCGA	TGCAGAGACAACACAAAAACCTGTTATTTAC		NA	1	1	0	0	0	1	0	1	0	1	1	0	0	1	-	1	1	-	1	-	0	1	0	1	0	0	0	0	0	1	1	0	1	0	1	1	1	1	0	1	1
3086940	chrA04	46.688	chrA04		TGCAGCATTTATCAGATAATTATAAGCAAAAGGAAAGAATAACAAAACAAATATTTTCAAGGGTTTGAG	TGCAGCATTTATCAGATAATTATAAGCAAAAGGAAAGAATAACAAAACAAATATTTTCAAGGGTTTGAG		NA	1	1	0	0	0	1	0	1	0	1	-	0	0	1	1	1	1	1	1	1	0	1	0	1	0	0	0	0	0	1	1	0	1	1	-	1	1	1	0	1	1
3118756	chrA04	47.3053	chrA04	10109580	TGCAGTTGTTCTTATGGTAGTGTTCAGACAAAAGTACATTTCATCATTACAGATCGGAAGAGCGGTTCA	TGCAGTTGTTCTTATGGTAGTGTTCAGACAAAAGTACATTTCATCATTAC	chrA04	10109580	1	1	0	0	0	1	0	1	0	1	1	0	0	1	1	1	0	1	1	-	0	1	0	1	0	0	0	0	0	0	-	0	1	1	1	1	1	1	0	1	1
5031294	chrA04	47.9188	chrA04		TGCAGTCTCTTCCCATTCATTTATGCTTTTTTTTACAGATCGGAAGAGCGGTTCAGCAGGAATGCCGAG	TGCAGTCTCTTCCCATTCATTTATGCTTTTTTTTAC		NA	-	1	0	0	0	1	0	1	0	1	1	0	0	1	1	1	0	1	1	1	0	1	0	1	0	0	0	0	0	1	1	0	1	-	-	1	1	1	0	1	1
5152122	chrA04	47.9188	chrA04		TGCAGGTGATGTGTGAAACGAGAGGTTACAGATCGGAAGAGCGGTTCAGCAGGAATGCCGAGACCGATC	TGCAGGTGATGTGTGAAACGAGAGGTTAC	chrA04_random	449492	1	1	0	0	0	1	0	1	0	1	1	0	0	-	-	1	0	1	1	1	0	1	0	1	0	0	0	0	0	0	1	0	1	1	1	1	1	1	0	1	1
27481859|F|0-33:T>C-33:T>C	chrA04	48.2218	chrA04		TGCAGAGAGCGTTGGAGCAGAAAGAGAGACTCATGGGATGGGAAAGCCTCCCCTGGAATCCACAGATCG	TGCAGAGAGCGTTGGAGCAGAAAGAGAGACTCATGGGATGGGAAAGCCTCCCCTGGAATTTAC	chrA04_random	491617	1	1	0	0	0	2	0	2	0	2	2	0	0	2	2	1	0	2	1	2	0	2	0	0	0	0	0	0	0	0	2	0	1	2	2	1	1	2	0	2	1
4167936	chrA04	48.5267	chrA04	9955502	TGCAGGTCAACAAACAGGTCATGCAGCAGCTAGGATGGTTTGTCTTACAGATCGGAAGAGCGGTTCAGC	TGCAGGTCAACAAACAGGTCATGCAGCAGCTAGGATGGTTTGTCTTAC	chrA04	9955502	1	1	0	0	0	1	0	1	0	1	1	0	0	-	1	1	0	1	1	1	0	-	0	1	0	0	0	0	0	1	1	0	1	1	1	1	1	1	0	1	1
3083807	chrA04	48.8316	chrA04		TGCAGCTGGCTTATAAAGCTCATTGACAAGCAGATTCAAAACCGCATATCAAGCATGAACCATCGAGAA	TGCAGCTGGCTTATAAAGCTCATTGACAAGCAGATTCAAAACCGCATATCAAGCATGAACCATCGAGAA	chrA04_random	453075	1	1	0	0	0	1	0	-	0	-	1	0	0	1	1	1	0	1	1	1	0	1	0	1	0	0	0	0	0	1	1	0	1	1	1	1	1	1	0	1	1
3092460	chrA04	48.8316	chrA04	10109627	TGCAGAGTCTCCACAAGATCATGAAGTAGTCTAAGAAGCTATATGCGTGATCTAAATCAATAAAGCAAC	TGCAGAGTCTCCACAAGATCATGAAGTAGTCTAAGAAGCTATATGCGTGATCTAAATCAATAAAGCAAC	chrA04	10109627	-	1	0	0	0	1	0	1	0	1	1	0	0	1	1	1	0	1	1	1	0	1	0	1	0	0	0	0	0	1	-	0	1	1	1	1	1	1	0	1	1
5818556	chrA04	48.8316	chrA04	10048050	TGCAGGAGAATGATCAGCTCGTTTGACGGAAACAAAGATGGAAGAATCGATTTCCATGGATTTGTGAAG	TGCAGGAGAATGATCAGCTCGTTTGACGGAAACAAAGATGGAAGAATCGATTTCCATGGATTTGTGAAG	chrA04	10048050	-	1	0	0	0	1	0	1	0	1	1	0	0	1	1	1	0	1	1	1	0	1	0	1	0	0	0	0	0	1	1	0	1	1	1	1	1	1	0	1	1
3094568	chrA04	50.0738	chrA04	10163550	TGCAGATTCACCCATTGCCAATCTTCTTTCAGTTCTAAAAAACTTTTCTCCAAATTGTATTTTTTTTCT	TGCAGATTCACCCATTGCCAATCTTCTTTCAGTTCTAAAAAACTTTTCTCCAAATTGTATTTTTTTTCT	chrA04	10163550	-	1	0	0	0	1	0	1	0	1	1	0	0	1	-	1	0	1	1	1	0	1	0	1	0	0	0	0	0	1	1	0	1	1	1	1	1	1	0	1	1
3115247	chrA04	50.0738	chrA04		TGCAGGATAACTTTTTTATCACACATTTTCTTCGGCATGCAGTTGCCTTTGTTTTTTATTGTTACAGAT	TGCAGGATAACTTTTTTATCACACATTTTCTTCGGCATGCAGTTGCCTTTGTTTTTTATTGTTAC	chrA04_random	449518	1	1	0	0	0	1	0	1	0	1	1	0	0	1	1	1	0	1	1	1	0	1	0	1	0	0	0	0	0	1	-	0	1	1	1	1	1	1	0	1	1
4166606	chrA04	50.6873	chrA04		TGCAGTCAGTTGAAGAGTTCTTCAAGAGCTCTGATGCCTCGTCCAAATTACAGATCGGAAGAGCGGTTC	TGCAGTCAGTTGAAGAGTTCTTCAAGAGCTCTGATGCCTCGTCCAAATTAC	chrC04	35275600	1	1	0	0	0	1	0	1	0	1	1	0	0	1	1	1	0	1	1	-	0	1	0	1	0	0	0	0	0	0	1	0	1	1	1	1	1	1	0	1	1
4168321	chrA04	50.6873	chrA04	10198897	TGCAGATATAAACAGCGTCTACCTCACGCCAAAGTAGAGAGTGTTACAGATCGGAAGAGCGGTTCAGCA	TGCAGATATAAACAGCGTCTACCTCACGCCAAAGTAGAGAGTGTTAC	chrA04	10198897	1	0	1	1	1	-	1	1	1	1	1	1	-	1	1	0	1	1	0	-	1	1	1	1	1	1	1	1	1	0	1	1	0	1	1	0	0	1	1	-	0
4335675	chrA04	50.6873	chrA04	10244558	TGCAGCAGGGGGAAAACAAATGGGAATTATCTTTACAGATCGGAAGAGCGGTTCAGCAGGAATGCCGAG	TGCAGCAGGGGGAAAACAAATGGGAATTATCTTTAC	chrA04	10244558	1	1	0	0	0	1	0	1	0	1	1	0	0	1	-	1	0	1	1	1	0	1	0	1	0	0	0	0	0	1	1	0	1	1	1	1	1	1	0	1	1
5875300	chrA04	52.5982	chrA04		TGCAGGAGCGAGGTTCAGATAGACAGACAGGTTGCCAAAGGGACTCCAGTTATCACTCCAAAACCGACA	TGCAGGAGCGAGGTTCAGATAGACAGACAGGTTGCCAAAGGGACTCCAGTTATCACTCCAAAACCGACA		NA	1	1	0	0	0	1	0	1	0	1	1	0	1	1	1	1	0	1	1	-	0	1	0	1	0	0	0	0	0	1	1	0	1	1	1	1	1	1	0	1	1
3115137	chrA04	53.2351	chrA04	11154441	TGCAGTTTTATTTGTCAGCCAGTTCCAAATTTGGATAATACAGAAATGGCAACGTATTTTTGTAGAACA	TGCAGTTTTATTTGTCAGCCAGTTCCAAATTTGGATAATACAGAAATGGCAACGTATTTTTGTAGAACA	chrA04	11154441	1	1	0	0	0	1	0	1	0	1	1	0	1	1	1	1	0	1	1	-	0	1	0	1	0	0	0	0	0	1	1	0	1	1	1	1	1	1	0	1	1
3159184	chrA04	53.5577	chrA04		TGCAGTGGTTTTTTTTGGGTGAAAATTATCTACGCAAAATGATCTCTTACATTACAGATCGGAAGAGCG	TGCAGTGGTTTTTTTTGGGTGAAAATTATCTACGCAAAATGATCTCTTACATTAC		NA	1	1	0	0	0	1	0	1	0	1	1	0	1	1	1	1	0	1	1	-	0	1	0	1	0	0	0	0	0	0	1	0	1	1	1	1	1	1	0	1	1
4119295	chrA04	53.8761	chrA04	11065091	TGCAGTTTTGCGCCTCCAAAATAACTTACCCTAGGGTACTAGTGCACGATGGGGAGGAGAGATCGCAGC	TGCAGTTTTGCGCCTCCAAAATAACTTACCCTAGGGTACTAGTGCACGATGGGGAGGAGAGATCGCAGC	chrA04	11065091	-	1	0	0	0	1	0	1	0	1	1	0	0	1	1	1	0	-	1	1	0	1	0	1	0	0	0	0	0	0	1	0	1	1	1	1	1	1	0	1	1
3193423	chrA04	54.5131	chrA04	11328933	TGCAGCAAAATAGTAAACTCATCATATCACGAGGTGAAAGGGAAGCATTGTTACAGATCGGAAGAGCGG	TGCAGCAAAATAGTAAACTCATCATATCACGAGGTGAAAGGGAAGCATTGTTAC	chrA04	11328933	-	1	0	0	0	1	0	1	0	1	1	0	0	1	1	1	0	1	1	1	0	1	0	1	0	0	0	0	0	1	1	0	1	1	1	1	1	1	0	1	1
5048890	chrA04	54.5131	chrA04		TGCAGCTGGCAGGAGTTCAATGTGCAGGTAACCCTCATTTTTGGGTAAACGAGGATGGATCTTACCAAG	TGCAGCTGGCAGGAGTTCAATGTGCAGGTAACCCTCATTTTTGGGTAAACGAGGATGGATCTTACCAAG	chrC04	37499954	-	1	0	0	0	1	0	1	0	1	1	0	0	1	1	1	0	1	1	-	0	1	0	1	0	0	0	0	0	0	-	0	1	1	1	1	1	1	0	1	1
3084170	chrA04	54.8198	chrA04	11260542	TGCAGGAGATACATGATGAGACTGATTATCCCGCCAATTATTTATGCTTTCGCTACAAATCCAAGATGA	TGCAGGAGATACATGATGAGACTGATTATCCCGCCAATTATTTATGCTTTCGCTACAAATCCAAGATGA	chrA04	11260542	-	0	1	1	1	1	1	1	1	1	1	1	0	1	1	0	1	-	0	1	1	1	1	1	1	1	1	1	1	0	-	1	0	1	1	0	0	1	1	1	0
3097326	chrA04	54.8198	chrA04	11113073	TGCAGCTTAGCTTTACCAAACTTAGCACTTAGGAAGATTTATACTTTAGCGAACTTACAGATCGGAAGA	TGCAGCTTAGCTTTACCAAACTTAGCACTTAGGAAGATTTATACTTTAGCGAACTTAC	chrA04	11113073	0	0	1	1	1	1	1	1	1	1	1	1	0	1	1	0	1	1	0	1	1	1	1	-	1	1	1	1	1	1	1	1	0	1	1	0	0	1	1	1	0
3097326|F|0-34:A>T-34:A>T	chrA04	54.8198	chrA04	11113073	TGCAGCTTAGCTTTACCAAACTTAGCACTTAGGAAGATTTATACTTTAGCGAACTTACAGATCGGAAGA	TGCAGCTTAGCTTTACCAAACTTAGCACTTAGGAAGATTTATACTTTAGCGAACTTAC	chrA04	11113073	1	1	0	0	0	2	0	2	0	2	2	0	-	2	2	1	0	2	1	2	0	0	0	2	0	0	0	0	0	2	2	0	1	2	2	1	1	2	0	2	1
3109259	chrA04	54.8198	chrA04		TGCAGAAAAATGATTTTGCATATTTGGTGGGAAAATATTGTTGTGTTTTAGTGAGAATATGTAATTTTA	TGCAGAAAAATGATTTTGCATATTTGGTGGGAAAATATTGTTGTGTTTTAGTGAGAATATGTAATTTTA		NA	1	1	0	0	0	1	0	1	0	1	1	0	1	-	1	1	0	-	1	1	0	1	0	1	0	0	0	0	0	0	1	0	1	1	1	1	1	1	0	1	1
3150840	chrA04	54.8198	chrA04	11276406	TGCAGAAGACATGTCTGTGTTTGTCCATGACCAAGAGTTGCTTGCTTATGCAGTCCTAAATCCCCCCGT	TGCAGAAGACATGTCTGTGTTTGTCCATGACCAAGAGTTGCTTGCTTATGCAGTCCTAAATCCCCCCGT	chrA04	11276406	0	0	1	1	1	1	1	1	1	1	1	1	0	1	1	0	1	1	0	1	1	1	1	-	1	1	1	1	1	0	-	1	0	1	1	0	0	1	1	-	0
4119509	chrA04	54.8198	chrA04	11801582	TGCAGCCGCAGCTTCATCTCCGAATCGAGCGATTCACTGCATGGCCAACGATTCCCCACTCTCTCAACC	TGCAGCCGCAGCTTCATCTCCGAATCGAGCGATTCACTGCATGGCCAACGATTCCCCACTCTCTCAACC	chrA04	11801582	-	0	1	1	1	1	1	1	1	1	1	1	1	1	1	0	1	-	0	-	1	1	1	-	1	1	1	1	1	0	1	1	0	1	1	0	0	1	1	1	0
4165418	chrA04	55.7515	chrA04	11088581	TGCAGTTCTACTTCTCGTGCATCAGGCCTCCTTGAGTTTGGTTGTTGTTTTTGTTTCTTTACTTTCTGC	TGCAGTTCTACTTCTCGTGCATCAGGCCTCCTTGAGTTTGGTTGTTGTTTTTGTTTCTTTACTTTCTGC	chrA04	11088581	0	0	1	1	1	0	1	1	1	1	1	1	1	1	1	0	1	1	0	-	1	-	1	1	1	1	1	1	1	1	-	1	0	1	1	0	0	1	1	-	0
3165340	chrA04	56.0621	chrA04	11591679	TGCAGCTGGCAGGAGTTCAGTGTGCAGGTAACCCTCATTTTTGGGTGAACGAGGATGGATCTTACCAAG	TGCAGCTGGCAGGAGTTCAGTGTGCAGGTAACCCTCATTTTTGGGTGAACGAGGATGGATCTTACCAAG	chrA04	11591679	-	0	1	1	1	1	1	1	1	1	1	1	1	1	1	0	1	1	0	1	1	1	1	1	1	1	1	1	1	1	1	1	0	1	1	0	0	1	1	1	0
3097944	chrA04	56.3557	chrA04		TGCAGATCCCTCTTGGTGTGGTTTTGGCTATTCCTCCATTCAACTATCCTGTCAATCTCGCTGTATCGA	TGCAGATCCCTCTTGGTGTGGTTTTGGCTATTCCTCCATTCAACTATCCTGTCAATCTCGCTGTATCGA	chrC04	38108451	1	1	0	0	0	1	0	1	0	1	1	0	1	1	1	1	0	1	1	1	0	1	0	1	0	0	0	0	0	0	1	0	1	1	1	1	1	1	0	1	1
3116200	chrA04	56.9692	chrA04	11829184	TGCAGAATCCGAATTTGAGCTTGGGGTTTAGGTCTTCGTACTCGACTAGAAGAAGAAGTTTGCAGTGCG	TGCAGAATCCGAATTTGAGCTTGGGGTTTAGGTCTTCGTACTCGACTAGAAGAAGAAGTTTGCAGTGCG	chrA04	11829184	-	1	0	0	0	1	0	1	0	1	1	0	0	1	1	1	0	1	1	1	0	1	0	1	0	0	0	0	0	0	-	0	1	-	1	1	1	1	0	1	1
5876067	chrA04	56.9692	chrA04		TGCAGCTCGAACATTCGTAAGTTGAGCCATTGCAGTGTCGAATGACACAAAGAGAGCCGTATCAGATGT	TGCAGCTCGAACATTCGTAAGTTGAGCCATTGCAGTGTCGAATGACACAAAGAGAGCCGTATCAGATGT	chrCnn_random	317684	1	1	0	0	0	1	0	-	0	1	1	0	0	1	1	1	0	-	1	1	0	1	0	1	0	0	0	0	0	0	-	0	1	1	1	1	1	1	0	1	1
5876358	chrA04	58.2037	chrA04		TGCAGAAGTAGGCTTGTGTAGTAACGTTGTTTGAATTCGAGAACCTATTACAGATCGGAAGAGCGGTTC	TGCAGAAGTAGGCTTGTGTAGTAACGTTGTTTGAATTCGAGAACCTATTAC		NA	1	1	0	0	0	1	0	1	0	1	1	0	1	1	-	1	0	1	1	-	0	1	0	-	0	0	0	0	0	1	1	0	1	1	1	1	1	1	0	1	1
3085114	chrA04	58.8172	chrA04		TGCAGGTCCACAATACTTTGATCAAAACATTTATTTGTTACAGATCGGAAGAGCGGTTCAGCAGGAATG	TGCAGGTCCACAATACTTTGATCAAAACATTTATTTGTTAC		NA	1	1	0	0	0	-	0	1	0	1	1	0	1	1	1	1	0	1	1	1	0	1	0	-	0	0	0	0	0	1	1	0	1	-	1	1	1	1	0	1	1
4119310	chrA04	58.8172	chrA04	12190799	TGCAGGTGAAGCAACCGAGAGAACCCGGAGCCGCCGAAAATATGAAATGAGGCCAGGCTCCCCAATGAG	TGCAGGTGAAGCAACCGAGAGAACCCGGAGCCGCCGAAAATATGAAATGAGGCCAGGCTCCCCAATGAG	chrA04	12190799	1	1	0	0	0	1	0	1	0	1	1	0	1	1	1	1	0	1	1	1	0	1	0	1	0	0	0	0	0	1	1	0	1	1	1	1	1	1	0	1	1
3098526	chrA04	59.4345	chrA04		TGCAGTAAAATATCACTAAATAAGACTTCCACTACTACTTTCACCTACAGACAAAACACAATTTGTAAT	TGCAGTAAAATATCACTAAATAAGACTTCCACTACTACTTTCACCTACAGACAAAACACAATTTGTAAT	chrA04_random	758743	-	1	0	0	0	1	0	-	0	1	1	0	1	1	1	1	0	1	1	1	0	1	0	1	0	0	0	0	0	1	1	0	1	1	1	1	1	1	0	1	1
3101533	chrA04	59.4345	chrA04		TGCAGCAGAACTGTTGGCTTGAAATGTAAATCTGGCAACTTATATTGTCTTTTGGATCATTTACAGATC	TGCAGCAGAACTGTTGGCTTGAAATGTAAATCTGGCAACTTATATTGTCTTTTGGATCATTTAC	chrA04_random	760052	-	1	0	0	0	1	0	1	0	1	1	0	1	1	1	1	0	1	1	1	0	-	0	1	0	0	0	0	0	1	-	0	1	1	1	1	1	1	0	1	1
3106564	chrA04	60.0518	chrA04		TGCAGAACTATCGCAACTCACTTGATTGCTGACTCATCTAATATTACCGCCGAAGCTGTTACAGATCGG	TGCAGAACTATCGCAACTCACTTGATTGCTGACTCATCTAATATTACCGCCGAAGCTGTTAC	chrCnn_random	317625	1	1	0	0	0	1	0	1	0	1	1	0	1	1	1	1	0	-	1	-	0	1	0	1	0	0	0	0	0	1	1	0	1	1	1	1	1	1	0	1	1
3102110	chrA04	60.3585	chrA04		TGCAGCTTCACAAGACAAAGGAAGAGCAGAAGAGCAAAATACGAAAACTTGAACGTGCTCTTACAGATC	TGCAGCTTCACAAGACAAAGGAAGAGCAGAAGAGCAAAATACGAAAACTTGAACGTGCTCTTAC	chrC08	32266034	1	1	0	0	0	1	0	1	0	1	1	0	1	1	-	1	0	1	1	1	0	1	0	1	0	0	0	0	0	1	1	0	1	1	1	1	1	1	0	1	1
4110656	chrA04	60.3585	chrA04		TGCAGTGTTTAGTTAGTTTGCTGTTTAGTTGCTTTTAGGATCCGAATAGGAATCCGGTGCGGTAGTAAT	TGCAGTGTTTAGTTAGTTTGCTGTTTAGTTGCTTTTAGGATCCGAATAGGAATCCGGTGCGGTAGTAAT	chrA04_random	758677	1	1	0	0	0	-	0	1	0	1	1	0	1	1	1	1	0	1	1	1	0	1	0	1	0	0	0	0	0	1	1	0	1	1	1	1	1	1	0	1	1
5875776	chrA04	60.6634	chrA04	11911912	TGCAGCGACCTCGGTAAGTTTCGTATTTGGTGTGTTCTAATTTTTCGTTTGCATGAGTAGTGTCTCAAA	TGCAGCGACCTCGGTAAGTTTCGTATTTGGTGTGTTCTAATTTTTCGTTTGCATGAGTAGTGTCTCAAA	chrA04	11911912	1	1	0	0	0	1	0	1	0	1	1	0	0	1	1	1	0	1	1	1	0	1	0	1	0	0	0	0	0	1	1	0	1	1	1	1	1	1	0	1	1
3103260	chrA04	61.9057	chrA04		TGCAGAATATAGTGACACTCTTTTGTCTCTCATTTCCTGTCTTACAGATCGGAAGAGCGGTTCAGCAGG	TGCAGAATATAGTGACACTCTTTTGTCTCTCATTTCCTGTCTTAC	chrA04_random	760113	1	1	0	0	0	1	0	1	0	-	1	0	0	1	1	1	0	1	1	1	0	1	0	1	0	0	0	0	0	0	1	0	1	1	1	1	1	1	0	1	1
5876193	chrA04	61.9057	chrA04		TGCAGCGAGAGGGTAACACGGTAAAGCCTATTTGTTCTCTTCTTTATGAGCACTGAGCAAGATTTCACT	TGCAGCGAGAGGGTAACACGGTAAAGCCTATTTGTTCTCTTCTTTATGAGCACTGAGCAAGATTTCACT	chrC04	38225101	1	1	0	0	0	1	0	1	0	1	1	0	0	1	1	1	0	1	1	-	0	1	0	-	0	0	0	0	0	-	1	0	1	1	1	1	1	1	0	1	1
3082462|F|0-31:A>C-31:A>C	chrA04	63.1402	chrA04	12828915	TGCAGTACAAAGAGGCAATATTGACACATGCAATTATCCTTCAAGCGTGAAAAAATCAGGTTAGACATA	TGCAGTACAAAGAGGCAATATTGACACATGCAATTATCCTTCAAGCGTGAAAAAATCAGGTTAGACATA	chrA04	12828915	0	0	1	1	1	2	1	2	1	2	2	1	1	2	2	0	1	2	0	2	1	2	1	2	1	1	1	2	1	1	2	1	0	2	2	0	0	2	1	2	0
4335813	chrA04	63.1402	chrA04	12876907	TGCAGATTTCAGATCTTTCCTTCTGTGTTGATCCCAAAGAAAAAAAAACTAAGCTTCTTTTTGTGGGAT	TGCAGATTTCAGATCTTTCCTTCTGTGTTGATCCCAAAGAAAAAAAAACTAAGCTTCTTTTTGTGGGAT	chrA04	12876907	-	1	0	0	0	1	0	-	0	1	1	0	1	-	1	1	0	1	1	1	0	1	0	1	0	0	0	1	0	-	1	0	1	1	1	1	1	1	0	1	1
3087425	chrA04	63.4508	chrA04	12752365	TGCAGTTGGTTGGTGCTTTGTGAAACGTGAGTGTGAGCTCACTGTGCAAGTTATATTACTGTCGTTTAC	TGCAGTTGGTTGGTGCTTTGTGAAACGTGAGTGTGAGCTCACTGTGCAAGTTATATTACTGTCGTTTAC	chrA04	12752365	-	0	1	1	1	1	1	-	1	1	1	1	1	1	1	0	1	-	0	1	1	1	1	1	1	1	1	1	1	1	1	1	0	1	1	0	0	1	1	1	0
4120093	chrA04	63.7463	chrA04	12741580	TGCAGCAGGAGGTGGTGGTGGTGGAGCTTCTTCAAGGTTTCAATCGAGCTATGTTGGTAGCTTTGCTCG	TGCAGCAGGAGGTGGTGGTGGTGGAGCTTCTTCAAGGTTTCAATCGAGCTATGTTGGTAGCTTTGCTCG	chrA04	12741580	-	1	0	0	0	1	0	1	0	1	1	0	0	1	1	1	0	1	1	-	0	1	0	-	0	0	0	0	0	0	-	0	1	1	1	1	1	1	0	1	1
5120832	chrA04	63.7631	chrA04		TGCAGACTGCACTAGAGCAAGGGACTGTCTTCATTGACTCTGCTTGTTCCTTTAGTTCATTGTCTGTAT	TGCAGACTGCACTAGAGCAAGGGACTGTCTTCATTGACTCTGCTTGTTCCTTTAGTTCATTGTCTGTAT	chrC04_random	1665558	-	0	1	1	1	1	1	-	1	1	1	1	1	1	1	0	1	1	0	1	1	1	1	1	1	1	1	1	1	-	-	1	0	1	1	0	0	1	1	1	0
3122982	chrA04	64.051	chrA04		TGCAGAACCAAATACAAAACCAAGCAAAAAAATGAAACGAAACCAAATCGATGTTTAGAAATATATGAA	TGCAGAACCAAATACAAAACCAAGCAAAAAAATGAAACGAAACCAAATCGATGTTTAGAAATATATGAA	chrAnn_random	35649723	0	0	1	1	1	1	1	1	1	0	1	1	0	1	1	0	1	1	0	1	1	1	1	1	1	1	1	1	1	1	1	1	-	1	1	0	0	1	1	1	0
3169712|F|0-46:A>T-46:A>T	chrA04	64.051	chrA04	12740664	TGCAGGAGAAGAAAGGCACTCCAGCTTCTCCGGCGATGGCTCTTGCAAGCATTGTCTTCCCTGTGCCGG	TGCAGGAGAAGAAAGGCACTCCAGCTTCTCCGGCGATGGCTCTTGCAAGCATTGTCTTCCCTGTGCCGG	chrA04	12740664	1	1	0	0	0	2	0	2	0	2	2	0	-	2	2	1	0	2	1	2	0	2	0	2	0	0	0	0	0	0	2	0	1	2	2	1	1	2	0	2	1
3098547	chrA04	64.4001	chrA04	13873020	TGCAGATGAAGAAGACACAGAGAAAGCAAATGAGATGAAGAAAAACAGTCAAATCAATGTTTTTTTTAT	TGCAGATGAAGAAGACACAGAGAAAGCAAATGAGATGAAGAAAAACAGTCAAATCAATGTTTTTTTTAT	chrA04	13873020	-	0	1	1	1	-	1	1	1	1	0	1	1	1	1	1	1	1	0	1	1	1	1	1	1	1	1	-	1	1	1	1	0	1	0	0	0	1	1	1	0
3095063	chrA04	64.6608	chrA04		TGCAGAAGTTAGTCAAACTCATCAACTGCCTAATGCTATTGAAACTTGAAAGTGCCATTTTTTCATAAA	TGCAGAAGTTAGTCAAACTCATCAACTGCCTAATGCTATTGAAACTTGAAAGTGCCATTTTTTCATAAA	chrA04_random	663979	-	1	0	0	0	1	0	1	0	-	1	0	0	1	1	1	0	1	1	1	0	1	0	1	0	0	0	0	0	0	1	0	1	1	1	1	1	1	0	1	1
5052984	chrA04	64.6608	chrA04		TGCAGCTACATAAACAAAACAAAAAACATCATTTACAGATCGGAAGAGCGGTTCAGCAGGAATGCCGAG	TGCAGCTACATAAACAAAACAAAAAACATCATTTAC		NA	1	1	0	0	0	1	0	1	0	1	1	0	0	1	1	1	0	1	1	1	0	1	0	1	0	0	0	0	0	0	1	0	1	-	1	1	1	1	0	1	1
5591300	chrA04	64.7159	chrA04		TGCAGTCAATTGCTCTACCACTGAGCTAAGGACCCTTGTTGTTCATTTCTAATACCAAACTATATAAAT	TGCAGTCAATTGCTCTACCACTGAGCTAAGGACCCTTGTTGTTCATTTCTAATACCAAACTATATAAAT	chrC04	40981897	-	0	1	1	1	1	1	-	1	1	0	1	1	1	1	1	1	1	0	1	-	1	1	1	1	1	1	1	1	1	1	1	0	1	-	0	0	1	1	1	0
3122441	chrA04	65.5791	chrA04		TGCAGAATAACAATATATAACTGATTACTAATCTGCACATTTTTTTTGGAAAATATCATATATTTTGAA	TGCAGAATAACAATATATAACTGATTACTAATCTGCACATTTTTTTTGGAAAATATCATATATTTTGAA		NA	-	1	0	0	0	1	0	1	0	1	1	0	1	1	1	1	0	1	1	1	0	1	0	1	0	0	0	0	0	-	1	0	1	-	1	1	1	1	0	1	1
3129937|F|0-30:T>C-30:T>C	chrA04	65.5791	chrA04		TGCAGCTATCATTTGCGAAGTTTCGTCCCATGAAAACCCGTCTTGTTTCAAGATAGCTCCCATGTCTTT	TGCAGCTATCATTTGCGAAGTTTCGTCCCATGAAAACCCGTCTTGTTTCAAGATAGCTCCCATGTCTTT	chrA04_random	758184	1	1	0	0	0	2	0	2	0	2	2	0	1	2	2	1	0	2	1	2	0	2	0	2	0	0	0	0	0	2	2	0	1	2	2	1	1	2	0	2	1
3093240	chrA04	66.505	chrA04		TGCAGTGTCATCCTTCTCCACTATGACATACTCAAGACAACTCCTATTCTTGCATTTGACTCTGCTAGT	TGCAGTGTCATCCTTCTCCACTATGACATACTCAAGACAACTCCTATTCTTGCATTTGACTCTGCTAGT		NA	-	1	0	0	0	1	0	1	0	1	1	0	0	1	1	1	0	1	1	-	0	1	0	1	0	0	0	0	0	-	1	0	1	1	1	1	1	1	0	1	1
3167117	chrA04	66.505	chrA04	12416128	TGCAGACAGCCAGAGCAAAAACCGGTTTACATGTTTATAGAGGTTTACAGATCGGAAGAGCGGTTCAGC	TGCAGACAGCCAGAGCAAAAACCGGTTTACATGTTTATAGAGGTTTAC	chrA04	12416128	1	1	0	0	0	1	0	1	0	1	1	0	0	-	-	1	0	1	1	1	0	1	0	1	0	0	0	0	0	1	1	0	1	1	1	1	1	1	0	1	1
3212564	chrA04	67.4484	chrA04		TGCAGAATAATTCCCCAAGAGCATTAGATAGAGATCGTGCGAGATAAAGAAAGAGGGAGAGAAGTTTAG	TGCAGAATAATTCCCCAAGAGCATTAGATAGAGATCGTGCGAGATAAAGAAAGAGGGAGAGAAGTTTAG		NA	1	1	0	0	0	-	0	-	0	1	1	0	0	1	1	1	0	1	1	1	0	1	0	1	0	0	0	0	0	1	1	0	1	1	1	1	1	1	0	1	1
5029574	chrA04	67.759	chrA04	12482278	TGCAGAGGAAAGCCCCCTCCAGAGCGCGTTACAGATCGGAAGAGCGGTTCAGCAGGAATGCCGAGACCG	TGCAGAGGAAAGCCCCCTCCAGAGCGCGTTAC	chrA04	12482278	1	1	0	0	0	1	0	1	0	1	1	0	0	1	1	1	0	1	1	1	0	1	0	1	0	0	0	0	0	1	-	0	1	-	1	1	1	1	0	1	1
3166917	chrA04	68.0676	chrA04	12746807	TGCAGGAAGATTGGTCGCCCGCGACGGTGTCCTCGAGGCTATATGGCCGTACAGTGGACACTACCTACC	TGCAGGAAGATTGGTCGCCCGCGACGGTGTCCTCGAGGCTATATGGCCGTACAGTGGACACTACCTACC	chrA04	12746807	0	0	1	1	1	1	1	1	1	1	1	1	0	1	1	0	1	-	0	1	1	1	1	1	1	1	1	1	1	-	1	1	0	1	1	0	0	1	1	1	0
3166917|F|0-6:A>C-6:A>C	chrA04	68.0676	chrA04	12746807	TGCAGGAAGATTGGTCGCCCGCGACGGTGTCCTCGAGGCTATATGGCCGTACAGTGGACACTACCTACC	TGCAGGAAGATTGGTCGCCCGCGACGGTGTCCTCGAGGCTATATGGCCGTACAGTGGACACTACCTACC	chrA04	12746807	1	1	0	0	0	2	0	2	0	2	2	0	-	2	2	1	0	2	1	2	0	2	0	2	0	0	0	0	0	2	2	0	1	2	2	1	1	2	0	2	1
3176818	chrA04	68.0676	chrA04	12746807	TGCAGGCAGATTGGTCGCCCGCGACGGTGTTCTCGAGGCTATATGGCCGTACAGTGGACACTACCTACC	TGCAGGCAGATTGGTCGCCCGCGACGGTGTTCTCGAGGCTATATGGCCGTACAGTGGACACTACCTACC	chrA04	12746807	1	1	0	0	0	1	0	1	0	1	1	0	0	1	1	1	0	1	1	1	0	1	0	1	0	0	0	0	0	1	-	0	1	1	1	1	1	1	0	1	1
3128581	chrA04	68.3725	chrA04		TGCAGAATCGAGAACTAACCAAGTCCGAATCTAATCACAAAACCTAACCAAAAGCTAAATATAGACATA	TGCAGAATCGAGAACTAACCAAGTCCGAATCTAATCACAAAACCTAACCAAAAGCTAAATATAGACATA		NA	-	0	1	1	1	1	1	1	1	1	1	1	0	1	1	0	1	1	0	-	1	1	1	1	1	1	1	1	1	0	1	1	-	1	1	0	0	1	1	1	0
4119445	chrA04	68.3725	chrA04	12119704	TGCAGCGCCGTCGCACGTAGAGGATAGACAGACTTCGTTTCTTCGCTACAGTGGATTAGGGTTACAGAT	TGCAGCGCCGTCGCACGTAGAGGATAGACAGACTTCGTTTCTTCGCTACAGTGGATTAGGGTTAC	chrA04	12119704	-	0	1	1	1	-	1	1	1	1	1	1	0	-	1	0	1	1	0	-	1	-	1	1	1	1	1	1	1	0	1	1	0	1	1	0	0	1	1	1	0
4165967	chrA04	68.3725	chrA04	12416128	TGCAGACAGCCAGAGCAAAAAACCGGTTTACATGTTTATAGAGGTTTACAGATCGGAAGAGCGGTTCAG	TGCAGACAGCCAGAGCAAAAAACCGGTTTACATGTTTATAGAGGTTTAC	chrA04	12416128	-	0	1	1	1	1	1	1	1	1	1	1	0	1	-	0	1	1	0	1	1	1	1	1	1	-	1	1	1	1	1	1	0	-	1	0	0	1	1	1	0
5031050	chrA04	68.6774	chrA04	12145436	TGCAGAGTGGGTCGAATGACCCGATTCCCAGCAGTAACTCAAAGGTGAGTAGAGAAAATTTTAGAAAGC	TGCAGAGTGGGTCGAATGACCCGATTCCCAGCAGTAACTCAAAGGTGAGTAGAGAAAATTTTAGAAAGC	chrA04	12145436	0	0	1	1	1	1	1	1	1	1	1	1	0	-	1	0	1	1	0	1	1	1	1	1	1	1	1	1	1	0	1	1	0	1	-	0	0	1	1	1	0
3097773	chrA04	68.6811	chrA04	12919254	TGCAGAGAAGTGTGAGGCAAGAGTTTATGCTATGTTCCTTCACTTGATCTGAGTCTGGATCGTATTTTG	TGCAGAGAAGTGTGAGGCAAGAGTTTATGCTATGTTCCTTCACTTGATCTGAGTCTGGATCGTATTTTG	chrA04	12919254	1	1	0	0	0	1	0	1	0	1	1	0	1	1	1	1	0	1	1	-	0	1	0	1	0	0	0	1	0	0	1	0	1	1	1	1	1	1	0	1	1
3096439	chrA04	68.9878	chrA04	13403029	TGCAGAGCTTGTGGAGTCTTTCACTAGCCGCCGTTGATGTATATGCCATTATGGTCAAACGTTCTCTAC	TGCAGAGCTTGTGGAGTCTTTCACTAGCCGCCGTTGATGTATATGCCATTATGGTCAAACGTTCTCTAC	chrA04	13403029	1	1	0	0	0	1	0	-	0	1	1	0	1	1	1	1	0	1	1	1	0	1	0	1	0	0	0	1	0	1	1	0	1	1	1	1	1	1	0	1	1
4115179	chrA04	68.9878	chrA04		TGCAGAAGGGAAAAGTTCATGGCCATTGTAGACTTGCTTGTCGCAGTTATCAGTCACTGTCATTTTCAC	TGCAGAAGGGAAAAGTTCATGGCCATTGTAGACTTGCTTGTCGCAGTTATCAGTCACTGTCATTTTCAC	chrC01_random	276233	1	1	0	0	0	1	0	1	0	1	1	0	1	1	1	1	0	1	1	1	0	1	0	1	0	0	0	1	0	-	1	0	1	1	-	1	1	1	0	1	1
3095161	chrA04	69.2927	chrA04		TGCAGAGGGACAGTTGAAGCTTCAACGCAAGTTCCCAACTTTCACGGTAAAAAACGAAGTTTACAGATC	TGCAGAGGGACAGTTGAAGCTTCAACGCAAGTTCCCAACTTTCACGGTAAAAAACGAAGTTTAC	chrC04	40251577	1	1	0	0	0	-	0	1	0	1	1	0	1	1	1	1	0	1	1	1	0	1	0	1	0	0	0	1	0	1	1	0	1	1	1	1	1	1	0	1	1
4117638|F|0-27:G>A-27:G>A	chrA04	69.2927	chrA04	13260971	TGCAGCGAGCATCATGATCACGTGCACGGAGATGAGAGACAAAGTGGTCCAGTAAACATCTCGCCAAAC	TGCAGCGAGCATCATGATCACGTGCACGGAGATGAGAGACAAAGTGGTCCAGTAAACATCTCGCCAAAC	chrA04	13260971	-	0	1	1	1	2	1	2	1	2	0	1	0	2	2	2	1	2	0	2	1	2	1	2	1	1	1	2	1	-	2	1	0	2	2	0	0	2	1	2	0
4335447	chrA04	69.5995	chrA04		TGCAGTAGCTTGCGGGCAAATAGGTTACAGATCGGAAGAGCGGTTCAGCAGGAATGCCGAGACCGATCT	TGCAGTAGCTTGCGGGCAAATAGGTTAC		NA	1	1	0	0	0	1	0	1	0	1	1	0	1	1	1	1	0	1	1	1	0	1	0	1	0	0	0	1	0	0	1	0	1	1	1	1	1	1	0	1	1
4119578	chrA04	69.6052	chrA04		TGCAGAGAGAAAAACATATACATGAGGAAAGAAGAAGCTAAAACAACAACAAAAGGGAGAGAAAATACT	TGCAGAGAGAAAAACATATACATGAGGAAAGAAGAAGCTAAAACAACAACAAAAGGGAGAGAAAATACT		NA	0	0	1	1	1	1	1	1	1	-	0	1	-	1	1	1	1	1	0	1	1	1	1	1	1	1	1	1	1	1	1	1	0	1	1	0	0	1	1	1	0
3103546|F|0-15:T>C-15:T>C	chrA04	69.9062	chrA04	13233503	TGCAGCTGCTTGCTCTAGTACAGCAGCACCTCCTACTCAGAAAAGGCATGCTTGCTCAATCAAGATTGG	TGCAGCTGCTTGCTCTAGTACAGCAGCACCTCCTACTCAGAAAAGGCATGCTTGCTCAATCAAGATTGG	chrA04	13233503	-	1	0	0	0	2	0	2	0	2	1	0	-	2	2	0	0	2	-	2	0	2	0	2	0	0	0	2	0	-	2	0	1	2	2	1	1	2	0	2	1
3107303	chrA04	69.9062	chrA04	13170771	TGCAGCAAAAAAATGTAAAGTATCAAATTATTTATTACTTTTCAAAAGCGGTTACAGATCGGAAGAGCG	TGCAGCAAAAAAATGTAAAGTATCAAATTATTTATTACTTTTCAAAAGCGGTTAC	chrA04	13170771	-	1	0	0	0	1	0	1	0	1	1	0	0	1	1	1	0	1	1	1	0	0	0	1	0	0	0	1	0	1	-	0	1	1	1	1	1	1	0	1	1
3137599	chrA04	70.211	chrA04	13616803	TGCAGTTTGGTTCACGTTGGTCATCCGAACTGTTTTACAGATCGGAAGAGCGGTTCAGCAGGAATGCCG	TGCAGTTTGGTTCACGTTGGTCATCCGAACTGTTTTAC	chrA04	13616803	-	1	0	0	0	1	0	1	0	1	1	0	1	-	1	1	0	1	1	1	0	1	0	1	0	0	0	1	0	1	1	0	1	1	1	1	1	1	0	1	1
4108087	chrA04	70.5159	chrA04	13261037	TGCAGGTCACTTCAGAATCCGTAACGCTTTGCCGAAACCCTTGTGGACTTACCCGTTGGCTTACATCTC	TGCAGGTCACTTCAGAATCCGTAACGCTTTGCCGAAACCCTTGTGGACTTACCCGTTGGCTTACATCTC	chrA04	13261037	-	1	0	0	0	1	0	1	0	1	1	0	1	1	1	-	0	-	1	1	0	1	0	1	0	0	0	1	0	-	1	0	1	1	1	1	1	1	0	1	1
5591469	chrA04	70.8227	chrA04	13604809	TGCAGTCGAATATGAGGATCTTAGTGTTACAGATCGGAAGAGCGGTTCAGCAGGAATGCCGAGACCGAT	TGCAGTCGAATATGAGGATCTTAGTGTTAC	chrA04	13604809	1	1	0	0	0	1	0	1	0	1	1	0	0	-	1	1	0	1	1	1	0	1	0	1	0	0	0	1	0	1	1	0	1	1	1	1	1	1	0	1	1
5031226	chrA04	71.4399	chrA04	13760996	TGCAGAAACAGCAGCAAGAAGTAGAACCATTACAGATCGGAAGAGCGGTTCAGCAGGAATGCCGAGACC	TGCAGAAACAGCAGCAAGAAGTAGAACCATTAC	chrA04	13760996	1	1	0	0	0	1	0	1	0	1	1	0	0	-	1	1	0	1	1	1	0	1	0	1	0	0	0	1	0	1	1	0	1	1	1	1	1	1	0	1	1
3117341	chrA04	71.7448	chrA04		TGCAGTTTATGGGTAAGCTTCGCAAAGTGATACACAATTACAGATCGGAAGAGCGGTTCAGCAGGAATG	TGCAGTTTATGGGTAAGCTTCGCAAAGTGATACACAATTAC	chrA10	11749556	1	1	0	0	0	1	0	1	0	1	1	0	0	1	1	1	0	1	1	1	0	1	0	1	0	0	0	1	0	1	1	0	1	1	1	1	1	1	0	1	1
5708974	chrA04	71.7448	chrA04		TGCAGGGCACAGCGACATGATTACAGATCGGAAGAGCGGTTCAGCAGGAATGCCGAGACCGATCTCGTA	TGCAGGGCACAGCGACATGATTAC		NA	1	1	0	0	0	1	0	1	0	1	1	0	0	1	1	1	0	1	1	1	0	1	0	1	0	0	0	1	0	1	1	0	1	-	1	1	1	1	0	1	1
4112222	chrA04	72.0535	chrA04	13922032	TGCAGTACTATACTGTTTCTGCTTCTCTTCGTGCCATTGGCTTGAGTCCCTTACAGATCGGAAGAGCGG	TGCAGTACTATACTGTTTCTGCTTCTCTTCGTGCCATTGGCTTGAGTCCCTTAC	chrA04	13922032	1	1	0	0	0	1	0	1	0	1	1	0	0	1	1	1	0	1	1	-	0	1	0	1	0	0	0	1	0	1	1	0	1	1	1	1	1	1	0	1	1
4111996	chrA04	72.3621	chrA04		TGCAGACACTCTGTATACCTCTAGAAGCAGGCTCTGGAAATTCTGTGCAAGCTGATGGCACACTAACTA	TGCAGACACTCTGTATACCTCTAGAAGCAGGCTCTGGAAATTCTGTGCAAGCTGATGGCACACTAACTA	chrA04_random	770202	-	1	0	0	0	1	0	-	0	1	1	0	0	1	-	1	0	1	1	1	0	1	0	1	0	0	0	1	0	1	1	0	1	1	1	1	1	1	0	1	1
3090501	chrA04	72.9794	chrA04	13594194	TGCAGTCAATTGCTCTACCACTGAGCTAAGGACCCTTGTTTTTGTAAAGCTAATATCACCTAATATATT	TGCAGTCAATTGCTCTACCACTGAGCTAAGGACCCTTGTTTTTGTAAAGCTAATATCACCTAATATATT	chrA04	13594194	-	1	0	0	0	1	0	1	0	1	1	0	1	1	1	1	0	1	1	1	0	1	0	1	0	0	0	-	0	1	1	0	1	1	1	1	1	1	0	1	1
3108827	chrA04	72.9794	chrA04		TGCAGGAGACATGCTTTTGCTTCTGAGTGTAGCTTCGGACAGCAAAGTATTACCTACAACGTATGGAGA	TGCAGGAGACATGCTTTTGCTTCTGAGTGTAGCTTCGGACAGCAAAGTATTACCTACAACGTATGGAGA	chrC04	40646086	1	1	0	0	0	1	0	1	0	1	1	0	0	1	1	1	0	1	1	1	0	1	0	1	0	0	0	1	0	-	1	0	1	1	1	1	1	1	0	1	1
3122733	chrA04	72.9794	chrA04	13198743	TGCAGCAGGAAGATAAAGAAAACATGAGAGACATAACACAAAAGAGACTTGTGCTTTCGTTTTTTTTTT	TGCAGCAGGAAGATAAAGAAAACATGAGAGACATAACACAAAAGAGACTTGTGCTTTCGTTTTTTTTTT	chrA04	13198743	1	1	0	0	0	1	0	1	0	1	1	0	0	1	1	1	0	1	1	1	0	1	0	1	0	0	0	1	0	0	1	0	1	-	1	1	1	1	0	1	1
4707300	chrA04	72.9794	chrA04	13272823	TGCAGATGGAAACAAACAACATTGAAAAACTTACAGATCGGAAGAGCGGTTCAGCAGGAATGCCGAGAC	TGCAGATGGAAACAAACAACATTGAAAAACTTAC	chrA04	13272823	1	1	0	0	0	1	0	1	0	1	1	0	1	1	1	1	0	1	1	-	0	1	0	1	0	0	0	1	0	1	1	0	1	1	1	1	1	1	0	1	1
3120292	chrA04	73.5892	chrA04		TGCAGCAGATTGTGGCGCTTCCTCTGTTCCCAAAAGTAAGATATTTTAGATTTTTTTACTTGTTTCACA	TGCAGCAGATTGTGGCGCTTCCTCTGTTCCCAAAAGTAAGATATTTTAGATTTTTTTACTTGTTTCACA		NA	-	1	0	0	0	1	0	1	0	1	1	0	1	1	1	1	0	1	1	1	0	-	0	1	0	0	0	1	0	0	1	0	1	1	1	1	1	1	0	1	1
3105724	chrA04	74.1989	chrA04		TGCAGTTGAGGTTGCAAAGGATGATATGCAGAAAATACTTCTAAAATGGTAAATCACACTTTTATTTCC	TGCAGTTGAGGTTGCAAAGGATGATATGCAGAAAATACTTCTAAAATGGTAAATCACACTTTTATTTCC	chrC04	40863597	1	1	0	0	0	1	0	1	0	1	1	0	1	1	1	1	0	1	1	-	0	1	0	-	0	0	0	1	0	0	1	0	1	1	1	1	1	1	0	1	1
4114110	chrA04	74.1989	chrA04		TGCAGAGGTAAAGTTTCTTCTTCTTCTTTTTACAGATCGGAAGAGCGGTTCAGCAGGAATGCCGAGACC	TGCAGAGGTAAAGTTTCTTCTTCTTCTTTTTAC		NA	-	1	0	0	0	1	0	1	0	1	1	0	1	1	1	1	0	1	1	1	0	1	0	1	0	0	0	1	0	1	1	0	1	1	1	1	1	1	0	-	1
4112249	chrA04	74.5038	chrA04	13170823	TGCAGTATCTCCGAAAAATCTCAATTTTACAGATCGGAAGAGCGGTTCAGCAGGAATGCCGAGACCGAT	TGCAGTATCTCCGAAAAATCTCAATTTTAC	chrA04	13170823	1	1	0	0	0	1	0	1	0	1	1	0	-	1	1	1	0	1	1	1	0	1	0	1	0	0	0	1	0	1	-	0	1	1	1	1	1	1	0	1	1
3077977	chrA04	74.8087	chrA04	13733344	TGCAGTTGCATGCAGAAAATACAAATGATTGGCTTACATGTGTCAAAATATATCATTCTTGGTTTACAG	TGCAGTTGCATGCAGAAAATACAAATGATTGGCTTACATGTGTCAAAATATATCATTCTTGGTTTACAG	chrA04	13733344	1	1	0	0	0	1	0	1	0	1	1	0	1	1	1	1	0	1	1	1	0	-	0	1	0	0	0	1	0	-	1	0	1	1	1	1	1	1	0	1	1
5030525	chrA04	74.8087	chrA04	13260269	TGCAGATGATTTGTAGGTAGCCTCGAGGGTACGAATAGCAACAGCAGTATCCATATTTACTGCCGAAAA	TGCAGATGATTTGTAGGTAGCCTCGAGGGTACGAATAGCAACAGCAGTATCCATATTTACTGCCGAAAA	chrA04	13260269	-	1	0	0	0	1	0	1	0	1	1	0	1	1	1	1	0	1	1	1	0	1	0	1	0	0	0	1	0	0	1	0	1	1	1	1	1	1	0	1	1
3083259	chrA04	75.7346	chrA04		TGCAGACTGATGCAAGTATGCAATATTGGCTTTCCAGGGAATAAAAACCATTGTCTGAACCAACCAATT	TGCAGACTGATGCAAGTATGCAATATTGGCTTTCCAGGGAATAAAAACCATTGTCTGAACCAACCAATT		NA	-	1	0	0	0	1	0	1	0	1	1	0	1	-	-	1	0	1	1	1	0	1	0	1	0	0	0	-	0	1	-	0	1	1	1	1	1	1	0	1	1
3089874	chrA04	76.0413	chrA04	14344729	TGCAGTTTGAATATCATAGCATAAATACAGAGATATTACCGAATTACAGATCGGAAGAGCGGTTCAGCA	TGCAGTTTGAATATCATAGCATAAATACAGAGATATTACCGAATTAC	chrA04	14344729	-	1	0	0	0	-	0	1	0	1	1	0	1	1	1	1	0	1	1	1	0	-	0	1	0	0	0	1	0	1	1	0	1	1	1	1	1	1	1	1	1
3158137	chrA04	76.0413	chrA04	14344663	TGCAGATAGTTGAAACTTGAAATAACCAATTGAAGTAAGTTGTGAGATTTTGTTGGATTTGAACTATAT	TGCAGATAGTTGAAACTTGAAATAACCAATTGAAGTAAGTTGTGAGATTTTGTTGGATTTGAACTATAT	chrA04	14344663	1	1	0	0	0	-	0	1	0	1	1	0	1	1	1	1	0	-	1	1	0	1	0	1	0	0	0	-	0	0	1	0	1	1	1	1	1	1	1	1	1
3160547|F|0-7:C>T-7:C>T	chrA04	76.9847	chrA04	14363408	TGCAGATCCTCAGATCCGATCTTTCCTATCAATCCAACCGGAGCTTCCGCTCCAAAGGCGAAGTCTTTT	TGCAGATCCTCAGATCCGATCTTTCCTATCAATCCAACCGGAGCTTCCGCTCCAAAGGCGAAGTCTTTT	chrA04	14363408	0	0	1	1	1	-	1	2	1	2	0	1	-	0	2	2	1	1	-	2	1	2	1	2	1	1	1	2	1	1	2	1	-	2	2	0	-	2	2	2	0
3086605	chrA04	77.2992	chrA04		TGCAGCAGCAATCTGTTGGTCCACTTATGAAGGTGTCAAGTCTTTCTTTCAGGACTTTACAGATCGGAA	TGCAGCAGCAATCTGTTGGTCCACTTATGAAGGTGTCAAGTCTTTCTTTCAGGACTTTAC	chrA04_random	881957	1	1	0	0	0	1	0	-	0	1	1	0	1	-	1	1	0	-	1	-	0	1	0	1	0	0	0	1	0	1	1	0	1	1	1	1	1	1	0	1	1
3103442	chrA04	77.2992	chrA04		TGCAGTGTGTATGTATCATCATCAAACAGAGTAGACATCCTTACTTCTAGCAATCTTCATTGAACTAAC	TGCAGTGTGTATGTATCATCATCAAACAGAGTAGACATCCTTACTTCTAGCAATCTTCATTGAACTAAC	chrA04_random	771498	-	0	1	1	1	1	1	1	1	1	0	1	0	-	1	1	1	1	0	1	1	1	1	1	1	1	1	1	1	-	-	1	0	1	1	0	0	1	1	1	0
4117739	chrA04	77.6117	chrA04		TGCAGAACCGTGTGGGCGCTGAGACTGAGAATGTATTTACAGATCGGAAGAGCGGTTCAGCAGGAATGC	TGCAGAACCGTGTGGGCGCTGAGACTGAGAATGTATTTAC	chrC04	41688753	1	1	0	0	0	1	0	1	0	1	1	0	1	1	1	1	0	1	1	-	0	1	0	1	0	0	0	1	0	1	1	0	1	1	1	1	1	1	0	1	1
3077723	chrA04	77.9184	chrA04	14218674	TGCAGTTGAGACAAAACCAAGGAAGAACGTTACATCTCCAAGTAAGCAAGCACACAATATTGAAGAATT	TGCAGTTGAGACAAAACCAAGGAAGAACGTTACATCTCCAAGTAAGCAAGCACACAATATTGAAGAATT	chrA04	14218674	1	1	0	0	0	1	0	1	0	1	1	0	1	1	1	1	0	1	1	-	0	1	0	-	0	0	0	1	0	-	1	0	1	1	-	1	1	1	0	1	1
3105787	chrA04	78.2194	chrA04		TGCAGTCATGAAGATAATGGTTCAAGTCCTATGGTTCTAGCCACCCAACCTCTGCCTACTGTTATATCT	TGCAGTCATGAAGATAATGGTTCAAGTCCTATGGTTCTAGCCACCCAACCTCTGCCTACTGTTATATCT		NA	-	0	1	1	1	1	1	1	1	1	0	1	1	1	1	1	1	1	0	-	1	1	1	1	1	1	1	1	1	-	1	1	0	1	0	0	0	1	1	1	0
4120510	chrA04	78.2194	chrA04		TGCAGCCACCATTTTCTCAAATACAGTATTGAATACTGTTTGAGTTTTCTCTCCGGACACTTCAACATG	TGCAGCCACCATTTTCTCAAATACAGTATTGAATACTGTTTGAGTTTTCTCTCCGGACACTTCAACATG	chrCnn_random	56699856	-	0	1	1	1	1	1	1	1	1	0	1	0	1	1	1	1	1	0	1	1	1	1	1	1	1	1	1	1	0	1	1	0	1	1	0	0	1	1	1	0
3075074	chrA04	78.2233	chrA04	14214743	TGCAGGATGCAAAAGGAAACAACAATGTGACTTAGAAACTCAAGAATATGATCAAAACAGGTTACAGAT	TGCAGGATGCAAAAGGAAACAACAATGTGACTTAGAAACTCAAGAATATGATCAAAACAGGTTAC	chrA04	14214743	1	1	0	0	0	1	0	1	0	1	1	0	0	-	1	1	0	1	1	-	0	1	0	1	0	0	0	1	0	1	1	0	1	1	1	1	1	1	0	1	1
3161005	chrA04	78.2233	chrA04	14119862	TGCAGACTTGTATACCAAAGCTAACCATATCTTGGGGTATGTTGATGTTCCCTTTGCTTGTAAGTTGTA	TGCAGACTTGTATACCAAAGCTAACCATATCTTGGGGTATGTTGATGTTCCCTTTGCTTGTAAGTTGTA	chrA04	14119862	-	1	0	0	0	1	0	1	0	1	1	0	1	1	1	1	0	1	1	1	0	1	0	1	0	0	0	1	0	0	1	0	1	1	1	1	1	1	0	1	1
4115183	chrA04	78.2233	chrA04		TGCAGGCAGATTGCGAGCTCTAAGGCTACGGGTAGCGAAGGGTTGAAATGCGCCATTGATCATATCCTT	TGCAGGCAGATTGCGAGCTCTAAGGCTACGGGTAGCGAAGGGTTGAAATGCGCCATTGATCATATCCTT	chrC04	41914720	1	1	0	0	0	1	0	1	0	1	1	0	0	1	1	1	0	1	1	-	0	1	0	1	0	0	0	1	0	1	-	0	1	1	1	1	1	1	0	1	1
3080136	chrA04	78.5263	chrA04	14114473	TGCAGAACGAGAAGTAATCATGATCTCTTACTCAAAAGTCTGAACATGAAACAAAATAGAATCTACATA	TGCAGAACGAGAAGTAATCATGATCTCTTACTCAAAAGTCTGAACATGAAACAAAATAGAATCTACATA	chrA04	14114473	-	1	0	0	0	1	0	1	0	1	1	0	0	1	1	1	0	1	1	1	0	1	0	1	0	0	0	1	0	1	1	0	1	1	1	1	1	1	0	1	1
3083416	chrA04	78.5263	chrA04		TGCAGCTCTGTTTTTGATTTCTAATGACTAGAAGTGCATTTGTAATGAAACGGTCAAGCAGTTTGAAAA	TGCAGCTCTGTTTTTGATTTCTAATGACTAGAAGTGCATTTGTAATGAAACGGTCAAGCAGTTTGAAAA	chrC04	41601928	1	1	0	0	0	1	0	1	0	1	1	0	0	1	1	1	0	1	1	1	0	1	0	-	0	0	0	1	0	1	1	0	1	1	1	1	1	1	0	1	1
3086324	chrA04	78.5263	chrA04	14265882	TGCAGCTTTACTGATCTCAAGCTCGCTTCTCAAACAAGAAATCTCTTTCTCAAAGTGCTTACAGATCGG	TGCAGCTTTACTGATCTCAAGCTCGCTTCTCAAACAAGAAATCTCTTTCTCAAAGTGCTTAC	chrA04	14265882	1	1	0	0	0	1	0	1	0	1	1	0	1	1	1	1	0	1	1	1	0	1	0	1	0	0	0	1	0	1	1	0	1	1	1	1	1	1	0	1	1
3117880	chrA04	78.8292	chrA04		TGCAGGATCTGTGAGCATATCATTTGCTAAGACCACTTTTGGCTGACAATAAATGAAGACAAAACGTGC	TGCAGGATCTGTGAGCATATCATTTGCTAAGACCACTTTTGGCTGACAATAAATGAAGACAAAACGTGC	chrCnn_random	10747740	0	0	1	1	1	1	1	1	1	1	0	1	0	1	1	1	1	1	0	1	1	1	1	1	1	1	1	1	1	0	1	1	0	1	1	0	0	1	1	1	0
5591579	chrA04	78.8292	chrA04		TGCAGCAGCCTGAAAAGGCATTTAGTTACAGATCGGAAGAGCGGTTCAGCAGGAATGCCGAGACCGATC	TGCAGCAGCCTGAAAAGGCATTTAGTTAC		NA	0	0	1	1	1	1	1	1	1	1	0	1	0	1	1	1	1	1	0	1	1	1	1	1	1	1	1	-	1	0	1	1	0	1	1	0	0	1	1	1	0
4118035	chrA04	78.8312	chrA04		TGCAGATTCAAAACTGGCAACACCATTTACAGATCGGAAGAGCGGTTCAGCAGGAATGCCGAGACCGAT	TGCAGATTCAAAACTGGCAACACCATTTAC		NA	1	1	0	0	0	1	0	1	0	1	1	0	1	1	1	1	0	1	1	1	0	1	0	1	0	0	0	1	0	0	1	0	1	-	1	1	1	1	0	1	1
3109594	chrA04	79.4447	chrA04	14289886	TGCAGTAGCGTTCTAGATACGCCTGCTAAAAGCTACGAACATCATCCTCGTATTTTCTCTTTATTACAA	TGCAGTAGCGTTCTAGATACGCCTGCTAAAAGCTACGAACATCATCCTCGTATTTTCTCTTTATTACAA	chrA04	14289886	-	1	0	0	0	-	0	1	0	1	1	0	0	1	1	-	0	1	1	1	0	1	0	1	0	0	0	1	0	1	1	0	1	1	1	1	1	1	0	1	1
3163709	chrA04	79.4447	chrA04	14055390	TGCAGCTCTGGTGGTTCAATTTGTTCACCTGACCCCCCTAAACCAGGCTTCAACACTTACCTGACACCA	TGCAGCTCTGGTGGTTCAATTTGTTCACCTGACCCCCCTAAACCAGGCTTCAACACTTACCTGACACCA	chrA04	14055390	0	0	1	1	1	1	1	1	1	1	0	1	0	-	1	1	1	1	0	1	1	1	1	1	1	1	1	1	1	0	1	1	0	1	0	0	0	1	1	1	0
5047476|F|0-29:G>C-29:G>C	chrA04	79.4447	chrA04	14181433	TGCAGAGCTTTTTGGGACAAAACATTTTGGAGTTACAGATCGGAAGAGCGGTTCAGCAGGAATGCCGAG	TGCAGAGCTTTTTGGGACAAAACATTTTGGAGTTAC	chrA04	14181433	1	1	0	0	0	2	0	2	0	2	1	0	-	2	2	2	0	2	1	2	0	2	0	2	0	0	0	2	0	-	2	0	1	2	2	1	1	2	0	2	1
3109847	chrA04	79.7475	chrA04		TGCAGCTAAGTGTTCTAGATGCTGAGACCTCGACTTGCTATAAATCAATATGTCATCGAAAAAGACAAG	TGCAGCTAAGTGTTCTAGATGCTGAGACCTCGACTTGCTATAAATCAATATGTCATCGAAAAAGACAAG	chrA03	15737284	-	0	1	1	1	-	1	1	1	1	0	1	1	-	1	1	1	1	0	1	1	1	1	1	1	1	1	1	1	1	1	1	0	-	-	0	0	1	1	1	0
3170954	chrA04	80.3631	chrA04		TGCAGACATTTTTTTTTGCTATCTCTCTATTTGAAGAAGTTTACAGATCGGAAGAGCGGTTCAGCAGGA	TGCAGACATTTTTTTTTGCTATCTCTCTATTTGAAGAAGTTTAC		NA	1	1	0	0	0	1	0	1	0	1	1	0	0	1	1	1	0	1	1	1	0	-	0	1	0	0	0	1	0	1	1	0	1	1	1	1	1	1	1	1	1
4333859	chrA04	80.3631	chrA04	14320289	TGCAGGCTTCTTCTTCGGAGCTGCTGCTGCTTTACAGATCGGAAGAGCGGTTCAGCAGGAATGCCGAGA	TGCAGGCTTCTTCTTCGGAGCTGCTGCTGCTTTAC	chrA04	14320289	-	1	0	0	0	1	0	1	0	1	1	0	0	1	1	1	0	1	1	1	0	1	0	1	0	0	0	1	0	0	1	0	1	1	1	1	1	1	1	1	1
3084582	chrA04	81.6189	chrA04		TGCAGAATACTGATCATACTAGCATAAGACCTGCACGCGCATGGTGAATTTATAGGAAAATTATTTACA	TGCAGAATACTGATCATACTAGCATAAGACCTGCACGCGCATGGTGAATTTATAGGAAAATTATTTACA		NA	-	0	1	1	1	1	1	1	1	1	0	1	1	1	1	1	1	1	0	-	1	1	1	1	1	1	1	1	1	-	1	1	0	1	1	0	0	1	1	1	0
3167801	chrA04	81.6189	chrA04		TGCAGTATCTTGAAAGGCAAAAAATATCTCACAGCAACTTCAAATTACAGATCGGAAGAGCGGTTCAGC	TGCAGTATCTTGAAAGGCAAAAAATATCTCACAGCAACTTCAAATTAC		NA	-	0	1	1	1	1	1	1	1	1	0	1	1	1	-	1	1	1	0	1	1	1	1	1	1	1	1	1	1	1	1	-	0	-	1	0	0	1	1	1	0
3122899	chrA04	82.24	chrA04		TGCAGAAGAATCCGTTTAGAAGTCTTTTATACCCAAAAAGGAATTACAGATCGGAAGAGCGGTTCAGCA	TGCAGAAGAATCCGTTTAGAAGTCTTTTATACCCAAAAAGGAATTAC	chrCnn_random	31508154	-	0	1	1	1	1	1	1	1	1	0	1	1	-	1	1	1	1	0	1	1	1	1	1	1	1	1	1	1	1	1	1	0	-	1	0	0	1	1	1	0
3096752	chrA04	82.2419	chrA04	14854062	TGCAGGAGCTTCAGAAGAAGGATACTAATGGTCCTTCCCCCAATAATTATTCTGAAGACGCAAGAAACA	TGCAGGAGCTTCAGAAGAAGGATACTAATGGTCCTTCCCCCAATAATTATTCTGAAGACGCAAGAAACA	chrA04	14854062	1	1	0	0	0	1	0	1	0	1	1	0	0	1	1	1	0	1	1	-	0	1	0	-	0	0	0	1	0	1	1	1	1	1	1	1	1	1	1	1	1
3145734	chrA04	83.1794	chrA04		TGCAGGAAGACAGAACATATCTCTAGCGACAATGAGCAAAGTACTTACAGATCGGAAGAGCGGTTCAGC	TGCAGGAAGACAGAACATATCTCTAGCGACAATGAGCAAAGTACTTAC	chrAnn_random	26783478	-	1	0	0	0	1	0	1	0	1	1	0	0	1	1	-	0	1	1	1	0	-	0	1	0	0	0	1	0	1	1	1	1	1	1	1	1	1	1	1	1
3086621	chrA04	83.1832	chrA04		TGCAGAGAATAGACTAATTCCTAACTCGCAAGGACGTAGACCTTGACAGAGCTATCAGGCCCTTGCAGC	TGCAGAGAATAGACTAATTCCTAACTCGCAAGGACGTAGACCTTGACAGAGCTATCAGGCCCTTGCAGC	chrC04	43514320	-	0	1	1	1	-	1	1	1	1	0	1	-	1	1	1	1	1	0	-	1	1	1	1	1	1	1	1	1	-	1	1	0	1	1	0	0	1	1	1	0
3089820	chrA04	83.1832	chrA04	15039346	TGCAGTTTGACACTCCACAAACATTATGTGGATGTTGTTTTGAACACATGTGAGAAATTTCGAACCAAG	TGCAGTTTGACACTCCACAAACATTATGTGGATGTTGTTTTGAACACATGTGAGAAATTTCGAACCAAG	chrA04	15039346	-	0	1	1	1	-	1	1	1	1	0	1	0	1	1	-	1	1	0	1	1	1	1	1	1	1	1	1	1	1	1	1	0	1	1	0	0	1	1	1	0
3085072	chrA04	83.488	chrA04	14858998	TGCAGATTGGCTTTGGCTGAACTGACTCATTCTTCGGATAAATTGTAAGTTCTCTTTCAAACGCAAAGG	TGCAGATTGGCTTTGGCTGAACTGACTCATTCTTCGGATAAATTGTAAGTTCTCTTTCAAACGCAAAGG	chrA04	14858998	-	1	0	0	0	1	0	1	0	1	1	0	1	1	1	1	0	1	-	1	0	1	0	1	0	0	0	1	0	1	-	1	1	1	1	1	1	1	1	1	1
3106425	chrA04	83.488	chrA04	14859064	TGCAGGTTTGTTTTATGTTCACTTTTATTACAAGTTACAGATCGGAAGAGCGGTTCAGCAGGAATGCCG	TGCAGGTTTGTTTTATGTTCACTTTTATTACAAGTTAC	chrA04	14859064	-	1	0	0	0	1	0	-	0	1	1	0	1	1	1	1	0	1	1	1	0	1	0	-	0	0	0	1	0	0	1	1	1	1	1	1	1	1	1	1	1
3105701	chrA04	83.7948	chrA04		TGCAGGCGTCTGAAGATGGAACATGACATGTCCCAATGAGTGTAGAAGATGATCTCCAGACAACAAGGG	TGCAGGCGTCTGAAGATGGAACATGACATGTCCCAATGAGTGTAGAAGATGATCTCCAGACAACAAGGG	chrAnn_random	26781501	1	1	0	0	0	1	0	1	0	0	1	0	1	1	1	-	0	1	1	-	0	-	0	1	0	0	0	1	0	1	1	1	1	-	1	1	1	1	1	1	1
3104982	chrA04	84.1015	chrA04	14908022	TGCAGAGTATTATTTAGGAGATTCTGGTCATCCTCTTCAACCTGGATTTTTTACTTTGTATAGAGGGGA	TGCAGAGTATTATTTAGGAGATTCTGGTCATCCTCTTCAACCTGGATTTTTTACTTTGTATAGAGGGGA	chrA04	14908022	1	1	0	0	0	1	0	1	0	1	1	0	1	1	1	1	0	1	1	-	0	1	0	1	0	0	0	1	0	1	1	1	1	1	1	1	1	1	1	1	1
3186361	chrA04	84.1015	chrA04	14909030	TGCAGGCAGTACAAGCTATTGACGCGGACATTGCCCAGCAATTGTTGTTACAGATCGGAAGAGCGGTTC	TGCAGGCAGTACAAGCTATTGACGCGGACATTGCCCAGCAATTGTTGTTAC	chrA04	14909030	1	1	0	0	0	1	0	1	0	1	1	0	0	1	1	1	0	1	1	1	0	1	0	1	0	0	0	1	0	1	1	1	1	1	1	1	1	1	1	1	1
4110183	chrA04	84.1015	chrA04	14879092	TGCAGCCGTTGGAGAAAGTCCCGGCGACTGTGCCGGAATAAGAGGCAGAGAGGAGGAAGGAAGCAGAGT	TGCAGCCGTTGGAGAAAGTCCCGGCGACTGTGCCGGAATAAGAGGCAGAGAGGAGGAAGGAAGCAGAGT	chrA04	14879092	1	1	0	0	0	1	0	1	0	1	1	0	0	1	1	1	0	1	1	-	0	1	0	1	0	0	0	1	0	0	1	1	1	1	1	1	1	1	1	1	1
3121292	chrA04	84.7699	chrA04	15373321	TGCAGCAACACACAGTGAATGCTAGTACCCTTGCTCTTGCCAAGCTTCTTACAGATCGGAAGAGCGGTT	TGCAGCAACACACAGTGAATGCTAGTACCCTTGCTCTTGCCAAGCTTCTTAC	chrA04	15373321	0	0	1	1	1	1	1	0	1	1	0	1	1	1	1	1	1	-	0	1	1	1	1	-	1	1	1	1	1	-	1	1	0	-	1	0	1	1	1	1	0
3128299	chrA04	85.0207	chrA04	14999776	TGCAGTAAGCTTACAAATATGCTCACTGTTTTCCATTTCCGACCCGGTCATACTGTGACTTTGTTTGTA	TGCAGTAAGCTTACAAATATGCTCACTGTTTTCCATTTCCGACCCGGTCATACTGTGACTTTGTTTGTA	chrA04	14999776	-	1	0	0	0	1	0	1	0	1	1	0	0	1	1	1	0	1	1	0	0	1	0	-	0	0	0	1	0	1	-	1	1	-	-	1	1	1	1	1	1
4110411	chrA04	85.0207	chrA04	15000964	TGCAGCTGTCGAGTTATTGCACCAGATTCCATTATAGTTGTGGTTGCAACGGCGGGCATCAAACTCGTT	TGCAGCTGTCGAGTTATTGCACCAGATTCCATTATAGTTGTGGTTGCAACGGCGGGCATCAAACTCGTT	chrA04	15000964	-	1	0	0	0	1	0	1	0	1	1	0	1	1	1	1	0	1	1	-	0	1	0	1	0	0	0	1	0	1	1	1	1	1	1	1	1	1	1	1	1
4114604	chrA04	85.7183	chrA04		TGCAGTGATGTTTTCCATAATGACAATTGTCAACCTCAACTATGAATTGGTGAGTTGACTTTCTGGAGA	TGCAGTGATGTTTTCCATAATGACAATTGTCAACCTCAACTATGAATTGGTGAGTTGACTTTCTGGAGA	chrAnn_random	36869474	0	0	1	1	1	1	1	0	1	1	0	1	0	1	1	1	1	1	0	1	1	1	1	-	1	1	1	1	1	0	1	1	0	1	1	0	1	1	1	1	0
5029579	chrA04	86.3472	chrA04		TGCAGAAAGCGCCATTGCTAATTTGCTACAGAGACACGAGGAGGGGGGGAGAACAGAGTATTTGAATTT	TGCAGAAAGCGCCATTGCTAATTTGCTACAGAGACACGAGGAGGGGGGGAGAACAGAGTATTTGAATTT		NA	-	0	1	1	1	1	1	0	1	1	0	1	0	1	1	-	1	1	0	-	1	1	1	1	-	1	1	1	1	0	1	1	0	1	1	0	-	1	1	1	0
5121145	chrA04	86.6578	chrA04		TGCAGCTTTTTGTTGAAAAAGACTGGATCTCCTTTACAGATCGGAAGAGCGGTTCAGCAGGAATGCCGA	TGCAGCTTTTTGTTGAAAAAGACTGGATCTCCTTTAC		NA	0	0	1	1	1	1	1	0	1	1	0	1	1	-	1	1	1	1	0	1	1	1	1	1	-	1	1	1	1	0	1	1	0	1	1	0	1	1	1	1	0
4338705|F|0-5:G>T-5:G>T	chrA04	86.9703	chrA04		TGCAGGAGTATTGTTGGAGGGTTTTGGCTCAGAAAATTACAGATCGGAAGAGCGGTTCAGCAGGAATGC	TGCAGGAGTATTGTTGGAGGGTTTTGGCTCAGAAAATTAC	chrAnn_random	31150714	0	0	1	1	2	2	2	0	1	2	0	1	2	2	0	2	2	2	0	2	2	2	1	2	2	2	1	2	2	0	2	2	0	2	2	0	2	2	2	2	0
3094762	chrA04	87.151	chrA04	15039346	TGCAGTTTGACACTCCACAAACATTATGTGCATGTCGTTTTGAACACATGTGAGAAATTTTGAACCAAG	TGCAGTTTGACACTCCACAAACATTATGTGCATGTCGTTTTGAACACATGTGAGAAATTTTGAACCAAG	chrA04	15039346	1	1	0	0	0	1	0	-	0	1	1	0	1	1	-	1	0	1	1	1	0	1	0	1	0	0	0	1	0	0	1	1	1	-	1	1	1	1	1	1	1
4109701	chrA04	87.151	chrA04		TGCAGACAAAATCCTTTACATTCATTTTTTTTTTCTTTTTCAAATTTTACAGATCGGAAGAGCGGTTCA	TGCAGACAAAATCCTTTACATTCATTTTTTTTTTCTTTTTCAAATTTTAC		NA	1	1	0	0	0	1	0	1	0	1	1	0	1	1	1	1	0	1	1	1	0	1	0	1	0	0	0	1	0	-	1	1	1	-	1	1	1	1	1	1	1
3122918	chrA04	87.776	chrA04		TGCAGCATTTGTGTCCTCCATTTGTGTAGAATTTGTTTTTGTAGAGCCAACGGCAGCCAATTACAGTCT	TGCAGCATTTGTGTCCTCCATTTGTGTAGAATTTGTTTTTGTAGAGCCAACGGCAGCCAATTACAGTCT	chrAnn_random	43453031	1	1	0	0	0	1	0	1	0	1	1	0	-	1	-	1	0	1	1	1	0	1	0	-	0	0	0	-	0	-	1	-	1	1	1	1	1	1	1	1	1
3121430	chrA04	88.7254	chrA04	15315112	TGCAGTCTGTCTAATGTACAGTTTAGTTCGAAGTTTGAACCATCTCTGCAACGTGATACCGACCATCCG	TGCAGTCTGTCTAATGTACAGTTTAGTTCGAAGTTTGAACCATCTCTGCAACGTGATACCGACCATCCG	chrA04	15315112	-	1	0	0	1	-	0	1	0	1	1	0	1	1	-	1	0	1	1	1	0	-	0	-	0	0	0	1	0	1	0	1	1	-	1	1	1	1	1	1	1
3119757	chrA04	89.6513	chrA04		TGCAGTACAGGTCCAAAGACCATGGTAGGGCAAATGCTGACGAGACTAATCCCGGTTCGTTTTGCAAAC	TGCAGTACAGGTCCAAAGACCATGGTAGGGCAAATGCTGACGAGACTAATCCCGGTTCGTTTTGCAAAC	chrC04	44203102	1	1	0	0	1	1	0	1	0	1	1	0	1	1	1	1	0	-	1	-	0	-	0	1	0	0	0	1	0	0	0	-	1	1	1	1	1	1	1	1	1
4114853	chrA04	89.6513	chrA04		TGCAGACCCCATCTTCTCTTCCTTTCTTACAGATCGGAAGAGCGGTTCAGCAGGAATGCCGAGACCGAT	TGCAGACCCCATCTTCTCTTCCTTTCTTAC		NA	1	1	0	0	1	1	0	1	0	1	1	0	1	1	-	1	0	1	1	1	0	1	0	1	0	0	0	1	0	1	0	1	1	1	1	1	1	1	1	1	1
3111587	chrA04	90.8936	chrA04	15552692	TGCAGAAAGAGAAAGCAGACCATTGCTTCAAGACTTTTACAGATCGGAAGAGCGGTTCAGCAGGAATGC	TGCAGAAAGAGAAAGCAGACCATTGCTTCAAGACTTTTAC	chrA04	15552692	1	1	0	0	1	0	0	1	0	1	1	0	-	1	1	1	0	1	1	1	0	1	0	1	1	0	0	1	0	1	0	1	1	1	1	1	1	1	1	1	1
5029400	chrA04	91.8252	chrA04	15802895	TGCAGCTGCTACGAGTATATCTTGTTTTGGCGGTTGTTTCCAACCGCGAAAGAAGTACGACTTCGTGGC	TGCAGCTGCTACGAGTATATCTTGTTTTGGCGGTTGTTTCCAACCGCGAAAGAAGTACGACTTCGTGGC	chrA04	15802895	-	1	0	0	1	0	0	1	0	1	1	0	1	1	1	1	0	1	1	-	0	1	0	-	1	0	0	1	0	1	0	1	1	-	1	1	1	1	1	1	1
5052734	chrA04	92.4387	chrA04		TGCAGGGGGATCAGAAACCGATGTCACGGAGACAGTGGATGATGACATGTGTGTGCTTATCCCCAGCTT	TGCAGGGGGATCAGAAACCGATGTCACGGAGACAGTGGATGATGACATGTGTGTGCTTATCCCCAGCTT	chrUnn_random	5762521	1	1	0	0	1	0	0	1	0	1	1	0	0	-	1	1	0	1	1	1	0	1	0	1	0	0	0	-	0	0	0	1	1	1	1	1	1	1	1	1	1
3085886	chrA04	92.7455	chrA04		TGCAGTTCATGTCTTTAGTTATAATCTTGCCAAATATTGATATGCGTTTCTTGGTCAATATCTTTACAG	TGCAGTTCATGTCTTTAGTTATAATCTTGCCAAATATTGATATGCGTTTCTTGGTCAATATCTTTACAG	chrCnn_random	53841813	1	1	0	0	1	-	0	1	-	1	1	0	0	1	1	1	0	-	1	1	0	1	0	1	1	0	0	1	0	1	0	1	1	1	1	1	1	1	1	1	1
3142478	chrA04	93.0522	chrA04	15816395	TGCAGTGGTCACACTTATTTCGTTCAGGTAAAACAACCTCTCTGTTCTTGCGTTTGGTTTGTATCTAAT	TGCAGTGGTCACACTTATTTCGTTCAGGTAAAACAACCTCTCTGTTCTTGCGTTTGGTTTGTATCTAAT	chrA04	15816395	1	1	0	0	1	0	0	1	0	-	1	0	0	1	1	-	0	1	1	1	0	1	0	1	1	0	0	-	0	1	0	1	1	1	1	1	1	1	1	1	1
3165412	chrA04	93.0522	chrA04		TGCAGATTATGGTGTGTGATTTAGAAATTAGGATAAAAAGAATATTTTTGGATAGATGAGTATTCTTTA	TGCAGATTATGGTGTGTGATTTAGAAATTAGGATAAAAAGAATATTTTTGGATAGATGAGTATTCTTTA		NA	1	1	0	0	1	0	0	1	0	1	1	0	0	1	1	1	0	-	1	-	0	-	0	-	1	0	0	1	0	0	0	1	1	-	1	1	-	1	1	1	1
3152488	chrA04	93.3571	chrA04	15790424	TGCAGCTCAGACAAACCTTTTGTGTTCGTGTTGTAACATTTTTACAGATCGGAAGAGCGGTTCAGCAGG	TGCAGCTCAGACAAACCTTTTGTGTTCGTGTTGTAACATTTTTAC	chrA04	15790424	1	1	0	0	1	0	0	1	0	1	1	0	0	1	1	1	0	1	1	1	0	1	0	1	1	0	0	-	0	1	0	1	1	-	1	1	1	1	1	1	1
3140475	chrA04	93.662	chrA04	15812638	TGCAGAGATCGATATAAAAGGTAACACTCAAGAGCAATAAAATATATCATAACCTTTTTTGTTCAAACT	TGCAGAGATCGATATAAAAGGTAACACTCAAGAGCAATAAAATATATCATAACCTTTTTTGTTCAAACT	chrA04	15812638	1	1	0	0	1	0	0	1	0	1	1	0	1	1	1	1	0	1	1	1	0	1	0	1	1	0	0	1	0	1	0	1	1	1	1	1	1	1	1	1	1
4117314|F|0-34:T>C-34:T>C	chrA04	93.662	chrA04	15802961	TGCAGCTTTCGTTCCCACTTCATCGACCTCAATGTAAGCCTTGTGGACAATCTTCTCCAACGGCGTCTT	TGCAGCTTTCGTTCCCACTTCATCGACCTCAATGTAAGCCTTGTGGACAATCTTCTCCAACGGCGTCTT	chrA04	15802961	0	0	1	1	2	1	1	0	1	2	0	1	2	2	0	2	1	2	0	2	1	2	1	2	2	1	1	2	1	-	1	2	0	2	2	0	2	2	2	2	0
3120927	chrA04	93.814	chrA04	15816395	TGCAGTGGTCACACTTACTTTGTTCAGGTAAAACAACCTCTCTGTTCTTGCGTTTGGTTTGTATCTAAT	TGCAGTGGTCACACTTACTTTGTTCAGGTAAAACAACCTCTCTGTTCTTGCGTTTGGTTTGTATCTAAT	chrA04	15816395	-	0	1	1	1	1	1	0	1	1	0	1	0	1	0	1	1	-	0	1	1	1	1	1	1	1	1	1	1	0	1	1	0	1	1	0	1	1	1	1	0
5050085|F|0-52:G>T-52:G>T	chrA04	93.9659	chrA04	15796360	TGCAGCTTTCGTTCCCACTTCATCGACCTCAATGCAAGCCTTGTGGACAATCGTCTCCAGCGGCGTCTC	TGCAGCTTTCGTTCCCACTTCATCGACCTCAATGCAAGCCTTGTGGACAATCGTCTCCAGCGGCGTCTC	chrA04	15796360	-	0	1	1	2	1	1	0	1	2	0	1	2	2	0	2	1	2	0	2	1	2	1	2	2	1	1	2	1	0	1	2	0	2	2	0	2	2	2	2	0
3130212	chrA04	94.2708	chrA04		TGCAGTACTTTTCAAGAAAACGAAAATTTTCCAAAAATAGCAGTTTTACAGATCGGAAGAGCGGTTCAG	TGCAGTACTTTTCAAGAAAACGAAAATTTTCCAAAAATAGCAGTTTTAC		NA	1	1	0	0	1	0	0	1	0	1	1	0	1	1	1	-	0	-	1	-	0	1	0	-	1	0	0	1	0	1	0	1	1	1	1	1	-	1	1	1	1
3169663	chrA04	94.2708	chrA04		TGCAGGGTAGATTCTCTCGAGGACGTCTCTTGACTCAGCCTTCATGTCGTTTCTGTAAAGCCAACGTGG	TGCAGGGTAGATTCTCTCGAGGACGTCTCTTGACTCAGCCTTCATGTCGTTTCTGTAAAGCCAACGTGG	chrC04_random	4167913	-	1	0	0	1	0	0	1	0	1	1	0	1	-	1	1	0	1	1	1	0	1	0	1	1	0	0	1	0	1	0	1	1	-	1	1	1	1	1	1	1
4116922	chrA04	94.2708	chrA04		TGCAGGCCAAGAACACAAACCAGCTAAGAAAGACTGAGATTTTTTTACAGATCGGAAGAGCGGTTCAGC	TGCAGGCCAAGAACACAAACCAGCTAAGAAAGACTGAGATTTTTTTAC	chrAnn_random	28898682	1	1	0	0	1	0	0	1	0	1	1	0	1	-	1	1	0	1	1	1	0	-	0	1	1	0	0	1	0	1	0	1	1	1	1	1	1	1	1	1	1
4117314	chrA04	94.2708	chrA04	15802961	TGCAGCTTTCGTTCCCACTTCATCGACCTCAATGTAAGCCTTGTGGACAATCTTCTCCAACGGCGTCTT	TGCAGCTTTCGTTCCCACTTCATCGACCTCAATGTAAGCCTTGTGGACAATCTTCTCCAACGGCGTCTT	chrA04	15802961	1	1	0	0	1	0	0	1	0	1	1	0	1	1	1	1	0	-	1	1	0	1	0	1	1	0	0	-	0	0	0	1	1	1	1	1	1	1	1	1	1
26680020	chrA04	94.572	chrA04		TGCAGCCGCAGCACCAGCACCAGCTCCAACAACAACTTCGTTTGCTTTTGGCGGTGGTGAGGAAGTGGG	TGCAGCCGCAGCACCAGCACCAGCTCCAACAACAACTTCGTTTGCTTTTGGCGGTGGTGAGGAAGTGGG	chrAnn_random	7224483	0	0	1	1	1	1	1	0	1	1	0	1	0	1	0	1	1	1	0	1	1	1	1	1	1	1	1	1	1	0	1	1	0	-	1	0	-	1	1	1	0
3147843|F|0-16:C>T-16:C>T	chrA04	94.572	chrA04		TGCAGCTTCTCTCAGACATCACCGGAGCTTTCAGACCAGGCGTTCTAACAGCGTTGATGGGGATCAGTG	TGCAGCTTCTCTCAGACATCACCGGAGCTTTCAGACCAGGCGTTCTAACAGCGTTGATGGGGATCAGTG	chrA04_random	1284423	1	1	0	0	2	2	2	1	0	2	1	0	1	2	1	2	2	2	1	2	2	2	0	2	2	2	0	2	2	1	2	2	1	2	2	1	2	2	2	2	1
4107929	chrA04	94.5738	chrA04		TGCAGTGATGATGCATGGACTTGGAGTCTGTGGAGATCTAATCAAGAAGTCAAAGTATGGTGTTGGTGT	TGCAGTGATGATGCATGGACTTGGAGTCTGTGGAGATCTAATCAAGAAGTCAAAGTATGGTGTTGGTGT	chrC04	44426374	-	1	0	0	1	0	0	1	0	1	1	0	1	1	1	1	0	-	1	1	0	1	0	1	1	0	0	1	0	1	0	1	1	1	1	1	1	-	1	1	1
5030837	chrA04	94.5738	chrA04	15796294	TGCAGCTGCTACCGCTGTATCTTTTTGTGGCGGTATTTTACGTCCGCCAAAAAAGTACGACTTCGTGGC	TGCAGCTGCTACCGCTGTATCTTTTTGTGGCGGTATTTTACGTCCGCCAAAAAAGTACGACTTCGTGGC	chrA04	15796294	1	1	0	0	1	0	0	1	0	1	1	0	1	1	1	1	0	1	1	-	0	1	0	1	-	0	0	1	0	-	0	1	-	1	1	1	1	1	1	1	1
4117486	chrA04	95.1873	chrA04		TGCAGAAAGGAAAAACAGATCTGACAAAAGCTTACAGATCGGAAGAGCGGTTCAGCAGGAATGCCGAGA	TGCAGAAAGGAAAAACAGATCTGACAAAAGCTTAC	chrC09	19753430	-	1	0	0	1	0	0	1	0	1	1	0	1	1	1	1	0	1	1	-	0	1	0	1	1	0	0	-	0	1	0	1	1	1	1	1	1	1	1	1	1
4113823	chrA04	95.4904	chrA04		TGCAGGGGGATGAGAAACCGATGTCACGGAGACAGTGGATGATGACATGTGTGTGCTTATCTCCAGCTT	TGCAGGGGGATGAGAAACCGATGTCACGGAGACAGTGGATGATGACATGTGTGTGCTTATCTCCAGCTT	chrUnn_random	5762521	-	0	1	1	1	1	1	0	1	1	0	1	0	-	0	1	1	1	0	1	1	1	1	1	1	1	1	-	1	0	1	1	0	1	1	0	1	1	1	1	0
4118406	chrA04	95.4904	chrA04		TGCAGGAAGTACTAGACTACCCTAAGATCAAAACAGCTAATAAACCAATGAAAGCTGAAATGGCAAACA	TGCAGGAAGTACTAGACTACCCTAAGATCAAAACAGCTAATAAACCAATGAAAGCTGAAATGGCAAACA	chrC04	44713356	0	0	1	1	1	1	1	0	1	1	0	1	0	1	0	-	1	1	0	1	1	1	1	1	1	1	1	1	1	0	1	1	0	1	-	0	1	1	-	1	0
3115147	chrA04	95.8008	chrA04		TGCAGCTTCCTTCTTACAAGTGACAGTGTAAATGCTATAAGGATCAATATCTCCTTGCTCCTTGTCCGC	TGCAGCTTCCTTCTTACAAGTGACAGTGTAAATGCTATAAGGATCAATATCTCCTTGCTCCTTGTCCGC	chrC04	44676455	1	1	0	0	1	0	0	1	0	1	1	0	0	1	1	1	0	1	1	1	0	1	0	1	1	0	0	1	0	1	0	1	1	1	1	1	-	1	1	1	1
4114966	chrA04	96.1076	chrA04		TGCAGTGATGATGCATGGACTTGGAGTGTGTGGAGAGCTAATCAAGAAGTCAAAGTATGGTGTTGGTGT	TGCAGTGATGATGCATGGACTTGGAGTGTGTGGAGAGCTAATCAAGAAGTCAAAGTATGGTGTTGGTGT		NA	-	0	1	1	1	1	1	0	1	1	0	1	1	1	0	-	1	1	0	-	1	1	1	1	1	1	1	-	1	0	1	1	0	1	1	0	1	1	1	1	0
3095619	chrA04	96.4106	chrA04		TGCAGAAACATTCTTGAATAAACAATCTAGGTAATGTCCTTCATGTTTATGTTCTTTGCACTTTCCTAC	TGCAGAAACATTCTTGAATAAACAATCTAGGTAATGTCCTTCATGTTTATGTTCTTTGCACTTTCCTAC		NA	1	1	0	0	1	0	0	1	0	1	1	0	0	1	1	1	0	1	1	-	0	-	0	1	1	0	0	1	0	1	0	1	1	1	1	1	-	1	1	1	1
4111343	chrA04	96.4106	chrA04	15941741	TGCAGCACATTATTAGGCACGGCTGTGCGGATTCCATGCGAGGTGCTGAAGCAACGGTTGCAGGCAGGC	TGCAGCACATTATTAGGCACGGCTGTGCGGATTCCATGCGAGGTGCTGAAGCAACGGTTGCAGGCAGGC	chrA04	15941741	1	1	0	0	1	0	0	1	0	1	1	0	0	1	1	1	0	1	1	-	0	1	0	1	1	0	0	1	0	0	0	1	1	1	1	1	-	1	1	1	1
4112501	chrA04	96.4106	chrA04	15957824	TGCAGTAAGTGTAGAGGGTAACATTTCAAGTTAGCTCGGATGGTTACAGATCGGAAGAGCGGTTCAGCA	TGCAGTAAGTGTAGAGGGTAACATTTCAAGTTAGCTCGGATGGTTAC	chrA04	15957824	1	1	0	0	1	0	0	1	0	1	1	0	0	1	1	1	0	1	-	-	0	1	0	1	1	0	0	1	0	1	0	1	1	1	1	1	1	1	1	1	1
3167949	chrA04	96.4181	chrA04		TGCAGCTGCTACCGCTGTAACTATGAATGGTTGTTGTTTCCTTCTTCAAAAGAAGTACCGACTTCGTGG	TGCAGCTGCTACCGCTGTAACTATGAATGGTTGTTGTTTCCTTCTTCAAAAGAAGTACCGACTTCGTGG		NA	-	0	1	1	1	1	1	0	1	1	0	1	1	1	0	-	1	1	0	-	1	1	1	1	1	1	1	1	1	0	1	-	0	1	1	0	1	1	1	1	0
3082039	chrA04	97.0239	chrA04		TGCAGAAGCAAAACCACCATATTATATAGTTGTACGTCCATGTCATTGCCAAGTTACAGATCGGAAGAG	TGCAGAAGCAAAACCACCATATTATATAGTTGTACGTCCATGTCATTGCCAAGTTAC	chrA03	13769571	1	1	0	0	1	0	0	1	0	1	1	0	0	1	1	1	0	1	1	1	0	-	0	1	1	0	0	1	0	1	0	1	1	1	1	1	1	1	1	1	1
4106949	chrA04	97.0239	chrA04	16068549	TGCAGAGACAGACCTATGAAGGCCATTTCGAGGGGGAGGATTACAGATCGGAAGAGCGGTTCAGCAGGA	TGCAGAGACAGACCTATGAAGGCCATTTCGAGGGGGAGGATTAC	chrA04	16068549	1	1	0	0	1	0	0	1	0	1	1	0	0	-	1	1	0	1	1	-	0	1	0	1	1	0	0	1	0	1	0	1	1	1	1	1	1	1	1	1	1
3115700	chrA04	97.6337	chrA04	15941675	TGCAGAATGATGCAATGGATTGAATCTGCATCAAATGCACAACATTACTCACTGAGTGCAAAGTAGAAA	TGCAGAATGATGCAATGGATTGAATCTGCATCAAATGCACAACATTACTCACTGAGTGCAAAGTAGAAA	chrA04	15941675	-	1	0	0	1	0	0	1	0	1	1	0	0	1	1	1	0	1	1	-	0	1	0	-	1	0	0	1	0	1	0	1	1	1	1	1	1	1	1	1	1
3159196	chrA04	97.6337	chrA04	15957772	TGCAGTCTCTGTGTGTAAGAGCATCAACAATGCAGGATACTAAAGGGGTTTTTACAGATCGGAAGAGCG	TGCAGTCTCTGTGTGTAAGAGCATCAACAATGCAGGATACTAAAGGGGTTTTTAC	chrA04	15957772	1	1	0	0	1	0	0	1	0	1	1	0	-	1	1	1	0	1	1	1	0	1	0	1	1	0	0	1	0	1	0	1	1	1	1	1	-	1	1	1	1
4111111	chrA04	97.9367	chrA04	16068372	TGCAGTCTGAGAAACAGACTAAGTCTTTACAGATCGGAAGAGCGGTTCAGCAGGAATGCCGAGACCGAT	TGCAGTCTGAGAAACAGACTAAGTCTTTAC	chrA04	16068372	-	1	0	0	1	0	0	1	0	1	1	0	1	1	1	1	0	-	1	1	0	1	0	1	1	0	0	1	0	1	0	1	1	-	1	1	1	1	1	1	1
3102055	chrA04	98.5502	chrA04		TGCAGGTCTCAAGGAAAATTGATCTATGTTAGGATTTTACAGATCGGAAGAGCGGTTCAGCAGGAATGC	TGCAGGTCTCAAGGAAAATTGATCTATGTTAGGATTTTAC		NA	1	1	0	0	1	0	0	1	0	1	1	0	1	-	1	1	0	-	1	1	0	-	0	1	1	0	0	1	0	1	0	1	1	-	1	1	1	1	1	1	1
3132923	chrA04	99.7924	chrA04	16594017	TGCAGATTCATGCATTGCACATCAATATTATAATTTTCATTTTTTTTACAGATCGGAAGAGCGGTTCAG	TGCAGATTCATGCATTGCACATCAATATTATAATTTTCATTTTTTTTAC	chrA04	16594017	1	1	0	0	1	0	0	1	0	1	1	0	1	0	1	1	0	1	1	1	0	1	0	1	1	0	0	-	1	1	0	1	1	1	1	1	1	1	1	1	1
4114896	chrA04	99.7924	chrA04		TGCAGAATGACGCAATCGATTGAATCTGCATCAAATGCACAGCATTTCTCACTGAGTGCAAACACACAC	TGCAGAATGACGCAATCGATTGAATCTGCATCAAATGCACAGCATTTCTCACTGAGTGCAAACACACAC		NA	-	0	1	1	1	1	1	0	1	1	0	1	0	1	0	1	1	1	0	1	1	-	1	1	1	1	1	1	1	0	1	1	0	1	-	0	-	1	1	1	0
5153168|F|0-66:T>C-66:T>C	chrA04	99.7924	chrA04	16370857	TGCAGCTACAGCGTCGACATCACAGGTGACAAGAGCGAGATCAGGCTTCTTCCCTGAAGCTCGTAATCC	TGCAGCTACAGCGTCGACATCACAGGTGACAAGAGCGAGATCAGGCTTCTTCCCTGAAGCTCGTAATCC	chrA04	16370857	1	1	0	0	2	0	0	1	0	2	1	0	1	2	1	2	0	2	1	2	0	2	0	2	2	0	0	2	2	1	0	2	1	2	2	1	2	2	2	2	1
4707328	chrA04	100.097	chrA04	16384869	TGCAGGGGATAAGAAATCTGTAAGCCATAATGGCAAACCAGACACAGCTTGGACAGGTGGAGGTTTTCT	TGCAGGGGATAAGAAATCTGTAAGCCATAATGGCAAACCAGACACAGCTTGGACAGGTGGAGGTTTTCT	chrA04	16384869	1	1	0	0	1	0	0	1	0	1	1	0	1	1	1	1	0	1	1	1	0	-	0	1	1	0	0	-	1	1	0	-	1	1	1	1	1	1	1	1	1
3111117	chrA04	100.402	chrA04		TGCAGGACAAGGAAGGTGGCATTCGAGAACTAATTGTGGGAAAAGATGACGAGATTCTTGAGACAGAAA	TGCAGGACAAGGAAGGTGGCATTCGAGAACTAATTGTGGGAAAAGATGACGAGATTCTTGAGACAGAAA	chrA04_random	1137067	0	0	1	1	1	1	1	0	1	1	0	1	0	1	0	1	1	1	0	1	1	1	1	1	1	1	1	1	1	0	1	-	0	1	1	0	1	1	1	1	0
5122194	chrA04	100.402	chrA04		TGCAGGACAAAGAAGGTGGCATCCGAGAACTAATTGTGGGAAAAGATGACGAGATTCTTGAGACAGAAA	TGCAGGACAAAGAAGGTGGCATCCGAGAACTAATTGTGGGAAAAGATGACGAGATTCTTGAGACAGAAA	chrA04_random	1137067	-	1	0	0	1	0	0	1	0	1	1	0	1	0	1	1	0	1	1	1	0	1	0	1	1	0	0	1	1	1	0	1	1	-	-	1	-	1	1	1	1
5122194|F|0-10:A>G-10:A>G	chrA04	100.402	chrA04		TGCAGGACAAAGAAGGTGGCATCCGAGAACTAATTGTGGGAAAAGATGACGAGATTCTTGAGACAGAAA	TGCAGGACAAAGAAGGTGGCATCCGAGAACTAATTGTGGGAAAAGATGACGAGATTCTTGAGACAGAAA	chrA04_random	1137067	0	0	1	1	2	1	1	0	1	2	0	1	0	1	0	2	1	2	0	2	1	2	1	2	2	1	1	2	2	0	1	2	0	2	2	0	2	2	2	2	0
4335045	chrA04	100.705	chrA04		TGCAGTATACAAACATGTAAGAATGCCACAACTCAAAAGCCCTCATCTTACAGATCGGAAGAGCGGTTC	TGCAGTATACAAACATGTAAGAATGCCACAACTCAAAAGCCCTCATCTTAC	chrA04_random	1177303	0	0	1	1	1	1	1	0	1	1	0	1	1	1	0	-	1	1	0	1	1	1	1	1	1	1	1	1	1	0	1	-	0	1	1	0	-	1	1	1	0
4335045|F|0-9:C>A-9:C>A	chrA04	100.705	chrA04		TGCAGTATACAAACATGTAAGAATGCCACAACTCAAAAGCCCTCATCTTACAGATCGGAAGAGCGGTTC	TGCAGTATACAAACATGTAAGAATGCCACAACTCAAAAGCCCTCATCTTAC	chrA04_random	1177303	1	1	0	0	2	0	0	1	0	2	1	0	0	0	1	2	0	2	1	2	0	2	0	2	2	0	0	2	2	1	0	2	1	2	2	1	2	2	2	2	1
5122214	chrA04	100.705	chrA04		TGCAGTATAAAAACATGCAAGTATGCCACAACTCAAAAGCCCTCATCTTACAGATCGGAAGAGCGGTTC	TGCAGTATAAAAACATGCAAGTATGCCACAACTCAAAAGCCCTCATCTTAC	chrA04_random	1177303	1	1	0	0	1	0	0	1	0	1	1	0	0	0	1	-	0	1	1	1	0	1	0	1	1	0	0	1	-	1	0	1	1	1	1	1	1	1	1	1	1
[truncated: 6,442 more rows]
[truncated: 132 more columns]
