# Supplementary material for: The Rlm13 Gene, a New Player of Brassica napus–Leptosphaeria maculans Interaction Maps on Chromosome C03 in Canola
Source: Front Plant Sci. 2021 May 12;12:654604. doi: 10.3389/fpls.2021.654604 (PMC8150007; doi:10.3389/fpls.2021.654604)
Supplement: Supplementary file 5 [file Table_5.XLSX]

## Sheet: Sheet2
Supplementary Table 5. Comparative mapping of significantly associated markers on chromosome C03 for resistance to L. maculans in an F2 population from CB-Telfer/ATR-Cobbler (this study) and previously mapped B. napus populations.CS: Cotyledon stage. Markers that were mapped close to the previously mapped populations are in BOLD. Details of isolates are given in Raman et al (2016)
Inoculum source*	B. napus protein gene ID (Darmor-bzh version 4.1)	Genetic mapping population	B. napus gene ID (Darmor-bzh version 4.1)	Marker Name/ Arabidopsis thaliana gene (IDs)	B. napus (Darmor-bzh version 4.1) start	Distance (bp) from Rlm13 locus	Reference
	GSBRNA2T00134183001	Candidate gene	BnaC03g00540D	AT5G02050.1	280124
D2-CS		GWAS panel		4119929|F|0-34:G>A-34:G>A	280194		Raman et al (2016)
D6-CS		GWAS panel		4119929|F|0-34:G>A-34:G>A	280194		Raman et al (2016)
D6-CS		GWAS panel		3164033|F|0-9:T>C-9:T>C	401857		Raman et al (2016)
D2-CS		GWAS panel		4108032|F|0-49:C>T-49:C>T	520422		Raman et al (2016)
D10-CS		GWAS panel		4108032|F|0-49:C>T-49:C>T	520422		Raman et al (2016)
D6-CS		GWAS panel		4108032|F|0-49:C>T-49:C>T	520422		Raman et al (2016)
D9-CS		GWAS panel		4108032|F|0-49:C>T-49:C>T	520422		Raman et al (2016)
D10-CS		GWAS panel		3089604|F|0-7:A>C-7:A>C	1031413		Raman et al (2016)
D6-CS		GWAS panel		3089604|F|0-7:A>C-7:A>C	1031413		Raman et al (2016)
D2-CS		GWAS panel		3089604|F|0-7:A>C-7:A>C	1031413		Raman et al (2016)
D6-CS		GWAS panel		3101225|F|0-38:G>A-38:G>A	1075834		Raman et al (2016)
D2-CS		GWAS panel		3151067|F|0-22:G>A-22:G>A	1079023		Raman et al (2016)
D10-CS		GWAS panel		3151067|F|0-22:G>A-22:G>A	1079023		Raman et al (2016)
D10-CS		GWAS panel		5591153|F|0-49:C>G-49:C>G	1129558		Raman et al (2016)
D2-CS		GWAS panel		5591153|F|0-49:C>G-49:C>G	1129558		Raman et al (2016)
D1-CS		GWAS panel		5591153|F|0-49:C>G-49:C>G	1129558		Raman et al (2016)
D2-CS		GWAS panel		3121035|F|0-51:T>C-51:T>C	1716876		Raman et al (2016)
D6-CS		GWAS panel		5591816|F|0-9:A>G-9:A>G	1729177		Raman et al (2016)
D6-CS		GWAS panel		3160336|F|0-18:A>G-18:A>G	1776455		Raman et al (2016)
D10-CS		GWAS panel		3134663|F|0-14:G>C-14:G>C	1962249		Raman et al (2016)
	GSBRNA2T00134628001	Candidate gene	BnaC03g04240D	AT4G01020.1	2030630
D2-CS		GWAS panel		3087797|F|0-21:C>T-21:C>T	2032267		Raman et al (2016)
D1-CS		GWAS panel		3087797|F|0-21:C>T-21:C>T	2032267		Raman et al (2016)
Ascospore shower test		RP04/Ag-Outback		3087797_27:C>G	2032503		Raman et al (2020)
	GSBRNA2T00140188001	Candidate gene	BnaC03g04690D	AT3G04220.1	2269052
D10-CS		GWAS panel		3084885|F|0-34:G>C-34:G>C	2324986		Raman et al (2016)
D2-CS		GWAS panel		3084885|F|0-34:G>C-34:G>C	2324986		Raman et al (2016)
D6-CS		GWAS panel		3084885|F|0-34:G>C-34:G>C	2324986		Raman et al (2016)
D1-CS		GWAS panel		3084885|F|0-34:G>C-34:G>C	2324986		Raman et al (2016)
D2-CS		GWAS panel		4118036|F|0-44:A>C-44:A>C	2431806		Raman et al (2016)
	GSBRNA2T00140277001	Candidate gene	BnaC03g05380D	AT5G38340.1	2592492
D2-CS		GWAS panel		3103173|F|0-6:C>A-6:C>A	2685283		Raman et al (2016)
D10-CS		GWAS panel		3103173|F|0-6:C>A-6:C>A	2685283		Raman et al (2016)
D10-CS		GWAS panel		3110496|F|0-15:C>T-15:C>T	2780690		Raman et al (2016)
D2-CS		GWAS panel		3110496|F|0-15:C>T-15:C>T	2780690		Raman et al (2016)
D9-CS		GWAS panel		4707743|F|0-48:G>A-48:G>A	3001126		Raman et al (2016)
D2-CS		GWAS panel		4707743|F|0-48:G>A-48:G>A	3001126		Raman et al (2016)
D10-CS		GWAS panel		4707743|F|0-48:G>A-48:G>A	3001126		Raman et al (2016)
D6-CS		GWAS panel		4707743|F|0-48:G>A-48:G>A	3001126		Raman et al (2016)
D10-CS		GWAS panel		3126842|F|0-6:G>A-6:G>A	3053313		Raman et al (2016)
D6-CS		GWAS panel		3126842|F|0-6:G>A-6:G>A	3053313		Raman et al (2016)
D2-CS		GWAS panel		3115664|F|0-43:C>T-43:C>T	3127426		Raman et al (2016)
D9-CS		GWAS panel		3118427|F|0-24:A>G-24:A>G	3133340		Raman et al (2016)
D10-CS		GWAS panel		3118427|F|0-24:A>G-24:A>G	3133340		Raman et al (2016)
	GSBRNA2T00140440001	Candidate gene	BnaC03g06800D	AT5G15150	3243996
D10-CS		GWAS panel		5591159|F|0-67:G>C-67:G>C	3475184		Raman et al (2016)
D6-CS		GWAS panel		5591159|F|0-67:G>C-67:G>C	3475184		Raman et al (2016)
D2-CS		GWAS panel		3124123|F|0-11:T>C-11:T>C	3475249		Raman et al (2016)
Cotyledon test with IBCN76 isolate		RP04/Ag-Outback		3104923_39:A>T	3559949		Raman et al (2020)
D2-CS		GWAS panel		3113598|F|0-17:G>T-17:G>T	3615740		Raman et al (2016)
D10-CS		GWAS panel		3113598|F|0-17:G>T-17:G>T	3615740		Raman et al (2016)
D6-CS		GWAS panel		3113598|F|0-17:G>T-17:G>T	3615740		Raman et al (2016)
D9-CS		GWAS panel		3113598|F|0-17:G>T-17:G>T	3615740		Raman et al (2016)
D1-CS		GWAS panel		3113598|F|0-17:G>T-17:G>T	3615740	6615	Raman et al (2016)
D10-CS	Rlm13 linked marker	CB-Telfer/ATR-Cobbler		4119314	3622355
D6-CS		GWAS panel		3100746|F|0-6:G>C-6:G>C	3625811	3456	Raman et al (2016)
D10-CS		GWAS panel		3100746|F|0-6:G>C-6:G>C	3625811	3456	Raman et al (2016)
D2-CS		GWAS panel		3100746|F|0-6:G>C-6:G>C	3625811	3456	Raman et al (2016)
D10-CS	Rlm13 linked marker	CB-Telfer/ATR-Cobbler		4120432, 4119383 (AA)	3849507
S21-Mixed model		GWAS panel		4119754|F|0-9:C>T-9:C>T	3936606	87099	Raman et al (2016)
connected population	GSBRNA2T00140655001	Candidate gene	BnaC03g08590D,	AT5G17790	4066291		Jestin et al (2015)
	GSBRNA2T00140661001	Candidate gene	BnaC03g08650D	AT1G57670.1	4082610
	GSBRNA2T00140662001	Candidate gene	BnaC03g08660D	AT5G45260.1	4089063
	GSBRNA2T00140691001	Candidate gene	BnaC03g08920D	AT4G02280.1	4227171
	GSBRNA2T00140695001	Candidate gene	BnaC03g08940D	AT5G18320.1	4241707
D10-CS	Rlm13 linked marker	CB-Telfer/ATR-Cobbler		3093106, 4109656, 3155140 (AAA)	4257471
D10-CS		GWAS panel		3083208|F|0-11:T>A-11:T>A	4414548	157077	Raman et al (2016)
D10-CS	Rlm13 linked marker	CB-Telfer/ATR-Cobbler		Bn-scaff_15877_1-p719944	4417337	2789
connected population	Unknown	Candidate gene	Unknown	AT5G18960	4506690		Jestin et al (2015)
	GSBRNA2T00140754001	Candidate gene	BnaC03g09410D	Unknown	4510238
D10-CS	Rlm13 linked marker	CB-Telfer/ATR-Cobbler		Bn-scaff_21778_1-p75811	4880249	426200
D10-CS	Rlm13 linked marker	CB-Telfer/ATR-Cobbler		Bn-scaff_21778_1-p76142	4880580	425869
D10-CS	Rlm13 linked marker	CB-Telfer/ATR-Cobbler		Bn-scaff_21778_1-p77298	4883484	422965
D10-CS	Rlm13 linked marker	CB-Telfer/ATR-Cobbler		Bn-scaff_21778_1-p78638	4884823	421626
D10-CS	Rlm13 linked marker	CB-Telfer/ATR-Cobbler		Bn-scaff_21778_1-p80189	4886412	420037
	GSBRNA2T00140868001	Candidate gene	BnaC03g10340D	AT5G20890	4994766
D10-CS		GWAS panel		5030232|F|0-9:C>G-9:C>G	5306449		Raman et al (2016)
D10-CS		GWAS panel		4337634|F|0-9:A>T-9:A>T	5313271		Raman et al (2016)
DH population	GSBRNA2T00140990001	Candidate gene	BnaC03g11300D	AT5G60220	5508636
D10-CS		GWAS panel		3099507|F|0-5:C>T-5:C>T	5656070		Raman et al (2016)
D10-CS		GWAS panel		3091089|F|0-40:C>T-40:C>T	5661717		Raman et al (2016)
S21-SubII-PCA		GWAS panel		3125246|F|0-7:C>T-7:C>T	5758240		Raman et al (2016)
	GSBRNA2T00141101001	Candidate gene	BnaC03g12220D	AT5G38350.1	5907136
DH population	GSBRNA2T00066506001	Candidate gene	BnaC03g15230D	AT5G53140	7555519
	GSBRNA2T00082732001	Candidate gene	BnaC03g16230D	AT5G50920	8238779
	GSBRNA2T00082732001	Candidate gene	BnaC03g16230D	AT5G50920	8239250
Connected population (Jestin et al )	GSBRNA2T00132297001	Candidate gene	BnaC03g18820D	AT2G33830	9634936		Jestin et al (2015)
Connected population (Jestin et al )	GSBRNA2T00132395001	Candidate gene	BnaC03g19530D	AT2G35680	10182130		Jestin et al (2015)
DH population	GSBRNA2T00079128001	Candidate gene	BnaC03g21410D	AT2G38570	11566514
D2-CS		GWAS panel		4115412|F|0-28:T>A-28:T>A	15293802		Raman et al (2016)
	GSBRNA2T00015631001	Candidate gene	BnaC03g29830D	AT4G04350	17956598
S21-Mixed model		GWAS panel		100021344|F|0-7:G>T-7:G>T	24611113		Raman et al (2016)
S21-Mixed model		GWAS panel		3094771|F|0-13:G>A-13:G>A	25342734		Raman et al (2016)
	Unknown	Candidate gene	Unknown	AT2G16510	31341355
	GSBRNA2T00150172001	Candidate gene	BnaC03g46570D	AT4G35000.1	31567540
D2-CS		GWAS panel		4338515|F|0-11:T>G-11:T>G	35110370		Raman et al (2016)
D10-CS		GWAS panel		3101629|F|0-60:C>T-60:C>T	40566647		Raman et al (2016)
CBJardheeHT		GWAS panel		3129614|F|0-5:T>C-5:T>C	45862969		Raman et al (2016)
D5-CS		GWAS panel		3086191|F|0-5:C>T-5:C>T	47364449		Raman et al (2016)
D5-CS		GWAS panel		3083417|F|0-68:T>C-68:T>C	52147981		Raman et al (2016)
DH population	GSBRNA2T00047676001	Candidate gene	BnaC03g63850D	AT4G20390	53349695
D3-CS		GWAS panel		100070477|F|0-21:C>T-21:C>T	54690428		Raman et al (2016)
DH population	GSBRNA2T00083587001	Candidate gene	BnaC03g66090D	AT4G34450	55833030
D9-CS		GWAS panel		100064780|F|0-5:A>T-5:A>T	55945424		Raman et al (2016)
	GSBRNA2T00116399001	Candidate gene	BnaC03g68890D	AT1G51310	58607024
	GSBRNA2T00087592001	Candidate gene	BnaC03g69320D	AT3G16100	59045960
Field evaluation in disease nursery (Wagga Wagga)-site 1		RP04/Ag-Outback		3087797_27:C>G	2032503		Raman et al (2020)
	GSBRNA2T00123753001	Candidate gene	BnaC03g38830D	AT1G53280.1	59046041
	GSBRNA2T00085249001	Candidate gene	BnaC03g44590D	AT5G17880	29705502
