# Supplementary material for: The Rlm13 Gene, a New Player of Brassica napus–Leptosphaeria maculans Interaction Maps on Chromosome C03 in Canola
Source: Front Plant Sci. 2021 May 12;12:654604. doi: 10.3389/fpls.2021.654604 (PMC8150007; doi:10.3389/fpls.2021.654604)
Supplement: Supplementary file 7 [file Table_7.XLSX]

## Sheet: Sheet1
Supplementary Table 7. Comparative analysis of genomic regions associated with the Rlm13 mediated resistance to L. maculans in an F2 population derived from CB-Telfer/ATR-Cobbler in relation to the ancestral karyotype blocks of Brassicaceae. Ancestral karyotype (AK) blocks also detected by Fopa et al (2015) in European B. napus germplasm are highlighted in bold.
Gene	At.Gene	Chr	Start	End	Strand	Ancestral Block	Sub-GWT
BnaC03g06100D	AT5G13910	C03	2960833	2961471	-	R	subC_MF2
BnaC03g08650D	AT5G17880	C03	4082610	4087660	-	R	subC_MF2
BnaC03g08660D	AT5G17890	C03	4089063	4094327	+	R	subC_MF2
BnaC03g08920D	AT5G18370	C03	4227171	4232582	-	R	subC_MF2
BnaC03g08940D	AT5G18370	C03	4241707	4243681	-	R	subC_MF2
BnaC03g09010D	AT1G56540	C03	4264274	4265687	+	R	subC_MF2
BnaC03g09040D	AT5G18450	C03	4272657	4273499	-	R	subC_MF2
BnaC03g09100D	AT5G18560	C03	4299222	4300217	-	R	subC_MF2
BnaC03g09410D	AT3G44670	C03	4510238	4510891	+	R	subC_MF2
BnaC03g09600D	AT5G19420	C03	4622998	4628746	-	R	subC_MF2
BnaC03g09750D	AT5G19790	C03	4689517	4690281	-	R	subC_MF2
BnaC03g10100D	AT5G20480	C03	4867978	4869203	+	R	subC_MF2
BnaC03g10130D	AT5G20540	C03	4885162	4889016	+	R	subC_MF1
BnaC03g11110D	AT5G20480	C03	5420216	5421476	+
BnaC03g12050D	AT5G59320	C03	5841328	5842012	-	W	subC_MF2
BnaC03g12220D	AT3G44670	C03	5907236	5911661	-	W	subC_MF2
BnaC03g12850D	AT5G57625	C03	6152764	6153820	-	W	subC_MF2
BnaC03g14960D	AT5G53290	C03	7314912	7316028	+	W	subC_MF2
BnaC03g15650D	AT4G10780	C03	7841660	7844239	-	W	subC_MF2
BnaC03g15720D	AT5G52020	C03	7936509	7937171	+	W	subC_MF2
BnaC03g17400D	AT2G31230	C03	8889704	8890405	-	J	subC_MF2
BnaC03g17810D	AT2G31890	C03	9091332	9094046	-	J	subC_MF2
BnaC03g18920D	AT4G36150	C03	9791040	9795220	+	J	subC_MF2
BnaC03g19080D	AT2G34690	C03	9883121	9884685	+	J	subC_MF2
